# Supplementary material for: Reconstruction of 3D structures of MET antibodies from electron microscopy 2D class averages
Source: PLoS One. 2017 Apr 13;12(4):e0175758. doi: 10.1371/journal.pone.0175758 (PMC5391116; doi:10.1371/journal.pone.0175758)
Supplement: S2 File — (ZIP) [file pone.0175758.s002.zip › IgG4-pdbs/0.8825_img8_m_1861.pdb]

MODEL        1
ATOM      1  CH3 ACE A   0     -78.361 110.222 317.389  1.00  0.00           C  
ATOM      2  C   ACE A   0     -78.232 108.749 317.017  1.00  0.00           C  
ATOM      3  O   ACE A   0     -77.609 107.987 317.755  1.00  0.00           O  
ATOM      4  N   ASP A   1     -78.825 108.379 315.868  1.00  0.00           N  
ATOM      5  CA  ASP A   1     -78.844 107.040 315.262  1.00  0.00           C  
ATOM      6  C   ASP A   1     -79.520 105.986 316.158  1.00  0.00           C  
ATOM      7  O   ASP A   1     -78.877 105.430 317.050  1.00  0.00           O  
ATOM      8  CB  ASP A   1     -77.480 106.530 314.724  1.00  0.00           C  
ATOM      9  CG  ASP A   1     -76.741 107.478 313.769  1.00  0.00           C  
ATOM     10  OD1 ASP A   1     -76.420 108.611 314.188  1.00  0.00           O  
ATOM     11  OD2 ASP A   1     -76.444 107.017 312.645  1.00  0.00           O  
ATOM     12  N   ILE A   2     -80.816 105.748 315.905  1.00  0.00           N  
ATOM     13  CA  ILE A   2     -81.675 104.883 316.710  1.00  0.00           C  
ATOM     14  C   ILE A   2     -82.382 103.870 315.788  1.00  0.00           C  
ATOM     15  O   ILE A   2     -82.779 104.239 314.683  1.00  0.00           O  
ATOM     16  CB  ILE A   2     -82.772 105.719 317.450  1.00  0.00           C  
ATOM     17  CG2 ILE A   2     -83.659 104.845 318.363  1.00  0.00           C  
ATOM     18  CG1 ILE A   2     -82.177 106.886 318.286  1.00  0.00           C  
ATOM     19  CD1 ILE A   2     -82.164 108.232 317.545  1.00  0.00           C  
ATOM     20  N   GLN A   3     -82.558 102.632 316.284  1.00  0.00           N  
ATOM     21  CA  GLN A   3     -83.385 101.579 315.686  1.00  0.00           C  
ATOM     22  C   GLN A   3     -84.330 101.019 316.762  1.00  0.00           C  
ATOM     23  O   GLN A   3     -83.910 100.856 317.907  1.00  0.00           O  
ATOM     24  CB  GLN A   3     -82.479 100.496 315.050  1.00  0.00           C  
ATOM     25  CG  GLN A   3     -83.199  99.261 314.455  1.00  0.00           C  
ATOM     26  CD  GLN A   3     -84.189  99.600 313.334  1.00  0.00           C  
ATOM     27  OE1 GLN A   3     -83.811 100.196 312.327  1.00  0.00           O  
ATOM     28  NE2 GLN A   3     -85.454  99.204 313.492  1.00  0.00           N  
ATOM     29  N   MET A   4     -85.584 100.738 316.370  1.00  0.00           N  
ATOM     30  CA  MET A   4     -86.648 100.277 317.264  1.00  0.00           C  
ATOM     31  C   MET A   4     -86.880  98.760 317.214  1.00  0.00           C  
ATOM     32  O   MET A   4     -86.529  98.101 316.235  1.00  0.00           O  
ATOM     33  CB  MET A   4     -87.980 100.957 316.895  1.00  0.00           C  
ATOM     34  CG  MET A   4     -87.914 102.476 316.739  1.00  0.00           C  
ATOM     35  SD  MET A   4     -89.518 103.279 316.922  1.00  0.00           S  
ATOM     36  CE  MET A   4     -89.712 103.186 318.713  1.00  0.00           C  
ATOM     37  N   THR A   5     -87.582  98.295 318.256  1.00  0.00           N  
ATOM     38  CA  THR A   5     -88.262  97.008 318.362  1.00  0.00           C  
ATOM     39  C   THR A   5     -89.657  97.277 318.971  1.00  0.00           C  
ATOM     40  O   THR A   5     -89.801  98.218 319.754  1.00  0.00           O  
ATOM     41  CB  THR A   5     -87.474  96.057 319.307  1.00  0.00           C  
ATOM     42  OG1 THR A   5     -86.260  95.693 318.678  1.00  0.00           O  
ATOM     43  CG2 THR A   5     -88.181  94.756 319.732  1.00  0.00           C  
ATOM     44  N   GLN A   6     -90.654  96.448 318.616  1.00  0.00           N  
ATOM     45  CA  GLN A   6     -92.013  96.506 319.161  1.00  0.00           C  
ATOM     46  C   GLN A   6     -92.464  95.094 319.563  1.00  0.00           C  
ATOM     47  O   GLN A   6     -92.243  94.148 318.807  1.00  0.00           O  
ATOM     48  CB  GLN A   6     -92.948  97.187 318.141  1.00  0.00           C  
ATOM     49  CG  GLN A   6     -94.416  97.331 318.606  1.00  0.00           C  
ATOM     50  CD  GLN A   6     -95.206  98.388 317.826  1.00  0.00           C  
ATOM     51  OE1 GLN A   6     -94.755  98.910 316.807  1.00  0.00           O  
ATOM     52  NE2 GLN A   6     -96.405  98.711 318.305  1.00  0.00           N  
ATOM     53  N   SER A   7     -93.067  94.985 320.760  1.00  0.00           N  
ATOM     54  CA  SER A   7     -93.398  93.717 321.411  1.00  0.00           C  
ATOM     55  C   SER A   7     -94.552  93.940 322.419  1.00  0.00           C  
ATOM     56  O   SER A   7     -94.543  94.967 323.097  1.00  0.00           O  
ATOM     57  CB  SER A   7     -92.122  93.194 322.111  1.00  0.00           C  
ATOM     58  OG  SER A   7     -92.341  91.949 322.741  1.00  0.00           O  
ATOM     59  N   PRO A   8     -95.501  92.984 322.562  1.00  0.00           N  
ATOM     60  CA  PRO A   8     -95.718  91.783 321.726  1.00  0.00           C  
ATOM     61  C   PRO A   8     -96.163  92.134 320.296  1.00  0.00           C  
ATOM     62  O   PRO A   8     -97.008  93.013 320.141  1.00  0.00           O  
ATOM     63  CD  PRO A   8     -96.466  93.028 323.659  1.00  0.00           C  
ATOM     64  CB  PRO A   8     -96.830  91.015 322.473  1.00  0.00           C  
ATOM     65  CG  PRO A   8     -96.831  91.571 323.885  1.00  0.00           C  
ATOM     66  N   SER A   9     -95.583  91.446 319.297  1.00  0.00           N  
ATOM     67  CA  SER A   9     -95.869  91.619 317.864  1.00  0.00           C  
ATOM     68  C   SER A   9     -97.292  91.170 317.447  1.00  0.00           C  
ATOM     69  O   SER A   9     -97.791  91.626 316.418  1.00  0.00           O  
ATOM     70  CB  SER A   9     -94.761  90.903 317.062  1.00  0.00           C  
ATOM     71  OG  SER A   9     -94.870  91.125 315.669  1.00  0.00           O  
ATOM     72  N   SER A  10     -97.935  90.336 318.279  1.00  0.00           N  
ATOM     73  CA  SER A  10     -99.357  90.002 318.228  1.00  0.00           C  
ATOM     74  C   SER A  10     -99.887  90.007 319.671  1.00  0.00           C  
ATOM     75  O   SER A  10     -99.194  89.535 320.576  1.00  0.00           O  
ATOM     76  CB  SER A  10     -99.562  88.669 317.474  1.00  0.00           C  
ATOM     77  OG  SER A  10     -99.065  87.548 318.183  1.00  0.00           O  
ATOM     78  N   LEU A  11    -101.080  90.589 319.867  1.00  0.00           N  
ATOM     79  CA  LEU A  11    -101.583  90.975 321.187  1.00  0.00           C  
ATOM     80  C   LEU A  11    -103.116  90.880 321.229  1.00  0.00           C  
ATOM     81  O   LEU A  11    -103.765  91.016 320.192  1.00  0.00           O  
ATOM     82  CB  LEU A  11    -101.051  92.404 321.466  1.00  0.00           C  
ATOM     83  CG  LEU A  11    -101.373  93.027 322.840  1.00  0.00           C  
ATOM     84  CD1 LEU A  11    -100.882  92.162 324.020  1.00  0.00           C  
ATOM     85  CD2 LEU A  11    -100.809  94.461 322.901  1.00  0.00           C  
ATOM     86  N   SER A  12    -103.672  90.662 322.434  1.00  0.00           N  
ATOM     87  CA  SER A  12    -105.115  90.581 322.659  1.00  0.00           C  
ATOM     88  C   SER A  12    -105.505  91.025 324.079  1.00  0.00           C  
ATOM     89  O   SER A  12    -104.707  90.911 325.010  1.00  0.00           O  
ATOM     90  CB  SER A  12    -105.636  89.168 322.293  1.00  0.00           C  
ATOM     91  OG  SER A  12    -105.295  88.188 323.253  1.00  0.00           O  
ATOM     92  N   ALA A  13    -106.754  91.503 324.193  1.00  0.00           N  
ATOM     93  CA  ALA A  13    -107.426  91.939 325.417  1.00  0.00           C  
ATOM     94  C   ALA A  13    -108.906  92.200 325.106  1.00  0.00           C  
ATOM     95  O   ALA A  13    -109.244  92.508 323.964  1.00  0.00           O  
ATOM     96  CB  ALA A  13    -106.757  93.202 325.983  1.00  0.00           C  
ATOM     97  N   SER A  14    -109.775  92.051 326.115  1.00  0.00           N  
ATOM     98  CA  SER A  14    -111.228  92.182 325.967  1.00  0.00           C  
ATOM     99  C   SER A  14    -111.681  93.634 325.724  1.00  0.00           C  
ATOM    100  O   SER A  14    -110.975  94.572 326.096  1.00  0.00           O  
ATOM    101  CB  SER A  14    -111.902  91.598 327.226  1.00  0.00           C  
ATOM    102  OG  SER A  14    -111.946  90.189 327.153  1.00  0.00           O  
ATOM    103  N   VAL A  15    -112.876  93.796 325.132  1.00  0.00           N  
ATOM    104  CA  VAL A  15    -113.564  95.088 325.050  1.00  0.00           C  
ATOM    105  C   VAL A  15    -114.089  95.490 326.449  1.00  0.00           C  
ATOM    106  O   VAL A  15    -114.653  94.655 327.158  1.00  0.00           O  
ATOM    107  CB  VAL A  15    -114.708  95.059 323.994  1.00  0.00           C  
ATOM    108  CG1 VAL A  15    -115.881  94.118 324.331  1.00  0.00           C  
ATOM    109  CG2 VAL A  15    -115.242  96.466 323.658  1.00  0.00           C  
ATOM    110  N   GLY A  16    -113.818  96.745 326.839  1.00  0.00           N  
ATOM    111  CA  GLY A  16    -114.055  97.273 328.182  1.00  0.00           C  
ATOM    112  C   GLY A  16    -112.910  96.942 329.160  1.00  0.00           C  
ATOM    113  O   GLY A  16    -112.975  97.378 330.309  1.00  0.00           O  
ATOM    114  N   ASP A  17    -111.871  96.207 328.721  1.00  0.00           N  
ATOM    115  CA  ASP A  17    -110.690  95.825 329.504  1.00  0.00           C  
ATOM    116  C   ASP A  17    -109.473  96.628 329.003  1.00  0.00           C  
ATOM    117  O   ASP A  17    -109.481  97.130 327.879  1.00  0.00           O  
ATOM    118  CB  ASP A  17    -110.447  94.298 329.371  1.00  0.00           C  
ATOM    119  CG  ASP A  17    -109.432  93.682 330.341  1.00  0.00           C  
ATOM    120  OD1 ASP A  17    -109.194  94.282 331.413  1.00  0.00           O  
ATOM    121  OD2 ASP A  17    -108.954  92.577 330.007  1.00  0.00           O  
ATOM    122  N   ARG A  18    -108.446  96.733 329.860  1.00  0.00           N  
ATOM    123  CA  ARG A  18    -107.196  97.442 329.594  1.00  0.00           C  
ATOM    124  C   ARG A  18    -106.147  96.529 328.933  1.00  0.00           C  
ATOM    125  O   ARG A  18    -106.140  95.322 329.178  1.00  0.00           O  
ATOM    126  CB  ARG A  18    -106.714  98.044 330.930  1.00  0.00           C  
ATOM    127  CG  ARG A  18    -105.451  98.921 330.843  1.00  0.00           C  
ATOM    128  CD  ARG A  18    -105.271  99.784 332.102  1.00  0.00           C  
ATOM    129  NE  ARG A  18    -104.306 100.868 331.880  1.00  0.00           N  
ATOM    130  CZ  ARG A  18    -104.170 101.960 332.650  1.00  0.00           C  
ATOM    131  NH1 ARG A  18    -103.249 102.874 332.325  1.00  0.00           N  
ATOM    132  NH2 ARG A  18    -104.939 102.157 333.731  1.00  0.00           N  
ATOM    133  N   VAL A  19    -105.261  97.141 328.132  1.00  0.00           N  
ATOM    134  CA  VAL A  19    -104.129  96.487 327.470  1.00  0.00           C  
ATOM    135  C   VAL A  19    -102.892  97.411 327.519  1.00  0.00           C  
ATOM    136  O   VAL A  19    -103.049  98.625 327.656  1.00  0.00           O  
ATOM    137  CB  VAL A  19    -104.486  96.138 325.994  1.00  0.00           C  
ATOM    138  CG1 VAL A  19    -104.545  97.343 325.035  1.00  0.00           C  
ATOM    139  CG2 VAL A  19    -103.589  95.036 325.401  1.00  0.00           C  
ATOM    140  N   THR A  20    -101.695  96.813 327.404  1.00  0.00           N  
ATOM    141  CA  THR A  20    -100.405  97.510 327.392  1.00  0.00           C  
ATOM    142  C   THR A  20     -99.515  96.950 326.265  1.00  0.00           C  
ATOM    143  O   THR A  20     -99.537  95.746 326.008  1.00  0.00           O  
ATOM    144  CB  THR A  20     -99.664  97.346 328.749  1.00  0.00           C  
ATOM    145  OG1 THR A  20    -100.436  97.944 329.774  1.00  0.00           O  
ATOM    146  CG2 THR A  20     -98.248  97.952 328.832  1.00  0.00           C  
ATOM    147  N   ILE A  21     -98.752  97.851 325.623  1.00  0.00           N  
ATOM    148  CA  ILE A  21     -97.837  97.575 324.512  1.00  0.00           C  
ATOM    149  C   ILE A  21     -96.484  98.243 324.839  1.00  0.00           C  
ATOM    150  O   ILE A  21     -96.479  99.312 325.447  1.00  0.00           O  
ATOM    151  CB  ILE A  21     -98.342  98.203 323.170  1.00  0.00           C  
ATOM    152  CG2 ILE A  21     -97.597  97.581 321.966  1.00  0.00           C  
ATOM    153  CG1 ILE A  21     -99.877  98.081 322.983  1.00  0.00           C  
ATOM    154  CD1 ILE A  21    -100.423  98.692 321.687  1.00  0.00           C  
ATOM    155  N   THR A  22     -95.368  97.621 324.421  1.00  0.00           N  
ATOM    156  CA  THR A  22     -94.006  98.115 324.667  1.00  0.00           C  
ATOM    157  C   THR A  22     -93.261  98.364 323.340  1.00  0.00           C  
ATOM    158  O   THR A  22     -93.397  97.577 322.402  1.00  0.00           O  
ATOM    159  CB  THR A  22     -93.191  97.084 325.501  1.00  0.00           C  
ATOM    160  OG1 THR A  22     -93.832  96.893 326.748  1.00  0.00           O  
ATOM    161  CG2 THR A  22     -91.718  97.439 325.787  1.00  0.00           C  
ATOM    162  N   CYS A  23     -92.458  99.439 323.310  1.00  0.00           N  
ATOM    163  CA  CYS A  23     -91.459  99.707 322.278  1.00  0.00           C  
ATOM    164  C   CYS A  23     -90.138 100.078 322.956  1.00  0.00           C  
ATOM    165  O   CYS A  23     -90.066 101.105 323.631  1.00  0.00           O  
ATOM    166  CB  CYS A  23     -91.904 100.825 321.313  1.00  0.00           C  
ATOM    167  SG  CYS A  23     -93.124 100.313 320.080  1.00  0.00           S  
ATOM    168  N   SER A  24     -89.116  99.244 322.725  1.00  0.00           N  
ATOM    169  CA  SER A  24     -87.733  99.487 323.126  1.00  0.00           C  
ATOM    170  C   SER A  24     -86.902  99.974 321.925  1.00  0.00           C  
ATOM    171  O   SER A  24     -87.350  99.887 320.781  1.00  0.00           O  
ATOM    172  CB  SER A  24     -87.173  98.203 323.774  1.00  0.00           C  
ATOM    173  OG  SER A  24     -87.015  97.145 322.849  1.00  0.00           O  
ATOM    174  N   VAL A  25     -85.706 100.503 322.225  1.00  0.00           N  
ATOM    175  CA  VAL A  25     -84.774 101.059 321.246  1.00  0.00           C  
ATOM    176  C   VAL A  25     -83.323 100.651 321.560  1.00  0.00           C  
ATOM    177  O   VAL A  25     -82.969 100.458 322.723  1.00  0.00           O  
ATOM    178  CB  VAL A  25     -84.853 102.612 321.190  1.00  0.00           C  
ATOM    179  CG1 VAL A  25     -86.132 103.096 320.493  1.00  0.00           C  
ATOM    180  CG2 VAL A  25     -84.680 103.315 322.550  1.00  0.00           C  
ATOM    181  N   SER A  26     -82.512 100.541 320.494  1.00  0.00           N  
ATOM    182  CA  SER A  26     -81.086 100.205 320.537  1.00  0.00           C  
ATOM    183  C   SER A  26     -80.179 101.353 321.026  1.00  0.00           C  
ATOM    184  O   SER A  26     -79.039 101.088 321.405  1.00  0.00           O  
ATOM    185  CB  SER A  26     -80.665  99.698 319.141  1.00  0.00           C  
ATOM    186  OG  SER A  26     -80.611 100.740 318.183  1.00  0.00           O  
ATOM    187  N   SER A  27     -80.695 102.594 321.005  1.00  0.00           N  
ATOM    188  CA  SER A  27     -80.001 103.806 321.424  1.00  0.00           C  
ATOM    189  C   SER A  27     -81.013 104.708 322.140  1.00  0.00           C  
ATOM    190  O   SER A  27     -82.111 104.912 321.624  1.00  0.00           O  
ATOM    191  CB  SER A  27     -79.371 104.477 320.186  1.00  0.00           C  
ATOM    192  OG  SER A  27     -78.686 105.670 320.509  1.00  0.00           O  
ATOM    193  N   SER A  28     -80.614 105.217 323.320  1.00  0.00           N  
ATOM    194  CA  SER A  28     -81.424 106.052 324.209  1.00  0.00           C  
ATOM    195  C   SER A  28     -81.889 107.351 323.530  1.00  0.00           C  
ATOM    196  O   SER A  28     -81.054 108.109 323.033  1.00  0.00           O  
ATOM    197  CB  SER A  28     -80.610 106.327 325.491  1.00  0.00           C  
ATOM    198  OG  SER A  28     -81.328 107.106 326.429  1.00  0.00           O  
ATOM    199  N   VAL A  29     -83.213 107.570 323.523  1.00  0.00           N  
ATOM    200  CA  VAL A  29     -83.837 108.757 322.941  1.00  0.00           C  
ATOM    201  C   VAL A  29     -83.730 109.976 323.880  1.00  0.00           C  
ATOM    202  O   VAL A  29     -84.136 109.912 325.043  1.00  0.00           O  
ATOM    203  CB  VAL A  29     -85.323 108.514 322.550  1.00  0.00           C  
ATOM    204  CG1 VAL A  29     -85.435 107.651 321.282  1.00  0.00           C  
ATOM    205  CG2 VAL A  29     -86.186 107.905 323.666  1.00  0.00           C  
ATOM    206  N   SER A  30     -83.162 111.065 323.340  1.00  0.00           N  
ATOM    207  CA  SER A  30     -82.966 112.352 324.007  1.00  0.00           C  
ATOM    208  C   SER A  30     -84.310 113.068 324.214  1.00  0.00           C  
ATOM    209  O   SER A  30     -85.130 113.088 323.297  1.00  0.00           O  
ATOM    210  CB  SER A  30     -81.991 113.198 323.161  1.00  0.00           C  
ATOM    211  OG  SER A  30     -81.701 114.437 323.778  1.00  0.00           O  
ATOM    212  N   SER A  31     -84.499 113.622 325.428  1.00  0.00           N  
ATOM    213  CA  SER A  31     -85.714 114.310 325.891  1.00  0.00           C  
ATOM    214  C   SER A  31     -86.974 113.407 325.845  1.00  0.00           C  
ATOM    215  O   SER A  31     -88.082 113.903 325.651  1.00  0.00           O  
ATOM    216  CB  SER A  31     -85.862 115.656 325.138  1.00  0.00           C  
ATOM    217  OG  SER A  31     -86.827 116.510 325.721  1.00  0.00           O  
ATOM    218  N   ILE A  32     -86.757 112.085 325.998  1.00  0.00           N  
ATOM    219  CA  ILE A  32     -87.715 110.982 325.874  1.00  0.00           C  
ATOM    220  C   ILE A  32     -88.594 111.030 324.597  1.00  0.00           C  
ATOM    221  O   ILE A  32     -89.802 110.817 324.660  1.00  0.00           O  
ATOM    222  CB  ILE A  32     -88.542 110.715 327.173  1.00  0.00           C  
ATOM    223  CG1 ILE A  32     -89.453 111.880 327.636  1.00  0.00           C  
ATOM    224  CG2 ILE A  32     -87.618 110.243 328.313  1.00  0.00           C  
ATOM    225  CD1 ILE A  32     -90.422 111.507 328.772  1.00  0.00           C  
ATOM    226  N   TYR A  33     -87.957 111.310 323.444  1.00  0.00           N  
ATOM    227  CA  TYR A  33     -88.606 111.401 322.130  1.00  0.00           C  
ATOM    228  C   TYR A  33     -88.802 110.025 321.469  1.00  0.00           C  
ATOM    229  O   TYR A  33     -88.221 109.752 320.416  1.00  0.00           O  
ATOM    230  CB  TYR A  33     -87.840 112.399 321.228  1.00  0.00           C  
ATOM    231  CG  TYR A  33     -87.856 113.873 321.620  1.00  0.00           C  
ATOM    232  CD1 TYR A  33     -88.874 114.428 322.431  1.00  0.00           C  
ATOM    233  CD2 TYR A  33     -86.840 114.717 321.123  1.00  0.00           C  
ATOM    234  CE1 TYR A  33     -88.869 115.803 322.738  1.00  0.00           C  
ATOM    235  CE2 TYR A  33     -86.839 116.093 321.424  1.00  0.00           C  
ATOM    236  CZ  TYR A  33     -87.853 116.637 322.234  1.00  0.00           C  
ATOM    237  OH  TYR A  33     -87.848 117.965 322.542  1.00  0.00           O  
ATOM    238  N   LEU A  34     -89.689 109.223 322.080  1.00  0.00           N  
ATOM    239  CA  LEU A  34     -90.361 108.079 321.472  1.00  0.00           C  
ATOM    240  C   LEU A  34     -91.864 108.396 321.455  1.00  0.00           C  
ATOM    241  O   LEU A  34     -92.387 108.944 322.424  1.00  0.00           O  
ATOM    242  CB  LEU A  34     -90.002 106.787 322.238  1.00  0.00           C  
ATOM    243  CG  LEU A  34     -90.616 105.489 321.654  1.00  0.00           C  
ATOM    244  CD1 LEU A  34     -89.675 104.296 321.859  1.00  0.00           C  
ATOM    245  CD2 LEU A  34     -92.022 105.176 322.204  1.00  0.00           C  
ATOM    246  N   HIS A  35     -92.518 108.084 320.331  1.00  0.00           N  
ATOM    247  CA  HIS A  35     -93.885 108.489 320.001  1.00  0.00           C  
ATOM    248  C   HIS A  35     -94.705 107.251 319.609  1.00  0.00           C  
ATOM    249  O   HIS A  35     -94.117 106.220 319.286  1.00  0.00           O  
ATOM    250  CB  HIS A  35     -93.827 109.525 318.849  1.00  0.00           C  
ATOM    251  CG  HIS A  35     -92.717 110.549 318.964  1.00  0.00           C  
ATOM    252  ND1 HIS A  35     -92.732 111.587 319.901  1.00  0.00           N  
ATOM    253  CD2 HIS A  35     -91.527 110.612 318.264  1.00  0.00           C  
ATOM    254  CE1 HIS A  35     -91.575 112.214 319.747  1.00  0.00           C  
ATOM    255  NE2 HIS A  35     -90.819 111.676 318.792  1.00  0.00           N  
ATOM    256  N   TRP A  36     -96.042 107.374 319.644  1.00  0.00           N  
ATOM    257  CA  TRP A  36     -96.987 106.305 319.300  1.00  0.00           C  
ATOM    258  C   TRP A  36     -98.070 106.788 318.330  1.00  0.00           C  
ATOM    259  O   TRP A  36     -98.462 107.955 318.355  1.00  0.00           O  
ATOM    260  CB  TRP A  36     -97.629 105.698 320.559  1.00  0.00           C  
ATOM    261  CG  TRP A  36     -96.715 104.938 321.474  1.00  0.00           C  
ATOM    262  CD1 TRP A  36     -95.890 105.468 322.407  1.00  0.00           C  
ATOM    263  NE1 TRP A  36     -95.201 104.456 323.043  1.00  0.00           N  
ATOM    264  CE2 TRP A  36     -95.539 103.216 322.544  1.00  0.00           C  
ATOM    265  CD2 TRP A  36     -96.501 103.496 321.526  1.00  0.00           C  
ATOM    266  CE3 TRP A  36     -97.047 102.388 320.834  1.00  0.00           C  
ATOM    267  CZ3 TRP A  36     -96.673 101.071 321.157  1.00  0.00           C  
ATOM    268  CZ2 TRP A  36     -95.148 101.904 322.865  1.00  0.00           C  
ATOM    269  CH2 TRP A  36     -95.734 100.829 322.174  1.00  0.00           C  
ATOM    270  N   TYR A  37     -98.535 105.836 317.509  1.00  0.00           N  
ATOM    271  CA  TYR A  37     -99.533 105.984 316.453  1.00  0.00           C  
ATOM    272  C   TYR A  37    -100.537 104.817 316.520  1.00  0.00           C  
ATOM    273  O   TYR A  37    -100.236 103.779 317.111  1.00  0.00           O  
ATOM    274  CB  TYR A  37     -98.798 106.008 315.091  1.00  0.00           C  
ATOM    275  CG  TYR A  37     -98.252 107.364 314.685  1.00  0.00           C  
ATOM    276  CD1 TYR A  37     -98.983 108.161 313.785  1.00  0.00           C  
ATOM    277  CE1 TYR A  37     -98.534 109.448 313.445  1.00  0.00           C  
ATOM    278  CZ  TYR A  37     -97.319 109.929 313.963  1.00  0.00           C  
ATOM    279  OH  TYR A  37     -96.880 111.168 313.600  1.00  0.00           O  
ATOM    280  CD2 TYR A  37     -97.032 107.847 315.206  1.00  0.00           C  
ATOM    281  CE2 TYR A  37     -96.570 109.129 314.848  1.00  0.00           C  
ATOM    282  N   GLN A  38    -101.703 105.009 315.882  1.00  0.00           N  
ATOM    283  CA  GLN A  38    -102.760 104.003 315.757  1.00  0.00           C  
ATOM    284  C   GLN A  38    -103.338 104.032 314.335  1.00  0.00           C  
ATOM    285  O   GLN A  38    -103.719 105.101 313.855  1.00  0.00           O  
ATOM    286  CB  GLN A  38    -103.838 104.255 316.835  1.00  0.00           C  
ATOM    287  CG  GLN A  38    -105.017 103.255 316.820  1.00  0.00           C  
ATOM    288  CD  GLN A  38    -106.082 103.561 317.879  1.00  0.00           C  
ATOM    289  NE2 GLN A  38    -107.286 103.018 317.699  1.00  0.00           N  
ATOM    290  OE1 GLN A  38    -105.827 104.265 318.854  1.00  0.00           O  
ATOM    291  N   GLN A  39    -103.424 102.843 313.718  1.00  0.00           N  
ATOM    292  CA  GLN A  39    -103.985 102.614 312.391  1.00  0.00           C  
ATOM    293  C   GLN A  39    -105.060 101.523 312.494  1.00  0.00           C  
ATOM    294  O   GLN A  39    -104.724 100.353 312.672  1.00  0.00           O  
ATOM    295  CB  GLN A  39    -102.850 102.188 311.436  1.00  0.00           C  
ATOM    296  CG  GLN A  39    -103.318 101.957 309.986  1.00  0.00           C  
ATOM    297  CD  GLN A  39    -102.243 101.325 309.111  1.00  0.00           C  
ATOM    298  OE1 GLN A  39    -101.570 102.018 308.355  1.00  0.00           O  
ATOM    299  NE2 GLN A  39    -102.077 100.003 309.203  1.00  0.00           N  
ATOM    300  N   LYS A  40    -106.330 101.919 312.323  1.00  0.00           N  
ATOM    301  CA  LYS A  40    -107.464 101.003 312.178  1.00  0.00           C  
ATOM    302  C   LYS A  40    -107.488 100.361 310.774  1.00  0.00           C  
ATOM    303  O   LYS A  40    -106.932 100.945 309.842  1.00  0.00           O  
ATOM    304  CB  LYS A  40    -108.778 101.782 312.400  1.00  0.00           C  
ATOM    305  CG  LYS A  40    -108.993 102.249 313.845  1.00  0.00           C  
ATOM    306  CD  LYS A  40    -110.229 103.143 314.044  1.00  0.00           C  
ATOM    307  CE  LYS A  40    -111.582 102.468 313.750  1.00  0.00           C  
ATOM    308  NZ  LYS A  40    -111.922 102.458 312.317  1.00  0.00           N  
ATOM    309  N   PRO A  41    -108.210  99.226 310.617  1.00  0.00           N  
ATOM    310  CA  PRO A  41    -108.602  98.731 309.284  1.00  0.00           C  
ATOM    311  C   PRO A  41    -109.524  99.732 308.557  1.00  0.00           C  
ATOM    312  O   PRO A  41    -110.559 100.118 309.106  1.00  0.00           O  
ATOM    313  CD  PRO A  41    -108.759  98.383 311.686  1.00  0.00           C  
ATOM    314  CB  PRO A  41    -109.294  97.390 309.585  1.00  0.00           C  
ATOM    315  CG  PRO A  41    -109.818  97.525 311.006  1.00  0.00           C  
ATOM    316  N   GLY A  42    -109.099 100.168 307.360  1.00  0.00           N  
ATOM    317  CA  GLY A  42    -109.794 101.177 306.560  1.00  0.00           C  
ATOM    318  C   GLY A  42    -109.395 102.614 306.948  1.00  0.00           C  
ATOM    319  O   GLY A  42    -110.122 103.544 306.603  1.00  0.00           O  
ATOM    320  N   LYS A  43    -108.269 102.802 307.659  1.00  0.00           N  
ATOM    321  CA  LYS A  43    -107.748 104.103 308.085  1.00  0.00           C  
ATOM    322  C   LYS A  43    -106.214 104.102 307.943  1.00  0.00           C  
ATOM    323  O   LYS A  43    -105.595 103.041 307.999  1.00  0.00           O  
ATOM    324  CB  LYS A  43    -108.173 104.346 309.554  1.00  0.00           C  
ATOM    325  CG  LYS A  43    -108.076 105.811 310.032  1.00  0.00           C  
ATOM    326  CD  LYS A  43    -108.473 106.017 311.507  1.00  0.00           C  
ATOM    327  CE  LYS A  43    -107.476 105.466 312.545  1.00  0.00           C  
ATOM    328  NZ  LYS A  43    -106.200 106.203 312.557  1.00  0.00           N  
ATOM    329  N   ALA A  44    -105.632 105.304 307.799  1.00  0.00           N  
ATOM    330  CA  ALA A  44    -104.187 105.546 307.859  1.00  0.00           C  
ATOM    331  C   ALA A  44    -103.732 105.815 309.315  1.00  0.00           C  
ATOM    332  O   ALA A  44    -104.587 106.095 310.160  1.00  0.00           O  
ATOM    333  CB  ALA A  44    -103.880 106.754 306.963  1.00  0.00           C  
ATOM    334  N   PRO A  45    -102.409 105.770 309.605  1.00  0.00           N  
ATOM    335  CA  PRO A  45    -101.886 106.128 310.940  1.00  0.00           C  
ATOM    336  C   PRO A  45    -102.151 107.595 311.331  1.00  0.00           C  
ATOM    337  O   PRO A  45    -101.998 108.485 310.495  1.00  0.00           O  
ATOM    338  CD  PRO A  45    -101.324 105.338 308.723  1.00  0.00           C  
ATOM    339  CB  PRO A  45    -100.376 105.827 310.847  1.00  0.00           C  
ATOM    340  CG  PRO A  45    -100.233 104.871 309.676  1.00  0.00           C  
ATOM    341  N   LYS A  46    -102.545 107.815 312.593  1.00  0.00           N  
ATOM    342  CA  LYS A  46    -102.654 109.143 313.201  1.00  0.00           C  
ATOM    343  C   LYS A  46    -102.078 109.112 314.622  1.00  0.00           C  
ATOM    344  O   LYS A  46    -102.158 108.079 315.288  1.00  0.00           O  
ATOM    345  CB  LYS A  46    -104.114 109.645 313.183  1.00  0.00           C  
ATOM    346  CG  LYS A  46    -104.569 110.113 311.787  1.00  0.00           C  
ATOM    347  CD  LYS A  46    -105.840 110.977 311.807  1.00  0.00           C  
ATOM    348  CE  LYS A  46    -107.147 110.181 311.909  1.00  0.00           C  
ATOM    349  NZ  LYS A  46    -107.458 109.502 310.640  1.00  0.00           N  
ATOM    350  N   LEU A  47    -101.474 110.247 315.026  1.00  0.00           N  
ATOM    351  CA  LEU A  47    -100.727 110.412 316.276  1.00  0.00           C  
ATOM    352  C   LEU A  47    -101.608 110.180 317.515  1.00  0.00           C  
ATOM    353  O   LEU A  47    -102.748 110.649 317.552  1.00  0.00           O  
ATOM    354  CB  LEU A  47    -100.073 111.813 316.294  1.00  0.00           C  
ATOM    355  CG  LEU A  47     -99.067 112.065 317.446  1.00  0.00           C  
ATOM    356  CD1 LEU A  47     -97.759 111.282 317.254  1.00  0.00           C  
ATOM    357  CD2 LEU A  47     -98.768 113.561 317.618  1.00  0.00           C  
ATOM    358  N   LEU A  48    -101.042 109.460 318.492  1.00  0.00           N  
ATOM    359  CA  LEU A  48    -101.719 109.026 319.710  1.00  0.00           C  
ATOM    360  C   LEU A  48    -100.996 109.567 320.953  1.00  0.00           C  
ATOM    361  O   LEU A  48    -101.647 110.156 321.816  1.00  0.00           O  
ATOM    362  CB  LEU A  48    -101.780 107.484 319.684  1.00  0.00           C  
ATOM    363  CG  LEU A  48    -102.673 106.839 320.760  1.00  0.00           C  
ATOM    364  CD1 LEU A  48    -104.168 107.145 320.541  1.00  0.00           C  
ATOM    365  CD2 LEU A  48    -102.409 105.330 320.799  1.00  0.00           C  
ATOM    366  N   ILE A  49     -99.667 109.376 321.003  1.00  0.00           N  
ATOM    367  CA  ILE A  49     -98.780 109.894 322.045  1.00  0.00           C  
ATOM    368  C   ILE A  49     -97.539 110.484 321.351  1.00  0.00           C  
ATOM    369  O   ILE A  49     -97.100 109.956 320.331  1.00  0.00           O  
ATOM    370  CB  ILE A  49     -98.287 108.775 323.023  1.00  0.00           C  
ATOM    371  CG2 ILE A  49     -97.342 109.270 324.139  1.00  0.00           C  
ATOM    372  CG1 ILE A  49     -99.425 107.930 323.645  1.00  0.00           C  
ATOM    373  CD1 ILE A  49    -100.287 108.664 324.683  1.00  0.00           C  
ATOM    374  N   TYR A  50     -96.973 111.539 321.945  1.00  0.00           N  
ATOM    375  CA  TYR A  50     -95.694 112.128 321.559  1.00  0.00           C  
ATOM    376  C   TYR A  50     -94.923 112.501 322.832  1.00  0.00           C  
ATOM    377  O   TYR A  50     -95.537 112.776 323.865  1.00  0.00           O  
ATOM    378  CB  TYR A  50     -95.928 113.334 320.616  1.00  0.00           C  
ATOM    379  CG  TYR A  50     -96.511 114.571 321.278  1.00  0.00           C  
ATOM    380  CD1 TYR A  50     -97.880 114.605 321.614  1.00  0.00           C  
ATOM    381  CE1 TYR A  50     -98.401 115.704 322.315  1.00  0.00           C  
ATOM    382  CZ  TYR A  50     -97.575 116.795 322.647  1.00  0.00           C  
ATOM    383  OH  TYR A  50     -98.095 117.857 323.326  1.00  0.00           O  
ATOM    384  CD2 TYR A  50     -95.682 115.665 321.605  1.00  0.00           C  
ATOM    385  CE2 TYR A  50     -96.215 116.778 322.285  1.00  0.00           C  
ATOM    386  N   SER A  51     -93.583 112.486 322.740  1.00  0.00           N  
ATOM    387  CA  SER A  51     -92.641 112.734 323.839  1.00  0.00           C  
ATOM    388  C   SER A  51     -92.876 111.784 325.040  1.00  0.00           C  
ATOM    389  O   SER A  51     -92.826 112.204 326.195  1.00  0.00           O  
ATOM    390  CB  SER A  51     -92.630 114.240 324.197  1.00  0.00           C  
ATOM    391  OG  SER A  51     -91.540 114.577 325.032  1.00  0.00           O  
ATOM    392  N   THR A  52     -93.162 110.512 324.707  1.00  0.00           N  
ATOM    393  CA  THR A  52     -93.380 109.346 325.565  1.00  0.00           C  
ATOM    394  C   THR A  52     -94.666 109.356 326.417  1.00  0.00           C  
ATOM    395  O   THR A  52     -95.148 108.262 326.704  1.00  0.00           O  
ATOM    396  CB  THR A  52     -92.130 109.041 326.448  1.00  0.00           C  
ATOM    397  OG1 THR A  52     -91.178 108.412 325.614  1.00  0.00           O  
ATOM    398  CG2 THR A  52     -92.305 108.181 327.711  1.00  0.00           C  
ATOM    399  N   SER A  53     -95.220 110.523 326.793  1.00  0.00           N  
ATOM    400  CA  SER A  53     -96.322 110.609 327.757  1.00  0.00           C  
ATOM    401  C   SER A  53     -97.414 111.637 327.420  1.00  0.00           C  
ATOM    402  O   SER A  53     -98.508 111.511 327.974  1.00  0.00           O  
ATOM    403  CB  SER A  53     -95.731 110.817 329.169  1.00  0.00           C  
ATOM    404  OG  SER A  53     -95.162 112.105 329.321  1.00  0.00           O  
ATOM    405  N   ASN A  54     -97.139 112.620 326.545  1.00  0.00           N  
ATOM    406  CA  ASN A  54     -98.104 113.667 326.186  1.00  0.00           C  
ATOM    407  C   ASN A  54     -99.083 113.147 325.124  1.00  0.00           C  
ATOM    408  O   ASN A  54     -98.645 112.654 324.086  1.00  0.00           O  
ATOM    409  CB  ASN A  54     -97.386 114.942 325.690  1.00  0.00           C  
ATOM    410  CG  ASN A  54     -96.406 115.524 326.710  1.00  0.00           C  
ATOM    411  ND2 ASN A  54     -95.218 115.211 326.683  1.00  0.00           N  
ATOM    412  OD1 ASN A  54     -96.897 116.378 327.612  1.00  0.00           O  
ATOM    413  N   LEU A  55    -100.390 113.272 325.403  1.00  0.00           N  
ATOM    414  CA  LEU A  55    -101.474 112.835 324.520  1.00  0.00           C  
ATOM    415  C   LEU A  55    -101.691 113.841 323.381  1.00  0.00           C  
ATOM    416  O   LEU A  55    -101.689 115.051 323.621  1.00  0.00           O  
ATOM    417  CB  LEU A  55    -102.777 112.664 325.336  1.00  0.00           C  
ATOM    418  CG  LEU A  55    -102.893 111.347 326.138  1.00  0.00           C  
ATOM    419  CD1 LEU A  55    -101.806 111.174 327.218  1.00  0.00           C  
ATOM    420  CD2 LEU A  55    -104.302 111.212 326.748  1.00  0.00           C  
ATOM    421  N   ALA A  56    -101.923 113.308 322.171  1.00  0.00           N  
ATOM    422  CA  ALA A  56    -102.271 114.072 320.972  1.00  0.00           C  
ATOM    423  C   ALA A  56    -103.693 114.669 321.035  1.00  0.00           C  
ATOM    424  O   ALA A  56    -104.464 114.332 321.935  1.00  0.00           O  
ATOM    425  CB  ALA A  56    -102.106 113.146 319.757  1.00  0.00           C  
ATOM    426  N   SER A  57    -104.018 115.557 320.080  1.00  0.00           N  
ATOM    427  CA  SER A  57    -105.322 116.228 320.001  1.00  0.00           C  
ATOM    428  C   SER A  57    -106.475 115.235 319.754  1.00  0.00           C  
ATOM    429  O   SER A  57    -106.382 114.403 318.852  1.00  0.00           O  
ATOM    430  CB  SER A  57    -105.283 117.307 318.906  1.00  0.00           C  
ATOM    431  OG  SER A  57    -106.438 118.123 318.937  1.00  0.00           O  
ATOM    432  N   GLY A  58    -107.540 115.362 320.564  1.00  0.00           N  
ATOM    433  CA  GLY A  58    -108.757 114.555 320.477  1.00  0.00           C  
ATOM    434  C   GLY A  58    -108.633 113.174 321.146  1.00  0.00           C  
ATOM    435  O   GLY A  58    -109.623 112.445 321.173  1.00  0.00           O  
ATOM    436  N   VAL A  59    -107.454 112.809 321.684  1.00  0.00           N  
ATOM    437  CA  VAL A  59    -107.207 111.534 322.362  1.00  0.00           C  
ATOM    438  C   VAL A  59    -107.673 111.642 323.837  1.00  0.00           C  
ATOM    439  O   VAL A  59    -107.159 112.509 324.547  1.00  0.00           O  
ATOM    440  CB  VAL A  59    -105.686 111.203 322.344  1.00  0.00           C  
ATOM    441  CG1 VAL A  59    -105.296 109.968 323.178  1.00  0.00           C  
ATOM    442  CG2 VAL A  59    -105.176 111.021 320.904  1.00  0.00           C  
ATOM    443  N   PRO A  60    -108.638 110.796 324.274  1.00  0.00           N  
ATOM    444  CA  PRO A  60    -109.151 110.836 325.657  1.00  0.00           C  
ATOM    445  C   PRO A  60    -108.136 110.322 326.698  1.00  0.00           C  
ATOM    446  O   PRO A  60    -107.268 109.515 326.364  1.00  0.00           O  
ATOM    447  CD  PRO A  60    -109.307 109.754 323.489  1.00  0.00           C  
ATOM    448  CB  PRO A  60    -110.418 109.968 325.592  1.00  0.00           C  
ATOM    449  CG  PRO A  60    -110.148 108.964 324.485  1.00  0.00           C  
ATOM    450  N   SER A  61    -108.275 110.813 327.941  1.00  0.00           N  
ATOM    451  CA  SER A  61    -107.384 110.582 329.089  1.00  0.00           C  
ATOM    452  C   SER A  61    -107.169 109.114 329.522  1.00  0.00           C  
ATOM    453  O   SER A  61    -106.255 108.858 330.304  1.00  0.00           O  
ATOM    454  CB  SER A  61    -107.890 111.425 330.277  1.00  0.00           C  
ATOM    455  OG  SER A  61    -107.623 112.795 330.053  1.00  0.00           O  
ATOM    456  N   ARG A  62    -107.986 108.180 329.004  1.00  0.00           N  
ATOM    457  CA  ARG A  62    -107.845 106.732 329.185  1.00  0.00           C  
ATOM    458  C   ARG A  62    -106.615 106.133 328.461  1.00  0.00           C  
ATOM    459  O   ARG A  62    -106.129 105.087 328.890  1.00  0.00           O  
ATOM    460  CB  ARG A  62    -109.165 106.051 328.768  1.00  0.00           C  
ATOM    461  CG  ARG A  62    -109.521 106.168 327.273  1.00  0.00           C  
ATOM    462  CD  ARG A  62    -110.930 105.648 326.960  1.00  0.00           C  
ATOM    463  NE  ARG A  62    -111.180 105.600 325.514  1.00  0.00           N  
ATOM    464  CZ  ARG A  62    -110.767 104.624 324.689  1.00  0.00           C  
ATOM    465  NH1 ARG A  62    -110.095 103.561 325.149  1.00  0.00           N  
ATOM    466  NH2 ARG A  62    -111.036 104.707 323.381  1.00  0.00           N  
ATOM    467  N   PHE A  63    -106.111 106.820 327.420  1.00  0.00           N  
ATOM    468  CA  PHE A  63    -104.801 106.567 326.819  1.00  0.00           C  
ATOM    469  C   PHE A  63    -103.699 107.221 327.668  1.00  0.00           C  
ATOM    470  O   PHE A  63    -103.910 108.309 328.205  1.00  0.00           O  
ATOM    471  CB  PHE A  63    -104.754 107.139 325.389  1.00  0.00           C  
ATOM    472  CG  PHE A  63    -105.611 106.430 324.356  1.00  0.00           C  
ATOM    473  CD1 PHE A  63    -106.989 106.711 324.260  1.00  0.00           C  
ATOM    474  CE1 PHE A  63    -107.774 106.040 323.334  1.00  0.00           C  
ATOM    475  CZ  PHE A  63    -107.213 105.072 322.512  1.00  0.00           C  
ATOM    476  CD2 PHE A  63    -105.066 105.403 323.558  1.00  0.00           C  
ATOM    477  CE2 PHE A  63    -105.867 104.753 322.626  1.00  0.00           C  
ATOM    478  N   SER A  64    -102.536 106.563 327.748  1.00  0.00           N  
ATOM    479  CA  SER A  64    -101.374 107.040 328.494  1.00  0.00           C  
ATOM    480  C   SER A  64    -100.111 106.330 327.984  1.00  0.00           C  
ATOM    481  O   SER A  64    -100.204 105.221 327.460  1.00  0.00           O  
ATOM    482  CB  SER A  64    -101.613 106.826 330.010  1.00  0.00           C  
ATOM    483  OG  SER A  64    -100.536 107.294 330.797  1.00  0.00           O  
ATOM    484  N   GLY A  65     -98.954 106.980 328.170  1.00  0.00           N  
ATOM    485  CA  GLY A  65     -97.642 106.403 327.900  1.00  0.00           C  
ATOM    486  C   GLY A  65     -96.692 106.791 329.039  1.00  0.00           C  
ATOM    487  O   GLY A  65     -96.938 107.751 329.774  1.00  0.00           O  
ATOM    488  N   SER A  66     -95.585 106.044 329.163  1.00  0.00           N  
ATOM    489  CA  SER A  66     -94.563 106.224 330.196  1.00  0.00           C  
ATOM    490  C   SER A  66     -93.272 105.489 329.790  1.00  0.00           C  
ATOM    491  O   SER A  66     -93.318 104.590 328.949  1.00  0.00           O  
ATOM    492  CB  SER A  66     -95.118 105.732 331.557  1.00  0.00           C  
ATOM    493  OG  SER A  66     -94.216 105.958 332.624  1.00  0.00           O  
ATOM    494  N   GLY A  67     -92.147 105.876 330.411  1.00  0.00           N  
ATOM    495  CA  GLY A  67     -90.854 105.222 330.228  1.00  0.00           C  
ATOM    496  C   GLY A  67     -89.711 106.236 330.299  1.00  0.00           C  
ATOM    497  O   GLY A  67     -89.920 107.447 330.393  1.00  0.00           O  
ATOM    498  N   SER A  68     -88.484 105.701 330.230  1.00  0.00           N  
ATOM    499  CA  SER A  68     -87.220 106.437 330.255  1.00  0.00           C  
ATOM    500  C   SER A  68     -86.087 105.539 329.729  1.00  0.00           C  
ATOM    501  O   SER A  68     -86.204 104.312 329.761  1.00  0.00           O  
ATOM    502  CB  SER A  68     -86.945 106.984 331.677  1.00  0.00           C  
ATOM    503  OG  SER A  68     -86.633 105.963 332.605  1.00  0.00           O  
ATOM    504  N   GLY A  69     -84.996 106.178 329.272  1.00  0.00           N  
ATOM    505  CA  GLY A  69     -83.791 105.494 328.808  1.00  0.00           C  
ATOM    506  C   GLY A  69     -84.038 104.866 327.435  1.00  0.00           C  
ATOM    507  O   GLY A  69     -84.120 105.580 326.435  1.00  0.00           O  
ATOM    508  N   THR A  70     -84.108 103.525 327.406  1.00  0.00           N  
ATOM    509  CA  THR A  70     -84.217 102.707 326.197  1.00  0.00           C  
ATOM    510  C   THR A  70     -85.503 101.847 326.147  1.00  0.00           C  
ATOM    511  O   THR A  70     -85.684 101.154 325.147  1.00  0.00           O  
ATOM    512  CB  THR A  70     -82.996 101.751 326.090  1.00  0.00           C  
ATOM    513  OG1 THR A  70     -82.954 100.828 327.164  1.00  0.00           O  
ATOM    514  CG2 THR A  70     -81.648 102.482 325.999  1.00  0.00           C  
ATOM    515  N   ASP A  71     -86.371 101.906 327.173  1.00  0.00           N  
ATOM    516  CA  ASP A  71     -87.621 101.132 327.265  1.00  0.00           C  
ATOM    517  C   ASP A  71     -88.805 102.066 327.544  1.00  0.00           C  
ATOM    518  O   ASP A  71     -88.735 102.885 328.462  1.00  0.00           O  
ATOM    519  CB  ASP A  71     -87.561 100.001 328.318  1.00  0.00           C  
ATOM    520  CG  ASP A  71     -86.415  99.008 328.105  1.00  0.00           C  
ATOM    521  OD1 ASP A  71     -85.707  98.731 329.096  1.00  0.00           O  
ATOM    522  OD2 ASP A  71     -86.330  98.470 326.979  1.00  0.00           O  
ATOM    523  N   PHE A  72     -89.858 101.933 326.719  1.00  0.00           N  
ATOM    524  CA  PHE A  72     -91.026 102.818 326.692  1.00  0.00           C  
ATOM    525  C   PHE A  72     -92.299 102.011 326.410  1.00  0.00           C  
ATOM    526  O   PHE A  72     -92.221 100.942 325.806  1.00  0.00           O  
ATOM    527  CB  PHE A  72     -90.830 103.899 325.609  1.00  0.00           C  
ATOM    528  CG  PHE A  72     -89.623 104.796 325.808  1.00  0.00           C  
ATOM    529  CD1 PHE A  72     -88.362 104.437 325.286  1.00  0.00           C  
ATOM    530  CE1 PHE A  72     -87.249 105.213 325.570  1.00  0.00           C  
ATOM    531  CZ  PHE A  72     -87.362 106.332 326.383  1.00  0.00           C  
ATOM    532  CD2 PHE A  72     -89.707 105.893 326.683  1.00  0.00           C  
ATOM    533  CE2 PHE A  72     -88.587 106.672 326.940  1.00  0.00           C  
ATOM    534  N   THR A  73     -93.452 102.539 326.851  1.00  0.00           N  
ATOM    535  CA  THR A  73     -94.747 101.863 326.761  1.00  0.00           C  
ATOM    536  C   THR A  73     -95.888 102.822 326.368  1.00  0.00           C  
ATOM    537  O   THR A  73     -95.786 104.037 326.536  1.00  0.00           O  
ATOM    538  CB  THR A  73     -95.132 101.173 328.106  1.00  0.00           C  
ATOM    539  OG1 THR A  73     -95.524 102.090 329.116  1.00  0.00           O  
ATOM    540  CG2 THR A  73     -94.065 100.222 328.669  1.00  0.00           C  
ATOM    541  N   LEU A  74     -96.966 102.193 325.880  1.00  0.00           N  
ATOM    542  CA  LEU A  74     -98.308 102.730 325.694  1.00  0.00           C  
ATOM    543  C   LEU A  74     -99.277 101.796 326.433  1.00  0.00           C  
ATOM    544  O   LEU A  74     -99.027 100.593 326.516  1.00  0.00           O  
ATOM    545  CB  LEU A  74     -98.617 102.793 324.179  1.00  0.00           C  
ATOM    546  CG  LEU A  74    -100.085 103.034 323.747  1.00  0.00           C  
ATOM    547  CD1 LEU A  74    -100.632 104.397 324.213  1.00  0.00           C  
ATOM    548  CD2 LEU A  74    -100.235 102.855 322.231  1.00  0.00           C  
ATOM    549  N   THR A  75    -100.391 102.359 326.912  1.00  0.00           N  
ATOM    550  CA  THR A  75    -101.478 101.614 327.527  1.00  0.00           C  
ATOM    551  C   THR A  75    -102.821 102.299 327.231  1.00  0.00           C  
ATOM    552  O   THR A  75    -102.914 103.526 327.301  1.00  0.00           O  
ATOM    553  CB  THR A  75    -101.249 101.412 329.053  1.00  0.00           C  
ATOM    554  OG1 THR A  75    -102.338 100.736 329.655  1.00  0.00           O  
ATOM    555  CG2 THR A  75    -101.020 102.713 329.844  1.00  0.00           C  
ATOM    556  N   ILE A  76    -103.819 101.479 326.875  1.00  0.00           N  
ATOM    557  CA  ILE A  76    -105.156 101.907 326.485  1.00  0.00           C  
ATOM    558  C   ILE A  76    -106.136 101.273 327.484  1.00  0.00           C  
ATOM    559  O   ILE A  76    -106.412 100.075 327.397  1.00  0.00           O  
ATOM    560  CB  ILE A  76    -105.529 101.435 325.040  1.00  0.00           C  
ATOM    561  CG2 ILE A  76    -106.915 101.979 324.623  1.00  0.00           C  
ATOM    562  CG1 ILE A  76    -104.459 101.833 323.991  1.00  0.00           C  
ATOM    563  CD1 ILE A  76    -103.410 100.743 323.715  1.00  0.00           C  
ATOM    564  N   SER A  77    -106.617 102.090 328.435  1.00  0.00           N  
ATOM    565  CA  SER A  77    -107.605 101.685 329.433  1.00  0.00           C  
ATOM    566  C   SER A  77    -109.015 101.674 328.823  1.00  0.00           C  
ATOM    567  O   SER A  77    -109.383 102.627 328.134  1.00  0.00           O  
ATOM    568  CB  SER A  77    -107.500 102.614 330.659  1.00  0.00           C  
ATOM    569  OG  SER A  77    -108.328 102.170 331.715  1.00  0.00           O  
ATOM    570  N   SER A  78    -109.763 100.591 329.102  1.00  0.00           N  
ATOM    571  CA  SER A  78    -111.140 100.335 328.673  1.00  0.00           C  
ATOM    572  C   SER A  78    -111.293 100.406 327.140  1.00  0.00           C  
ATOM    573  O   SER A  78    -111.762 101.419 326.617  1.00  0.00           O  
ATOM    574  CB  SER A  78    -112.114 101.263 329.440  1.00  0.00           C  
ATOM    575  OG  SER A  78    -113.464 100.953 329.156  1.00  0.00           O  
ATOM    576  N   LEU A  79    -110.846  99.338 326.455  1.00  0.00           N  
ATOM    577  CA  LEU A  79    -110.857  99.203 324.996  1.00  0.00           C  
ATOM    578  C   LEU A  79    -112.266  99.331 324.399  1.00  0.00           C  
ATOM    579  O   LEU A  79    -113.216  98.769 324.939  1.00  0.00           O  
ATOM    580  CB  LEU A  79    -110.242  97.845 324.599  1.00  0.00           C  
ATOM    581  CG  LEU A  79    -108.708  97.750 324.754  1.00  0.00           C  
ATOM    582  CD1 LEU A  79    -108.238  96.284 324.793  1.00  0.00           C  
ATOM    583  CD2 LEU A  79    -107.980  98.528 323.645  1.00  0.00           C  
ATOM    584  N   GLN A  80    -112.355 100.062 323.284  1.00  0.00           N  
ATOM    585  CA  GLN A  80    -113.572 100.288 322.506  1.00  0.00           C  
ATOM    586  C   GLN A  80    -113.470  99.530 321.166  1.00  0.00           C  
ATOM    587  O   GLN A  80    -112.362  99.138 320.802  1.00  0.00           O  
ATOM    588  CB  GLN A  80    -113.719 101.814 322.292  1.00  0.00           C  
ATOM    589  CG  GLN A  80    -113.806 102.644 323.592  1.00  0.00           C  
ATOM    590  CD  GLN A  80    -114.933 102.199 324.529  1.00  0.00           C  
ATOM    591  OE1 GLN A  80    -116.078 102.063 324.105  1.00  0.00           O  
ATOM    592  NE2 GLN A  80    -114.616 101.979 325.806  1.00  0.00           N  
ATOM    593  N   PRO A  81    -114.597  99.358 320.428  1.00  0.00           N  
ATOM    594  CA  PRO A  81    -114.598  98.722 319.089  1.00  0.00           C  
ATOM    595  C   PRO A  81    -113.608  99.290 318.048  1.00  0.00           C  
ATOM    596  O   PRO A  81    -113.116  98.526 317.220  1.00  0.00           O  
ATOM    597  CD  PRO A  81    -115.965  99.673 320.848  1.00  0.00           C  
ATOM    598  CB  PRO A  81    -116.053  98.853 318.618  1.00  0.00           C  
ATOM    599  CG  PRO A  81    -116.857  98.877 319.904  1.00  0.00           C  
ATOM    600  N   GLU A  82    -113.313 100.598 318.137  1.00  0.00           N  
ATOM    601  CA  GLU A  82    -112.342 101.294 317.290  1.00  0.00           C  
ATOM    602  C   GLU A  82    -110.875 101.108 317.728  1.00  0.00           C  
ATOM    603  O   GLU A  82    -109.985 101.315 316.905  1.00  0.00           O  
ATOM    604  CB  GLU A  82    -112.700 102.790 317.228  1.00  0.00           C  
ATOM    605  CG  GLU A  82    -114.087 103.061 316.617  1.00  0.00           C  
ATOM    606  CD  GLU A  82    -114.291 104.546 316.338  1.00  0.00           C  
ATOM    607  OE1 GLU A  82    -114.866 105.221 317.218  1.00  0.00           O  
ATOM    608  OE2 GLU A  82    -113.855 104.981 315.248  1.00  0.00           O  
ATOM    609  N   ASP A  83    -110.642 100.718 318.993  1.00  0.00           N  
ATOM    610  CA  ASP A  83    -109.312 100.480 319.571  1.00  0.00           C  
ATOM    611  C   ASP A  83    -108.683  99.137 319.165  1.00  0.00           C  
ATOM    612  O   ASP A  83    -107.500  98.939 319.443  1.00  0.00           O  
ATOM    613  CB  ASP A  83    -109.275 100.625 321.108  1.00  0.00           C  
ATOM    614  CG  ASP A  83    -109.840 101.931 321.669  1.00  0.00           C  
ATOM    615  OD1 ASP A  83    -109.950 102.927 320.922  1.00  0.00           O  
ATOM    616  OD2 ASP A  83    -110.090 101.930 322.891  1.00  0.00           O  
ATOM    617  N   PHE A  84    -109.451  98.252 318.506  1.00  0.00           N  
ATOM    618  CA  PHE A  84    -108.957  97.001 317.933  1.00  0.00           C  
ATOM    619  C   PHE A  84    -108.334  97.294 316.562  1.00  0.00           C  
ATOM    620  O   PHE A  84    -109.009  97.236 315.534  1.00  0.00           O  
ATOM    621  CB  PHE A  84    -110.083  95.951 317.922  1.00  0.00           C  
ATOM    622  CG  PHE A  84    -110.531  95.614 319.334  1.00  0.00           C  
ATOM    623  CD1 PHE A  84    -109.679  94.876 320.177  1.00  0.00           C  
ATOM    624  CD2 PHE A  84    -111.680  96.212 319.886  1.00  0.00           C  
ATOM    625  CE1 PHE A  84    -109.979  94.729 321.520  1.00  0.00           C  
ATOM    626  CE2 PHE A  84    -111.979  96.036 321.232  1.00  0.00           C  
ATOM    627  CZ  PHE A  84    -111.129  95.298 322.046  1.00  0.00           C  
ATOM    628  N   ALA A  85    -107.061  97.702 316.629  1.00  0.00           N  
ATOM    629  CA  ALA A  85    -106.314  98.376 315.577  1.00  0.00           C  
ATOM    630  C   ALA A  85    -104.831  98.007 315.682  1.00  0.00           C  
ATOM    631  O   ALA A  85    -104.380  97.575 316.747  1.00  0.00           O  
ATOM    632  CB  ALA A  85    -106.506  99.891 315.777  1.00  0.00           C  
ATOM    633  N   THR A  86    -104.095  98.215 314.580  1.00  0.00           N  
ATOM    634  CA  THR A  86    -102.648  98.037 314.534  1.00  0.00           C  
ATOM    635  C   THR A  86    -101.935  99.303 315.038  1.00  0.00           C  
ATOM    636  O   THR A  86    -101.908 100.318 314.340  1.00  0.00           O  
ATOM    637  CB  THR A  86    -102.121  97.674 313.123  1.00  0.00           C  
ATOM    638  OG1 THR A  86    -102.833  96.556 312.632  1.00  0.00           O  
ATOM    639  CG2 THR A  86    -100.625  97.309 313.102  1.00  0.00           C  
ATOM    640  N   TYR A  87    -101.384  99.210 316.257  1.00  0.00           N  
ATOM    641  CA  TYR A  87    -100.590 100.260 316.890  1.00  0.00           C  
ATOM    642  C   TYR A  87     -99.144 100.222 316.389  1.00  0.00           C  
ATOM    643  O   TYR A  87     -98.630  99.152 316.064  1.00  0.00           O  
ATOM    644  CB  TYR A  87    -100.636 100.092 318.419  1.00  0.00           C  
ATOM    645  CG  TYR A  87    -102.003 100.362 319.016  1.00  0.00           C  
ATOM    646  CD1 TYR A  87    -102.344 101.657 319.455  1.00  0.00           C  
ATOM    647  CE1 TYR A  87    -103.621 101.905 319.995  1.00  0.00           C  
ATOM    648  CZ  TYR A  87    -104.565 100.864 320.079  1.00  0.00           C  
ATOM    649  OH  TYR A  87    -105.809 101.113 320.576  1.00  0.00           O  
ATOM    650  CD2 TYR A  87    -102.945  99.319 319.118  1.00  0.00           C  
ATOM    651  CE2 TYR A  87    -104.224  99.570 319.643  1.00  0.00           C  
ATOM    652  N   TYR A  88     -98.525 101.407 316.361  1.00  0.00           N  
ATOM    653  CA  TYR A  88     -97.158 101.640 315.903  1.00  0.00           C  
ATOM    654  C   TYR A  88     -96.446 102.611 316.846  1.00  0.00           C  
ATOM    655  O   TYR A  88     -97.086 103.258 317.673  1.00  0.00           O  
ATOM    656  CB  TYR A  88     -97.198 102.218 314.476  1.00  0.00           C  
ATOM    657  CG  TYR A  88     -97.681 101.251 313.417  1.00  0.00           C  
ATOM    658  CD1 TYR A  88     -98.951 101.416 312.825  1.00  0.00           C  
ATOM    659  CE1 TYR A  88     -99.369 100.536 311.809  1.00  0.00           C  
ATOM    660  CZ  TYR A  88     -98.531  99.486 311.398  1.00  0.00           C  
ATOM    661  OH  TYR A  88     -98.948  98.624 310.430  1.00  0.00           O  
ATOM    662  CD2 TYR A  88     -96.841 100.198 313.005  1.00  0.00           C  
ATOM    663  CE2 TYR A  88     -97.270  99.315 311.999  1.00  0.00           C  
ATOM    664  N   CYS A  89     -95.121 102.709 316.671  1.00  0.00           N  
ATOM    665  CA  CYS A  89     -94.256 103.642 317.385  1.00  0.00           C  
ATOM    666  C   CYS A  89     -93.154 104.161 316.450  1.00  0.00           C  
ATOM    667  O   CYS A  89     -92.796 103.475 315.493  1.00  0.00           O  
ATOM    668  SG  CYS A  89     -92.754 101.454 318.431  1.00  0.00           S  
ATOM    669  CB  CYS A  89     -93.729 102.967 318.672  1.00  0.00           C  
ATOM    670  N   GLN A  90     -92.651 105.371 316.749  1.00  0.00           N  
ATOM    671  CA  GLN A  90     -91.560 106.033 316.028  1.00  0.00           C  
ATOM    672  C   GLN A  90     -90.690 106.842 317.006  1.00  0.00           C  
ATOM    673  O   GLN A  90     -91.005 106.909 318.193  1.00  0.00           O  
ATOM    674  CB  GLN A  90     -92.108 106.865 314.844  1.00  0.00           C  
ATOM    675  CG  GLN A  90     -92.761 108.221 315.181  1.00  0.00           C  
ATOM    676  CD  GLN A  90     -93.040 109.037 313.917  1.00  0.00           C  
ATOM    677  OE1 GLN A  90     -93.932 108.703 313.141  1.00  0.00           O  
ATOM    678  NE2 GLN A  90     -92.287 110.119 313.707  1.00  0.00           N  
ATOM    679  N   VAL A  91     -89.608 107.446 316.485  1.00  0.00           N  
ATOM    680  CA  VAL A  91     -88.675 108.282 317.247  1.00  0.00           C  
ATOM    681  C   VAL A  91     -88.312 109.563 316.475  1.00  0.00           C  
ATOM    682  O   VAL A  91     -88.420 109.601 315.248  1.00  0.00           O  
ATOM    683  CB  VAL A  91     -87.356 107.523 317.576  1.00  0.00           C  
ATOM    684  CG1 VAL A  91     -87.601 106.364 318.553  1.00  0.00           C  
ATOM    685  CG2 VAL A  91     -86.567 107.039 316.342  1.00  0.00           C  
ATOM    686  N   TYR A  92     -87.865 110.583 317.229  1.00  0.00           N  
ATOM    687  CA  TYR A  92     -87.329 111.841 316.705  1.00  0.00           C  
ATOM    688  C   TYR A  92     -86.303 112.431 317.691  1.00  0.00           C  
ATOM    689  O   TYR A  92     -86.336 113.625 317.983  1.00  0.00           O  
ATOM    690  CB  TYR A  92     -88.477 112.794 316.266  1.00  0.00           C  
ATOM    691  CG  TYR A  92     -88.124 114.146 315.644  1.00  0.00           C  
ATOM    692  CD1 TYR A  92     -86.919 114.353 314.933  1.00  0.00           C  
ATOM    693  CD2 TYR A  92     -89.033 115.217 315.776  1.00  0.00           C  
ATOM    694  CE1 TYR A  92     -86.628 115.609 314.370  1.00  0.00           C  
ATOM    695  CE2 TYR A  92     -88.742 116.476 315.216  1.00  0.00           C  
ATOM    696  CZ  TYR A  92     -87.538 116.673 314.509  1.00  0.00           C  
ATOM    697  OH  TYR A  92     -87.258 117.887 313.955  1.00  0.00           O  
ATOM    698  N   SER A  93     -85.394 111.570 318.176  1.00  0.00           N  
ATOM    699  CA  SER A  93     -84.206 111.966 318.938  1.00  0.00           C  
ATOM    700  C   SER A  93     -83.051 112.395 318.013  1.00  0.00           C  
ATOM    701  O   SER A  93     -82.314 113.316 318.362  1.00  0.00           O  
ATOM    702  CB  SER A  93     -83.797 110.798 319.854  1.00  0.00           C  
ATOM    703  OG  SER A  93     -82.559 111.018 320.501  1.00  0.00           O  
ATOM    704  N   GLY A  94     -82.915 111.718 316.864  1.00  0.00           N  
ATOM    705  CA  GLY A  94     -81.849 111.972 315.906  1.00  0.00           C  
ATOM    706  C   GLY A  94     -82.043 111.050 314.701  1.00  0.00           C  
ATOM    707  O   GLY A  94     -82.770 110.056 314.759  1.00  0.00           O  
ATOM    708  N   TYR A  95     -81.370 111.409 313.600  1.00  0.00           N  
ATOM    709  CA  TYR A  95     -81.431 110.712 312.316  1.00  0.00           C  
ATOM    710  C   TYR A  95     -80.404 109.558 312.257  1.00  0.00           C  
ATOM    711  O   TYR A  95     -79.327 109.705 312.837  1.00  0.00           O  
ATOM    712  CB  TYR A  95     -81.170 111.743 311.202  1.00  0.00           C  
ATOM    713  CG  TYR A  95     -82.256 112.801 311.112  1.00  0.00           C  
ATOM    714  CD1 TYR A  95     -82.046 114.097 311.632  1.00  0.00           C  
ATOM    715  CE1 TYR A  95     -83.076 115.056 311.573  1.00  0.00           C  
ATOM    716  CZ  TYR A  95     -84.317 114.727 310.993  1.00  0.00           C  
ATOM    717  OH  TYR A  95     -85.309 115.662 310.936  1.00  0.00           O  
ATOM    718  CD2 TYR A  95     -83.499 112.475 310.536  1.00  0.00           C  
ATOM    719  CE2 TYR A  95     -84.527 113.434 310.474  1.00  0.00           C  
ATOM    720  N   PRO A  96     -80.718 108.454 311.540  1.00  0.00           N  
ATOM    721  CA  PRO A  96     -81.995 108.166 310.857  1.00  0.00           C  
ATOM    722  C   PRO A  96     -83.148 107.845 311.827  1.00  0.00           C  
ATOM    723  O   PRO A  96     -82.935 107.158 312.827  1.00  0.00           O  
ATOM    724  CD  PRO A  96     -79.743 107.387 311.300  1.00  0.00           C  
ATOM    725  CB  PRO A  96     -81.661 106.942 309.985  1.00  0.00           C  
ATOM    726  CG  PRO A  96     -80.544 106.228 310.725  1.00  0.00           C  
ATOM    727  N   LEU A  97     -84.354 108.338 311.486  1.00  0.00           N  
ATOM    728  CA  LEU A  97     -85.599 107.963 312.162  1.00  0.00           C  
ATOM    729  C   LEU A  97     -85.990 106.527 311.781  1.00  0.00           C  
ATOM    730  O   LEU A  97     -85.639 106.059 310.698  1.00  0.00           O  
ATOM    731  CB  LEU A  97     -86.753 108.925 311.800  1.00  0.00           C  
ATOM    732  CG  LEU A  97     -86.444 110.435 311.859  1.00  0.00           C  
ATOM    733  CD1 LEU A  97     -87.703 111.256 311.513  1.00  0.00           C  
ATOM    734  CD2 LEU A  97     -85.805 110.880 313.187  1.00  0.00           C  
ATOM    735  N   THR A  98     -86.701 105.848 312.683  1.00  0.00           N  
ATOM    736  CA  THR A  98     -87.081 104.446 312.527  1.00  0.00           C  
ATOM    737  C   THR A  98     -88.427 104.190 313.226  1.00  0.00           C  
ATOM    738  O   THR A  98     -88.893 105.018 314.010  1.00  0.00           O  
ATOM    739  CB  THR A  98     -86.007 103.499 313.132  1.00  0.00           C  
ATOM    740  OG1 THR A  98     -85.723 103.855 314.473  1.00  0.00           O  
ATOM    741  CG2 THR A  98     -84.689 103.494 312.337  1.00  0.00           C  
ATOM    742  N   PHE A  99     -89.032 103.047 312.867  1.00  0.00           N  
ATOM    743  CA  PHE A  99     -90.356 102.609 313.297  1.00  0.00           C  
ATOM    744  C   PHE A  99     -90.310 101.196 313.889  1.00  0.00           C  
ATOM    745  O   PHE A  99     -89.426 100.410 313.542  1.00  0.00           O  
ATOM    746  CB  PHE A  99     -91.309 102.623 312.087  1.00  0.00           C  
ATOM    747  CG  PHE A  99     -91.810 103.986 311.654  1.00  0.00           C  
ATOM    748  CD1 PHE A  99     -91.006 104.816 310.850  1.00  0.00           C  
ATOM    749  CE1 PHE A  99     -91.439 106.092 310.515  1.00  0.00           C  
ATOM    750  CZ  PHE A  99     -92.662 106.556 310.978  1.00  0.00           C  
ATOM    751  CD2 PHE A  99     -93.028 104.487 312.156  1.00  0.00           C  
ATOM    752  CE2 PHE A  99     -93.456 105.755 311.791  1.00  0.00           C  
ATOM    753  N   GLY A 100     -91.305 100.896 314.738  1.00  0.00           N  
ATOM    754  CA  GLY A 100     -91.545  99.568 315.297  1.00  0.00           C  
ATOM    755  C   GLY A 100     -92.225  98.650 314.267  1.00  0.00           C  
ATOM    756  O   GLY A 100     -92.783  99.104 313.265  1.00  0.00           O  
ATOM    757  N   GLY A 101     -92.191  97.337 314.555  1.00  0.00           N  
ATOM    758  CA  GLY A 101     -92.711  96.269 313.694  1.00  0.00           C  
ATOM    759  C   GLY A 101     -94.244  96.126 313.725  1.00  0.00           C  
ATOM    760  O   GLY A 101     -94.770  95.288 312.995  1.00  0.00           O  
ATOM    761  N   GLY A 102     -94.954  96.924 314.538  1.00  0.00           N  
ATOM    762  CA  GLY A 102     -96.413  96.960 314.629  1.00  0.00           C  
ATOM    763  C   GLY A 102     -96.976  95.821 315.490  1.00  0.00           C  
ATOM    764  O   GLY A 102     -96.283  94.850 315.805  1.00  0.00           O  
ATOM    765  N   THR A 103     -98.266  95.941 315.840  1.00  0.00           N  
ATOM    766  CA  THR A 103     -99.047  94.899 316.508  1.00  0.00           C  
ATOM    767  C   THR A 103    -100.540  95.252 316.510  1.00  0.00           C  
ATOM    768  O   THR A 103    -100.909  96.336 316.968  1.00  0.00           O  
ATOM    769  CB  THR A 103     -98.581  94.602 317.966  1.00  0.00           C  
ATOM    770  OG1 THR A 103     -99.383  93.597 318.563  1.00  0.00           O  
ATOM    771  CG2 THR A 103     -98.602  95.797 318.934  1.00  0.00           C  
ATOM    772  N   LYS A 104    -101.365  94.307 316.031  1.00  0.00           N  
ATOM    773  CA  LYS A 104    -102.818  94.344 316.180  1.00  0.00           C  
ATOM    774  C   LYS A 104    -103.207  93.941 317.608  1.00  0.00           C  
ATOM    775  O   LYS A 104    -102.832  92.855 318.053  1.00  0.00           O  
ATOM    776  CB  LYS A 104    -103.490  93.444 315.116  1.00  0.00           C  
ATOM    777  CG  LYS A 104    -105.027  93.358 315.245  1.00  0.00           C  
ATOM    778  CD  LYS A 104    -105.702  92.570 314.112  1.00  0.00           C  
ATOM    779  CE  LYS A 104    -107.232  92.482 314.262  1.00  0.00           C  
ATOM    780  NZ  LYS A 104    -107.630  91.664 315.421  1.00  0.00           N  
ATOM    781  N   VAL A 105    -104.008  94.800 318.257  1.00  0.00           N  
ATOM    782  CA  VAL A 105    -104.774  94.448 319.447  1.00  0.00           C  
ATOM    783  C   VAL A 105    -106.086  93.787 318.979  1.00  0.00           C  
ATOM    784  O   VAL A 105    -106.796  94.351 318.146  1.00  0.00           O  
ATOM    785  CB  VAL A 105    -105.068  95.698 320.324  1.00  0.00           C  
ATOM    786  CG1 VAL A 105    -106.085  95.471 321.461  1.00  0.00           C  
ATOM    787  CG2 VAL A 105    -103.761  96.237 320.934  1.00  0.00           C  
ATOM    788  N   GLU A 106    -106.339  92.579 319.497  1.00  0.00           N  
ATOM    789  CA  GLU A 106    -107.440  91.693 319.124  1.00  0.00           C  
ATOM    790  C   GLU A 106    -108.423  91.564 320.297  1.00  0.00           C  
ATOM    791  O   GLU A 106    -107.990  91.592 321.447  1.00  0.00           O  
ATOM    792  CB  GLU A 106    -106.805  90.344 318.721  1.00  0.00           C  
ATOM    793  CG  GLU A 106    -107.775  89.192 318.394  1.00  0.00           C  
ATOM    794  CD  GLU A 106    -107.043  87.927 317.941  1.00  0.00           C  
ATOM    795  OE1 GLU A 106    -106.170  88.058 317.055  1.00  0.00           O  
ATOM    796  OE2 GLU A 106    -107.413  86.840 318.432  1.00  0.00           O  
ATOM    797  N   ILE A 107    -109.724  91.412 319.994  1.00  0.00           N  
ATOM    798  CA  ILE A 107    -110.769  91.220 321.004  1.00  0.00           C  
ATOM    799  C   ILE A 107    -110.623  89.813 321.612  1.00  0.00           C  
ATOM    800  O   ILE A 107    -110.853  88.827 320.909  1.00  0.00           O  
ATOM    801  CB  ILE A 107    -112.219  91.361 320.438  1.00  0.00           C  
ATOM    802  CG2 ILE A 107    -113.294  91.199 321.539  1.00  0.00           C  
ATOM    803  CG1 ILE A 107    -112.434  92.692 319.685  1.00  0.00           C  
ATOM    804  CD1 ILE A 107    -113.628  92.695 318.724  1.00  0.00           C  
ATOM    805  N   LYS A 108    -110.231  89.752 322.897  1.00  0.00           N  
ATOM    806  CA  LYS A 108    -110.127  88.495 323.636  1.00  0.00           C  
ATOM    807  C   LYS A 108    -111.530  87.935 323.913  1.00  0.00           C  
ATOM    808  O   LYS A 108    -112.398  88.655 324.402  1.00  0.00           O  
ATOM    809  CB  LYS A 108    -109.278  88.671 324.913  1.00  0.00           C  
ATOM    810  CG  LYS A 108    -109.065  87.390 325.746  1.00  0.00           C  
ATOM    811  CD  LYS A 108    -108.370  86.248 324.977  1.00  0.00           C  
ATOM    812  CE  LYS A 108    -108.128  84.990 325.823  1.00  0.00           C  
ATOM    813  NZ  LYS A 108    -109.393  84.355 326.234  1.00  0.00           N  
ATOM    814  N   ARG A 109    -111.710  86.660 323.547  1.00  0.00           N  
ATOM    815  CA  ARG A 109    -112.994  85.975 323.504  1.00  0.00           C  
ATOM    816  C   ARG A 109    -112.831  84.566 324.097  1.00  0.00           C  
ATOM    817  O   ARG A 109    -111.713  84.048 324.176  1.00  0.00           O  
ATOM    818  CB  ARG A 109    -113.426  85.950 322.016  1.00  0.00           C  
ATOM    819  CG  ARG A 109    -114.846  85.450 321.701  1.00  0.00           C  
ATOM    820  CD  ARG A 109    -114.998  85.115 320.215  1.00  0.00           C  
ATOM    821  NE  ARG A 109    -116.385  84.803 319.852  1.00  0.00           N  
ATOM    822  CZ  ARG A 109    -117.042  83.651 320.074  1.00  0.00           C  
ATOM    823  NH1 ARG A 109    -116.460  82.608 320.680  1.00  0.00           N  
ATOM    824  NH2 ARG A 109    -118.314  83.548 319.670  1.00  0.00           N  
ATOM    825  N   THR A 110    -113.966  83.951 324.463  1.00  0.00           N  
ATOM    826  CA  THR A 110    -114.080  82.517 324.729  1.00  0.00           C  
ATOM    827  C   THR A 110    -113.830  81.680 323.449  1.00  0.00           C  
ATOM    828  O   THR A 110    -114.046  82.165 322.336  1.00  0.00           O  
ATOM    829  CB  THR A 110    -115.485  82.186 325.315  1.00  0.00           C  
ATOM    830  OG1 THR A 110    -115.574  80.823 325.686  1.00  0.00           O  
ATOM    831  CG2 THR A 110    -116.671  82.473 324.375  1.00  0.00           C  
ATOM    832  N   VAL A 111    -113.362  80.439 323.634  1.00  0.00           N  
ATOM    833  CA  VAL A 111    -113.049  79.500 322.557  1.00  0.00           C  
ATOM    834  C   VAL A 111    -114.325  78.985 321.846  1.00  0.00           C  
ATOM    835  O   VAL A 111    -115.356  78.804 322.495  1.00  0.00           O  
ATOM    836  CB  VAL A 111    -112.223  78.310 323.128  1.00  0.00           C  
ATOM    837  CG1 VAL A 111    -112.008  77.131 322.165  1.00  0.00           C  
ATOM    838  CG2 VAL A 111    -110.851  78.789 323.642  1.00  0.00           C  
ATOM    839  N   ALA A 112    -114.217  78.756 320.527  1.00  0.00           N  
ATOM    840  CA  ALA A 112    -115.277  78.217 319.671  1.00  0.00           C  
ATOM    841  C   ALA A 112    -114.673  77.329 318.573  1.00  0.00           C  
ATOM    842  O   ALA A 112    -113.547  77.581 318.149  1.00  0.00           O  
ATOM    843  CB  ALA A 112    -116.090  79.376 319.071  1.00  0.00           C  
ATOM    844  N   ALA A 113    -115.437  76.309 318.141  1.00  0.00           N  
ATOM    845  CA  ALA A 113    -115.004  75.288 317.178  1.00  0.00           C  
ATOM    846  C   ALA A 113    -115.365  75.646 315.714  1.00  0.00           C  
ATOM    847  O   ALA A 113    -116.276  76.452 315.513  1.00  0.00           O  
ATOM    848  CB  ALA A 113    -115.651  73.954 317.580  1.00  0.00           C  
ATOM    849  N   PRO A 114    -114.671  75.044 314.713  1.00  0.00           N  
ATOM    850  CA  PRO A 114    -114.912  75.314 313.277  1.00  0.00           C  
ATOM    851  C   PRO A 114    -116.254  74.789 312.729  1.00  0.00           C  
ATOM    852  O   PRO A 114    -116.604  73.635 312.976  1.00  0.00           O  
ATOM    853  CD  PRO A 114    -113.529  74.138 314.863  1.00  0.00           C  
ATOM    854  CB  PRO A 114    -113.732  74.626 312.560  1.00  0.00           C  
ATOM    855  CG  PRO A 114    -112.683  74.408 313.631  1.00  0.00           C  
ATOM    856  N   SER A 115    -116.936  75.639 311.945  1.00  0.00           N  
ATOM    857  CA  SER A 115    -118.089  75.282 311.114  1.00  0.00           C  
ATOM    858  C   SER A 115    -117.579  74.895 309.714  1.00  0.00           C  
ATOM    859  O   SER A 115    -117.393  75.770 308.865  1.00  0.00           O  
ATOM    860  CB  SER A 115    -119.073  76.469 311.047  1.00  0.00           C  
ATOM    861  OG  SER A 115    -119.723  76.646 312.288  1.00  0.00           O  
ATOM    862  N   VAL A 116    -117.311  73.594 309.537  1.00  0.00           N  
ATOM    863  CA  VAL A 116    -116.696  73.002 308.347  1.00  0.00           C  
ATOM    864  C   VAL A 116    -117.681  72.800 307.173  1.00  0.00           C  
ATOM    865  O   VAL A 116    -118.838  72.433 307.383  1.00  0.00           O  
ATOM    866  CB  VAL A 116    -116.013  71.651 308.722  1.00  0.00           C  
ATOM    867  CG1 VAL A 116    -116.971  70.639 309.385  1.00  0.00           C  
ATOM    868  CG2 VAL A 116    -115.229  70.990 307.569  1.00  0.00           C  
ATOM    869  N   PHE A 117    -117.167  73.033 305.955  1.00  0.00           N  
ATOM    870  CA  PHE A 117    -117.821  72.824 304.662  1.00  0.00           C  
ATOM    871  C   PHE A 117    -116.798  72.228 303.677  1.00  0.00           C  
ATOM    872  O   PHE A 117    -115.594  72.331 303.914  1.00  0.00           O  
ATOM    873  CB  PHE A 117    -118.349  74.169 304.111  1.00  0.00           C  
ATOM    874  CG  PHE A 117    -119.425  74.859 304.932  1.00  0.00           C  
ATOM    875  CD1 PHE A 117    -120.765  74.428 304.853  1.00  0.00           C  
ATOM    876  CD2 PHE A 117    -119.074  75.838 305.888  1.00  0.00           C  
ATOM    877  CE1 PHE A 117    -121.728  75.011 305.664  1.00  0.00           C  
ATOM    878  CE2 PHE A 117    -120.052  76.408 306.689  1.00  0.00           C  
ATOM    879  CZ  PHE A 117    -121.376  76.001 306.572  1.00  0.00           C  
ATOM    880  N   ILE A 118    -117.288  71.653 302.567  1.00  0.00           N  
ATOM    881  CA  ILE A 118    -116.455  71.139 301.475  1.00  0.00           C  
ATOM    882  C   ILE A 118    -117.239  71.197 300.148  1.00  0.00           C  
ATOM    883  O   ILE A 118    -118.459  71.025 300.158  1.00  0.00           O  
ATOM    884  CB  ILE A 118    -115.975  69.681 301.750  1.00  0.00           C  
ATOM    885  CG2 ILE A 118    -117.088  68.614 301.624  1.00  0.00           C  
ATOM    886  CG1 ILE A 118    -114.748  69.305 300.891  1.00  0.00           C  
ATOM    887  CD1 ILE A 118    -114.094  67.988 301.319  1.00  0.00           C  
ATOM    888  N   PHE A 119    -116.522  71.446 299.037  1.00  0.00           N  
ATOM    889  CA  PHE A 119    -117.094  71.602 297.697  1.00  0.00           C  
ATOM    890  C   PHE A 119    -116.108  71.091 296.623  1.00  0.00           C  
ATOM    891  O   PHE A 119    -114.909  71.345 296.754  1.00  0.00           O  
ATOM    892  CB  PHE A 119    -117.376  73.098 297.431  1.00  0.00           C  
ATOM    893  CG  PHE A 119    -118.373  73.775 298.354  1.00  0.00           C  
ATOM    894  CD1 PHE A 119    -117.921  74.591 299.414  1.00  0.00           C  
ATOM    895  CE1 PHE A 119    -118.836  75.153 300.295  1.00  0.00           C  
ATOM    896  CZ  PHE A 119    -120.193  74.895 300.152  1.00  0.00           C  
ATOM    897  CD2 PHE A 119    -119.752  73.495 298.242  1.00  0.00           C  
ATOM    898  CE2 PHE A 119    -120.650  74.068 299.133  1.00  0.00           C  
ATOM    899  N   PRO A 120    -116.619  70.437 295.548  1.00  0.00           N  
ATOM    900  CA  PRO A 120    -115.803  70.101 294.367  1.00  0.00           C  
ATOM    901  C   PRO A 120    -115.537  71.320 293.447  1.00  0.00           C  
ATOM    902  O   PRO A 120    -116.238  72.327 293.572  1.00  0.00           O  
ATOM    903  CD  PRO A 120    -118.009  70.018 295.364  1.00  0.00           C  
ATOM    904  CB  PRO A 120    -116.671  69.059 293.639  1.00  0.00           C  
ATOM    905  CG  PRO A 120    -118.094  69.488 293.935  1.00  0.00           C  
ATOM    906  N   PRO A 121    -114.601  71.182 292.478  1.00  0.00           N  
ATOM    907  CA  PRO A 121    -114.432  72.144 291.369  1.00  0.00           C  
ATOM    908  C   PRO A 121    -115.648  72.178 290.423  1.00  0.00           C  
ATOM    909  O   PRO A 121    -116.310  71.153 290.249  1.00  0.00           O  
ATOM    910  CD  PRO A 121    -113.716  70.036 292.294  1.00  0.00           C  
ATOM    911  CB  PRO A 121    -113.184  71.629 290.616  1.00  0.00           C  
ATOM    912  CG  PRO A 121    -112.539  70.595 291.521  1.00  0.00           C  
ATOM    913  N   SER A 122    -115.890  73.341 289.798  1.00  0.00           N  
ATOM    914  CA  SER A 122    -116.868  73.494 288.716  1.00  0.00           C  
ATOM    915  C   SER A 122    -116.414  72.821 287.407  1.00  0.00           C  
ATOM    916  O   SER A 122    -115.215  72.659 287.183  1.00  0.00           O  
ATOM    917  CB  SER A 122    -117.158  74.996 288.510  1.00  0.00           C  
ATOM    918  OG  SER A 122    -116.070  75.697 287.934  1.00  0.00           O  
ATOM    919  N   ASP A 123    -117.396  72.504 286.545  1.00  0.00           N  
ATOM    920  CA  ASP A 123    -117.233  72.035 285.161  1.00  0.00           C  
ATOM    921  C   ASP A 123    -116.319  72.948 284.320  1.00  0.00           C  
ATOM    922  O   ASP A 123    -115.490  72.456 283.559  1.00  0.00           O  
ATOM    923  CB  ASP A 123    -118.626  71.906 284.506  1.00  0.00           C  
ATOM    924  CG  ASP A 123    -118.656  71.479 283.037  1.00  0.00           C  
ATOM    925  OD1 ASP A 123    -118.466  70.269 282.790  1.00  0.00           O  
ATOM    926  OD2 ASP A 123    -118.893  72.364 282.187  1.00  0.00           O  
ATOM    927  N   GLU A 124    -116.499  74.260 284.510  1.00  0.00           N  
ATOM    928  CA  GLU A 124    -115.801  75.350 283.838  1.00  0.00           C  
ATOM    929  C   GLU A 124    -114.311  75.432 284.221  1.00  0.00           C  
ATOM    930  O   GLU A 124    -113.498  75.787 283.367  1.00  0.00           O  
ATOM    931  CB  GLU A 124    -116.550  76.648 284.189  1.00  0.00           C  
ATOM    932  CG  GLU A 124    -118.030  76.621 283.743  1.00  0.00           C  
ATOM    933  CD  GLU A 124    -118.836  77.756 284.361  1.00  0.00           C  
ATOM    934  OE1 GLU A 124    -119.281  78.635 283.592  1.00  0.00           O  
ATOM    935  OE2 GLU A 124    -118.992  77.732 285.602  1.00  0.00           O  
ATOM    936  N   GLN A 125    -113.979  75.067 285.473  1.00  0.00           N  
ATOM    937  CA  GLN A 125    -112.606  74.963 285.965  1.00  0.00           C  
ATOM    938  C   GLN A 125    -111.914  73.689 285.452  1.00  0.00           C  
ATOM    939  O   GLN A 125    -110.733  73.746 285.113  1.00  0.00           O  
ATOM    940  CB  GLN A 125    -112.610  75.031 287.506  1.00  0.00           C  
ATOM    941  CG  GLN A 125    -111.209  75.237 288.108  1.00  0.00           C  
ATOM    942  CD  GLN A 125    -111.244  75.626 289.584  1.00  0.00           C  
ATOM    943  OE1 GLN A 125    -111.929  74.995 290.386  1.00  0.00           O  
ATOM    944  NE2 GLN A 125    -110.484  76.657 289.956  1.00  0.00           N  
ATOM    945  N   LEU A 126    -112.670  72.581 285.377  1.00  0.00           N  
ATOM    946  CA  LEU A 126    -112.220  71.275 284.890  1.00  0.00           C  
ATOM    947  C   LEU A 126    -111.961  71.262 283.370  1.00  0.00           C  
ATOM    948  O   LEU A 126    -111.039  70.577 282.929  1.00  0.00           O  
ATOM    949  CB  LEU A 126    -113.249  70.206 285.322  1.00  0.00           C  
ATOM    950  CG  LEU A 126    -113.320  69.993 286.857  1.00  0.00           C  
ATOM    951  CD1 LEU A 126    -114.663  69.395 287.309  1.00  0.00           C  
ATOM    952  CD2 LEU A 126    -112.145  69.160 287.384  1.00  0.00           C  
ATOM    953  N   LYS A 127    -112.723  72.068 282.612  1.00  0.00           N  
ATOM    954  CA  LYS A 127    -112.489  72.361 281.195  1.00  0.00           C  
ATOM    955  C   LYS A 127    -111.291  73.301 280.956  1.00  0.00           C  
ATOM    956  O   LYS A 127    -110.698  73.232 279.880  1.00  0.00           O  
ATOM    957  CB  LYS A 127    -113.785  72.916 280.574  1.00  0.00           C  
ATOM    958  CG  LYS A 127    -114.846  71.824 280.351  1.00  0.00           C  
ATOM    959  CD  LYS A 127    -116.193  72.391 279.879  1.00  0.00           C  
ATOM    960  CE  LYS A 127    -117.249  71.306 279.620  1.00  0.00           C  
ATOM    961  NZ  LYS A 127    -116.906  70.461 278.466  1.00  0.00           N  
ATOM    962  N   SER A 128    -110.922  74.109 281.967  1.00  0.00           N  
ATOM    963  CA  SER A 128    -109.698  74.917 281.993  1.00  0.00           C  
ATOM    964  C   SER A 128    -108.446  74.123 282.433  1.00  0.00           C  
ATOM    965  O   SER A 128    -107.360  74.700 282.461  1.00  0.00           O  
ATOM    966  CB  SER A 128    -109.927  76.165 282.874  1.00  0.00           C  
ATOM    967  OG  SER A 128    -110.689  77.127 282.175  1.00  0.00           O  
ATOM    968  N   GLY A 129    -108.600  72.822 282.747  1.00  0.00           N  
ATOM    969  CA  GLY A 129    -107.504  71.912 283.089  1.00  0.00           C  
ATOM    970  C   GLY A 129    -107.076  72.007 284.563  1.00  0.00           C  
ATOM    971  O   GLY A 129    -106.020  71.477 284.907  1.00  0.00           O  
ATOM    972  N   THR A 130    -107.876  72.662 285.418  1.00  0.00           N  
ATOM    973  CA  THR A 130    -107.614  72.890 286.841  1.00  0.00           C  
ATOM    974  C   THR A 130    -108.687  72.179 287.691  1.00  0.00           C  
ATOM    975  O   THR A 130    -109.783  71.913 287.201  1.00  0.00           O  
ATOM    976  CB  THR A 130    -107.663  74.419 287.133  1.00  0.00           C  
ATOM    977  OG1 THR A 130    -106.632  75.052 286.399  1.00  0.00           O  
ATOM    978  CG2 THR A 130    -107.508  74.860 288.601  1.00  0.00           C  
ATOM    979  N   ALA A 131    -108.367  71.882 288.957  1.00  0.00           N  
ATOM    980  CA  ALA A 131    -109.294  71.267 289.898  1.00  0.00           C  
ATOM    981  C   ALA A 131    -108.988  71.734 291.322  1.00  0.00           C  
ATOM    982  O   ALA A 131    -108.300  71.035 292.064  1.00  0.00           O  
ATOM    983  CB  ALA A 131    -109.240  69.741 289.749  1.00  0.00           C  
ATOM    984  N   SER A 132    -109.514  72.917 291.677  1.00  0.00           N  
ATOM    985  CA  SER A 132    -109.390  73.476 293.019  1.00  0.00           C  
ATOM    986  C   SER A 132    -110.553  73.008 293.899  1.00  0.00           C  
ATOM    987  O   SER A 132    -111.644  73.576 293.833  1.00  0.00           O  
ATOM    988  CB  SER A 132    -109.295  75.003 292.950  1.00  0.00           C  
ATOM    989  OG  SER A 132    -108.039  75.403 292.438  1.00  0.00           O  
ATOM    990  N   VAL A 133    -110.278  71.965 294.693  1.00  0.00           N  
ATOM    991  CA  VAL A 133    -111.215  71.383 295.647  1.00  0.00           C  
ATOM    992  C   VAL A 133    -111.108  72.190 296.956  1.00  0.00           C  
ATOM    993  O   VAL A 133    -110.046  72.197 297.577  1.00  0.00           O  
ATOM    994  CB  VAL A 133    -110.880  69.895 295.954  1.00  0.00           C  
ATOM    995  CG1 VAL A 133    -112.042  69.222 296.702  1.00  0.00           C  
ATOM    996  CG2 VAL A 133    -110.530  69.074 294.697  1.00  0.00           C  
ATOM    997  N   VAL A 134    -112.189  72.897 297.312  1.00  0.00           N  
ATOM    998  CA  VAL A 134    -112.209  73.888 298.391  1.00  0.00           C  
ATOM    999  C   VAL A 134    -112.860  73.325 299.666  1.00  0.00           C  
ATOM   1000  O   VAL A 134    -113.786  72.518 299.590  1.00  0.00           O  
ATOM   1001  CB  VAL A 134    -112.978  75.158 297.914  1.00  0.00           C  
ATOM   1002  CG1 VAL A 134    -113.464  76.134 299.008  1.00  0.00           C  
ATOM   1003  CG2 VAL A 134    -112.139  75.939 296.889  1.00  0.00           C  
ATOM   1004  N   CYS A 135    -112.358  73.806 300.813  1.00  0.00           N  
ATOM   1005  CA  CYS A 135    -112.851  73.556 302.162  1.00  0.00           C  
ATOM   1006  C   CYS A 135    -112.824  74.885 302.933  1.00  0.00           C  
ATOM   1007  O   CYS A 135    -111.854  75.634 302.822  1.00  0.00           O  
ATOM   1008  CB  CYS A 135    -111.981  72.473 302.818  1.00  0.00           C  
ATOM   1009  SG  CYS A 135    -112.336  72.040 304.537  1.00  0.00           S  
ATOM   1010  N   LEU A 136    -113.909  75.165 303.669  1.00  0.00           N  
ATOM   1011  CA  LEU A 136    -114.149  76.458 304.311  1.00  0.00           C  
ATOM   1012  C   LEU A 136    -114.528  76.219 305.776  1.00  0.00           C  
ATOM   1013  O   LEU A 136    -115.502  75.519 306.047  1.00  0.00           O  
ATOM   1014  CB  LEU A 136    -115.268  77.205 303.544  1.00  0.00           C  
ATOM   1015  CG  LEU A 136    -114.863  77.643 302.115  1.00  0.00           C  
ATOM   1016  CD1 LEU A 136    -116.092  77.900 301.217  1.00  0.00           C  
ATOM   1017  CD2 LEU A 136    -113.878  78.828 302.135  1.00  0.00           C  
ATOM   1018  N   LEU A 137    -113.748  76.824 306.682  1.00  0.00           N  
ATOM   1019  CA  LEU A 137    -113.954  76.818 308.128  1.00  0.00           C  
ATOM   1020  C   LEU A 137    -114.384  78.228 308.545  1.00  0.00           C  
ATOM   1021  O   LEU A 137    -113.785  79.201 308.085  1.00  0.00           O  
ATOM   1022  CB  LEU A 137    -112.638  76.437 308.850  1.00  0.00           C  
ATOM   1023  CG  LEU A 137    -112.063  75.033 308.544  1.00  0.00           C  
ATOM   1024  CD1 LEU A 137    -113.125  73.924 308.621  1.00  0.00           C  
ATOM   1025  CD2 LEU A 137    -111.239  74.971 307.238  1.00  0.00           C  
ATOM   1026  N   ASN A 138    -115.413  78.318 309.402  1.00  0.00           N  
ATOM   1027  CA  ASN A 138    -116.014  79.587 309.825  1.00  0.00           C  
ATOM   1028  C   ASN A 138    -116.354  79.560 311.321  1.00  0.00           C  
ATOM   1029  O   ASN A 138    -116.529  78.485 311.894  1.00  0.00           O  
ATOM   1030  CB  ASN A 138    -117.290  79.875 308.986  1.00  0.00           C  
ATOM   1031  CG  ASN A 138    -117.033  80.099 307.490  1.00  0.00           C  
ATOM   1032  OD1 ASN A 138    -117.320  79.092 306.663  1.00  0.00           O  
ATOM   1033  ND2 ASN A 138    -116.588  81.171 307.084  1.00  0.00           N  
ATOM   1034  N   ASN A 139    -116.482  80.763 311.904  1.00  0.00           N  
ATOM   1035  CA  ASN A 139    -117.033  81.049 313.235  1.00  0.00           C  
ATOM   1036  C   ASN A 139    -116.339  80.295 314.395  1.00  0.00           C  
ATOM   1037  O   ASN A 139    -117.005  79.605 315.167  1.00  0.00           O  
ATOM   1038  CB  ASN A 139    -118.573  80.844 313.220  1.00  0.00           C  
ATOM   1039  CG  ASN A 139    -119.307  81.684 314.271  1.00  0.00           C  
ATOM   1040  ND2 ASN A 139    -120.094  81.032 315.129  1.00  0.00           N  
ATOM   1041  OD1 ASN A 139    -119.171  82.905 314.305  1.00  0.00           O  
ATOM   1042  N   PHE A 140    -115.011  80.454 314.495  1.00  0.00           N  
ATOM   1043  CA  PHE A 140    -114.180  79.847 315.536  1.00  0.00           C  
ATOM   1044  C   PHE A 140    -113.272  80.892 316.206  1.00  0.00           C  
ATOM   1045  O   PHE A 140    -113.102  81.989 315.679  1.00  0.00           O  
ATOM   1046  CB  PHE A 140    -113.401  78.663 314.922  1.00  0.00           C  
ATOM   1047  CG  PHE A 140    -112.418  78.972 313.804  1.00  0.00           C  
ATOM   1048  CD1 PHE A 140    -112.774  78.746 312.458  1.00  0.00           C  
ATOM   1049  CE1 PHE A 140    -111.883  79.073 311.446  1.00  0.00           C  
ATOM   1050  CZ  PHE A 140    -110.659  79.654 311.751  1.00  0.00           C  
ATOM   1051  CD2 PHE A 140    -111.181  79.582 314.091  1.00  0.00           C  
ATOM   1052  CE2 PHE A 140    -110.308  79.909 313.067  1.00  0.00           C  
ATOM   1053  N   TYR A 141    -112.684  80.523 317.355  1.00  0.00           N  
ATOM   1054  CA  TYR A 141    -111.726  81.350 318.091  1.00  0.00           C  
ATOM   1055  C   TYR A 141    -110.841  80.428 318.957  1.00  0.00           C  
ATOM   1056  O   TYR A 141    -111.392  79.511 319.567  1.00  0.00           O  
ATOM   1057  CB  TYR A 141    -112.494  82.377 318.959  1.00  0.00           C  
ATOM   1058  CG  TYR A 141    -111.592  83.408 319.616  1.00  0.00           C  
ATOM   1059  CD1 TYR A 141    -111.305  84.617 318.948  1.00  0.00           C  
ATOM   1060  CE1 TYR A 141    -110.389  85.534 319.503  1.00  0.00           C  
ATOM   1061  CZ  TYR A 141    -109.749  85.238 320.722  1.00  0.00           C  
ATOM   1062  OH  TYR A 141    -108.827  86.100 321.234  1.00  0.00           O  
ATOM   1063  CD2 TYR A 141    -110.986  83.139 320.862  1.00  0.00           C  
ATOM   1064  CE2 TYR A 141    -110.054  84.045 321.406  1.00  0.00           C  
ATOM   1065  N   PRO A 142    -109.510  80.671 319.042  1.00  0.00           N  
ATOM   1066  CA  PRO A 142    -108.723  81.724 318.359  1.00  0.00           C  
ATOM   1067  C   PRO A 142    -108.481  81.448 316.864  1.00  0.00           C  
ATOM   1068  O   PRO A 142    -108.861  80.391 316.362  1.00  0.00           O  
ATOM   1069  CD  PRO A 142    -108.660  79.885 319.938  1.00  0.00           C  
ATOM   1070  CB  PRO A 142    -107.404  81.735 319.154  1.00  0.00           C  
ATOM   1071  CG  PRO A 142    -107.231  80.300 319.614  1.00  0.00           C  
ATOM   1072  N   ARG A 143    -107.854  82.429 316.190  1.00  0.00           N  
ATOM   1073  CA  ARG A 143    -107.574  82.442 314.748  1.00  0.00           C  
ATOM   1074  C   ARG A 143    -106.674  81.303 314.225  1.00  0.00           C  
ATOM   1075  O   ARG A 143    -106.691  81.050 313.019  1.00  0.00           O  
ATOM   1076  CB  ARG A 143    -107.050  83.836 314.352  1.00  0.00           C  
ATOM   1077  CG  ARG A 143    -105.597  84.179 314.740  1.00  0.00           C  
ATOM   1078  CD  ARG A 143    -105.241  85.644 314.432  1.00  0.00           C  
ATOM   1079  NE  ARG A 143    -105.208  85.911 312.985  1.00  0.00           N  
ATOM   1080  CZ  ARG A 143    -105.287  87.118 312.393  1.00  0.00           C  
ATOM   1081  NH1 ARG A 143    -105.233  87.193 311.059  1.00  0.00           N  
ATOM   1082  NH2 ARG A 143    -105.421  88.249 313.100  1.00  0.00           N  
ATOM   1083  N   GLU A 144    -105.937  80.626 315.123  1.00  0.00           N  
ATOM   1084  CA  GLU A 144    -105.178  79.409 314.839  1.00  0.00           C  
ATOM   1085  C   GLU A 144    -106.124  78.225 314.557  1.00  0.00           C  
ATOM   1086  O   GLU A 144    -107.078  78.023 315.306  1.00  0.00           O  
ATOM   1087  CB  GLU A 144    -104.237  79.133 316.036  1.00  0.00           C  
ATOM   1088  CG  GLU A 144    -103.369  77.858 315.955  1.00  0.00           C  
ATOM   1089  CD  GLU A 144    -102.380  77.872 314.788  1.00  0.00           C  
ATOM   1090  OE1 GLU A 144    -101.214  78.254 315.028  1.00  0.00           O  
ATOM   1091  OE2 GLU A 144    -102.786  77.464 313.678  1.00  0.00           O  
ATOM   1092  N   ALA A 145    -105.821  77.459 313.500  1.00  0.00           N  
ATOM   1093  CA  ALA A 145    -106.587  76.297 313.061  1.00  0.00           C  
ATOM   1094  C   ALA A 145    -105.705  75.428 312.155  1.00  0.00           C  
ATOM   1095  O   ALA A 145    -105.071  75.960 311.244  1.00  0.00           O  
ATOM   1096  CB  ALA A 145    -107.866  76.755 312.336  1.00  0.00           C  
ATOM   1097  N   LYS A 146    -105.684  74.110 312.424  1.00  0.00           N  
ATOM   1098  CA  LYS A 146    -104.879  73.127 311.694  1.00  0.00           C  
ATOM   1099  C   LYS A 146    -105.785  72.271 310.799  1.00  0.00           C  
ATOM   1100  O   LYS A 146    -106.913  71.975 311.192  1.00  0.00           O  
ATOM   1101  CB  LYS A 146    -104.118  72.236 312.701  1.00  0.00           C  
ATOM   1102  CG  LYS A 146    -103.187  72.989 313.672  1.00  0.00           C  
ATOM   1103  CD  LYS A 146    -102.210  73.965 312.993  1.00  0.00           C  
ATOM   1104  CE  LYS A 146    -101.170  74.537 313.964  1.00  0.00           C  
ATOM   1105  NZ  LYS A 146    -100.419  75.642 313.346  1.00  0.00           N  
ATOM   1106  N   VAL A 147    -105.272  71.898 309.613  1.00  0.00           N  
ATOM   1107  CA  VAL A 147    -106.038  71.229 308.557  1.00  0.00           C  
ATOM   1108  C   VAL A 147    -105.269  70.027 307.971  1.00  0.00           C  
ATOM   1109  O   VAL A 147    -104.065  69.885 308.189  1.00  0.00           O  
ATOM   1110  CB  VAL A 147    -106.374  72.214 307.389  1.00  0.00           C  
ATOM   1111  CG1 VAL A 147    -106.988  73.535 307.889  1.00  0.00           C  
ATOM   1112  CG2 VAL A 147    -105.212  72.508 306.417  1.00  0.00           C  
ATOM   1113  N   GLN A 148    -105.996  69.216 307.188  1.00  0.00           N  
ATOM   1114  CA  GLN A 148    -105.488  68.110 306.379  1.00  0.00           C  
ATOM   1115  C   GLN A 148    -106.461  67.811 305.225  1.00  0.00           C  
ATOM   1116  O   GLN A 148    -107.636  68.183 305.292  1.00  0.00           O  
ATOM   1117  CB  GLN A 148    -105.222  66.862 307.257  1.00  0.00           C  
ATOM   1118  CG  GLN A 148    -106.458  66.326 308.009  1.00  0.00           C  
ATOM   1119  CD  GLN A 148    -106.215  64.956 308.636  1.00  0.00           C  
ATOM   1120  OE1 GLN A 148    -106.077  63.962 307.927  1.00  0.00           O  
ATOM   1121  NE2 GLN A 148    -106.191  64.891 309.968  1.00  0.00           N  
ATOM   1122  N   TRP A 149    -105.946  67.108 304.206  1.00  0.00           N  
ATOM   1123  CA  TRP A 149    -106.708  66.564 303.081  1.00  0.00           C  
ATOM   1124  C   TRP A 149    -106.457  65.056 302.955  1.00  0.00           C  
ATOM   1125  O   TRP A 149    -105.354  64.589 303.247  1.00  0.00           O  
ATOM   1126  CB  TRP A 149    -106.345  67.305 301.781  1.00  0.00           C  
ATOM   1127  CG  TRP A 149    -106.996  68.645 301.620  1.00  0.00           C  
ATOM   1128  CD1 TRP A 149    -106.518  69.828 302.071  1.00  0.00           C  
ATOM   1129  NE1 TRP A 149    -107.420  70.831 301.779  1.00  0.00           N  
ATOM   1130  CE2 TRP A 149    -108.540  70.340 301.139  1.00  0.00           C  
ATOM   1131  CD2 TRP A 149    -108.300  68.937 301.035  1.00  0.00           C  
ATOM   1132  CE3 TRP A 149    -109.303  68.157 300.413  1.00  0.00           C  
ATOM   1133  CZ3 TRP A 149    -110.489  68.741 299.927  1.00  0.00           C  
ATOM   1134  CZ2 TRP A 149    -109.715  70.935 300.648  1.00  0.00           C  
ATOM   1135  CH2 TRP A 149    -110.698  70.128 300.050  1.00  0.00           C  
ATOM   1136  N   LYS A 150    -107.505  64.330 302.531  1.00  0.00           N  
ATOM   1137  CA  LYS A 150    -107.532  62.872 302.407  1.00  0.00           C  
ATOM   1138  C   LYS A 150    -108.251  62.451 301.116  1.00  0.00           C  
ATOM   1139  O   LYS A 150    -109.202  63.112 300.699  1.00  0.00           O  
ATOM   1140  CB  LYS A 150    -108.205  62.258 303.655  1.00  0.00           C  
ATOM   1141  CG  LYS A 150    -107.339  62.340 304.926  1.00  0.00           C  
ATOM   1142  CD  LYS A 150    -107.970  61.663 306.153  1.00  0.00           C  
ATOM   1143  CE  LYS A 150    -109.148  62.443 306.755  1.00  0.00           C  
ATOM   1144  NZ  LYS A 150    -109.656  61.773 307.963  1.00  0.00           N  
ATOM   1145  N   VAL A 151    -107.774  61.343 300.525  1.00  0.00           N  
ATOM   1146  CA  VAL A 151    -108.268  60.747 299.280  1.00  0.00           C  
ATOM   1147  C   VAL A 151    -108.143  59.206 299.344  1.00  0.00           C  
ATOM   1148  O   VAL A 151    -107.574  58.679 300.301  1.00  0.00           O  
ATOM   1149  CB  VAL A 151    -107.473  61.268 298.039  1.00  0.00           C  
ATOM   1150  CG1 VAL A 151    -107.610  62.786 297.834  1.00  0.00           C  
ATOM   1151  CG2 VAL A 151    -105.989  60.859 298.009  1.00  0.00           C  
ATOM   1152  N   ASP A 152    -108.676  58.516 298.319  1.00  0.00           N  
ATOM   1153  CA  ASP A 152    -108.594  57.057 298.133  1.00  0.00           C  
ATOM   1154  C   ASP A 152    -107.159  56.514 298.021  1.00  0.00           C  
ATOM   1155  O   ASP A 152    -106.282  57.194 297.487  1.00  0.00           O  
ATOM   1156  CB  ASP A 152    -109.392  56.570 296.900  1.00  0.00           C  
ATOM   1157  CG  ASP A 152    -110.876  56.929 296.932  1.00  0.00           C  
ATOM   1158  OD1 ASP A 152    -111.499  56.679 297.984  1.00  0.00           O  
ATOM   1159  OD2 ASP A 152    -111.386  57.350 295.871  1.00  0.00           O  
ATOM   1160  N   ASN A 153    -106.980  55.261 298.482  1.00  0.00           N  
ATOM   1161  CA  ASN A 153    -105.751  54.461 298.405  1.00  0.00           C  
ATOM   1162  C   ASN A 153    -104.616  55.007 299.306  1.00  0.00           C  
ATOM   1163  O   ASN A 153    -104.824  55.949 300.074  1.00  0.00           O  
ATOM   1164  CB  ASN A 153    -105.311  54.304 296.917  1.00  0.00           C  
ATOM   1165  CG  ASN A 153    -104.598  52.983 296.606  1.00  0.00           C  
ATOM   1166  OD1 ASN A 153    -103.374  52.954 296.502  1.00  0.00           O  
ATOM   1167  ND2 ASN A 153    -105.353  51.893 296.461  1.00  0.00           N  
ATOM   1168  N   ALA A 154    -103.421  54.402 299.186  1.00  0.00           N  
ATOM   1169  CA  ALA A 154    -102.158  54.899 299.741  1.00  0.00           C  
ATOM   1170  C   ALA A 154    -101.641  56.169 299.033  1.00  0.00           C  
ATOM   1171  O   ALA A 154    -100.735  56.817 299.558  1.00  0.00           O  
ATOM   1172  CB  ALA A 154    -101.117  53.773 299.666  1.00  0.00           C  
ATOM   1173  N   LEU A 155    -102.239  56.510 297.877  1.00  0.00           N  
ATOM   1174  CA  LEU A 155    -102.062  57.761 297.141  1.00  0.00           C  
ATOM   1175  C   LEU A 155    -102.524  58.972 297.970  1.00  0.00           C  
ATOM   1176  O   LEU A 155    -103.472  58.861 298.750  1.00  0.00           O  
ATOM   1177  CB  LEU A 155    -102.886  57.694 295.836  1.00  0.00           C  
ATOM   1178  CG  LEU A 155    -102.466  56.590 294.839  1.00  0.00           C  
ATOM   1179  CD1 LEU A 155    -103.482  56.485 293.681  1.00  0.00           C  
ATOM   1180  CD2 LEU A 155    -101.019  56.770 294.334  1.00  0.00           C  
ATOM   1181  N   GLN A 156    -101.853  60.113 297.760  1.00  0.00           N  
ATOM   1182  CA  GLN A 156    -102.163  61.373 298.427  1.00  0.00           C  
ATOM   1183  C   GLN A 156    -101.624  62.535 297.584  1.00  0.00           C  
ATOM   1184  O   GLN A 156    -100.613  62.378 296.897  1.00  0.00           O  
ATOM   1185  CB  GLN A 156    -101.565  61.365 299.859  1.00  0.00           C  
ATOM   1186  CG  GLN A 156    -102.019  62.514 300.786  1.00  0.00           C  
ATOM   1187  CD  GLN A 156    -103.532  62.526 301.006  1.00  0.00           C  
ATOM   1188  NE2 GLN A 156    -104.014  61.662 301.901  1.00  0.00           N  
ATOM   1189  OE1 GLN A 156    -104.254  63.288 300.366  1.00  0.00           O  
ATOM   1190  N   SER A 157    -102.299  63.688 297.687  1.00  0.00           N  
ATOM   1191  CA  SER A 157    -101.889  64.945 297.069  1.00  0.00           C  
ATOM   1192  C   SER A 157    -101.854  66.019 298.167  1.00  0.00           C  
ATOM   1193  O   SER A 157    -102.860  66.238 298.840  1.00  0.00           O  
ATOM   1194  CB  SER A 157    -102.850  65.269 295.909  1.00  0.00           C  
ATOM   1195  OG  SER A 157    -102.401  66.382 295.168  1.00  0.00           O  
ATOM   1196  N   GLY A 158    -100.673  66.632 298.344  1.00  0.00           N  
ATOM   1197  CA  GLY A 158    -100.367  67.546 299.446  1.00  0.00           C  
ATOM   1198  C   GLY A 158    -100.418  69.021 299.024  1.00  0.00           C  
ATOM   1199  O   GLY A 158     -99.871  69.857 299.745  1.00  0.00           O  
ATOM   1200  N   ASN A 159    -101.037  69.350 297.876  1.00  0.00           N  
ATOM   1201  CA  ASN A 159    -101.079  70.695 297.277  1.00  0.00           C  
ATOM   1202  C   ASN A 159    -102.161  71.603 297.909  1.00  0.00           C  
ATOM   1203  O   ASN A 159    -102.887  72.284 297.184  1.00  0.00           O  
ATOM   1204  CB  ASN A 159    -101.242  70.559 295.741  1.00  0.00           C  
ATOM   1205  CG  ASN A 159    -100.080  69.822 295.068  1.00  0.00           C  
ATOM   1206  ND2 ASN A 159     -98.971  70.345 294.996  1.00  0.00           N  
ATOM   1207  OD1 ASN A 159    -100.327  68.611 294.566  1.00  0.00           O  
ATOM   1208  N   SER A 160    -102.240  71.613 299.250  1.00  0.00           N  
ATOM   1209  CA  SER A 160    -103.112  72.483 300.040  1.00  0.00           C  
ATOM   1210  C   SER A 160    -102.597  73.937 300.043  1.00  0.00           C  
ATOM   1211  O   SER A 160    -101.386  74.159 300.052  1.00  0.00           O  
ATOM   1212  CB  SER A 160    -103.226  71.906 301.467  1.00  0.00           C  
ATOM   1213  OG  SER A 160    -104.150  72.638 302.251  1.00  0.00           O  
ATOM   1214  N   GLN A 161    -103.542  74.886 300.042  1.00  0.00           N  
ATOM   1215  CA  GLN A 161    -103.297  76.324 299.990  1.00  0.00           C  
ATOM   1216  C   GLN A 161    -104.247  77.000 300.984  1.00  0.00           C  
ATOM   1217  O   GLN A 161    -105.460  76.964 300.772  1.00  0.00           O  
ATOM   1218  CB  GLN A 161    -103.514  76.808 298.540  1.00  0.00           C  
ATOM   1219  CG  GLN A 161    -103.176  78.292 298.325  1.00  0.00           C  
ATOM   1220  CD  GLN A 161    -103.415  78.716 296.878  1.00  0.00           C  
ATOM   1221  NE2 GLN A 161    -104.556  78.817 296.433  1.00  0.00           N  
ATOM   1222  OE1 GLN A 161    -102.338  78.969 296.137  1.00  0.00           O  
ATOM   1223  N   GLU A 162    -103.676  77.582 302.051  1.00  0.00           N  
ATOM   1224  CA  GLU A 162    -104.424  78.153 303.172  1.00  0.00           C  
ATOM   1225  C   GLU A 162    -104.302  79.680 303.236  1.00  0.00           C  
ATOM   1226  O   GLU A 162    -103.280  80.235 302.830  1.00  0.00           O  
ATOM   1227  CB  GLU A 162    -103.907  77.547 304.491  1.00  0.00           C  
ATOM   1228  CG  GLU A 162    -104.156  76.036 304.618  1.00  0.00           C  
ATOM   1229  CD  GLU A 162    -103.613  75.505 305.941  1.00  0.00           C  
ATOM   1230  OE1 GLU A 162    -104.242  75.805 306.978  1.00  0.00           O  
ATOM   1231  OE2 GLU A 162    -102.581  74.801 305.893  1.00  0.00           O  
ATOM   1232  N   SER A 163    -105.339  80.314 303.808  1.00  0.00           N  
ATOM   1233  CA  SER A 163    -105.378  81.744 304.109  1.00  0.00           C  
ATOM   1234  C   SER A 163    -106.477  82.023 305.147  1.00  0.00           C  
ATOM   1235  O   SER A 163    -107.593  81.525 304.992  1.00  0.00           O  
ATOM   1236  CB  SER A 163    -105.580  82.555 302.815  1.00  0.00           C  
ATOM   1237  OG  SER A 163    -105.512  83.937 303.085  1.00  0.00           O  
ATOM   1238  N   VAL A 164    -106.135  82.817 306.176  1.00  0.00           N  
ATOM   1239  CA  VAL A 164    -107.011  83.173 307.295  1.00  0.00           C  
ATOM   1240  C   VAL A 164    -107.454  84.646 307.182  1.00  0.00           C  
ATOM   1241  O   VAL A 164    -106.661  85.494 306.773  1.00  0.00           O  
ATOM   1242  CB  VAL A 164    -106.279  82.942 308.656  1.00  0.00           C  
ATOM   1243  CG1 VAL A 164    -105.138  83.934 308.971  1.00  0.00           C  
ATOM   1244  CG2 VAL A 164    -107.248  82.861 309.851  1.00  0.00           C  
ATOM   1245  N   THR A 165    -108.709  84.919 307.571  1.00  0.00           N  
ATOM   1246  CA  THR A 165    -109.285  86.264 307.649  1.00  0.00           C  
ATOM   1247  C   THR A 165    -108.777  87.051 308.878  1.00  0.00           C  
ATOM   1248  O   THR A 165    -108.181  86.470 309.787  1.00  0.00           O  
ATOM   1249  CB  THR A 165    -110.840  86.193 307.747  1.00  0.00           C  
ATOM   1250  OG1 THR A 165    -111.298  85.659 308.979  1.00  0.00           O  
ATOM   1251  CG2 THR A 165    -111.499  85.419 306.602  1.00  0.00           C  
ATOM   1252  N   GLU A 166    -109.076  88.361 308.894  1.00  0.00           N  
ATOM   1253  CA  GLU A 166    -109.064  89.187 310.103  1.00  0.00           C  
ATOM   1254  C   GLU A 166    -110.409  89.085 310.847  1.00  0.00           C  
ATOM   1255  O   GLU A 166    -111.373  88.533 310.314  1.00  0.00           O  
ATOM   1256  CB  GLU A 166    -108.704  90.647 309.743  1.00  0.00           C  
ATOM   1257  CG  GLU A 166    -107.246  90.844 309.273  1.00  0.00           C  
ATOM   1258  CD  GLU A 166    -106.195  90.400 310.297  1.00  0.00           C  
ATOM   1259  OE1 GLU A 166    -106.408  90.638 311.507  1.00  0.00           O  
ATOM   1260  OE2 GLU A 166    -105.197  89.788 309.860  1.00  0.00           O  
ATOM   1261  N   GLN A 167    -110.416  89.581 312.095  1.00  0.00           N  
ATOM   1262  CA  GLN A 167    -111.484  89.396 313.080  1.00  0.00           C  
ATOM   1263  C   GLN A 167    -112.862  89.901 312.613  1.00  0.00           C  
ATOM   1264  O   GLN A 167    -112.961  91.005 312.077  1.00  0.00           O  
ATOM   1265  CB  GLN A 167    -111.058  90.082 314.392  1.00  0.00           C  
ATOM   1266  CG  GLN A 167    -111.929  89.699 315.602  1.00  0.00           C  
ATOM   1267  CD  GLN A 167    -111.218  89.965 316.929  1.00  0.00           C  
ATOM   1268  OE1 GLN A 167    -110.600  91.014 317.112  1.00  0.00           O  
ATOM   1269  NE2 GLN A 167    -111.307  89.013 317.858  1.00  0.00           N  
ATOM   1270  N   ASP A 168    -113.892  89.077 312.866  1.00  0.00           N  
ATOM   1271  CA  ASP A 168    -115.301  89.364 312.604  1.00  0.00           C  
ATOM   1272  C   ASP A 168    -115.791  90.502 313.521  1.00  0.00           C  
ATOM   1273  O   ASP A 168    -115.568  90.447 314.731  1.00  0.00           O  
ATOM   1274  CB  ASP A 168    -116.153  88.088 312.782  1.00  0.00           C  
ATOM   1275  CG  ASP A 168    -117.602  88.247 312.324  1.00  0.00           C  
ATOM   1276  OD1 ASP A 168    -117.823  88.184 311.096  1.00  0.00           O  
ATOM   1277  OD2 ASP A 168    -118.461  88.429 313.213  1.00  0.00           O  
ATOM   1278  N   SER A 169    -116.445  91.507 312.922  1.00  0.00           N  
ATOM   1279  CA  SER A 169    -116.918  92.714 313.608  1.00  0.00           C  
ATOM   1280  C   SER A 169    -118.120  92.471 314.547  1.00  0.00           C  
ATOM   1281  O   SER A 169    -118.282  93.219 315.512  1.00  0.00           O  
ATOM   1282  CB  SER A 169    -117.220  93.785 312.537  1.00  0.00           C  
ATOM   1283  OG  SER A 169    -117.560  95.036 313.102  1.00  0.00           O  
ATOM   1284  N   LYS A 170    -118.931  91.439 314.258  1.00  0.00           N  
ATOM   1285  CA  LYS A 170    -120.153  91.115 314.991  1.00  0.00           C  
ATOM   1286  C   LYS A 170    -119.883  90.182 316.186  1.00  0.00           C  
ATOM   1287  O   LYS A 170    -120.298  90.500 317.300  1.00  0.00           O  
ATOM   1288  CB  LYS A 170    -121.177  90.531 313.990  1.00  0.00           C  
ATOM   1289  CG  LYS A 170    -122.516  90.076 314.599  1.00  0.00           C  
ATOM   1290  CD  LYS A 170    -123.451  89.451 313.550  1.00  0.00           C  
ATOM   1291  CE  LYS A 170    -124.624  88.677 314.169  1.00  0.00           C  
ATOM   1292  NZ  LYS A 170    -124.180  87.403 314.764  1.00  0.00           N  
ATOM   1293  N   ASP A 171    -119.233  89.037 315.916  1.00  0.00           N  
ATOM   1294  CA  ASP A 171    -119.100  87.903 316.839  1.00  0.00           C  
ATOM   1295  C   ASP A 171    -117.693  87.735 317.434  1.00  0.00           C  
ATOM   1296  O   ASP A 171    -117.547  86.899 318.326  1.00  0.00           O  
ATOM   1297  CB  ASP A 171    -119.568  86.577 316.183  1.00  0.00           C  
ATOM   1298  CG  ASP A 171    -121.010  86.620 315.667  1.00  0.00           C  
ATOM   1299  OD1 ASP A 171    -121.881  87.069 316.445  1.00  0.00           O  
ATOM   1300  OD2 ASP A 171    -121.249  86.128 314.545  1.00  0.00           O  
ATOM   1301  N   SER A 172    -116.692  88.502 316.959  1.00  0.00           N  
ATOM   1302  CA  SER A 172    -115.278  88.468 317.381  1.00  0.00           C  
ATOM   1303  C   SER A 172    -114.524  87.178 316.981  1.00  0.00           C  
ATOM   1304  O   SER A 172    -113.403  86.959 317.445  1.00  0.00           O  
ATOM   1305  CB  SER A 172    -115.131  88.791 318.889  1.00  0.00           C  
ATOM   1306  OG  SER A 172    -115.595  90.098 319.152  1.00  0.00           O  
ATOM   1307  N   THR A 173    -115.143  86.354 316.123  1.00  0.00           N  
ATOM   1308  CA  THR A 173    -114.628  85.082 315.622  1.00  0.00           C  
ATOM   1309  C   THR A 173    -113.783  85.269 314.342  1.00  0.00           C  
ATOM   1310  O   THR A 173    -113.558  86.392 313.894  1.00  0.00           O  
ATOM   1311  CB  THR A 173    -115.819  84.130 315.320  1.00  0.00           C  
ATOM   1312  OG1 THR A 173    -116.664  84.648 314.308  1.00  0.00           O  
ATOM   1313  CG2 THR A 173    -116.652  83.780 316.561  1.00  0.00           C  
ATOM   1314  N   TYR A 174    -113.280  84.142 313.820  1.00  0.00           N  
ATOM   1315  CA  TYR A 174    -112.375  84.035 312.681  1.00  0.00           C  
ATOM   1316  C   TYR A 174    -112.816  82.910 311.737  1.00  0.00           C  
ATOM   1317  O   TYR A 174    -113.582  82.029 312.130  1.00  0.00           O  
ATOM   1318  CB  TYR A 174    -110.958  83.765 313.222  1.00  0.00           C  
ATOM   1319  CG  TYR A 174    -110.234  85.010 313.688  1.00  0.00           C  
ATOM   1320  CD1 TYR A 174    -109.475  85.740 312.756  1.00  0.00           C  
ATOM   1321  CE1 TYR A 174    -108.734  86.858 313.171  1.00  0.00           C  
ATOM   1322  CZ  TYR A 174    -108.766  87.265 314.516  1.00  0.00           C  
ATOM   1323  OH  TYR A 174    -108.007  88.329 314.905  1.00  0.00           O  
ATOM   1324  CD2 TYR A 174    -110.290  85.430 315.034  1.00  0.00           C  
ATOM   1325  CE2 TYR A 174    -109.556  86.559 315.449  1.00  0.00           C  
ATOM   1326  N   SER A 175    -112.287  82.975 310.505  1.00  0.00           N  
ATOM   1327  CA  SER A 175    -112.527  82.015 309.429  1.00  0.00           C  
ATOM   1328  C   SER A 175    -111.192  81.675 308.743  1.00  0.00           C  
ATOM   1329  O   SER A 175    -110.320  82.540 308.644  1.00  0.00           O  
ATOM   1330  CB  SER A 175    -113.527  82.626 308.425  1.00  0.00           C  
ATOM   1331  OG  SER A 175    -114.802  82.774 309.012  1.00  0.00           O  
ATOM   1332  N   LEU A 176    -111.074  80.433 308.247  1.00  0.00           N  
ATOM   1333  CA  LEU A 176    -109.924  79.919 307.494  1.00  0.00           C  
ATOM   1334  C   LEU A 176    -110.427  79.206 306.232  1.00  0.00           C  
ATOM   1335  O   LEU A 176    -111.419  78.483 306.292  1.00  0.00           O  
ATOM   1336  CB  LEU A 176    -109.098  78.975 308.408  1.00  0.00           C  
ATOM   1337  CG  LEU A 176    -107.886  78.252 307.766  1.00  0.00           C  
ATOM   1338  CD1 LEU A 176    -106.773  79.225 307.335  1.00  0.00           C  
ATOM   1339  CD2 LEU A 176    -107.332  77.152 308.684  1.00  0.00           C  
ATOM   1340  N   SER A 177    -109.702  79.392 305.122  1.00  0.00           N  
ATOM   1341  CA  SER A 177    -109.862  78.624 303.890  1.00  0.00           C  
ATOM   1342  C   SER A 177    -108.705  77.620 303.781  1.00  0.00           C  
ATOM   1343  O   SER A 177    -107.597  77.909 304.231  1.00  0.00           O  
ATOM   1344  CB  SER A 177    -109.887  79.600 302.696  1.00  0.00           C  
ATOM   1345  OG  SER A 177    -110.053  78.931 301.458  1.00  0.00           O  
ATOM   1346  N   SER A 178    -108.987  76.472 303.155  1.00  0.00           N  
ATOM   1347  CA  SER A 178    -108.022  75.432 302.823  1.00  0.00           C  
ATOM   1348  C   SER A 178    -108.451  74.847 301.476  1.00  0.00           C  
ATOM   1349  O   SER A 178    -109.589  74.401 301.363  1.00  0.00           O  
ATOM   1350  CB  SER A 178    -107.990  74.382 303.952  1.00  0.00           C  
ATOM   1351  OG  SER A 178    -107.140  73.297 303.637  1.00  0.00           O  
ATOM   1352  N   THR A 179    -107.564  74.889 300.475  1.00  0.00           N  
ATOM   1353  CA  THR A 179    -107.900  74.513 299.104  1.00  0.00           C  
ATOM   1354  C   THR A 179    -106.810  73.603 298.528  1.00  0.00           C  
ATOM   1355  O   THR A 179    -105.706  74.077 298.257  1.00  0.00           O  
ATOM   1356  CB  THR A 179    -108.044  75.761 298.188  1.00  0.00           C  
ATOM   1357  OG1 THR A 179    -109.040  76.620 298.712  1.00  0.00           O  
ATOM   1358  CG2 THR A 179    -108.410  75.451 296.725  1.00  0.00           C  
ATOM   1359  N   LEU A 180    -107.159  72.325 298.308  1.00  0.00           N  
ATOM   1360  CA  LEU A 180    -106.362  71.366 297.547  1.00  0.00           C  
ATOM   1361  C   LEU A 180    -106.451  71.719 296.052  1.00  0.00           C  
ATOM   1362  O   LEU A 180    -107.379  71.278 295.373  1.00  0.00           O  
ATOM   1363  CB  LEU A 180    -106.838  69.934 297.887  1.00  0.00           C  
ATOM   1364  CG  LEU A 180    -106.089  68.789 297.170  1.00  0.00           C  
ATOM   1365  CD1 LEU A 180    -104.575  68.837 297.439  1.00  0.00           C  
ATOM   1366  CD2 LEU A 180    -106.677  67.409 297.529  1.00  0.00           C  
ATOM   1367  N   THR A 181    -105.514  72.569 295.602  1.00  0.00           N  
ATOM   1368  CA  THR A 181    -105.461  73.109 294.249  1.00  0.00           C  
ATOM   1369  C   THR A 181    -104.589  72.219 293.346  1.00  0.00           C  
ATOM   1370  O   THR A 181    -103.410  72.013 293.633  1.00  0.00           O  
ATOM   1371  CB  THR A 181    -105.021  74.597 294.228  1.00  0.00           C  
ATOM   1372  OG1 THR A 181    -105.014  75.089 292.900  1.00  0.00           O  
ATOM   1373  CG2 THR A 181    -103.651  74.906 294.862  1.00  0.00           C  
ATOM   1374  N   LEU A 182    -105.233  71.652 292.314  1.00  0.00           N  
ATOM   1375  CA  LEU A 182    -104.688  70.596 291.467  1.00  0.00           C  
ATOM   1376  C   LEU A 182    -104.787  70.977 289.983  1.00  0.00           C  
ATOM   1377  O   LEU A 182    -105.500  71.914 289.619  1.00  0.00           O  
ATOM   1378  CB  LEU A 182    -105.507  69.295 291.676  1.00  0.00           C  
ATOM   1379  CG  LEU A 182    -105.765  68.838 293.125  1.00  0.00           C  
ATOM   1380  CD1 LEU A 182    -106.698  67.605 293.153  1.00  0.00           C  
ATOM   1381  CD2 LEU A 182    -104.457  68.609 293.899  1.00  0.00           C  
ATOM   1382  N   SER A 183    -104.148  70.143 289.147  1.00  0.00           N  
ATOM   1383  CA  SER A 183    -104.542  69.918 287.758  1.00  0.00           C  
ATOM   1384  C   SER A 183    -105.764  68.975 287.725  1.00  0.00           C  
ATOM   1385  O   SER A 183    -105.915  68.141 288.621  1.00  0.00           O  
ATOM   1386  CB  SER A 183    -103.336  69.319 287.003  1.00  0.00           C  
ATOM   1387  OG  SER A 183    -103.633  69.034 285.649  1.00  0.00           O  
ATOM   1388  N   LYS A 184    -106.590  69.086 286.671  1.00  0.00           N  
ATOM   1389  CA  LYS A 184    -107.737  68.205 286.430  1.00  0.00           C  
ATOM   1390  C   LYS A 184    -107.355  66.719 286.251  1.00  0.00           C  
ATOM   1391  O   LYS A 184    -108.154  65.855 286.611  1.00  0.00           O  
ATOM   1392  CB  LYS A 184    -108.573  68.767 285.259  1.00  0.00           C  
ATOM   1393  CG  LYS A 184    -109.880  68.007 284.967  1.00  0.00           C  
ATOM   1394  CD  LYS A 184    -109.789  66.955 283.851  1.00  0.00           C  
ATOM   1395  CE  LYS A 184    -111.099  66.170 283.739  1.00  0.00           C  
ATOM   1396  NZ  LYS A 184    -111.016  65.091 282.741  1.00  0.00           N  
ATOM   1397  N   ALA A 185    -106.134  66.452 285.758  1.00  0.00           N  
ATOM   1398  CA  ALA A 185    -105.551  65.114 285.632  1.00  0.00           C  
ATOM   1399  C   ALA A 185    -105.346  64.386 286.975  1.00  0.00           C  
ATOM   1400  O   ALA A 185    -105.425  63.158 286.998  1.00  0.00           O  
ATOM   1401  CB  ALA A 185    -104.220  65.226 284.874  1.00  0.00           C  
ATOM   1402  N   ASP A 186    -105.116  65.147 288.061  1.00  0.00           N  
ATOM   1403  CA  ASP A 186    -104.978  64.639 289.429  1.00  0.00           C  
ATOM   1404  C   ASP A 186    -106.353  64.331 290.059  1.00  0.00           C  
ATOM   1405  O   ASP A 186    -106.449  63.410 290.867  1.00  0.00           O  
ATOM   1406  CB  ASP A 186    -104.207  65.648 290.312  1.00  0.00           C  
ATOM   1407  CG  ASP A 186    -103.518  65.035 291.537  1.00  0.00           C  
ATOM   1408  OD1 ASP A 186    -103.664  65.621 292.631  1.00  0.00           O  
ATOM   1409  OD2 ASP A 186    -102.774  64.049 291.341  1.00  0.00           O  
ATOM   1410  N   TYR A 187    -107.385  65.105 289.677  1.00  0.00           N  
ATOM   1411  CA  TYR A 187    -108.746  65.015 290.209  1.00  0.00           C  
ATOM   1412  C   TYR A 187    -109.537  63.777 289.733  1.00  0.00           C  
ATOM   1413  O   TYR A 187    -110.486  63.379 290.410  1.00  0.00           O  
ATOM   1414  CB  TYR A 187    -109.473  66.340 289.921  1.00  0.00           C  
ATOM   1415  CG  TYR A 187    -110.881  66.462 290.481  1.00  0.00           C  
ATOM   1416  CD1 TYR A 187    -111.080  66.579 291.873  1.00  0.00           C  
ATOM   1417  CE1 TYR A 187    -112.386  66.647 292.397  1.00  0.00           C  
ATOM   1418  CZ  TYR A 187    -113.496  66.617 291.529  1.00  0.00           C  
ATOM   1419  OH  TYR A 187    -114.761  66.662 292.037  1.00  0.00           O  
ATOM   1420  CD2 TYR A 187    -111.994  66.441 289.615  1.00  0.00           C  
ATOM   1421  CE2 TYR A 187    -113.297  66.535 290.137  1.00  0.00           C  
ATOM   1422  N   GLU A 188    -109.122  63.165 288.612  1.00  0.00           N  
ATOM   1423  CA  GLU A 188    -109.720  61.940 288.077  1.00  0.00           C  
ATOM   1424  C   GLU A 188    -109.116  60.650 288.675  1.00  0.00           C  
ATOM   1425  O   GLU A 188    -109.701  59.587 288.467  1.00  0.00           O  
ATOM   1426  CB  GLU A 188    -109.610  61.953 286.537  1.00  0.00           C  
ATOM   1427  CG  GLU A 188    -110.355  63.114 285.841  1.00  0.00           C  
ATOM   1428  CD  GLU A 188    -111.870  63.105 286.066  1.00  0.00           C  
ATOM   1429  OE1 GLU A 188    -112.363  64.051 286.717  1.00  0.00           O  
ATOM   1430  OE2 GLU A 188    -112.516  62.163 285.558  1.00  0.00           O  
ATOM   1431  N   LYS A 189    -107.988  60.746 289.406  1.00  0.00           N  
ATOM   1432  CA  LYS A 189    -107.291  59.605 290.022  1.00  0.00           C  
ATOM   1433  C   LYS A 189    -108.057  58.955 291.187  1.00  0.00           C  
ATOM   1434  O   LYS A 189    -107.894  57.754 291.403  1.00  0.00           O  
ATOM   1435  CB  LYS A 189    -105.906  60.046 290.532  1.00  0.00           C  
ATOM   1436  CG  LYS A 189    -104.927  60.486 289.434  1.00  0.00           C  
ATOM   1437  CD  LYS A 189    -103.599  60.962 290.037  1.00  0.00           C  
ATOM   1438  CE  LYS A 189    -102.605  61.482 288.992  1.00  0.00           C  
ATOM   1439  NZ  LYS A 189    -101.465  62.149 289.644  1.00  0.00           N  
ATOM   1440  N   HIS A 190    -108.849  59.754 291.916  1.00  0.00           N  
ATOM   1441  CA  HIS A 190    -109.613  59.335 293.094  1.00  0.00           C  
ATOM   1442  C   HIS A 190    -111.078  59.753 292.929  1.00  0.00           C  
ATOM   1443  O   HIS A 190    -111.393  60.630 292.119  1.00  0.00           O  
ATOM   1444  CB  HIS A 190    -109.012  59.948 294.387  1.00  0.00           C  
ATOM   1445  CG  HIS A 190    -107.510  60.111 294.412  1.00  0.00           C  
ATOM   1446  ND1 HIS A 190    -106.886  61.298 294.067  1.00  0.00           N  
ATOM   1447  CD2 HIS A 190    -106.494  59.243 294.748  1.00  0.00           C  
ATOM   1448  CE1 HIS A 190    -105.571  61.105 294.190  1.00  0.00           C  
ATOM   1449  NE2 HIS A 190    -105.260  59.880 294.596  1.00  0.00           N  
ATOM   1450  N   LYS A 191    -111.942  59.122 293.736  1.00  0.00           N  
ATOM   1451  CA  LYS A 191    -113.350  59.466 293.870  1.00  0.00           C  
ATOM   1452  C   LYS A 191    -113.550  60.338 295.121  1.00  0.00           C  
ATOM   1453  O   LYS A 191    -114.130  61.416 295.005  1.00  0.00           O  
ATOM   1454  CB  LYS A 191    -114.195  58.177 293.905  1.00  0.00           C  
ATOM   1455  CG  LYS A 191    -115.710  58.435 293.807  1.00  0.00           C  
ATOM   1456  CD  LYS A 191    -116.576  57.165 293.894  1.00  0.00           C  
ATOM   1457  CE  LYS A 191    -116.318  56.113 292.800  1.00  0.00           C  
ATOM   1458  NZ  LYS A 191    -116.528  56.651 291.444  1.00  0.00           N  
ATOM   1459  N   VAL A 192    -113.054  59.873 296.281  1.00  0.00           N  
ATOM   1460  CA  VAL A 192    -113.123  60.597 297.551  1.00  0.00           C  
ATOM   1461  C   VAL A 192    -112.154  61.789 297.564  1.00  0.00           C  
ATOM   1462  O   VAL A 192    -110.980  61.633 297.223  1.00  0.00           O  
ATOM   1463  CB  VAL A 192    -112.787  59.683 298.768  1.00  0.00           C  
ATOM   1464  CG1 VAL A 192    -112.607  60.414 300.120  1.00  0.00           C  
ATOM   1465  CG2 VAL A 192    -113.851  58.584 298.933  1.00  0.00           C  
ATOM   1466  N   TYR A 193    -112.677  62.934 298.025  1.00  0.00           N  
ATOM   1467  CA  TYR A 193    -111.916  64.113 298.413  1.00  0.00           C  
ATOM   1468  C   TYR A 193    -112.555  64.629 299.703  1.00  0.00           C  
ATOM   1469  O   TYR A 193    -113.728  65.006 299.693  1.00  0.00           O  
ATOM   1470  CB  TYR A 193    -111.917  65.170 297.292  1.00  0.00           C  
ATOM   1471  CG  TYR A 193    -111.185  64.729 296.041  1.00  0.00           C  
ATOM   1472  CD1 TYR A 193    -109.781  64.846 295.975  1.00  0.00           C  
ATOM   1473  CE1 TYR A 193    -109.079  64.293 294.889  1.00  0.00           C  
ATOM   1474  CZ  TYR A 193    -109.781  63.631 293.866  1.00  0.00           C  
ATOM   1475  OH  TYR A 193    -109.093  63.023 292.860  1.00  0.00           O  
ATOM   1476  CD2 TYR A 193    -111.891  64.124 294.980  1.00  0.00           C  
ATOM   1477  CE2 TYR A 193    -111.189  63.574 293.892  1.00  0.00           C  
ATOM   1478  N   ALA A 194    -111.774  64.584 300.791  1.00  0.00           N  
ATOM   1479  CA  ALA A 194    -112.209  64.893 302.147  1.00  0.00           C  
ATOM   1480  C   ALA A 194    -111.272  65.914 302.791  1.00  0.00           C  
ATOM   1481  O   ALA A 194    -110.070  65.896 302.527  1.00  0.00           O  
ATOM   1482  CB  ALA A 194    -112.227  63.591 302.961  1.00  0.00           C  
ATOM   1483  N   CYS A 195    -111.856  66.758 303.650  1.00  0.00           N  
ATOM   1484  CA  CYS A 195    -111.176  67.777 304.439  1.00  0.00           C  
ATOM   1485  C   CYS A 195    -111.509  67.538 305.914  1.00  0.00           C  
ATOM   1486  O   CYS A 195    -112.675  67.322 306.246  1.00  0.00           O  
ATOM   1487  SG  CYS A 195    -110.970  70.579 304.890  1.00  0.00           S  
ATOM   1488  CB  CYS A 195    -111.667  69.163 303.992  1.00  0.00           C  
ATOM   1489  N   GLU A 196    -110.481  67.620 306.767  1.00  0.00           N  
ATOM   1490  CA  GLU A 196    -110.599  67.426 308.206  1.00  0.00           C  
ATOM   1491  C   GLU A 196    -109.710  68.438 308.934  1.00  0.00           C  
ATOM   1492  O   GLU A 196    -108.648  68.793 308.424  1.00  0.00           O  
ATOM   1493  CB  GLU A 196    -110.292  65.950 308.529  1.00  0.00           C  
ATOM   1494  CG  GLU A 196    -110.201  65.588 310.023  1.00  0.00           C  
ATOM   1495  CD  GLU A 196    -110.106  64.075 310.196  1.00  0.00           C  
ATOM   1496  OE1 GLU A 196    -111.116  63.403 309.892  1.00  0.00           O  
ATOM   1497  OE2 GLU A 196    -109.019  63.601 310.587  1.00  0.00           O  
ATOM   1498  N   VAL A 197    -110.181  68.896 310.103  1.00  0.00           N  
ATOM   1499  CA  VAL A 197    -109.516  69.900 310.925  1.00  0.00           C  
ATOM   1500  C   VAL A 197    -109.597  69.520 312.413  1.00  0.00           C  
ATOM   1501  O   VAL A 197    -110.509  68.801 312.826  1.00  0.00           O  
ATOM   1502  CB  VAL A 197    -110.135  71.319 310.727  1.00  0.00           C  
ATOM   1503  CG1 VAL A 197    -110.084  71.762 309.256  1.00  0.00           C  
ATOM   1504  CG2 VAL A 197    -111.553  71.527 311.296  1.00  0.00           C  
ATOM   1505  N   THR A 198    -108.634  70.045 313.183  1.00  0.00           N  
ATOM   1506  CA  THR A 198    -108.592  69.984 314.641  1.00  0.00           C  
ATOM   1507  C   THR A 198    -108.294  71.398 315.176  1.00  0.00           C  
ATOM   1508  O   THR A 198    -107.685  72.216 314.479  1.00  0.00           O  
ATOM   1509  CB  THR A 198    -107.510  68.995 315.156  1.00  0.00           C  
ATOM   1510  OG1 THR A 198    -106.190  69.414 314.857  1.00  0.00           O  
ATOM   1511  CG2 THR A 198    -107.715  67.552 314.664  1.00  0.00           C  
ATOM   1512  N   HIS A 199    -108.794  71.668 316.389  1.00  0.00           N  
ATOM   1513  CA  HIS A 199    -108.912  73.015 316.941  1.00  0.00           C  
ATOM   1514  C   HIS A 199    -108.794  73.015 318.472  1.00  0.00           C  
ATOM   1515  O   HIS A 199    -108.724  71.961 319.101  1.00  0.00           O  
ATOM   1516  CB  HIS A 199    -110.269  73.591 316.475  1.00  0.00           C  
ATOM   1517  CG  HIS A 199    -110.285  75.091 316.390  1.00  0.00           C  
ATOM   1518  CD2 HIS A 199    -109.721  75.891 315.425  1.00  0.00           C  
ATOM   1519  ND1 HIS A 199    -110.880  75.898 317.365  1.00  0.00           N  
ATOM   1520  NE2 HIS A 199    -109.939  77.193 315.829  1.00  0.00           N  
ATOM   1521  CE1 HIS A 199    -110.624  77.137 316.969  1.00  0.00           C  
ATOM   1522  N   GLN A 200    -108.801  74.227 319.044  1.00  0.00           N  
ATOM   1523  CA  GLN A 200    -108.892  74.484 320.480  1.00  0.00           C  
ATOM   1524  C   GLN A 200    -110.286  74.145 321.040  1.00  0.00           C  
ATOM   1525  O   GLN A 200    -110.370  73.665 322.171  1.00  0.00           O  
ATOM   1526  CB  GLN A 200    -108.544  75.961 320.778  1.00  0.00           C  
ATOM   1527  CG  GLN A 200    -107.084  76.380 320.475  1.00  0.00           C  
ATOM   1528  CD  GLN A 200    -106.770  76.642 318.994  1.00  0.00           C  
ATOM   1529  NE2 GLN A 200    -105.492  76.571 318.623  1.00  0.00           N  
ATOM   1530  OE1 GLN A 200    -107.660  76.929 318.197  1.00  0.00           O  
ATOM   1531  N   GLY A 201    -111.345  74.398 320.249  1.00  0.00           N  
ATOM   1532  CA  GLY A 201    -112.735  74.146 320.633  1.00  0.00           C  
ATOM   1533  C   GLY A 201    -113.125  72.679 320.430  1.00  0.00           C  
ATOM   1534  O   GLY A 201    -113.914  72.157 321.216  1.00  0.00           O  
ATOM   1535  N   LEU A 202    -112.560  72.016 319.409  1.00  0.00           N  
ATOM   1536  CA  LEU A 202    -112.743  70.595 319.129  1.00  0.00           C  
ATOM   1537  C   LEU A 202    -111.416  70.049 318.597  1.00  0.00           C  
ATOM   1538  O   LEU A 202    -111.168  70.099 317.392  1.00  0.00           O  
ATOM   1539  CB  LEU A 202    -113.912  70.369 318.134  1.00  0.00           C  
ATOM   1540  CG  LEU A 202    -115.325  70.395 318.763  1.00  0.00           C  
ATOM   1541  CD1 LEU A 202    -116.423  70.347 317.684  1.00  0.00           C  
ATOM   1542  CD2 LEU A 202    -115.523  69.290 319.822  1.00  0.00           C  
ATOM   1543  N   SER A 203    -110.589  69.528 319.522  1.00  0.00           N  
ATOM   1544  CA  SER A 203    -109.355  68.794 319.217  1.00  0.00           C  
ATOM   1545  C   SER A 203    -109.648  67.410 318.597  1.00  0.00           C  
ATOM   1546  O   SER A 203    -108.838  66.914 317.815  1.00  0.00           O  
ATOM   1547  CB  SER A 203    -108.505  68.706 320.502  1.00  0.00           C  
ATOM   1548  OG  SER A 203    -107.252  68.095 320.271  1.00  0.00           O  
ATOM   1549  N   SER A 204    -110.835  66.858 318.910  1.00  0.00           N  
ATOM   1550  CA  SER A 204    -111.456  65.725 318.227  1.00  0.00           C  
ATOM   1551  C   SER A 204    -111.811  66.121 316.768  1.00  0.00           C  
ATOM   1552  O   SER A 204    -112.385  67.198 316.596  1.00  0.00           O  
ATOM   1553  CB  SER A 204    -112.726  65.361 319.024  1.00  0.00           C  
ATOM   1554  OG  SER A 204    -113.365  64.222 318.482  1.00  0.00           O  
ATOM   1555  N   PRO A 205    -111.457  65.278 315.765  1.00  0.00           N  
ATOM   1556  CA  PRO A 205    -111.745  65.495 314.329  1.00  0.00           C  
ATOM   1557  C   PRO A 205    -113.119  66.076 313.943  1.00  0.00           C  
ATOM   1558  O   PRO A 205    -114.152  65.469 314.228  1.00  0.00           O  
ATOM   1559  CD  PRO A 205    -110.712  64.026 315.943  1.00  0.00           C  
ATOM   1560  CB  PRO A 205    -111.550  64.098 313.726  1.00  0.00           C  
ATOM   1561  CG  PRO A 205    -110.414  63.515 314.540  1.00  0.00           C  
ATOM   1562  N   VAL A 206    -113.074  67.241 313.284  1.00  0.00           N  
ATOM   1563  CA  VAL A 206    -114.202  67.931 312.666  1.00  0.00           C  
ATOM   1564  C   VAL A 206    -113.982  67.839 311.145  1.00  0.00           C  
ATOM   1565  O   VAL A 206    -112.938  68.283 310.674  1.00  0.00           O  
ATOM   1566  CB  VAL A 206    -114.213  69.425 313.106  1.00  0.00           C  
ATOM   1567  CG1 VAL A 206    -115.171  70.331 312.312  1.00  0.00           C  
ATOM   1568  CG2 VAL A 206    -114.501  69.560 314.609  1.00  0.00           C  
ATOM   1569  N   THR A 207    -114.924  67.219 310.413  1.00  0.00           N  
ATOM   1570  CA  THR A 207    -114.668  66.744 309.050  1.00  0.00           C  
ATOM   1571  C   THR A 207    -115.916  66.767 308.144  1.00  0.00           C  
ATOM   1572  O   THR A 207    -117.039  66.619 308.628  1.00  0.00           O  
ATOM   1573  CB  THR A 207    -114.052  65.310 309.092  1.00  0.00           C  
ATOM   1574  OG1 THR A 207    -113.753  64.801 307.806  1.00  0.00           O  
ATOM   1575  CG2 THR A 207    -114.928  64.250 309.788  1.00  0.00           C  
ATOM   1576  N   LYS A 208    -115.661  66.934 306.836  1.00  0.00           N  
ATOM   1577  CA  LYS A 208    -116.611  66.791 305.733  1.00  0.00           C  
ATOM   1578  C   LYS A 208    -115.932  66.039 304.577  1.00  0.00           C  
ATOM   1579  O   LYS A 208    -114.708  66.077 304.444  1.00  0.00           O  
ATOM   1580  CB  LYS A 208    -117.097  68.177 305.254  1.00  0.00           C  
ATOM   1581  CG  LYS A 208    -118.025  68.924 306.223  1.00  0.00           C  
ATOM   1582  CD  LYS A 208    -119.412  68.288 306.399  1.00  0.00           C  
ATOM   1583  CE  LYS A 208    -120.324  69.130 307.302  1.00  0.00           C  
ATOM   1584  NZ  LYS A 208    -121.656  68.518 307.447  1.00  0.00           N  
ATOM   1585  N   SER A 209    -116.752  65.381 303.743  1.00  0.00           N  
ATOM   1586  CA  SER A 209    -116.295  64.595 302.601  1.00  0.00           C  
ATOM   1587  C   SER A 209    -117.372  64.564 301.508  1.00  0.00           C  
ATOM   1588  O   SER A 209    -118.561  64.681 301.811  1.00  0.00           O  
ATOM   1589  CB  SER A 209    -115.907  63.179 303.090  1.00  0.00           C  
ATOM   1590  OG  SER A 209    -115.448  62.347 302.042  1.00  0.00           O  
ATOM   1591  N   PHE A 210    -116.921  64.363 300.261  1.00  0.00           N  
ATOM   1592  CA  PHE A 210    -117.770  64.054 299.117  1.00  0.00           C  
ATOM   1593  C   PHE A 210    -117.061  62.997 298.254  1.00  0.00           C  
ATOM   1594  O   PHE A 210    -115.830  62.963 298.197  1.00  0.00           O  
ATOM   1595  CB  PHE A 210    -118.112  65.350 298.336  1.00  0.00           C  
ATOM   1596  CG  PHE A 210    -117.013  65.958 297.475  1.00  0.00           C  
ATOM   1597  CD1 PHE A 210    -116.793  65.493 296.161  1.00  0.00           C  
ATOM   1598  CE1 PHE A 210    -115.712  65.960 295.428  1.00  0.00           C  
ATOM   1599  CZ  PHE A 210    -114.853  66.903 295.977  1.00  0.00           C  
ATOM   1600  CD2 PHE A 210    -116.099  66.873 298.037  1.00  0.00           C  
ATOM   1601  CE2 PHE A 210    -115.044  67.355 297.277  1.00  0.00           C  
ATOM   1602  N   ASN A 211    -117.881  62.199 297.558  1.00  0.00           N  
ATOM   1603  CA  ASN A 211    -117.467  61.302 296.482  1.00  0.00           C  
ATOM   1604  C   ASN A 211    -117.825  61.974 295.155  1.00  0.00           C  
ATOM   1605  O   ASN A 211    -118.954  62.435 294.981  1.00  0.00           O  
ATOM   1606  CB  ASN A 211    -118.205  59.953 296.630  1.00  0.00           C  
ATOM   1607  CG  ASN A 211    -117.548  59.035 297.660  1.00  0.00           C  
ATOM   1608  ND2 ASN A 211    -117.934  59.157 298.932  1.00  0.00           N  
ATOM   1609  OD1 ASN A 211    -116.701  58.221 297.305  1.00  0.00           O  
ATOM   1610  N   ARG A 212    -116.848  61.986 294.236  1.00  0.00           N  
ATOM   1611  CA  ARG A 212    -116.972  62.486 292.867  1.00  0.00           C  
ATOM   1612  C   ARG A 212    -117.962  61.668 292.012  1.00  0.00           C  
ATOM   1613  O   ARG A 212    -118.543  62.230 291.088  1.00  0.00           O  
ATOM   1614  CB  ARG A 212    -115.552  62.555 292.256  1.00  0.00           C  
ATOM   1615  CG  ARG A 212    -115.465  63.100 290.819  1.00  0.00           C  
ATOM   1616  CD  ARG A 212    -114.024  63.229 290.296  1.00  0.00           C  
ATOM   1617  NE  ARG A 212    -113.388  61.933 290.025  1.00  0.00           N  
ATOM   1618  CZ  ARG A 212    -113.575  61.198 288.917  1.00  0.00           C  
ATOM   1619  NH1 ARG A 212    -114.438  61.580 287.965  1.00  0.00           N  
ATOM   1620  NH2 ARG A 212    -112.879  60.067 288.756  1.00  0.00           N  
ATOM   1621  N   GLY A 213    -118.170  60.382 292.353  1.00  0.00           N  
ATOM   1622  CA  GLY A 213    -119.122  59.480 291.701  1.00  0.00           C  
ATOM   1623  C   GLY A 213    -118.767  59.274 290.223  1.00  0.00           C  
ATOM   1624  O   GLY A 213    -117.593  59.135 289.876  1.00  0.00           O  
ATOM   1625  N   GLU A 214    -119.804  59.256 289.373  1.00  0.00           N  
ATOM   1626  CA  GLU A 214    -119.698  59.230 287.911  1.00  0.00           C  
ATOM   1627  C   GLU A 214    -119.747  60.641 287.285  1.00  0.00           C  
ATOM   1628  O   GLU A 214    -119.760  60.740 286.059  1.00  0.00           O  
ATOM   1629  CB  GLU A 214    -120.786  58.298 287.339  1.00  0.00           C  
ATOM   1630  CG  GLU A 214    -120.603  56.831 287.771  1.00  0.00           C  
ATOM   1631  CD  GLU A 214    -121.660  55.919 287.152  1.00  0.00           C  
ATOM   1632  OE1 GLU A 214    -121.323  55.256 286.147  1.00  0.00           O  
ATOM   1633  OE2 GLU A 214    -122.785  55.904 287.696  1.00  0.00           O  
ATOM   1634  N   CYS A 215    -119.739  61.703 288.117  1.00  0.00           N  
ATOM   1635  CA  CYS A 215    -119.593  63.098 287.695  1.00  0.00           C  
ATOM   1636  C   CYS A 215    -118.119  63.370 287.337  1.00  0.00           C  
ATOM   1637  O   CYS A 215    -117.330  63.750 288.203  1.00  0.00           O  
ATOM   1638  CB  CYS A 215    -120.166  64.029 288.791  1.00  0.00           C  
ATOM   1639  SG  CYS A 215    -120.127  65.798 288.413  1.00  0.00           S  
ATOM   1640  N   NMA A 215A   -117.784  63.090 286.070  1.00  0.00           N  
ATOM   1641  CA  NMA A 215A   -116.436  63.092 285.525  1.00  0.00           C  
ATOM   1642  CH3 ACE B   0    -108.221 123.999 307.850  1.00  0.00           C  
ATOM   1643  C   ACE B   0    -107.753 122.567 308.074  1.00  0.00           C  
ATOM   1644  O   ACE B   0    -107.819 121.762 307.148  1.00  0.00           O  
ATOM   1645  N   GLN B   1    -107.275 122.286 309.301  1.00  0.00           N  
ATOM   1646  CA  GLN B   1    -106.716 121.031 309.834  1.00  0.00           C  
ATOM   1647  C   GLN B   1    -105.419 120.551 309.147  1.00  0.00           C  
ATOM   1648  O   GLN B   1    -105.057 121.015 308.066  1.00  0.00           O  
ATOM   1649  CB  GLN B   1    -107.782 119.902 309.950  1.00  0.00           C  
ATOM   1650  CG  GLN B   1    -108.219 119.184 308.647  1.00  0.00           C  
ATOM   1651  CD  GLN B   1    -108.953 117.866 308.884  1.00  0.00           C  
ATOM   1652  OE1 GLN B   1    -108.903 116.968 307.900  1.00  0.00           O  
ATOM   1653  NE2 GLN B   1    -109.587 117.666 309.919  1.00  0.00           N  
ATOM   1654  N   VAL B   2    -104.751 119.587 309.802  1.00  0.00           N  
ATOM   1655  CA  VAL B   2    -103.668 118.806 309.212  1.00  0.00           C  
ATOM   1656  C   VAL B   2    -104.249 117.736 308.267  1.00  0.00           C  
ATOM   1657  O   VAL B   2    -105.158 117.000 308.656  1.00  0.00           O  
ATOM   1658  CB  VAL B   2    -102.760 118.159 310.297  1.00  0.00           C  
ATOM   1659  CG1 VAL B   2    -103.490 117.260 311.316  1.00  0.00           C  
ATOM   1660  CG2 VAL B   2    -101.556 117.413 309.690  1.00  0.00           C  
ATOM   1661  N   GLN B   3    -103.730 117.702 307.031  1.00  0.00           N  
ATOM   1662  CA  GLN B   3    -104.215 116.827 305.969  1.00  0.00           C  
ATOM   1663  C   GLN B   3    -103.073 116.594 304.976  1.00  0.00           C  
ATOM   1664  O   GLN B   3    -102.612 117.547 304.349  1.00  0.00           O  
ATOM   1665  CB  GLN B   3    -105.462 117.465 305.304  1.00  0.00           C  
ATOM   1666  CG  GLN B   3    -106.155 116.613 304.217  1.00  0.00           C  
ATOM   1667  CD  GLN B   3    -106.804 115.336 304.759  1.00  0.00           C  
ATOM   1668  OE1 GLN B   3    -106.971 114.330 303.899  1.00  0.00           O  
ATOM   1669  NE2 GLN B   3    -107.178 115.262 305.927  1.00  0.00           N  
ATOM   1670  N   LEU B   4    -102.657 115.327 304.851  1.00  0.00           N  
ATOM   1671  CA  LEU B   4    -101.664 114.856 303.889  1.00  0.00           C  
ATOM   1672  C   LEU B   4    -102.282 113.684 303.120  1.00  0.00           C  
ATOM   1673  O   LEU B   4    -102.873 112.805 303.745  1.00  0.00           O  
ATOM   1674  CB  LEU B   4    -100.382 114.380 304.609  1.00  0.00           C  
ATOM   1675  CG  LEU B   4     -99.535 115.493 305.265  1.00  0.00           C  
ATOM   1676  CD1 LEU B   4    -100.026 115.857 306.682  1.00  0.00           C  
ATOM   1677  CD2 LEU B   4     -98.054 115.086 305.290  1.00  0.00           C  
ATOM   1678  N   VAL B   5    -102.119 113.679 301.789  1.00  0.00           N  
ATOM   1679  CA  VAL B   5    -102.569 112.592 300.916  1.00  0.00           C  
ATOM   1680  C   VAL B   5    -101.527 112.396 299.807  1.00  0.00           C  
ATOM   1681  O   VAL B   5    -101.172 113.367 299.138  1.00  0.00           O  
ATOM   1682  CB  VAL B   5    -103.965 112.870 300.272  1.00  0.00           C  
ATOM   1683  CG1 VAL B   5    -104.398 111.813 299.232  1.00  0.00           C  
ATOM   1684  CG2 VAL B   5    -105.073 113.004 301.333  1.00  0.00           C  
ATOM   1685  N   GLN B   6    -101.080 111.139 299.633  1.00  0.00           N  
ATOM   1686  CA  GLN B   6    -100.155 110.731 298.576  1.00  0.00           C  
ATOM   1687  C   GLN B   6    -100.921 110.198 297.347  1.00  0.00           C  
ATOM   1688  O   GLN B   6    -102.103 109.863 297.446  1.00  0.00           O  
ATOM   1689  CB  GLN B   6     -99.102 109.739 299.141  1.00  0.00           C  
ATOM   1690  CG  GLN B   6     -99.463 108.241 299.198  1.00  0.00           C  
ATOM   1691  CD  GLN B   6    -100.595 107.931 300.175  1.00  0.00           C  
ATOM   1692  OE1 GLN B   6    -100.352 107.717 301.358  1.00  0.00           O  
ATOM   1693  NE2 GLN B   6    -101.838 107.911 299.692  1.00  0.00           N  
ATOM   1694  N   SER B   7    -100.218 110.124 296.209  1.00  0.00           N  
ATOM   1695  CA  SER B   7    -100.761 109.698 294.920  1.00  0.00           C  
ATOM   1696  C   SER B   7     -99.675 109.028 294.063  1.00  0.00           C  
ATOM   1697  O   SER B   7     -98.506 109.412 294.134  1.00  0.00           O  
ATOM   1698  CB  SER B   7    -101.431 110.904 294.221  1.00  0.00           C  
ATOM   1699  OG  SER B   7    -100.495 111.878 293.795  1.00  0.00           O  
ATOM   1700  N   GLY B   8    -100.104 108.047 293.252  1.00  0.00           N  
ATOM   1701  CA  GLY B   8     -99.260 107.291 292.326  1.00  0.00           C  
ATOM   1702  C   GLY B   8     -98.570 106.112 293.030  1.00  0.00           C  
ATOM   1703  O   GLY B   8     -98.268 106.172 294.221  1.00  0.00           O  
ATOM   1704  N   ALA B   9     -98.293 105.053 292.252  1.00  0.00           N  
ATOM   1705  CA  ALA B   9     -97.561 103.858 292.666  1.00  0.00           C  
ATOM   1706  C   ALA B   9     -97.290 102.971 291.445  1.00  0.00           C  
ATOM   1707  O   ALA B   9     -96.161 102.967 290.962  1.00  0.00           O  
ATOM   1708  CB  ALA B   9     -98.278 103.089 293.791  1.00  0.00           C  
ATOM   1709  N   GLU B  10     -98.327 102.255 290.966  1.00  0.00           N  
ATOM   1710  CA  GLU B  10     -98.334 101.379 289.782  1.00  0.00           C  
ATOM   1711  C   GLU B  10     -97.495 100.085 289.951  1.00  0.00           C  
ATOM   1712  O   GLU B  10     -96.586 100.025 290.781  1.00  0.00           O  
ATOM   1713  CB  GLU B  10     -97.992 102.214 288.511  1.00  0.00           C  
ATOM   1714  CG  GLU B  10     -97.980 101.472 287.162  1.00  0.00           C  
ATOM   1715  CD  GLU B  10     -97.607 102.407 286.015  1.00  0.00           C  
ATOM   1716  OE1 GLU B  10     -96.397 102.464 285.703  1.00  0.00           O  
ATOM   1717  OE2 GLU B  10     -98.531 103.061 285.484  1.00  0.00           O  
ATOM   1718  N   VAL B  11     -97.834  99.058 289.153  1.00  0.00           N  
ATOM   1719  CA  VAL B  11     -97.086  97.805 289.017  1.00  0.00           C  
ATOM   1720  C   VAL B  11     -95.733  98.017 288.299  1.00  0.00           C  
ATOM   1721  O   VAL B  11     -95.700  98.599 287.215  1.00  0.00           O  
ATOM   1722  CB  VAL B  11     -97.931  96.731 288.266  1.00  0.00           C  
ATOM   1723  CG1 VAL B  11     -98.453  97.171 286.882  1.00  0.00           C  
ATOM   1724  CG2 VAL B  11     -97.211  95.373 288.137  1.00  0.00           C  
ATOM   1725  N   LYS B  12     -94.649  97.548 288.935  1.00  0.00           N  
ATOM   1726  CA  LYS B  12     -93.265  97.691 288.477  1.00  0.00           C  
ATOM   1727  C   LYS B  12     -92.546  96.332 288.480  1.00  0.00           C  
ATOM   1728  O   LYS B  12     -93.097  95.330 288.938  1.00  0.00           O  
ATOM   1729  CB  LYS B  12     -92.515  98.689 289.396  1.00  0.00           C  
ATOM   1730  CG  LYS B  12     -93.132 100.092 289.510  1.00  0.00           C  
ATOM   1731  CD  LYS B  12     -93.212 100.861 288.182  1.00  0.00           C  
ATOM   1732  CE  LYS B  12     -93.837 102.246 288.365  1.00  0.00           C  
ATOM   1733  NZ  LYS B  12     -93.951 102.971 287.090  1.00  0.00           N  
ATOM   1734  N   LYS B  13     -91.305  96.348 287.969  1.00  0.00           N  
ATOM   1735  CA  LYS B  13     -90.371  95.221 287.955  1.00  0.00           C  
ATOM   1736  C   LYS B  13     -89.032  95.664 288.591  1.00  0.00           C  
ATOM   1737  O   LYS B  13     -88.772  96.868 288.647  1.00  0.00           O  
ATOM   1738  CB  LYS B  13     -90.167  94.749 286.497  1.00  0.00           C  
ATOM   1739  CG  LYS B  13     -91.466  94.297 285.807  1.00  0.00           C  
ATOM   1740  CD  LYS B  13     -91.230  93.644 284.438  1.00  0.00           C  
ATOM   1741  CE  LYS B  13     -92.532  93.316 283.689  1.00  0.00           C  
ATOM   1742  NZ  LYS B  13     -93.372  92.357 284.428  1.00  0.00           N  
ATOM   1743  N   PRO B  14     -88.187  94.706 289.051  1.00  0.00           N  
ATOM   1744  CA  PRO B  14     -86.830  95.001 289.556  1.00  0.00           C  
ATOM   1745  C   PRO B  14     -85.935  95.738 288.546  1.00  0.00           C  
ATOM   1746  O   PRO B  14     -85.903  95.363 287.373  1.00  0.00           O  
ATOM   1747  CD  PRO B  14     -88.478  93.277 289.164  1.00  0.00           C  
ATOM   1748  CB  PRO B  14     -86.252  93.619 289.911  1.00  0.00           C  
ATOM   1749  CG  PRO B  14     -87.461  92.741 290.160  1.00  0.00           C  
ATOM   1750  N   GLY B  15     -85.239  96.777 289.028  1.00  0.00           N  
ATOM   1751  CA  GLY B  15     -84.315  97.580 288.228  1.00  0.00           C  
ATOM   1752  C   GLY B  15     -84.998  98.762 287.517  1.00  0.00           C  
ATOM   1753  O   GLY B  15     -84.295  99.536 286.868  1.00  0.00           O  
ATOM   1754  N   ALA B  16     -86.333  98.918 287.627  1.00  0.00           N  
ATOM   1755  CA  ALA B  16     -87.120  99.984 286.994  1.00  0.00           C  
ATOM   1756  C   ALA B  16     -87.055 101.312 287.784  1.00  0.00           C  
ATOM   1757  O   ALA B  16     -86.042 101.593 288.424  1.00  0.00           O  
ATOM   1758  CB  ALA B  16     -88.556  99.467 286.778  1.00  0.00           C  
ATOM   1759  N   SER B  17     -88.138 102.106 287.730  1.00  0.00           N  
ATOM   1760  CA  SER B  17     -88.293 103.362 288.467  1.00  0.00           C  
ATOM   1761  C   SER B  17     -89.758 103.568 288.875  1.00  0.00           C  
ATOM   1762  O   SER B  17     -90.659 103.088 288.185  1.00  0.00           O  
ATOM   1763  CB  SER B  17     -87.788 104.543 287.607  1.00  0.00           C  
ATOM   1764  OG  SER B  17     -86.382 104.660 287.673  1.00  0.00           O  
ATOM   1765  N   VAL B  18     -89.961 104.312 289.972  1.00  0.00           N  
ATOM   1766  CA  VAL B  18     -91.273 104.693 290.497  1.00  0.00           C  
ATOM   1767  C   VAL B  18     -91.195 106.075 291.166  1.00  0.00           C  
ATOM   1768  O   VAL B  18     -90.135 106.459 291.657  1.00  0.00           O  
ATOM   1769  CB  VAL B  18     -91.821 103.633 291.507  1.00  0.00           C  
ATOM   1770  CG1 VAL B  18     -91.014 103.494 292.810  1.00  0.00           C  
ATOM   1771  CG2 VAL B  18     -93.299 103.854 291.864  1.00  0.00           C  
ATOM   1772  N   LYS B  19     -92.328 106.792 291.184  1.00  0.00           N  
ATOM   1773  CA  LYS B  19     -92.489 108.055 291.894  1.00  0.00           C  
ATOM   1774  C   LYS B  19     -93.851 108.067 292.594  1.00  0.00           C  
ATOM   1775  O   LYS B  19     -94.852 107.668 291.995  1.00  0.00           O  
ATOM   1776  CB  LYS B  19     -92.281 109.241 290.923  1.00  0.00           C  
ATOM   1777  CG  LYS B  19     -92.476 110.628 291.569  1.00  0.00           C  
ATOM   1778  CD  LYS B  19     -91.926 111.788 290.727  1.00  0.00           C  
ATOM   1779  CE  LYS B  19     -91.923 113.108 291.515  1.00  0.00           C  
ATOM   1780  NZ  LYS B  19     -91.149 114.151 290.822  1.00  0.00           N  
ATOM   1781  N   VAL B  20     -93.847 108.555 293.843  1.00  0.00           N  
ATOM   1782  CA  VAL B  20     -95.039 108.792 294.644  1.00  0.00           C  
ATOM   1783  C   VAL B  20     -94.980 110.262 295.095  1.00  0.00           C  
ATOM   1784  O   VAL B  20     -94.028 110.666 295.767  1.00  0.00           O  
ATOM   1785  CB  VAL B  20     -95.110 107.866 295.895  1.00  0.00           C  
ATOM   1786  CG1 VAL B  20     -96.410 108.058 296.702  1.00  0.00           C  
ATOM   1787  CG2 VAL B  20     -94.959 106.378 295.520  1.00  0.00           C  
ATOM   1788  N   SER B  21     -95.996 111.033 294.686  1.00  0.00           N  
ATOM   1789  CA  SER B  21     -96.181 112.444 295.027  1.00  0.00           C  
ATOM   1790  C   SER B  21     -97.086 112.568 296.263  1.00  0.00           C  
ATOM   1791  O   SER B  21     -97.784 111.612 296.591  1.00  0.00           O  
ATOM   1792  CB  SER B  21     -96.830 113.142 293.815  1.00  0.00           C  
ATOM   1793  OG  SER B  21     -95.908 113.235 292.746  1.00  0.00           O  
ATOM   1794  N   CYS B  22     -97.074 113.736 296.921  1.00  0.00           N  
ATOM   1795  CA  CYS B  22     -97.927 114.045 298.073  1.00  0.00           C  
ATOM   1796  C   CYS B  22     -98.204 115.549 298.147  1.00  0.00           C  
ATOM   1797  O   CYS B  22     -97.357 116.344 297.745  1.00  0.00           O  
ATOM   1798  CB  CYS B  22     -97.310 113.461 299.368  1.00  0.00           C  
ATOM   1799  SG  CYS B  22     -98.038 113.946 300.966  1.00  0.00           S  
ATOM   1800  N   LYS B  23     -99.388 115.904 298.668  1.00  0.00           N  
ATOM   1801  CA  LYS B  23     -99.838 117.281 298.827  1.00  0.00           C  
ATOM   1802  C   LYS B  23    -100.340 117.524 300.254  1.00  0.00           C  
ATOM   1803  O   LYS B  23    -101.091 116.708 300.790  1.00  0.00           O  
ATOM   1804  CB  LYS B  23    -100.909 117.588 297.757  1.00  0.00           C  
ATOM   1805  CG  LYS B  23    -101.408 119.042 297.790  1.00  0.00           C  
ATOM   1806  CD  LYS B  23    -102.131 119.478 296.509  1.00  0.00           C  
ATOM   1807  CE  LYS B  23    -102.625 120.932 296.565  1.00  0.00           C  
ATOM   1808  NZ  LYS B  23    -101.512 121.887 296.733  1.00  0.00           N  
ATOM   1809  N   ALA B  24     -99.940 118.680 300.808  1.00  0.00           N  
ATOM   1810  CA  ALA B  24    -100.452 119.242 302.054  1.00  0.00           C  
ATOM   1811  C   ALA B  24    -101.669 120.136 301.773  1.00  0.00           C  
ATOM   1812  O   ALA B  24    -101.728 120.775 300.720  1.00  0.00           O  
ATOM   1813  CB  ALA B  24     -99.339 120.076 302.702  1.00  0.00           C  
ATOM   1814  N   SER B  25    -102.598 120.185 302.736  1.00  0.00           N  
ATOM   1815  CA  SER B  25    -103.826 120.971 302.639  1.00  0.00           C  
ATOM   1816  C   SER B  25    -104.240 121.472 304.029  1.00  0.00           C  
ATOM   1817  O   SER B  25    -104.154 120.722 305.000  1.00  0.00           O  
ATOM   1818  CB  SER B  25    -104.920 120.110 301.968  1.00  0.00           C  
ATOM   1819  OG  SER B  25    -106.132 120.822 301.812  1.00  0.00           O  
ATOM   1820  N   GLY B  26    -104.711 122.730 304.082  1.00  0.00           N  
ATOM   1821  CA  GLY B  26    -105.313 123.340 305.267  1.00  0.00           C  
ATOM   1822  C   GLY B  26    -104.308 123.771 306.350  1.00  0.00           C  
ATOM   1823  O   GLY B  26    -104.740 124.195 307.420  1.00  0.00           O  
ATOM   1824  N   TYR B  27    -102.996 123.674 306.087  1.00  0.00           N  
ATOM   1825  CA  TYR B  27    -101.931 124.111 306.988  1.00  0.00           C  
ATOM   1826  C   TYR B  27    -100.752 124.643 306.158  1.00  0.00           C  
ATOM   1827  O   TYR B  27    -100.585 124.254 304.999  1.00  0.00           O  
ATOM   1828  CB  TYR B  27    -101.534 122.957 307.944  1.00  0.00           C  
ATOM   1829  CG  TYR B  27    -100.667 121.848 307.364  1.00  0.00           C  
ATOM   1830  CD1 TYR B  27     -99.261 121.949 307.412  1.00  0.00           C  
ATOM   1831  CD2 TYR B  27    -101.261 120.713 306.780  1.00  0.00           C  
ATOM   1832  CE1 TYR B  27     -98.453 120.925 306.884  1.00  0.00           C  
ATOM   1833  CE2 TYR B  27    -100.456 119.684 306.256  1.00  0.00           C  
ATOM   1834  CZ  TYR B  27     -99.051 119.785 306.316  1.00  0.00           C  
ATOM   1835  OH  TYR B  27     -98.268 118.782 305.825  1.00  0.00           O  
ATOM   1836  N   THR B  28     -99.944 125.513 306.786  1.00  0.00           N  
ATOM   1837  CA  THR B  28     -98.744 126.107 306.196  1.00  0.00           C  
ATOM   1838  C   THR B  28     -97.633 125.053 306.020  1.00  0.00           C  
ATOM   1839  O   THR B  28     -97.099 124.554 307.009  1.00  0.00           O  
ATOM   1840  CB  THR B  28     -98.203 127.264 307.078  1.00  0.00           C  
ATOM   1841  OG1 THR B  28     -99.207 128.251 307.205  1.00  0.00           O  
ATOM   1842  CG2 THR B  28     -96.931 127.954 306.551  1.00  0.00           C  
ATOM   1843  N   PHE B  29     -97.323 124.740 304.750  1.00  0.00           N  
ATOM   1844  CA  PHE B  29     -96.319 123.757 304.334  1.00  0.00           C  
ATOM   1845  C   PHE B  29     -94.899 124.076 304.831  1.00  0.00           C  
ATOM   1846  O   PHE B  29     -94.181 123.161 305.229  1.00  0.00           O  
ATOM   1847  CB  PHE B  29     -96.384 123.631 302.797  1.00  0.00           C  
ATOM   1848  CG  PHE B  29     -95.425 122.652 302.142  1.00  0.00           C  
ATOM   1849  CD1 PHE B  29     -95.822 121.318 301.926  1.00  0.00           C  
ATOM   1850  CE1 PHE B  29     -94.940 120.415 301.357  1.00  0.00           C  
ATOM   1851  CZ  PHE B  29     -93.644 120.804 301.045  1.00  0.00           C  
ATOM   1852  CD2 PHE B  29     -94.093 123.019 301.862  1.00  0.00           C  
ATOM   1853  CE2 PHE B  29     -93.217 122.099 301.309  1.00  0.00           C  
ATOM   1854  N   THR B  30     -94.539 125.370 304.811  1.00  0.00           N  
ATOM   1855  CA  THR B  30     -93.245 125.912 305.236  1.00  0.00           C  
ATOM   1856  C   THR B  30     -92.951 125.740 306.744  1.00  0.00           C  
ATOM   1857  O   THR B  30     -91.783 125.690 307.129  1.00  0.00           O  
ATOM   1858  CB  THR B  30     -93.158 127.426 304.897  1.00  0.00           C  
ATOM   1859  OG1 THR B  30     -93.524 127.630 303.545  1.00  0.00           O  
ATOM   1860  CG2 THR B  30     -91.778 128.078 305.103  1.00  0.00           C  
ATOM   1861  N   ASP B  31     -94.016 125.640 307.558  1.00  0.00           N  
ATOM   1862  CA  ASP B  31     -93.974 125.564 309.019  1.00  0.00           C  
ATOM   1863  C   ASP B  31     -93.581 124.160 309.542  1.00  0.00           C  
ATOM   1864  O   ASP B  31     -93.141 124.062 310.687  1.00  0.00           O  
ATOM   1865  CB  ASP B  31     -95.344 126.013 309.587  1.00  0.00           C  
ATOM   1866  CG  ASP B  31     -95.375 126.348 311.082  1.00  0.00           C  
ATOM   1867  OD1 ASP B  31     -96.455 126.142 311.679  1.00  0.00           O  
ATOM   1868  OD2 ASP B  31     -94.368 126.895 311.581  1.00  0.00           O  
ATOM   1869  N   TYR B  32     -93.741 123.106 308.719  1.00  0.00           N  
ATOM   1870  CA  TYR B  32     -93.546 121.710 309.121  1.00  0.00           C  
ATOM   1871  C   TYR B  32     -92.686 120.941 308.114  1.00  0.00           C  
ATOM   1872  O   TYR B  32     -92.803 121.157 306.910  1.00  0.00           O  
ATOM   1873  CB  TYR B  32     -94.916 121.026 309.263  1.00  0.00           C  
ATOM   1874  CG  TYR B  32     -95.759 121.567 310.397  1.00  0.00           C  
ATOM   1875  CD1 TYR B  32     -96.797 122.487 310.142  1.00  0.00           C  
ATOM   1876  CE1 TYR B  32     -97.563 123.001 311.205  1.00  0.00           C  
ATOM   1877  CZ  TYR B  32     -97.286 122.602 312.528  1.00  0.00           C  
ATOM   1878  OH  TYR B  32     -98.029 123.096 313.561  1.00  0.00           O  
ATOM   1879  CD2 TYR B  32     -95.483 121.171 311.720  1.00  0.00           C  
ATOM   1880  CE2 TYR B  32     -96.236 121.697 312.783  1.00  0.00           C  
ATOM   1881  N   TYR B  33     -91.865 120.018 308.639  1.00  0.00           N  
ATOM   1882  CA  TYR B  33     -90.977 119.164 307.852  1.00  0.00           C  
ATOM   1883  C   TYR B  33     -91.740 117.923 307.361  1.00  0.00           C  
ATOM   1884  O   TYR B  33     -92.435 117.279 308.148  1.00  0.00           O  
ATOM   1885  CB  TYR B  33     -89.742 118.764 308.685  1.00  0.00           C  
ATOM   1886  CG  TYR B  33     -88.932 119.869 309.362  1.00  0.00           C  
ATOM   1887  CD1 TYR B  33     -88.062 119.523 310.419  1.00  0.00           C  
ATOM   1888  CE1 TYR B  33     -87.327 120.516 311.095  1.00  0.00           C  
ATOM   1889  CZ  TYR B  33     -87.453 121.865 310.716  1.00  0.00           C  
ATOM   1890  OH  TYR B  33     -86.745 122.827 311.379  1.00  0.00           O  
ATOM   1891  CD2 TYR B  33     -89.030 121.224 308.971  1.00  0.00           C  
ATOM   1892  CE2 TYR B  33     -88.302 122.220 309.651  1.00  0.00           C  
ATOM   1893  N   MET B  34     -91.589 117.627 306.062  1.00  0.00           N  
ATOM   1894  CA  MET B  34     -92.327 116.581 305.359  1.00  0.00           C  
ATOM   1895  C   MET B  34     -91.577 115.246 305.435  1.00  0.00           C  
ATOM   1896  O   MET B  34     -90.411 115.186 305.049  1.00  0.00           O  
ATOM   1897  CB  MET B  34     -92.540 117.013 303.895  1.00  0.00           C  
ATOM   1898  CG  MET B  34     -93.231 118.378 303.732  1.00  0.00           C  
ATOM   1899  SD  MET B  34     -94.866 118.556 304.507  1.00  0.00           S  
ATOM   1900  CE  MET B  34     -95.832 117.368 303.537  1.00  0.00           C  
ATOM   1901  N   HIS B  35     -92.272 114.209 305.922  1.00  0.00           N  
ATOM   1902  CA  HIS B  35     -91.748 112.852 306.077  1.00  0.00           C  
ATOM   1903  C   HIS B  35     -92.185 111.971 304.900  1.00  0.00           C  
ATOM   1904  O   HIS B  35     -93.192 112.253 304.249  1.00  0.00           O  
ATOM   1905  CB  HIS B  35     -92.305 112.210 307.366  1.00  0.00           C  
ATOM   1906  CG  HIS B  35     -92.040 112.878 308.694  1.00  0.00           C  
ATOM   1907  ND1 HIS B  35     -92.216 114.231 308.931  1.00  0.00           N  
ATOM   1908  CD2 HIS B  35     -91.650 112.344 309.902  1.00  0.00           C  
ATOM   1909  CE1 HIS B  35     -91.958 114.444 310.221  1.00  0.00           C  
ATOM   1910  NE2 HIS B  35     -91.607 113.344 310.875  1.00  0.00           N  
ATOM   1911  N   TRP B  36     -91.447 110.867 304.726  1.00  0.00           N  
ATOM   1912  CA  TRP B  36     -91.796 109.741 303.869  1.00  0.00           C  
ATOM   1913  C   TRP B  36     -91.526 108.435 304.625  1.00  0.00           C  
ATOM   1914  O   TRP B  36     -90.492 108.303 305.285  1.00  0.00           O  
ATOM   1915  CB  TRP B  36     -91.016 109.817 302.550  1.00  0.00           C  
ATOM   1916  CG  TRP B  36     -91.567 110.793 301.559  1.00  0.00           C  
ATOM   1917  CD1 TRP B  36     -91.175 112.077 301.387  1.00  0.00           C  
ATOM   1918  NE1 TRP B  36     -91.980 112.682 300.444  1.00  0.00           N  
ATOM   1919  CE2 TRP B  36     -92.952 111.822 299.975  1.00  0.00           C  
ATOM   1920  CD2 TRP B  36     -92.702 110.598 300.667  1.00  0.00           C  
ATOM   1921  CE3 TRP B  36     -93.555 109.508 300.378  1.00  0.00           C  
ATOM   1922  CZ3 TRP B  36     -94.622 109.635 299.471  1.00  0.00           C  
ATOM   1923  CZ2 TRP B  36     -94.004 111.956 299.052  1.00  0.00           C  
ATOM   1924  CH2 TRP B  36     -94.849 110.857 298.814  1.00  0.00           C  
ATOM   1925  N   VAL B  37     -92.490 107.510 304.523  1.00  0.00           N  
ATOM   1926  CA  VAL B  37     -92.526 106.234 305.238  1.00  0.00           C  
ATOM   1927  C   VAL B  37     -93.205 105.191 304.317  1.00  0.00           C  
ATOM   1928  O   VAL B  37     -93.972 105.571 303.433  1.00  0.00           O  
ATOM   1929  CB  VAL B  37     -93.356 106.337 306.561  1.00  0.00           C  
ATOM   1930  CG1 VAL B  37     -93.121 105.133 307.493  1.00  0.00           C  
ATOM   1931  CG2 VAL B  37     -93.089 107.623 307.371  1.00  0.00           C  
ATOM   1932  N   ARG B  38     -92.937 103.895 304.539  1.00  0.00           N  
ATOM   1933  CA  ARG B  38     -93.658 102.787 303.910  1.00  0.00           C  
ATOM   1934  C   ARG B  38     -94.100 101.756 304.957  1.00  0.00           C  
ATOM   1935  O   ARG B  38     -93.632 101.790 306.094  1.00  0.00           O  
ATOM   1936  CB  ARG B  38     -92.804 102.150 302.794  1.00  0.00           C  
ATOM   1937  CG  ARG B  38     -91.524 101.422 303.256  1.00  0.00           C  
ATOM   1938  CD  ARG B  38     -90.810 100.720 302.094  1.00  0.00           C  
ATOM   1939  NE  ARG B  38     -89.452 100.306 302.466  1.00  0.00           N  
ATOM   1940  CZ  ARG B  38     -88.390 100.254 301.646  1.00  0.00           C  
ATOM   1941  NH1 ARG B  38     -88.490 100.608 300.358  1.00  0.00           N  
ATOM   1942  NH2 ARG B  38     -87.212  99.839 302.130  1.00  0.00           N  
ATOM   1943  N   GLN B  39     -94.987 100.845 304.531  1.00  0.00           N  
ATOM   1944  CA  GLN B  39     -95.523  99.766 305.352  1.00  0.00           C  
ATOM   1945  C   GLN B  39     -95.435  98.453 304.567  1.00  0.00           C  
ATOM   1946  O   GLN B  39     -95.892  98.388 303.425  1.00  0.00           O  
ATOM   1947  CB  GLN B  39     -96.982 100.096 305.714  1.00  0.00           C  
ATOM   1948  CG  GLN B  39     -97.521  99.278 306.900  1.00  0.00           C  
ATOM   1949  CD  GLN B  39     -98.883  99.802 307.343  1.00  0.00           C  
ATOM   1950  OE1 GLN B  39     -99.916  99.212 307.037  1.00  0.00           O  
ATOM   1951  NE2 GLN B  39     -98.888 100.926 308.060  1.00  0.00           N  
ATOM   1952  N   ALA B  40     -94.888  97.424 305.229  1.00  0.00           N  
ATOM   1953  CA  ALA B  40     -94.846  96.043 304.753  1.00  0.00           C  
ATOM   1954  C   ALA B  40     -96.245  95.389 304.789  1.00  0.00           C  
ATOM   1955  O   ALA B  40     -97.075  95.807 305.598  1.00  0.00           O  
ATOM   1956  CB  ALA B  40     -93.877  95.274 305.667  1.00  0.00           C  
ATOM   1957  N   PRO B  41     -96.477  94.335 303.970  1.00  0.00           N  
ATOM   1958  CA  PRO B  41     -97.712  93.524 304.050  1.00  0.00           C  
ATOM   1959  C   PRO B  41     -97.869  92.700 305.349  1.00  0.00           C  
ATOM   1960  O   PRO B  41     -98.985  92.275 305.647  1.00  0.00           O  
ATOM   1961  CD  PRO B  41     -95.584  93.837 302.919  1.00  0.00           C  
ATOM   1962  CB  PRO B  41     -97.641  92.633 302.800  1.00  0.00           C  
ATOM   1963  CG  PRO B  41     -96.153  92.477 302.528  1.00  0.00           C  
ATOM   1964  N   GLY B  42     -96.777  92.540 306.119  1.00  0.00           N  
ATOM   1965  CA  GLY B  42     -96.777  91.987 307.476  1.00  0.00           C  
ATOM   1966  C   GLY B  42     -97.187  93.031 308.534  1.00  0.00           C  
ATOM   1967  O   GLY B  42     -97.169  92.712 309.722  1.00  0.00           O  
ATOM   1968  N   GLN B  43     -97.551  94.257 308.111  1.00  0.00           N  
ATOM   1969  CA  GLN B  43     -98.046  95.381 308.910  1.00  0.00           C  
ATOM   1970  C   GLN B  43     -97.002  95.928 309.900  1.00  0.00           C  
ATOM   1971  O   GLN B  43     -97.319  96.135 311.071  1.00  0.00           O  
ATOM   1972  CB  GLN B  43     -99.416  95.045 309.563  1.00  0.00           C  
ATOM   1973  CG  GLN B  43    -100.549  94.651 308.587  1.00  0.00           C  
ATOM   1974  CD  GLN B  43    -100.798  95.686 307.487  1.00  0.00           C  
ATOM   1975  OE1 GLN B  43    -101.710  96.628 307.732  1.00  0.00           O  
ATOM   1976  NE2 GLN B  43    -100.172  95.639 306.431  1.00  0.00           N  
ATOM   1977  N   GLY B  44     -95.788  96.183 309.385  1.00  0.00           N  
ATOM   1978  CA  GLY B  44     -94.708  96.859 310.098  1.00  0.00           C  
ATOM   1979  C   GLY B  44     -94.327  98.100 309.289  1.00  0.00           C  
ATOM   1980  O   GLY B  44     -94.132  98.008 308.078  1.00  0.00           O  
ATOM   1981  N   LEU B  45     -94.188  99.249 309.973  1.00  0.00           N  
ATOM   1982  CA  LEU B  45     -93.737 100.514 309.385  1.00  0.00           C  
ATOM   1983  C   LEU B  45     -92.203 100.566 309.268  1.00  0.00           C  
ATOM   1984  O   LEU B  45     -91.497  99.894 310.025  1.00  0.00           O  
ATOM   1985  CB  LEU B  45     -94.279 101.693 310.228  1.00  0.00           C  
ATOM   1986  CG  LEU B  45     -95.749 102.063 309.939  1.00  0.00           C  
ATOM   1987  CD1 LEU B  45     -96.276 103.099 310.946  1.00  0.00           C  
ATOM   1988  CD2 LEU B  45     -95.953 102.569 308.504  1.00  0.00           C  
ATOM   1989  N   GLU B  46     -91.727 101.381 308.316  1.00  0.00           N  
ATOM   1990  CA  GLU B  46     -90.320 101.534 307.949  1.00  0.00           C  
ATOM   1991  C   GLU B  46     -90.121 102.923 307.326  1.00  0.00           C  
ATOM   1992  O   GLU B  46     -90.783 103.232 306.336  1.00  0.00           O  
ATOM   1993  CB  GLU B  46     -89.937 100.395 306.976  1.00  0.00           C  
ATOM   1994  CG  GLU B  46     -88.503 100.464 306.402  1.00  0.00           C  
ATOM   1995  CD  GLU B  46     -88.191  99.358 305.389  1.00  0.00           C  
ATOM   1996  OE1 GLU B  46     -89.140  98.700 304.910  1.00  0.00           O  
ATOM   1997  OE2 GLU B  46     -86.998  99.220 305.047  1.00  0.00           O  
ATOM   1998  N   TRP B  47     -89.206 103.727 307.894  1.00  0.00           N  
ATOM   1999  CA  TRP B  47     -88.872 105.072 307.410  1.00  0.00           C  
ATOM   2000  C   TRP B  47     -88.104 105.038 306.074  1.00  0.00           C  
ATOM   2001  O   TRP B  47     -87.491 104.024 305.739  1.00  0.00           O  
ATOM   2002  CB  TRP B  47     -88.063 105.800 308.500  1.00  0.00           C  
ATOM   2003  CG  TRP B  47     -87.808 107.270 308.316  1.00  0.00           C  
ATOM   2004  CD1 TRP B  47     -88.749 108.242 308.304  1.00  0.00           C  
ATOM   2005  NE1 TRP B  47     -88.142 109.477 308.206  1.00  0.00           N  
ATOM   2006  CE2 TRP B  47     -86.770 109.366 308.135  1.00  0.00           C  
ATOM   2007  CD2 TRP B  47     -86.533 107.958 308.154  1.00  0.00           C  
ATOM   2008  CE3 TRP B  47     -85.190 107.536 308.052  1.00  0.00           C  
ATOM   2009  CZ3 TRP B  47     -84.136 108.464 307.959  1.00  0.00           C  
ATOM   2010  CZ2 TRP B  47     -85.723 110.301 308.063  1.00  0.00           C  
ATOM   2011  CH2 TRP B  47     -84.397 109.844 307.968  1.00  0.00           C  
ATOM   2012  N   MET B  48     -88.166 106.161 305.344  1.00  0.00           N  
ATOM   2013  CA  MET B  48     -87.555 106.338 304.027  1.00  0.00           C  
ATOM   2014  C   MET B  48     -86.616 107.551 304.029  1.00  0.00           C  
ATOM   2015  O   MET B  48     -85.523 107.472 303.468  1.00  0.00           O  
ATOM   2016  CB  MET B  48     -88.673 106.532 302.976  1.00  0.00           C  
ATOM   2017  CG  MET B  48     -89.722 105.412 302.937  1.00  0.00           C  
ATOM   2018  SD  MET B  48     -89.133 103.878 302.191  1.00  0.00           S  
ATOM   2019  CE  MET B  48     -90.032 103.999 300.631  1.00  0.00           C  
ATOM   2020  N   GLY B  49     -87.066 108.651 304.649  1.00  0.00           N  
ATOM   2021  CA  GLY B  49     -86.362 109.923 304.634  1.00  0.00           C  
ATOM   2022  C   GLY B  49     -87.318 111.038 305.069  1.00  0.00           C  
ATOM   2023  O   GLY B  49     -88.516 110.822 305.261  1.00  0.00           O  
ATOM   2024  N   ARG B  50     -86.758 112.241 305.236  1.00  0.00           N  
ATOM   2025  CA  ARG B  50     -87.464 113.446 305.664  1.00  0.00           C  
ATOM   2026  C   ARG B  50     -86.738 114.658 305.075  1.00  0.00           C  
ATOM   2027  O   ARG B  50     -85.509 114.719 305.148  1.00  0.00           O  
ATOM   2028  CB  ARG B  50     -87.533 113.476 307.208  1.00  0.00           C  
ATOM   2029  CG  ARG B  50     -88.308 114.646 307.838  1.00  0.00           C  
ATOM   2030  CD  ARG B  50     -88.373 114.479 309.362  1.00  0.00           C  
ATOM   2031  NE  ARG B  50     -88.950 115.640 310.050  1.00  0.00           N  
ATOM   2032  CZ  ARG B  50     -89.245 115.681 311.362  1.00  0.00           C  
ATOM   2033  NH1 ARG B  50     -89.799 116.781 311.885  1.00  0.00           N  
ATOM   2034  NH2 ARG B  50     -88.992 114.637 312.164  1.00  0.00           N  
ATOM   2035  N   VAL B  51     -87.508 115.588 304.492  1.00  0.00           N  
ATOM   2036  CA  VAL B  51     -86.983 116.756 303.788  1.00  0.00           C  
ATOM   2037  C   VAL B  51     -87.681 118.028 304.297  1.00  0.00           C  
ATOM   2038  O   VAL B  51     -88.908 118.068 304.405  1.00  0.00           O  
ATOM   2039  CB  VAL B  51     -87.169 116.618 302.247  1.00  0.00           C  
ATOM   2040  CG1 VAL B  51     -86.829 117.880 301.427  1.00  0.00           C  
ATOM   2041  CG2 VAL B  51     -86.353 115.434 301.704  1.00  0.00           C  
ATOM   2042  N   ASN B  52     -86.855 119.044 304.583  1.00  0.00           N  
ATOM   2043  CA  ASN B  52     -87.252 120.390 305.001  1.00  0.00           C  
ATOM   2044  C   ASN B  52     -87.865 121.149 303.800  1.00  0.00           C  
ATOM   2045  O   ASN B  52     -87.362 120.964 302.692  1.00  0.00           O  
ATOM   2046  CB  ASN B  52     -85.994 121.131 305.507  1.00  0.00           C  
ATOM   2047  CG  ASN B  52     -85.354 120.479 306.737  1.00  0.00           C  
ATOM   2048  OD1 ASN B  52     -85.710 120.940 307.934  1.00  0.00           O  
ATOM   2049  ND2 ASN B  52     -84.538 119.570 306.606  1.00  0.00           N  
ATOM   2050  N   PRO B  53     -88.911 121.988 304.006  1.00  0.00           N  
ATOM   2051  CA  PRO B  53     -89.592 122.741 302.923  1.00  0.00           C  
ATOM   2052  C   PRO B  53     -88.728 123.597 301.976  1.00  0.00           C  
ATOM   2053  O   PRO B  53     -89.153 123.838 300.847  1.00  0.00           O  
ATOM   2054  CB  PRO B  53     -90.617 123.610 303.665  1.00  0.00           C  
ATOM   2055  CG  PRO B  53     -90.921 122.825 304.922  1.00  0.00           C  
ATOM   2056  CD  PRO B  53     -89.572 122.229 305.286  1.00  0.00           C  
ATOM   2057  N   ASN B  54     -87.528 123.998 302.430  1.00  0.00           N  
ATOM   2058  CA  ASN B  54     -86.493 124.683 301.640  1.00  0.00           C  
ATOM   2059  C   ASN B  54     -85.839 123.815 300.541  1.00  0.00           C  
ATOM   2060  O   ASN B  54     -85.135 124.371 299.699  1.00  0.00           O  
ATOM   2061  CB  ASN B  54     -85.442 125.303 302.596  1.00  0.00           C  
ATOM   2062  CG  ASN B  54     -84.765 124.313 303.559  1.00  0.00           C  
ATOM   2063  OD1 ASN B  54     -84.112 123.363 303.134  1.00  0.00           O  
ATOM   2064  ND2 ASN B  54     -84.906 124.541 304.867  1.00  0.00           N  
ATOM   2065  N   ARG B  55     -86.063 122.486 300.579  1.00  0.00           N  
ATOM   2066  CA  ARG B  55     -85.593 121.438 299.662  1.00  0.00           C  
ATOM   2067  C   ARG B  55     -84.119 121.029 299.862  1.00  0.00           C  
ATOM   2068  O   ARG B  55     -83.777 119.888 299.553  1.00  0.00           O  
ATOM   2069  CB  ARG B  55     -85.935 121.800 298.192  1.00  0.00           C  
ATOM   2070  CG  ARG B  55     -85.775 120.657 297.172  1.00  0.00           C  
ATOM   2071  CD  ARG B  55     -86.036 121.094 295.722  1.00  0.00           C  
ATOM   2072  NE  ARG B  55     -84.962 121.951 295.198  1.00  0.00           N  
ATOM   2073  CZ  ARG B  55     -83.772 121.522 294.743  1.00  0.00           C  
ATOM   2074  NH1 ARG B  55     -82.874 122.419 294.313  1.00  0.00           N  
ATOM   2075  NH2 ARG B  55     -83.465 120.217 294.708  1.00  0.00           N  
ATOM   2076  N   ARG B  56     -83.277 121.941 300.375  1.00  0.00           N  
ATOM   2077  CA  ARG B  56     -81.837 121.742 300.553  1.00  0.00           C  
ATOM   2078  C   ARG B  56     -81.482 120.850 301.755  1.00  0.00           C  
ATOM   2079  O   ARG B  56     -80.498 120.118 301.673  1.00  0.00           O  
ATOM   2080  CB  ARG B  56     -81.117 123.107 300.650  1.00  0.00           C  
ATOM   2081  CG  ARG B  56     -81.417 124.098 299.507  1.00  0.00           C  
ATOM   2082  CD  ARG B  56     -81.199 123.514 298.100  1.00  0.00           C  
ATOM   2083  NE  ARG B  56     -81.273 124.545 297.053  1.00  0.00           N  
ATOM   2084  CZ  ARG B  56     -82.375 125.187 296.627  1.00  0.00           C  
ATOM   2085  NH1 ARG B  56     -82.256 126.120 295.672  1.00  0.00           N  
ATOM   2086  NH2 ARG B  56     -83.590 124.921 297.125  1.00  0.00           N  
ATOM   2087  N   GLY B  57     -82.290 120.906 302.829  1.00  0.00           N  
ATOM   2088  CA  GLY B  57     -82.135 120.048 304.001  1.00  0.00           C  
ATOM   2089  C   GLY B  57     -82.834 118.718 303.709  1.00  0.00           C  
ATOM   2090  O   GLY B  57     -84.043 118.701 303.479  1.00  0.00           O  
ATOM   2091  N   THR B  58     -82.065 117.617 303.728  1.00  0.00           N  
ATOM   2092  CA  THR B  58     -82.531 116.257 303.448  1.00  0.00           C  
ATOM   2093  C   THR B  58     -81.806 115.259 304.373  1.00  0.00           C  
ATOM   2094  O   THR B  58     -80.649 115.480 304.733  1.00  0.00           O  
ATOM   2095  CB  THR B  58     -82.277 115.845 301.963  1.00  0.00           C  
ATOM   2096  OG1 THR B  58     -80.915 115.579 301.670  1.00  0.00           O  
ATOM   2097  CG2 THR B  58     -82.821 116.824 300.908  1.00  0.00           C  
ATOM   2098  N   THR B  59     -82.514 114.177 304.734  1.00  0.00           N  
ATOM   2099  CA  THR B  59     -82.012 113.073 305.556  1.00  0.00           C  
ATOM   2100  C   THR B  59     -82.640 111.756 305.062  1.00  0.00           C  
ATOM   2101  O   THR B  59     -83.791 111.758 304.620  1.00  0.00           O  
ATOM   2102  CB  THR B  59     -82.352 113.265 307.063  1.00  0.00           C  
ATOM   2103  OG1 THR B  59     -83.740 113.183 307.335  1.00  0.00           O  
ATOM   2104  CG2 THR B  59     -81.808 114.560 307.683  1.00  0.00           C  
ATOM   2105  N   TYR B  60     -81.857 110.665 305.127  1.00  0.00           N  
ATOM   2106  CA  TYR B  60     -82.211 109.333 304.620  1.00  0.00           C  
ATOM   2107  C   TYR B  60     -81.603 108.245 305.521  1.00  0.00           C  
ATOM   2108  O   TYR B  60     -80.623 108.510 306.222  1.00  0.00           O  
ATOM   2109  CB  TYR B  60     -81.679 109.154 303.176  1.00  0.00           C  
ATOM   2110  CG  TYR B  60     -82.075 110.232 302.179  1.00  0.00           C  
ATOM   2111  CD1 TYR B  60     -83.421 110.367 301.780  1.00  0.00           C  
ATOM   2112  CE1 TYR B  60     -83.788 111.380 300.876  1.00  0.00           C  
ATOM   2113  CZ  TYR B  60     -82.817 112.254 300.352  1.00  0.00           C  
ATOM   2114  OH  TYR B  60     -83.182 113.224 299.464  1.00  0.00           O  
ATOM   2115  CD2 TYR B  60     -81.104 111.111 301.659  1.00  0.00           C  
ATOM   2116  CE2 TYR B  60     -81.472 112.120 300.748  1.00  0.00           C  
ATOM   2117  N   ASN B  61     -82.174 107.029 305.455  1.00  0.00           N  
ATOM   2118  CA  ASN B  61     -81.605 105.810 306.045  1.00  0.00           C  
ATOM   2119  C   ASN B  61     -80.918 104.966 304.962  1.00  0.00           C  
ATOM   2120  O   ASN B  61     -81.343 104.980 303.807  1.00  0.00           O  
ATOM   2121  CB  ASN B  61     -82.669 104.998 306.828  1.00  0.00           C  
ATOM   2122  CG  ASN B  61     -83.925 104.532 306.072  1.00  0.00           C  
ATOM   2123  OD1 ASN B  61     -84.205 104.946 304.950  1.00  0.00           O  
ATOM   2124  ND2 ASN B  61     -84.712 103.668 306.715  1.00  0.00           N  
ATOM   2125  N   GLN B  62     -79.873 104.229 305.373  1.00  0.00           N  
ATOM   2126  CA  GLN B  62     -79.015 103.438 304.485  1.00  0.00           C  
ATOM   2127  C   GLN B  62     -79.677 102.188 303.873  1.00  0.00           C  
ATOM   2128  O   GLN B  62     -79.172 101.681 302.871  1.00  0.00           O  
ATOM   2129  CB  GLN B  62     -77.688 103.098 305.203  1.00  0.00           C  
ATOM   2130  CG  GLN B  62     -76.831 104.309 305.643  1.00  0.00           C  
ATOM   2131  CD  GLN B  62     -76.644 105.379 304.563  1.00  0.00           C  
ATOM   2132  OE1 GLN B  62     -75.603 105.243 303.740  1.00  0.00           O  
ATOM   2133  NE2 GLN B  62     -77.436 106.314 304.468  1.00  0.00           N  
ATOM   2134  N   LYS B  63     -80.813 101.753 304.441  1.00  0.00           N  
ATOM   2135  CA  LYS B  63     -81.692 100.718 303.896  1.00  0.00           C  
ATOM   2136  C   LYS B  63     -82.380 101.144 302.578  1.00  0.00           C  
ATOM   2137  O   LYS B  63     -82.645 100.283 301.736  1.00  0.00           O  
ATOM   2138  CB  LYS B  63     -82.701 100.330 305.004  1.00  0.00           C  
ATOM   2139  CG  LYS B  63     -83.820  99.343 304.622  1.00  0.00           C  
ATOM   2140  CD  LYS B  63     -83.330  97.953 304.175  1.00  0.00           C  
ATOM   2141  CE  LYS B  63     -84.445  97.074 303.587  1.00  0.00           C  
ATOM   2142  NZ  LYS B  63     -85.527  96.808 304.551  1.00  0.00           N  
ATOM   2143  N   PHE B  64     -82.636 102.454 302.424  1.00  0.00           N  
ATOM   2144  CA  PHE B  64     -83.304 103.040 301.260  1.00  0.00           C  
ATOM   2145  C   PHE B  64     -82.339 103.858 300.376  1.00  0.00           C  
ATOM   2146  O   PHE B  64     -82.717 104.212 299.259  1.00  0.00           O  
ATOM   2147  CB  PHE B  64     -84.491 103.887 301.774  1.00  0.00           C  
ATOM   2148  CG  PHE B  64     -85.529 104.237 300.725  1.00  0.00           C  
ATOM   2149  CD1 PHE B  64     -86.152 103.210 299.985  1.00  0.00           C  
ATOM   2150  CD2 PHE B  64     -85.928 105.572 300.514  1.00  0.00           C  
ATOM   2151  CE1 PHE B  64     -87.098 103.524 299.025  1.00  0.00           C  
ATOM   2152  CE2 PHE B  64     -86.891 105.863 299.555  1.00  0.00           C  
ATOM   2153  CZ  PHE B  64     -87.458 104.845 298.804  1.00  0.00           C  
ATOM   2154  N   GLU B  65     -81.111 104.122 300.863  1.00  0.00           N  
ATOM   2155  CA  GLU B  65     -80.074 104.880 300.159  1.00  0.00           C  
ATOM   2156  C   GLU B  65     -79.468 104.097 298.976  1.00  0.00           C  
ATOM   2157  O   GLU B  65     -79.557 102.867 298.929  1.00  0.00           O  
ATOM   2158  CB  GLU B  65     -79.009 105.341 301.183  1.00  0.00           C  
ATOM   2159  CG  GLU B  65     -77.964 106.365 300.692  1.00  0.00           C  
ATOM   2160  CD  GLU B  65     -78.601 107.637 300.131  1.00  0.00           C  
ATOM   2161  OE1 GLU B  65     -79.035 108.473 300.953  1.00  0.00           O  
ATOM   2162  OE2 GLU B  65     -78.671 107.729 298.886  1.00  0.00           O  
ATOM   2163  N   GLY B  66     -78.885 104.847 298.028  1.00  0.00           N  
ATOM   2164  CA  GLY B  66     -78.377 104.336 296.754  1.00  0.00           C  
ATOM   2165  C   GLY B  66     -79.500 104.202 295.710  1.00  0.00           C  
ATOM   2166  O   GLY B  66     -79.245 103.708 294.613  1.00  0.00           O  
ATOM   2167  N   ARG B  67     -80.730 104.622 296.056  1.00  0.00           N  
ATOM   2168  CA  ARG B  67     -81.931 104.562 295.227  1.00  0.00           C  
ATOM   2169  C   ARG B  67     -82.777 105.839 295.381  1.00  0.00           C  
ATOM   2170  O   ARG B  67     -83.420 106.245 294.416  1.00  0.00           O  
ATOM   2171  CB  ARG B  67     -82.772 103.323 295.608  1.00  0.00           C  
ATOM   2172  CG  ARG B  67     -82.062 101.972 295.442  1.00  0.00           C  
ATOM   2173  CD  ARG B  67     -83.028 100.776 295.422  1.00  0.00           C  
ATOM   2174  NE  ARG B  67     -83.882 100.624 296.612  1.00  0.00           N  
ATOM   2175  CZ  ARG B  67     -83.518 100.549 297.906  1.00  0.00           C  
ATOM   2176  NH1 ARG B  67     -82.254 100.725 298.314  1.00  0.00           N  
ATOM   2177  NH2 ARG B  67     -84.455 100.270 298.817  1.00  0.00           N  
ATOM   2178  N   VAL B  68     -82.791 106.421 296.592  1.00  0.00           N  
ATOM   2179  CA  VAL B  68     -83.659 107.531 296.985  1.00  0.00           C  
ATOM   2180  C   VAL B  68     -83.262 108.896 296.386  1.00  0.00           C  
ATOM   2181  O   VAL B  68     -82.077 109.201 296.255  1.00  0.00           O  
ATOM   2182  CB  VAL B  68     -83.688 107.652 298.537  1.00  0.00           C  
ATOM   2183  CG1 VAL B  68     -82.341 108.056 299.171  1.00  0.00           C  
ATOM   2184  CG2 VAL B  68     -84.793 108.597 299.041  1.00  0.00           C  
ATOM   2185  N   THR B  69     -84.297 109.702 296.109  1.00  0.00           N  
ATOM   2186  CA  THR B  69     -84.245 111.146 295.899  1.00  0.00           C  
ATOM   2187  C   THR B  69     -85.592 111.699 296.398  1.00  0.00           C  
ATOM   2188  O   THR B  69     -86.637 111.146 296.055  1.00  0.00           O  
ATOM   2189  CB  THR B  69     -84.075 111.519 294.399  1.00  0.00           C  
ATOM   2190  OG1 THR B  69     -82.754 111.230 293.985  1.00  0.00           O  
ATOM   2191  CG2 THR B  69     -84.371 112.982 294.007  1.00  0.00           C  
ATOM   2192  N   MET B  70     -85.548 112.780 297.192  1.00  0.00           N  
ATOM   2193  CA  MET B  70     -86.734 113.473 297.697  1.00  0.00           C  
ATOM   2194  C   MET B  70     -86.567 114.986 297.523  1.00  0.00           C  
ATOM   2195  O   MET B  70     -85.454 115.503 297.645  1.00  0.00           O  
ATOM   2196  CB  MET B  70     -86.959 113.135 299.181  1.00  0.00           C  
ATOM   2197  CG  MET B  70     -87.397 111.696 299.457  1.00  0.00           C  
ATOM   2198  SD  MET B  70     -87.561 111.353 301.225  1.00  0.00           S  
ATOM   2199  CE  MET B  70     -87.900 109.584 301.140  1.00  0.00           C  
ATOM   2200  N   THR B  71     -87.695 115.661 297.262  1.00  0.00           N  
ATOM   2201  CA  THR B  71     -87.784 117.108 297.086  1.00  0.00           C  
ATOM   2202  C   THR B  71     -89.108 117.639 297.672  1.00  0.00           C  
ATOM   2203  O   THR B  71     -90.019 116.865 297.966  1.00  0.00           O  
ATOM   2204  CB  THR B  71     -87.693 117.520 295.585  1.00  0.00           C  
ATOM   2205  OG1 THR B  71     -88.803 117.086 294.822  1.00  0.00           O  
ATOM   2206  CG2 THR B  71     -86.400 117.090 294.875  1.00  0.00           C  
ATOM   2207  N   THR B  72     -89.166 118.966 297.848  1.00  0.00           N  
ATOM   2208  CA  THR B  72     -90.296 119.719 298.391  1.00  0.00           C  
ATOM   2209  C   THR B  72     -90.368 121.095 297.696  1.00  0.00           C  
ATOM   2210  O   THR B  72     -89.370 121.561 297.141  1.00  0.00           O  
ATOM   2211  CB  THR B  72     -90.114 119.970 299.916  1.00  0.00           C  
ATOM   2212  OG1 THR B  72     -88.870 120.588 300.185  1.00  0.00           O  
ATOM   2213  CG2 THR B  72     -90.263 118.718 300.791  1.00  0.00           C  
ATOM   2214  N   ASP B  73     -91.554 121.723 297.761  1.00  0.00           N  
ATOM   2215  CA  ASP B  73     -91.791 123.085 297.286  1.00  0.00           C  
ATOM   2216  C   ASP B  73     -92.894 123.730 298.139  1.00  0.00           C  
ATOM   2217  O   ASP B  73     -93.955 123.130 298.324  1.00  0.00           O  
ATOM   2218  CB  ASP B  73     -92.140 123.136 295.777  1.00  0.00           C  
ATOM   2219  CG  ASP B  73     -92.292 124.563 295.232  1.00  0.00           C  
ATOM   2220  OD1 ASP B  73     -91.429 125.406 295.561  1.00  0.00           O  
ATOM   2221  OD2 ASP B  73     -93.255 124.784 294.467  1.00  0.00           O  
ATOM   2222  N   THR B  74     -92.622 124.959 298.607  1.00  0.00           N  
ATOM   2223  CA  THR B  74     -93.530 125.773 299.414  1.00  0.00           C  
ATOM   2224  C   THR B  74     -94.651 126.441 298.593  1.00  0.00           C  
ATOM   2225  O   THR B  74     -95.750 126.597 299.125  1.00  0.00           O  
ATOM   2226  CB  THR B  74     -92.759 126.885 300.178  1.00  0.00           C  
ATOM   2227  OG1 THR B  74     -92.234 127.881 299.317  1.00  0.00           O  
ATOM   2228  CG2 THR B  74     -91.623 126.357 301.069  1.00  0.00           C  
ATOM   2229  N   SER B  75     -94.369 126.807 297.328  1.00  0.00           N  
ATOM   2230  CA  SER B  75     -95.312 127.494 296.441  1.00  0.00           C  
ATOM   2231  C   SER B  75     -96.425 126.555 295.941  1.00  0.00           C  
ATOM   2232  O   SER B  75     -97.594 126.939 295.974  1.00  0.00           O  
ATOM   2233  CB  SER B  75     -94.530 128.158 295.289  1.00  0.00           C  
ATOM   2234  OG  SER B  75     -95.377 128.918 294.447  1.00  0.00           O  
ATOM   2235  N   THR B  76     -96.041 125.333 295.536  1.00  0.00           N  
ATOM   2236  CA  THR B  76     -96.962 124.276 295.111  1.00  0.00           C  
ATOM   2237  C   THR B  76     -97.628 123.552 296.306  1.00  0.00           C  
ATOM   2238  O   THR B  76     -98.722 123.010 296.140  1.00  0.00           O  
ATOM   2239  CB  THR B  76     -96.240 123.223 294.223  1.00  0.00           C  
ATOM   2240  OG1 THR B  76     -95.547 123.877 293.179  1.00  0.00           O  
ATOM   2241  CG2 THR B  76     -97.161 122.199 293.537  1.00  0.00           C  
ATOM   2242  N   SER B  77     -96.980 123.593 297.489  1.00  0.00           N  
ATOM   2243  CA  SER B  77     -97.408 122.993 298.760  1.00  0.00           C  
ATOM   2244  C   SER B  77     -97.446 121.450 298.675  1.00  0.00           C  
ATOM   2245  O   SER B  77     -98.456 120.830 299.014  1.00  0.00           O  
ATOM   2246  CB  SER B  77     -98.722 123.656 299.249  1.00  0.00           C  
ATOM   2247  OG  SER B  77     -99.090 123.247 300.551  1.00  0.00           O  
ATOM   2248  N   THR B  78     -96.344 120.867 298.173  1.00  0.00           N  
ATOM   2249  CA  THR B  78     -96.221 119.441 297.872  1.00  0.00           C  
ATOM   2250  C   THR B  78     -94.819 118.916 298.219  1.00  0.00           C  
ATOM   2251  O   THR B  78     -93.823 119.618 298.048  1.00  0.00           O  
ATOM   2252  CB  THR B  78     -96.461 119.155 296.363  1.00  0.00           C  
ATOM   2253  OG1 THR B  78     -95.628 119.954 295.545  1.00  0.00           O  
ATOM   2254  CG2 THR B  78     -97.916 119.346 295.915  1.00  0.00           C  
ATOM   2255  N   ALA B  79     -94.805 117.656 298.679  1.00  0.00           N  
ATOM   2256  CA  ALA B  79     -93.627 116.834 298.929  1.00  0.00           C  
ATOM   2257  C   ALA B  79     -93.570 115.704 297.894  1.00  0.00           C  
ATOM   2258  O   ALA B  79     -94.601 115.318 297.342  1.00  0.00           O  
ATOM   2259  CB  ALA B  79     -93.736 116.245 300.342  1.00  0.00           C  
ATOM   2260  N   TYR B  80     -92.358 115.189 297.645  1.00  0.00           N  
ATOM   2261  CA  TYR B  80     -92.094 114.192 296.612  1.00  0.00           C  
ATOM   2262  C   TYR B  80     -91.062 113.171 297.094  1.00  0.00           C  
ATOM   2263  O   TYR B  80     -90.147 113.516 297.842  1.00  0.00           O  
ATOM   2264  CB  TYR B  80     -91.555 114.890 295.348  1.00  0.00           C  
ATOM   2265  CG  TYR B  80     -92.483 115.906 294.711  1.00  0.00           C  
ATOM   2266  CD1 TYR B  80     -93.595 115.471 293.964  1.00  0.00           C  
ATOM   2267  CE1 TYR B  80     -94.447 116.409 293.352  1.00  0.00           C  
ATOM   2268  CZ  TYR B  80     -94.187 117.787 293.479  1.00  0.00           C  
ATOM   2269  OH  TYR B  80     -94.994 118.695 292.857  1.00  0.00           O  
ATOM   2270  CD2 TYR B  80     -92.241 117.289 294.863  1.00  0.00           C  
ATOM   2271  CE2 TYR B  80     -93.087 118.226 294.243  1.00  0.00           C  
ATOM   2272  N   MET B  81     -91.206 111.948 296.569  1.00  0.00           N  
ATOM   2273  CA  MET B  81     -90.200 110.897 296.604  1.00  0.00           C  
ATOM   2274  C   MET B  81     -90.192 110.235 295.224  1.00  0.00           C  
ATOM   2275  O   MET B  81     -91.245 109.812 294.751  1.00  0.00           O  
ATOM   2276  CB  MET B  81     -90.513 109.892 297.730  1.00  0.00           C  
ATOM   2277  CG  MET B  81     -89.564 108.674 297.786  1.00  0.00           C  
ATOM   2278  SD  MET B  81     -90.396 107.080 297.978  1.00  0.00           S  
ATOM   2279  CE  MET B  81     -91.137 106.911 296.328  1.00  0.00           C  
ATOM   2280  N   GLU B  82     -88.996 110.122 294.636  1.00  0.00           N  
ATOM   2281  CA  GLU B  82     -88.747 109.446 293.369  1.00  0.00           C  
ATOM   2282  C   GLU B  82     -87.558 108.489 293.531  1.00  0.00           C  
ATOM   2283  O   GLU B  82     -86.601 108.787 294.246  1.00  0.00           O  
ATOM   2284  CB  GLU B  82     -88.586 110.485 292.243  1.00  0.00           C  
ATOM   2285  CG  GLU B  82     -87.505 111.555 292.472  1.00  0.00           C  
ATOM   2286  CD  GLU B  82     -87.439 112.539 291.309  1.00  0.00           C  
ATOM   2287  OE1 GLU B  82     -88.426 113.290 291.136  1.00  0.00           O  
ATOM   2288  OE2 GLU B  82     -86.406 112.512 290.606  1.00  0.00           O  
ATOM   2289  N   LEU B  83     -87.700 107.317 292.903  1.00  0.00           N  
ATOM   2290  CA  LEU B  83     -86.992 106.091 293.251  1.00  0.00           C  
ATOM   2291  C   LEU B  83     -86.607 105.331 291.970  1.00  0.00           C  
ATOM   2292  O   LEU B  83     -87.283 105.465 290.950  1.00  0.00           O  
ATOM   2293  CB  LEU B  83     -87.951 105.302 294.174  1.00  0.00           C  
ATOM   2294  CG  LEU B  83     -87.421 103.984 294.764  1.00  0.00           C  
ATOM   2295  CD1 LEU B  83     -86.221 104.256 295.678  1.00  0.00           C  
ATOM   2296  CD2 LEU B  83     -88.543 103.222 295.495  1.00  0.00           C  
ATOM   2297  N   ARG B  84     -85.510 104.559 292.047  1.00  0.00           N  
ATOM   2298  CA  ARG B  84     -84.862 103.925 290.896  1.00  0.00           C  
ATOM   2299  C   ARG B  84     -84.005 102.733 291.342  1.00  0.00           C  
ATOM   2300  O   ARG B  84     -83.545 102.700 292.484  1.00  0.00           O  
ATOM   2301  CB  ARG B  84     -84.033 104.977 290.119  1.00  0.00           C  
ATOM   2302  CG  ARG B  84     -82.978 105.722 290.964  1.00  0.00           C  
ATOM   2303  CD  ARG B  84     -82.419 106.989 290.296  1.00  0.00           C  
ATOM   2304  NE  ARG B  84     -83.436 108.041 290.123  1.00  0.00           N  
ATOM   2305  CZ  ARG B  84     -84.040 108.765 291.083  1.00  0.00           C  
ATOM   2306  NH1 ARG B  84     -84.934 109.693 290.723  1.00  0.00           N  
ATOM   2307  NH2 ARG B  84     -83.770 108.587 292.383  1.00  0.00           N  
ATOM   2308  N   SER B  85     -83.807 101.782 290.412  1.00  0.00           N  
ATOM   2309  CA  SER B  85     -83.081 100.516 290.580  1.00  0.00           C  
ATOM   2310  C   SER B  85     -83.778  99.599 291.609  1.00  0.00           C  
ATOM   2311  O   SER B  85     -83.157  99.184 292.591  1.00  0.00           O  
ATOM   2312  CB  SER B  85     -81.581 100.784 290.861  1.00  0.00           C  
ATOM   2313  OG  SER B  85     -80.815  99.597 290.775  1.00  0.00           O  
ATOM   2314  N   LEU B  86     -85.085  99.371 291.390  1.00  0.00           N  
ATOM   2315  CA  LEU B  86     -86.033  98.837 292.375  1.00  0.00           C  
ATOM   2316  C   LEU B  86     -85.698  97.437 292.914  1.00  0.00           C  
ATOM   2317  O   LEU B  86     -85.166  96.601 292.185  1.00  0.00           O  
ATOM   2318  CB  LEU B  86     -87.465  98.852 291.796  1.00  0.00           C  
ATOM   2319  CG  LEU B  86     -87.943 100.201 291.221  1.00  0.00           C  
ATOM   2320  CD1 LEU B  86     -89.421 100.136 290.787  1.00  0.00           C  
ATOM   2321  CD2 LEU B  86     -87.692 101.382 292.163  1.00  0.00           C  
ATOM   2322  N   ARG B  87     -86.051  97.232 294.193  1.00  0.00           N  
ATOM   2323  CA  ARG B  87     -85.821  96.012 294.967  1.00  0.00           C  
ATOM   2324  C   ARG B  87     -87.146  95.421 295.473  1.00  0.00           C  
ATOM   2325  O   ARG B  87     -88.180  96.088 295.437  1.00  0.00           O  
ATOM   2326  CB  ARG B  87     -84.940  96.374 296.181  1.00  0.00           C  
ATOM   2327  CG  ARG B  87     -83.538  96.888 295.820  1.00  0.00           C  
ATOM   2328  CD  ARG B  87     -82.708  97.154 297.080  1.00  0.00           C  
ATOM   2329  NE  ARG B  87     -81.413  97.768 296.770  1.00  0.00           N  
ATOM   2330  CZ  ARG B  87     -80.485  98.099 297.683  1.00  0.00           C  
ATOM   2331  NH1 ARG B  87     -79.350  98.684 297.283  1.00  0.00           N  
ATOM   2332  NH2 ARG B  87     -80.681  97.860 298.990  1.00  0.00           N  
ATOM   2333  N   SER B  88     -87.062  94.197 296.026  1.00  0.00           N  
ATOM   2334  CA  SER B  88     -88.123  93.556 296.814  1.00  0.00           C  
ATOM   2335  C   SER B  88     -88.430  94.302 298.136  1.00  0.00           C  
ATOM   2336  O   SER B  88     -89.551  94.202 298.633  1.00  0.00           O  
ATOM   2337  CB  SER B  88     -87.733  92.081 297.051  1.00  0.00           C  
ATOM   2338  OG  SER B  88     -88.758  91.353 297.698  1.00  0.00           O  
ATOM   2339  N   ASP B  89     -87.460  95.091 298.640  1.00  0.00           N  
ATOM   2340  CA  ASP B  89     -87.619  96.082 299.716  1.00  0.00           C  
ATOM   2341  C   ASP B  89     -88.674  97.156 299.383  1.00  0.00           C  
ATOM   2342  O   ASP B  89     -89.384  97.613 300.277  1.00  0.00           O  
ATOM   2343  CB  ASP B  89     -86.297  96.812 300.069  1.00  0.00           C  
ATOM   2344  CG  ASP B  89     -85.059  95.926 300.256  1.00  0.00           C  
ATOM   2345  OD1 ASP B  89     -83.951  96.461 300.038  1.00  0.00           O  
ATOM   2346  OD2 ASP B  89     -85.227  94.774 300.708  1.00  0.00           O  
ATOM   2347  N   ASP B  90     -88.734  97.526 298.094  1.00  0.00           N  
ATOM   2348  CA  ASP B  90     -89.582  98.571 297.520  1.00  0.00           C  
ATOM   2349  C   ASP B  90     -90.991  98.066 297.129  1.00  0.00           C  
ATOM   2350  O   ASP B  90     -91.798  98.872 296.667  1.00  0.00           O  
ATOM   2351  CB  ASP B  90     -88.867  99.315 296.357  1.00  0.00           C  
ATOM   2352  CG  ASP B  90     -87.431  99.777 296.667  1.00  0.00           C  
ATOM   2353  OD1 ASP B  90     -87.137 100.083 297.846  1.00  0.00           O  
ATOM   2354  OD2 ASP B  90     -86.645  99.882 295.702  1.00  0.00           O  
ATOM   2355  N   THR B  91     -91.290  96.774 297.369  1.00  0.00           N  
ATOM   2356  CA  THR B  91     -92.648  96.220 297.361  1.00  0.00           C  
ATOM   2357  C   THR B  91     -93.297  96.521 298.729  1.00  0.00           C  
ATOM   2358  O   THR B  91     -92.988  95.848 299.713  1.00  0.00           O  
ATOM   2359  CB  THR B  91     -92.640  94.681 297.137  1.00  0.00           C  
ATOM   2360  OG1 THR B  91     -92.091  94.396 295.868  1.00  0.00           O  
ATOM   2361  CG2 THR B  91     -94.016  93.992 297.215  1.00  0.00           C  
ATOM   2362  N   ALA B  92     -94.142  97.562 298.769  1.00  0.00           N  
ATOM   2363  CA  ALA B  92     -94.727  98.112 299.994  1.00  0.00           C  
ATOM   2364  C   ALA B  92     -95.835  99.124 299.669  1.00  0.00           C  
ATOM   2365  O   ALA B  92     -95.992  99.522 298.515  1.00  0.00           O  
ATOM   2366  CB  ALA B  92     -93.622  98.780 300.836  1.00  0.00           C  
ATOM   2367  N   VAL B  93     -96.567  99.542 300.715  1.00  0.00           N  
ATOM   2368  CA  VAL B  93     -97.571 100.604 300.657  1.00  0.00           C  
ATOM   2369  C   VAL B  93     -96.920 101.911 301.145  1.00  0.00           C  
ATOM   2370  O   VAL B  93     -96.397 101.938 302.257  1.00  0.00           O  
ATOM   2371  CB  VAL B  93     -98.795 100.288 301.562  1.00  0.00           C  
ATOM   2372  CG1 VAL B  93     -99.908 101.348 301.446  1.00  0.00           C  
ATOM   2373  CG2 VAL B  93     -99.382  98.897 301.263  1.00  0.00           C  
ATOM   2374  N   TYR B  94     -96.928 102.948 300.293  1.00  0.00           N  
ATOM   2375  CA  TYR B  94     -96.186 104.199 300.486  1.00  0.00           C  
ATOM   2376  C   TYR B  94     -97.070 105.285 301.117  1.00  0.00           C  
ATOM   2377  O   TYR B  94     -98.260 105.351 300.818  1.00  0.00           O  
ATOM   2378  CB  TYR B  94     -95.615 104.651 299.121  1.00  0.00           C  
ATOM   2379  CG  TYR B  94     -94.379 103.883 298.666  1.00  0.00           C  
ATOM   2380  CD1 TYR B  94     -94.432 102.491 298.438  1.00  0.00           C  
ATOM   2381  CE1 TYR B  94     -93.270 101.773 298.100  1.00  0.00           C  
ATOM   2382  CZ  TYR B  94     -92.050 102.452 297.937  1.00  0.00           C  
ATOM   2383  OH  TYR B  94     -90.915 101.767 297.621  1.00  0.00           O  
ATOM   2384  CD2 TYR B  94     -93.153 104.559 298.487  1.00  0.00           C  
ATOM   2385  CE2 TYR B  94     -92.000 103.845 298.106  1.00  0.00           C  
ATOM   2386  N   TYR B  95     -96.452 106.105 301.985  1.00  0.00           N  
ATOM   2387  CA  TYR B  95     -97.097 107.135 302.804  1.00  0.00           C  
ATOM   2388  C   TYR B  95     -96.218 108.389 302.921  1.00  0.00           C  
ATOM   2389  O   TYR B  95     -94.992 108.286 302.901  1.00  0.00           O  
ATOM   2390  CB  TYR B  95     -97.343 106.585 304.229  1.00  0.00           C  
ATOM   2391  CG  TYR B  95     -98.337 105.447 304.346  1.00  0.00           C  
ATOM   2392  CD1 TYR B  95     -97.897 104.108 304.309  1.00  0.00           C  
ATOM   2393  CE1 TYR B  95     -98.826 103.059 304.424  1.00  0.00           C  
ATOM   2394  CZ  TYR B  95    -100.195 103.339 304.598  1.00  0.00           C  
ATOM   2395  OH  TYR B  95    -101.088 102.314 304.716  1.00  0.00           O  
ATOM   2396  CD2 TYR B  95     -99.709 105.726 304.515  1.00  0.00           C  
ATOM   2397  CE2 TYR B  95    -100.636 104.674 304.649  1.00  0.00           C  
ATOM   2398  N   CYS B  96     -96.876 109.535 303.151  1.00  0.00           N  
ATOM   2399  CA  CYS B  96     -96.266 110.781 303.625  1.00  0.00           C  
ATOM   2400  C   CYS B  96     -96.864 111.149 304.996  1.00  0.00           C  
ATOM   2401  O   CYS B  96     -98.006 110.782 305.279  1.00  0.00           O  
ATOM   2402  SG  CYS B  96     -98.169 112.219 302.041  1.00  0.00           S  
ATOM   2403  CB  CYS B  96     -96.464 111.895 302.576  1.00  0.00           C  
ATOM   2404  N   ALA B  97     -96.071 111.847 305.827  1.00  0.00           N  
ATOM   2405  CA  ALA B  97     -96.396 112.136 307.229  1.00  0.00           C  
ATOM   2406  C   ALA B  97     -95.786 113.466 307.714  1.00  0.00           C  
ATOM   2407  O   ALA B  97     -95.165 114.185 306.929  1.00  0.00           O  
ATOM   2408  CB  ALA B  97     -95.967 110.934 308.093  1.00  0.00           C  
ATOM   2409  N   ARG B  98     -96.003 113.775 309.004  1.00  0.00           N  
ATOM   2410  CA  ARG B  98     -95.622 115.035 309.652  1.00  0.00           C  
ATOM   2411  C   ARG B  98     -95.278 114.789 311.142  1.00  0.00           C  
ATOM   2412  O   ARG B  98     -95.408 113.658 311.615  1.00  0.00           O  
ATOM   2413  CB  ARG B  98     -96.783 116.040 309.445  1.00  0.00           C  
ATOM   2414  CG  ARG B  98     -96.395 117.525 309.553  1.00  0.00           C  
ATOM   2415  CD  ARG B  98     -97.602 118.464 309.474  1.00  0.00           C  
ATOM   2416  NE  ARG B  98     -98.382 118.449 310.719  1.00  0.00           N  
ATOM   2417  CZ  ARG B  98     -99.314 119.357 311.053  1.00  0.00           C  
ATOM   2418  NH1 ARG B  98     -99.589 120.405 310.268  1.00  0.00           N  
ATOM   2419  NH2 ARG B  98     -99.988 119.212 312.195  1.00  0.00           N  
ATOM   2420  N   ALA B  99     -94.842 115.845 311.852  1.00  0.00           N  
ATOM   2421  CA  ALA B  99     -94.572 115.846 313.294  1.00  0.00           C  
ATOM   2422  C   ALA B  99     -95.128 117.131 313.940  1.00  0.00           C  
ATOM   2423  O   ALA B  99     -94.736 118.226 313.536  1.00  0.00           O  
ATOM   2424  CB  ALA B  99     -93.061 115.708 313.536  1.00  0.00           C  
ATOM   2425  N   ASN B 100     -96.018 116.961 314.934  1.00  0.00           N  
ATOM   2426  CA  ASN B 100     -96.731 118.011 315.677  1.00  0.00           C  
ATOM   2427  C   ASN B 100     -97.459 117.375 316.891  1.00  0.00           C  
ATOM   2428  O   ASN B 100     -97.222 116.210 317.207  1.00  0.00           O  
ATOM   2429  CB  ASN B 100     -97.721 118.762 314.734  1.00  0.00           C  
ATOM   2430  CG  ASN B 100     -98.235 120.111 315.264  1.00  0.00           C  
ATOM   2431  OD1 ASN B 100     -97.473 120.918 315.788  1.00  0.00           O  
ATOM   2432  ND2 ASN B 100     -99.544 120.348 315.160  1.00  0.00           N  
ATOM   2433  N   TRP B 101     -98.350 118.147 317.542  1.00  0.00           N  
ATOM   2434  CA  TRP B 101     -99.355 117.713 318.520  1.00  0.00           C  
ATOM   2435  C   TRP B 101    -100.447 116.795 317.923  1.00  0.00           C  
ATOM   2436  O   TRP B 101    -101.072 116.048 318.671  1.00  0.00           O  
ATOM   2437  CB  TRP B 101     -99.971 118.983 319.156  1.00  0.00           C  
ATOM   2438  CG  TRP B 101    -101.089 118.815 320.151  1.00  0.00           C  
ATOM   2439  CD1 TRP B 101    -101.072 117.978 321.211  1.00  0.00           C  
ATOM   2440  CD2 TRP B 101    -102.367 119.519 320.230  1.00  0.00           C  
ATOM   2441  NE1 TRP B 101    -102.249 118.083 321.918  1.00  0.00           N  
ATOM   2442  CE2 TRP B 101    -103.087 119.027 321.364  1.00  0.00           C  
ATOM   2443  CE3 TRP B 101    -103.001 120.522 319.458  1.00  0.00           C  
ATOM   2444  CZ2 TRP B 101    -104.366 119.501 321.708  1.00  0.00           C  
ATOM   2445  CZ3 TRP B 101    -104.282 121.006 319.794  1.00  0.00           C  
ATOM   2446  CH2 TRP B 101    -104.964 120.498 320.917  1.00  0.00           C  
ATOM   2447  N   LEU B 102    -100.654 116.851 316.599  1.00  0.00           N  
ATOM   2448  CA  LEU B 102    -101.571 115.990 315.854  1.00  0.00           C  
ATOM   2449  C   LEU B 102    -101.102 115.943 314.401  1.00  0.00           C  
ATOM   2450  O   LEU B 102    -100.784 116.992 313.842  1.00  0.00           O  
ATOM   2451  CB  LEU B 102    -103.019 116.516 315.969  1.00  0.00           C  
ATOM   2452  CG  LEU B 102    -104.094 115.634 315.286  1.00  0.00           C  
ATOM   2453  CD1 LEU B 102    -104.197 114.238 315.939  1.00  0.00           C  
ATOM   2454  CD2 LEU B 102    -105.458 116.355 315.213  1.00  0.00           C  
ATOM   2455  N   ASP B 103    -101.086 114.733 313.820  1.00  0.00           N  
ATOM   2456  CA  ASP B 103    -100.590 114.466 312.467  1.00  0.00           C  
ATOM   2457  C   ASP B 103    -101.536 113.533 311.707  1.00  0.00           C  
ATOM   2458  O   ASP B 103    -102.176 112.672 312.314  1.00  0.00           O  
ATOM   2459  CB  ASP B 103     -99.145 113.919 312.459  1.00  0.00           C  
ATOM   2460  CG  ASP B 103     -98.166 114.841 313.188  1.00  0.00           C  
ATOM   2461  OD1 ASP B 103     -97.534 114.366 314.157  1.00  0.00           O  
ATOM   2462  OD2 ASP B 103     -98.050 116.003 312.736  1.00  0.00           O  
ATOM   2463  N   TYR B 104    -101.577 113.740 310.382  1.00  0.00           N  
ATOM   2464  CA  TYR B 104    -102.388 112.992 309.427  1.00  0.00           C  
ATOM   2465  C   TYR B 104    -101.454 112.349 308.391  1.00  0.00           C  
ATOM   2466  O   TYR B 104    -100.469 112.966 307.986  1.00  0.00           O  
ATOM   2467  CB  TYR B 104    -103.397 113.964 308.774  1.00  0.00           C  
ATOM   2468  CG  TYR B 104    -104.544 113.317 308.018  1.00  0.00           C  
ATOM   2469  CD1 TYR B 104    -104.353 112.831 306.710  1.00  0.00           C  
ATOM   2470  CE1 TYR B 104    -105.412 112.217 306.016  1.00  0.00           C  
ATOM   2471  CZ  TYR B 104    -106.678 112.102 306.623  1.00  0.00           C  
ATOM   2472  OH  TYR B 104    -107.707 111.521 305.942  1.00  0.00           O  
ATOM   2473  CD2 TYR B 104    -105.816 113.215 308.617  1.00  0.00           C  
ATOM   2474  CE2 TYR B 104    -106.881 112.604 307.924  1.00  0.00           C  
ATOM   2475  N   TRP B 105    -101.791 111.115 307.985  1.00  0.00           N  
ATOM   2476  CA  TRP B 105    -101.088 110.352 306.954  1.00  0.00           C  
ATOM   2477  C   TRP B 105    -102.051 110.051 305.799  1.00  0.00           C  
ATOM   2478  O   TRP B 105    -103.257 109.926 306.023  1.00  0.00           O  
ATOM   2479  CB  TRP B 105    -100.566 109.020 307.532  1.00  0.00           C  
ATOM   2480  CG  TRP B 105     -99.451 109.042 308.540  1.00  0.00           C  
ATOM   2481  CD1 TRP B 105     -99.323 109.865 309.609  1.00  0.00           C  
ATOM   2482  NE1 TRP B 105     -98.203 109.523 310.331  1.00  0.00           N  
ATOM   2483  CE2 TRP B 105     -97.568 108.428 309.795  1.00  0.00           C  
ATOM   2484  CD2 TRP B 105     -98.340 108.101 308.640  1.00  0.00           C  
ATOM   2485  CE3 TRP B 105     -97.909 106.992 307.875  1.00  0.00           C  
ATOM   2486  CZ3 TRP B 105     -96.768 106.252 308.242  1.00  0.00           C  
ATOM   2487  CZ2 TRP B 105     -96.435 107.695 310.180  1.00  0.00           C  
ATOM   2488  CH2 TRP B 105     -96.042 106.597 309.398  1.00  0.00           C  
ATOM   2489  N   GLY B 106    -101.489 109.896 304.590  1.00  0.00           N  
ATOM   2490  CA  GLY B 106    -102.240 109.599 303.370  1.00  0.00           C  
ATOM   2491  C   GLY B 106    -102.844 108.187 303.370  1.00  0.00           C  
ATOM   2492  O   GLY B 106    -102.506 107.342 304.195  1.00  0.00           O  
ATOM   2493  N   GLN B 107    -103.747 107.952 302.407  1.00  0.00           N  
ATOM   2494  CA  GLN B 107    -104.564 106.743 302.251  1.00  0.00           C  
ATOM   2495  C   GLN B 107    -103.811 105.432 301.923  1.00  0.00           C  
ATOM   2496  O   GLN B 107    -104.434 104.373 301.959  1.00  0.00           O  
ATOM   2497  CB  GLN B 107    -105.639 107.044 301.185  1.00  0.00           C  
ATOM   2498  CG  GLN B 107    -106.678 108.084 301.651  1.00  0.00           C  
ATOM   2499  CD  GLN B 107    -107.589 108.529 300.509  1.00  0.00           C  
ATOM   2500  OE1 GLN B 107    -107.155 109.248 299.612  1.00  0.00           O  
ATOM   2501  NE2 GLN B 107    -108.858 108.121 300.543  1.00  0.00           N  
ATOM   2502  N   GLY B 108    -102.508 105.521 301.608  1.00  0.00           N  
ATOM   2503  CA  GLY B 108    -101.662 104.417 301.164  1.00  0.00           C  
ATOM   2504  C   GLY B 108    -101.770 104.245 299.641  1.00  0.00           C  
ATOM   2505  O   GLY B 108    -102.860 104.331 299.075  1.00  0.00           O  
ATOM   2506  N   THR B 109    -100.633 103.955 298.987  1.00  0.00           N  
ATOM   2507  CA  THR B 109    -100.554 103.587 297.570  1.00  0.00           C  
ATOM   2508  C   THR B 109     -99.563 102.418 297.425  1.00  0.00           C  
ATOM   2509  O   THR B 109     -98.386 102.547 297.768  1.00  0.00           O  
ATOM   2510  CB  THR B 109    -100.114 104.770 296.660  1.00  0.00           C  
ATOM   2511  OG1 THR B 109     -98.852 105.309 297.014  1.00  0.00           O  
ATOM   2512  CG2 THR B 109    -101.134 105.913 296.591  1.00  0.00           C  
ATOM   2513  N   THR B 110    -100.086 101.274 296.953  1.00  0.00           N  
ATOM   2514  CA  THR B 110     -99.372  99.999 296.881  1.00  0.00           C  
ATOM   2515  C   THR B 110     -98.500  99.900 295.616  1.00  0.00           C  
ATOM   2516  O   THR B 110     -99.031  99.744 294.515  1.00  0.00           O  
ATOM   2517  CB  THR B 110    -100.357  98.799 296.899  1.00  0.00           C  
ATOM   2518  OG1 THR B 110    -101.196  98.897 298.033  1.00  0.00           O  
ATOM   2519  CG2 THR B 110     -99.684  97.412 296.928  1.00  0.00           C  
ATOM   2520  N   VAL B 111     -97.174  99.965 295.814  1.00  0.00           N  
ATOM   2521  CA  VAL B 111     -96.169  99.653 294.802  1.00  0.00           C  
ATOM   2522  C   VAL B 111     -95.822  98.158 294.929  1.00  0.00           C  
ATOM   2523  O   VAL B 111     -95.651  97.669 296.048  1.00  0.00           O  
ATOM   2524  CB  VAL B 111     -94.860 100.471 295.026  1.00  0.00           C  
ATOM   2525  CG1 VAL B 111     -93.713 100.113 294.055  1.00  0.00           C  
ATOM   2526  CG2 VAL B 111     -95.113 101.987 294.958  1.00  0.00           C  
ATOM   2527  N   THR B 112     -95.701  97.472 293.785  1.00  0.00           N  
ATOM   2528  CA  THR B 112     -95.241  96.087 293.711  1.00  0.00           C  
ATOM   2529  C   THR B 112     -94.082  96.012 292.706  1.00  0.00           C  
ATOM   2530  O   THR B 112     -94.144  96.649 291.654  1.00  0.00           O  
ATOM   2531  CB  THR B 112     -96.377  95.112 293.290  1.00  0.00           C  
ATOM   2532  OG1 THR B 112     -96.780  95.252 291.939  1.00  0.00           O  
ATOM   2533  CG2 THR B 112     -97.615  95.190 294.198  1.00  0.00           C  
ATOM   2534  N   VAL B 113     -93.032  95.265 293.079  1.00  0.00           N  
ATOM   2535  CA  VAL B 113     -91.789  95.148 292.322  1.00  0.00           C  
ATOM   2536  C   VAL B 113     -91.478  93.650 292.155  1.00  0.00           C  
ATOM   2537  O   VAL B 113     -90.895  93.032 293.049  1.00  0.00           O  
ATOM   2538  CB  VAL B 113     -90.608  95.861 293.045  1.00  0.00           C  
ATOM   2539  CG1 VAL B 113     -89.289  95.787 292.255  1.00  0.00           C  
ATOM   2540  CG2 VAL B 113     -90.929  97.334 293.359  1.00  0.00           C  
ATOM   2541  N   SER B 114     -91.902  93.091 291.013  1.00  0.00           N  
ATOM   2542  CA  SER B 114     -91.674  91.696 290.638  1.00  0.00           C  
ATOM   2543  C   SER B 114     -91.788  91.557 289.113  1.00  0.00           C  
ATOM   2544  O   SER B 114     -92.641  92.201 288.502  1.00  0.00           O  
ATOM   2545  CB  SER B 114     -92.646  90.767 291.399  1.00  0.00           C  
ATOM   2546  OG  SER B 114     -92.491  89.411 291.025  1.00  0.00           O  
ATOM   2547  N   SER B 115     -90.925  90.701 288.542  1.00  0.00           N  
ATOM   2548  CA  SER B 115     -90.822  90.415 287.106  1.00  0.00           C  
ATOM   2549  C   SER B 115     -92.065  89.753 286.475  1.00  0.00           C  
ATOM   2550  O   SER B 115     -92.159  89.732 285.248  1.00  0.00           O  
ATOM   2551  CB  SER B 115     -89.560  89.562 286.861  1.00  0.00           C  
ATOM   2552  OG  SER B 115     -88.404  90.373 286.931  1.00  0.00           O  
ATOM   2553  N   ALA B 116     -92.999  89.261 287.312  1.00  0.00           N  
ATOM   2554  CA  ALA B 116     -94.301  88.712 286.935  1.00  0.00           C  
ATOM   2555  C   ALA B 116     -95.158  89.697 286.121  1.00  0.00           C  
ATOM   2556  O   ALA B 116     -95.213  90.883 286.453  1.00  0.00           O  
ATOM   2557  CB  ALA B 116     -95.036  88.300 288.217  1.00  0.00           C  
ATOM   2558  N   SER B 117     -95.798  89.178 285.061  1.00  0.00           N  
ATOM   2559  CA  SER B 117     -96.634  89.947 284.140  1.00  0.00           C  
ATOM   2560  C   SER B 117     -98.033  90.204 284.730  1.00  0.00           C  
ATOM   2561  O   SER B 117     -98.589  89.322 285.387  1.00  0.00           O  
ATOM   2562  CB  SER B 117     -96.711  89.182 282.802  1.00  0.00           C  
ATOM   2563  OG  SER B 117     -97.402  89.921 281.815  1.00  0.00           O  
ATOM   2564  N   THR B 118     -98.574  91.402 284.446  1.00  0.00           N  
ATOM   2565  CA  THR B 118     -99.924  91.839 284.816  1.00  0.00           C  
ATOM   2566  C   THR B 118    -101.011  90.990 284.123  1.00  0.00           C  
ATOM   2567  O   THR B 118    -100.863  90.656 282.946  1.00  0.00           O  
ATOM   2568  CB  THR B 118    -100.132  93.329 284.435  1.00  0.00           C  
ATOM   2569  OG1 THR B 118     -99.159  94.107 285.103  1.00  0.00           O  
ATOM   2570  CG2 THR B 118    -101.514  93.927 284.759  1.00  0.00           C  
ATOM   2571  N   LYS B 119    -102.066  90.645 284.879  1.00  0.00           N  
ATOM   2572  CA  LYS B 119    -103.091  89.690 284.460  1.00  0.00           C  
ATOM   2573  C   LYS B 119    -104.433  90.019 285.136  1.00  0.00           C  
ATOM   2574  O   LYS B 119    -104.441  90.416 286.300  1.00  0.00           O  
ATOM   2575  CB  LYS B 119    -102.577  88.267 284.798  1.00  0.00           C  
ATOM   2576  CG  LYS B 119    -103.549  87.106 284.518  1.00  0.00           C  
ATOM   2577  CD  LYS B 119    -103.825  86.807 283.038  1.00  0.00           C  
ATOM   2578  CE  LYS B 119    -102.615  86.203 282.310  1.00  0.00           C  
ATOM   2579  NZ  LYS B 119    -102.974  85.789 280.944  1.00  0.00           N  
ATOM   2580  N   GLY B 120    -105.536  89.800 284.400  1.00  0.00           N  
ATOM   2581  CA  GLY B 120    -106.907  89.963 284.887  1.00  0.00           C  
ATOM   2582  C   GLY B 120    -107.485  88.601 285.328  1.00  0.00           C  
ATOM   2583  O   GLY B 120    -107.161  87.588 284.710  1.00  0.00           O  
ATOM   2584  N   PRO B 121    -108.353  88.564 286.368  1.00  0.00           N  
ATOM   2585  CA  PRO B 121    -108.859  87.330 287.004  1.00  0.00           C  
ATOM   2586  C   PRO B 121    -109.840  86.501 286.163  1.00  0.00           C  
ATOM   2587  O   PRO B 121    -110.519  87.035 285.284  1.00  0.00           O  
ATOM   2588  CD  PRO B 121    -108.837  89.740 287.083  1.00  0.00           C  
ATOM   2589  CB  PRO B 121    -109.551  87.839 288.282  1.00  0.00           C  
ATOM   2590  CG  PRO B 121    -109.990  89.250 287.944  1.00  0.00           C  
ATOM   2591  N   SER B 122    -109.922  85.214 286.532  1.00  0.00           N  
ATOM   2592  CA  SER B 122    -110.952  84.266 286.122  1.00  0.00           C  
ATOM   2593  C   SER B 122    -111.532  83.637 287.399  1.00  0.00           C  
ATOM   2594  O   SER B 122    -110.773  83.077 288.191  1.00  0.00           O  
ATOM   2595  CB  SER B 122    -110.330  83.188 285.213  1.00  0.00           C  
ATOM   2596  OG  SER B 122    -110.144  83.693 283.906  1.00  0.00           O  
ATOM   2597  N   VAL B 123    -112.858  83.752 287.582  1.00  0.00           N  
ATOM   2598  CA  VAL B 123    -113.567  83.254 288.765  1.00  0.00           C  
ATOM   2599  C   VAL B 123    -114.225  81.899 288.445  1.00  0.00           C  
ATOM   2600  O   VAL B 123    -114.851  81.753 287.393  1.00  0.00           O  
ATOM   2601  CB  VAL B 123    -114.665  84.247 289.238  1.00  0.00           C  
ATOM   2602  CG1 VAL B 123    -115.463  83.765 290.469  1.00  0.00           C  
ATOM   2603  CG2 VAL B 123    -114.067  85.632 289.541  1.00  0.00           C  
ATOM   2604  N   PHE B 124    -114.060  80.945 289.373  1.00  0.00           N  
ATOM   2605  CA  PHE B 124    -114.488  79.556 289.245  1.00  0.00           C  
ATOM   2606  C   PHE B 124    -115.385  79.191 290.446  1.00  0.00           C  
ATOM   2607  O   PHE B 124    -114.890  79.212 291.574  1.00  0.00           O  
ATOM   2608  CB  PHE B 124    -113.227  78.671 289.224  1.00  0.00           C  
ATOM   2609  CG  PHE B 124    -112.338  78.884 288.009  1.00  0.00           C  
ATOM   2610  CD1 PHE B 124    -112.757  78.440 286.736  1.00  0.00           C  
ATOM   2611  CD2 PHE B 124    -111.159  79.651 288.113  1.00  0.00           C  
ATOM   2612  CE1 PHE B 124    -111.975  78.697 285.618  1.00  0.00           C  
ATOM   2613  CE2 PHE B 124    -110.390  79.897 286.982  1.00  0.00           C  
ATOM   2614  CZ  PHE B 124    -110.793  79.414 285.744  1.00  0.00           C  
ATOM   2615  N   PRO B 125    -116.681  78.874 290.201  1.00  0.00           N  
ATOM   2616  CA  PRO B 125    -117.624  78.411 291.240  1.00  0.00           C  
ATOM   2617  C   PRO B 125    -117.213  77.182 292.067  1.00  0.00           C  
ATOM   2618  O   PRO B 125    -116.415  76.358 291.616  1.00  0.00           O  
ATOM   2619  CD  PRO B 125    -117.373  79.045 288.920  1.00  0.00           C  
ATOM   2620  CB  PRO B 125    -118.892  78.077 290.447  1.00  0.00           C  
ATOM   2621  CG  PRO B 125    -118.852  79.020 289.263  1.00  0.00           C  
ATOM   2622  N   LEU B 126    -117.834  77.083 293.249  1.00  0.00           N  
ATOM   2623  CA  LEU B 126    -117.807  75.913 294.123  1.00  0.00           C  
ATOM   2624  C   LEU B 126    -119.248  75.403 294.329  1.00  0.00           C  
ATOM   2625  O   LEU B 126    -119.621  75.023 295.438  1.00  0.00           O  
ATOM   2626  CB  LEU B 126    -117.062  76.249 295.441  1.00  0.00           C  
ATOM   2627  CG  LEU B 126    -115.518  76.303 295.352  1.00  0.00           C  
ATOM   2628  CD1 LEU B 126    -114.915  75.011 294.774  1.00  0.00           C  
ATOM   2629  CD2 LEU B 126    -114.961  77.560 294.664  1.00  0.00           C  
ATOM   2630  N   ALA B 127    -120.021  75.368 293.227  1.00  0.00           N  
ATOM   2631  CA  ALA B 127    -121.333  74.733 293.105  1.00  0.00           C  
ATOM   2632  C   ALA B 127    -121.189  73.189 293.147  1.00  0.00           C  
ATOM   2633  O   ALA B 127    -120.533  72.700 292.224  1.00  0.00           O  
ATOM   2634  CB  ALA B 127    -122.405  75.460 293.936  1.00  0.00           C  
ATOM   2635  N   PRO B 128    -121.742  72.416 294.121  1.00  0.00           N  
ATOM   2636  CA  PRO B 128    -121.487  70.965 294.134  1.00  0.00           C  
ATOM   2637  C   PRO B 128    -122.275  70.197 293.060  1.00  0.00           C  
ATOM   2638  O   PRO B 128    -123.449  70.493 292.825  1.00  0.00           O  
ATOM   2639  CB  PRO B 128    -121.843  70.528 295.562  1.00  0.00           C  
ATOM   2640  CG  PRO B 128    -122.907  71.511 296.004  1.00  0.00           C  
ATOM   2641  CD  PRO B 128    -122.497  72.810 295.318  1.00  0.00           C  
ATOM   2642  N   CYS B 129    -121.608  69.202 292.446  1.00  0.00           N  
ATOM   2643  CA  CYS B 129    -122.235  68.234 291.540  1.00  0.00           C  
ATOM   2644  C   CYS B 129    -123.208  67.294 292.282  1.00  0.00           C  
ATOM   2645  O   CYS B 129    -124.238  66.930 291.717  1.00  0.00           O  
ATOM   2646  SG  CYS B 129    -121.779  66.577 289.311  1.00  0.00           S  
ATOM   2647  CB  CYS B 129    -121.153  67.448 290.774  1.00  0.00           C  
ATOM   2648  N   SER B 130    -122.899  66.997 293.557  1.00  0.00           N  
ATOM   2649  CA  SER B 130    -123.802  66.386 294.533  1.00  0.00           C  
ATOM   2650  C   SER B 130    -124.881  67.391 294.998  1.00  0.00           C  
ATOM   2651  O   SER B 130    -124.724  68.598 294.802  1.00  0.00           O  
ATOM   2652  CB  SER B 130    -122.934  65.881 295.709  1.00  0.00           C  
ATOM   2653  OG  SER B 130    -123.685  65.162 296.668  1.00  0.00           O  
ATOM   2654  N   ARG B 131    -125.950  66.883 295.631  1.00  0.00           N  
ATOM   2655  CA  ARG B 131    -126.996  67.697 296.260  1.00  0.00           C  
ATOM   2656  C   ARG B 131    -126.472  68.499 297.472  1.00  0.00           C  
ATOM   2657  O   ARG B 131    -125.433  68.156 298.039  1.00  0.00           O  
ATOM   2658  CB  ARG B 131    -128.195  66.796 296.632  1.00  0.00           C  
ATOM   2659  CG  ARG B 131    -127.950  65.781 297.770  1.00  0.00           C  
ATOM   2660  CD  ARG B 131    -129.237  65.103 298.267  1.00  0.00           C  
ATOM   2661  NE  ARG B 131    -130.119  66.047 298.972  1.00  0.00           N  
ATOM   2662  CZ  ARG B 131    -129.964  66.491 300.233  1.00  0.00           C  
ATOM   2663  NH1 ARG B 131    -130.828  67.391 300.720  1.00  0.00           N  
ATOM   2664  NH2 ARG B 131    -128.965  66.052 301.012  1.00  0.00           N  
ATOM   2665  N   SER B 132    -127.224  69.542 297.852  1.00  0.00           N  
ATOM   2666  CA  SER B 132    -126.880  70.436 298.956  1.00  0.00           C  
ATOM   2667  C   SER B 132    -128.140  70.868 299.723  1.00  0.00           C  
ATOM   2668  O   SER B 132    -129.252  70.812 299.193  1.00  0.00           O  
ATOM   2669  CB  SER B 132    -126.073  71.630 298.393  1.00  0.00           C  
ATOM   2670  OG  SER B 132    -125.593  72.485 299.411  1.00  0.00           O  
ATOM   2671  N   THR B 133    -127.909  71.307 300.967  1.00  0.00           N  
ATOM   2672  CA  THR B 133    -128.896  71.866 301.889  1.00  0.00           C  
ATOM   2673  C   THR B 133    -128.180  72.617 303.029  1.00  0.00           C  
ATOM   2674  O   THR B 133    -128.664  73.670 303.449  1.00  0.00           O  
ATOM   2675  CB  THR B 133    -129.879  70.796 302.461  1.00  0.00           C  
ATOM   2676  OG1 THR B 133    -130.777  71.367 303.397  1.00  0.00           O  
ATOM   2677  CG2 THR B 133    -129.212  69.599 303.166  1.00  0.00           C  
ATOM   2678  N   SER B 134    -127.031  72.073 303.480  1.00  0.00           N  
ATOM   2679  CA  SER B 134    -126.167  72.586 304.550  1.00  0.00           C  
ATOM   2680  C   SER B 134    -126.916  72.768 305.887  1.00  0.00           C  
ATOM   2681  O   SER B 134    -126.742  73.777 306.569  1.00  0.00           O  
ATOM   2682  CB  SER B 134    -125.403  73.840 304.065  1.00  0.00           C  
ATOM   2683  OG  SER B 134    -124.363  73.473 303.181  1.00  0.00           O  
ATOM   2684  N   GLU B 135    -127.765  71.772 306.206  1.00  0.00           N  
ATOM   2685  CA  GLU B 135    -128.660  71.695 307.365  1.00  0.00           C  
ATOM   2686  C   GLU B 135    -129.693  72.841 307.395  1.00  0.00           C  
ATOM   2687  O   GLU B 135    -129.897  73.461 308.439  1.00  0.00           O  
ATOM   2688  CB  GLU B 135    -127.856  71.542 308.685  1.00  0.00           C  
ATOM   2689  CG  GLU B 135    -126.778  70.435 308.681  1.00  0.00           C  
ATOM   2690  CD  GLU B 135    -127.316  69.061 308.280  1.00  0.00           C  
ATOM   2691  OE1 GLU B 135    -127.967  68.428 309.139  1.00  0.00           O  
ATOM   2692  OE2 GLU B 135    -127.081  68.676 307.112  1.00  0.00           O  
ATOM   2693  N   SER B 136    -130.305  73.103 306.224  1.00  0.00           N  
ATOM   2694  CA  SER B 136    -131.280  74.167 305.952  1.00  0.00           C  
ATOM   2695  C   SER B 136    -130.714  75.592 306.150  1.00  0.00           C  
ATOM   2696  O   SER B 136    -131.456  76.502 306.518  1.00  0.00           O  
ATOM   2697  CB  SER B 136    -132.605  73.915 306.715  1.00  0.00           C  
ATOM   2698  OG  SER B 136    -133.281  72.805 306.159  1.00  0.00           O  
ATOM   2699  N   THR B 137    -129.409  75.754 305.888  1.00  0.00           N  
ATOM   2700  CA  THR B 137    -128.667  77.008 305.982  1.00  0.00           C  
ATOM   2701  C   THR B 137    -127.597  76.967 304.878  1.00  0.00           C  
ATOM   2702  O   THR B 137    -126.458  76.578 305.135  1.00  0.00           O  
ATOM   2703  CB  THR B 137    -128.015  77.192 307.387  1.00  0.00           C  
ATOM   2704  OG1 THR B 137    -129.025  77.291 308.373  1.00  0.00           O  
ATOM   2705  CG2 THR B 137    -127.116  78.432 307.562  1.00  0.00           C  
ATOM   2706  N   ALA B 138    -128.025  77.300 303.645  1.00  0.00           N  
ATOM   2707  CA  ALA B 138    -127.245  77.215 302.408  1.00  0.00           C  
ATOM   2708  C   ALA B 138    -125.909  77.971 302.457  1.00  0.00           C  
ATOM   2709  O   ALA B 138    -125.872  79.111 302.918  1.00  0.00           O  
ATOM   2710  CB  ALA B 138    -128.096  77.740 301.241  1.00  0.00           C  
ATOM   2711  N   ALA B 139    -124.857  77.312 301.946  1.00  0.00           N  
ATOM   2712  CA  ALA B 139    -123.506  77.852 301.821  1.00  0.00           C  
ATOM   2713  C   ALA B 139    -123.031  77.685 300.373  1.00  0.00           C  
ATOM   2714  O   ALA B 139    -123.205  76.612 299.794  1.00  0.00           O  
ATOM   2715  CB  ALA B 139    -122.575  77.125 302.804  1.00  0.00           C  
ATOM   2716  N   LEU B 140    -122.448  78.761 299.823  1.00  0.00           N  
ATOM   2717  CA  LEU B 140    -121.970  78.859 298.443  1.00  0.00           C  
ATOM   2718  C   LEU B 140    -120.607  79.565 298.433  1.00  0.00           C  
ATOM   2719  O   LEU B 140    -120.386  80.465 299.243  1.00  0.00           O  
ATOM   2720  CB  LEU B 140    -123.004  79.649 297.602  1.00  0.00           C  
ATOM   2721  CG  LEU B 140    -124.306  78.881 297.272  1.00  0.00           C  
ATOM   2722  CD1 LEU B 140    -125.342  79.810 296.607  1.00  0.00           C  
ATOM   2723  CD2 LEU B 140    -124.050  77.606 296.439  1.00  0.00           C  
ATOM   2724  N   GLY B 141    -119.723  79.146 297.512  1.00  0.00           N  
ATOM   2725  CA  GLY B 141    -118.352  79.646 297.431  1.00  0.00           C  
ATOM   2726  C   GLY B 141    -117.964  79.981 295.987  1.00  0.00           C  
ATOM   2727  O   GLY B 141    -118.617  79.572 295.025  1.00  0.00           O  
ATOM   2728  N   CYS B 142    -116.846  80.709 295.870  1.00  0.00           N  
ATOM   2729  CA  CYS B 142    -116.172  81.081 294.628  1.00  0.00           C  
ATOM   2730  C   CYS B 142    -114.661  81.180 294.882  1.00  0.00           C  
ATOM   2731  O   CYS B 142    -114.240  81.454 296.007  1.00  0.00           O  
ATOM   2732  CB  CYS B 142    -116.750  82.396 294.075  1.00  0.00           C  
ATOM   2733  SG  CYS B 142    -116.658  83.846 295.166  1.00  0.00           S  
ATOM   2734  N   LEU B 143    -113.877  80.962 293.816  1.00  0.00           N  
ATOM   2735  CA  LEU B 143    -112.423  81.063 293.833  1.00  0.00           C  
ATOM   2736  C   LEU B 143    -111.964  81.882 292.625  1.00  0.00           C  
ATOM   2737  O   LEU B 143    -112.138  81.451 291.487  1.00  0.00           O  
ATOM   2738  CB  LEU B 143    -111.800  79.648 293.849  1.00  0.00           C  
ATOM   2739  CG  LEU B 143    -110.251  79.606 293.868  1.00  0.00           C  
ATOM   2740  CD1 LEU B 143    -109.670  80.144 295.193  1.00  0.00           C  
ATOM   2741  CD2 LEU B 143    -109.741  78.195 293.535  1.00  0.00           C  
ATOM   2742  N   VAL B 144    -111.333  83.025 292.921  1.00  0.00           N  
ATOM   2743  CA  VAL B 144    -110.606  83.863 291.977  1.00  0.00           C  
ATOM   2744  C   VAL B 144    -109.212  83.244 291.754  1.00  0.00           C  
ATOM   2745  O   VAL B 144    -108.584  82.812 292.720  1.00  0.00           O  
ATOM   2746  CB  VAL B 144    -110.390  85.295 292.552  1.00  0.00           C  
ATOM   2747  CG1 VAL B 144    -109.896  86.276 291.475  1.00  0.00           C  
ATOM   2748  CG2 VAL B 144    -111.663  85.857 293.207  1.00  0.00           C  
ATOM   2749  N   LYS B 145    -108.755  83.214 290.495  1.00  0.00           N  
ATOM   2750  CA  LYS B 145    -107.461  82.653 290.116  1.00  0.00           C  
ATOM   2751  C   LYS B 145    -106.930  83.351 288.859  1.00  0.00           C  
ATOM   2752  O   LYS B 145    -107.715  83.752 288.000  1.00  0.00           O  
ATOM   2753  CB  LYS B 145    -107.595  81.113 289.959  1.00  0.00           C  
ATOM   2754  CG  LYS B 145    -106.360  80.358 289.418  1.00  0.00           C  
ATOM   2755  CD  LYS B 145    -105.117  80.449 290.325  1.00  0.00           C  
ATOM   2756  CE  LYS B 145    -103.835  79.887 289.688  1.00  0.00           C  
ATOM   2757  NZ  LYS B 145    -103.378  80.697 288.544  1.00  0.00           N  
ATOM   2758  N   ASP B 146    -105.591  83.437 288.780  1.00  0.00           N  
ATOM   2759  CA  ASP B 146    -104.798  83.934 287.656  1.00  0.00           C  
ATOM   2760  C   ASP B 146    -104.990  85.453 287.498  1.00  0.00           C  
ATOM   2761  O   ASP B 146    -105.752  85.883 286.636  1.00  0.00           O  
ATOM   2762  CB  ASP B 146    -105.066  83.144 286.340  1.00  0.00           C  
ATOM   2763  CG  ASP B 146    -104.065  83.428 285.214  1.00  0.00           C  
ATOM   2764  OD1 ASP B 146    -104.497  83.394 284.040  1.00  0.00           O  
ATOM   2765  OD2 ASP B 146    -102.865  83.571 285.534  1.00  0.00           O  
ATOM   2766  N   TYR B 147    -104.309  86.228 288.352  1.00  0.00           N  
ATOM   2767  CA  TYR B 147    -104.297  87.691 288.316  1.00  0.00           C  
ATOM   2768  C   TYR B 147    -103.015  88.204 288.984  1.00  0.00           C  
ATOM   2769  O   TYR B 147    -102.474  87.526 289.857  1.00  0.00           O  
ATOM   2770  CB  TYR B 147    -105.570  88.271 288.974  1.00  0.00           C  
ATOM   2771  CG  TYR B 147    -105.695  88.054 290.472  1.00  0.00           C  
ATOM   2772  CD1 TYR B 147    -105.176  89.010 291.371  1.00  0.00           C  
ATOM   2773  CE1 TYR B 147    -105.265  88.798 292.758  1.00  0.00           C  
ATOM   2774  CZ  TYR B 147    -105.885  87.635 293.249  1.00  0.00           C  
ATOM   2775  OH  TYR B 147    -105.958  87.431 294.591  1.00  0.00           O  
ATOM   2776  CD2 TYR B 147    -106.310  86.887 290.969  1.00  0.00           C  
ATOM   2777  CE2 TYR B 147    -106.409  86.678 292.358  1.00  0.00           C  
ATOM   2778  N   PHE B 148    -102.569  89.404 288.586  1.00  0.00           N  
ATOM   2779  CA  PHE B 148    -101.376  90.043 289.140  1.00  0.00           C  
ATOM   2780  C   PHE B 148    -101.437  91.558 288.870  1.00  0.00           C  
ATOM   2781  O   PHE B 148    -101.792  91.931 287.752  1.00  0.00           O  
ATOM   2782  CB  PHE B 148    -100.114  89.414 288.495  1.00  0.00           C  
ATOM   2783  CG  PHE B 148     -98.792  89.923 289.048  1.00  0.00           C  
ATOM   2784  CD1 PHE B 148     -98.165  91.054 288.484  1.00  0.00           C  
ATOM   2785  CE1 PHE B 148     -97.062  91.621 289.106  1.00  0.00           C  
ATOM   2786  CZ  PHE B 148     -96.590  91.098 290.301  1.00  0.00           C  
ATOM   2787  CD2 PHE B 148     -98.292  89.395 290.256  1.00  0.00           C  
ATOM   2788  CE2 PHE B 148     -97.194  89.982 290.869  1.00  0.00           C  
ATOM   2789  N   PRO B 149    -101.039  92.409 289.848  1.00  0.00           N  
ATOM   2790  CA  PRO B 149    -100.733  92.096 291.262  1.00  0.00           C  
ATOM   2791  C   PRO B 149    -102.004  91.982 292.131  1.00  0.00           C  
ATOM   2792  O   PRO B 149    -103.115  91.953 291.604  1.00  0.00           O  
ATOM   2793  CD  PRO B 149    -100.776  93.817 289.586  1.00  0.00           C  
ATOM   2794  CB  PRO B 149     -99.838  93.281 291.707  1.00  0.00           C  
ATOM   2795  CG  PRO B 149     -99.578  94.118 290.468  1.00  0.00           C  
ATOM   2796  N   GLU B 150    -101.815  91.992 293.461  1.00  0.00           N  
ATOM   2797  CA  GLU B 150    -102.861  92.309 294.439  1.00  0.00           C  
ATOM   2798  C   GLU B 150    -103.247  93.809 294.390  1.00  0.00           C  
ATOM   2799  O   GLU B 150    -102.439  94.619 293.929  1.00  0.00           O  
ATOM   2800  CB  GLU B 150    -102.338  91.961 295.851  1.00  0.00           C  
ATOM   2801  CG  GLU B 150    -102.234  90.453 296.123  1.00  0.00           C  
ATOM   2802  CD  GLU B 150    -101.752  90.187 297.547  1.00  0.00           C  
ATOM   2803  OE1 GLU B 150    -102.579  90.366 298.466  1.00  0.00           O  
ATOM   2804  OE2 GLU B 150    -100.566  89.823 297.695  1.00  0.00           O  
ATOM   2805  N   PRO B 151    -104.424  94.187 294.939  1.00  0.00           N  
ATOM   2806  CA  PRO B 151    -105.494  93.314 295.461  1.00  0.00           C  
ATOM   2807  C   PRO B 151    -106.531  92.925 294.386  1.00  0.00           C  
ATOM   2808  O   PRO B 151    -106.426  93.345 293.232  1.00  0.00           O  
ATOM   2809  CD  PRO B 151    -104.732  95.601 295.172  1.00  0.00           C  
ATOM   2810  CB  PRO B 151    -106.122  94.220 296.535  1.00  0.00           C  
ATOM   2811  CG  PRO B 151    -106.057  95.616 295.930  1.00  0.00           C  
ATOM   2812  N   VAL B 152    -107.555  92.180 294.832  1.00  0.00           N  
ATOM   2813  CA  VAL B 152    -108.847  92.065 294.161  1.00  0.00           C  
ATOM   2814  C   VAL B 152    -109.966  92.326 295.182  1.00  0.00           C  
ATOM   2815  O   VAL B 152    -109.912  91.825 296.306  1.00  0.00           O  
ATOM   2816  CB  VAL B 152    -109.094  90.676 293.504  1.00  0.00           C  
ATOM   2817  CG1 VAL B 152    -108.264  90.526 292.228  1.00  0.00           C  
ATOM   2818  CG2 VAL B 152    -108.910  89.462 294.436  1.00  0.00           C  
ATOM   2819  N   THR B 153    -110.967  93.100 294.745  1.00  0.00           N  
ATOM   2820  CA  THR B 153    -112.219  93.325 295.465  1.00  0.00           C  
ATOM   2821  C   THR B 153    -113.180  92.165 295.155  1.00  0.00           C  
ATOM   2822  O   THR B 153    -113.223  91.728 294.005  1.00  0.00           O  
ATOM   2823  CB  THR B 153    -112.888  94.642 294.984  1.00  0.00           C  
ATOM   2824  OG1 THR B 153    -112.047  95.730 295.312  1.00  0.00           O  
ATOM   2825  CG2 THR B 153    -114.287  94.941 295.557  1.00  0.00           C  
ATOM   2826  N   VAL B 154    -113.931  91.703 296.168  1.00  0.00           N  
ATOM   2827  CA  VAL B 154    -114.965  90.681 296.010  1.00  0.00           C  
ATOM   2828  C   VAL B 154    -116.226  91.118 296.773  1.00  0.00           C  
ATOM   2829  O   VAL B 154    -116.124  91.592 297.907  1.00  0.00           O  
ATOM   2830  CB  VAL B 154    -114.524  89.285 296.548  1.00  0.00           C  
ATOM   2831  CG1 VAL B 154    -115.611  88.199 296.384  1.00  0.00           C  
ATOM   2832  CG2 VAL B 154    -113.217  88.802 295.897  1.00  0.00           C  
ATOM   2833  N   SER B 155    -117.390  90.915 296.137  1.00  0.00           N  
ATOM   2834  CA  SER B 155    -118.716  91.167 296.692  1.00  0.00           C  
ATOM   2835  C   SER B 155    -119.706  90.111 296.173  1.00  0.00           C  
ATOM   2836  O   SER B 155    -119.474  89.515 295.121  1.00  0.00           O  
ATOM   2837  CB  SER B 155    -119.142  92.619 296.367  1.00  0.00           C  
ATOM   2838  OG  SER B 155    -119.491  92.804 295.007  1.00  0.00           O  
ATOM   2839  N   TRP B 156    -120.798  89.910 296.925  1.00  0.00           N  
ATOM   2840  CA  TRP B 156    -121.871  88.984 296.573  1.00  0.00           C  
ATOM   2841  C   TRP B 156    -123.118  89.765 296.146  1.00  0.00           C  
ATOM   2842  O   TRP B 156    -123.528  90.692 296.845  1.00  0.00           O  
ATOM   2843  CB  TRP B 156    -122.154  88.039 297.754  1.00  0.00           C  
ATOM   2844  CG  TRP B 156    -121.079  87.021 297.999  1.00  0.00           C  
ATOM   2845  CD1 TRP B 156    -119.963  87.200 298.742  1.00  0.00           C  
ATOM   2846  NE1 TRP B 156    -119.187  86.059 298.697  1.00  0.00           N  
ATOM   2847  CE2 TRP B 156    -119.753  85.091 297.895  1.00  0.00           C  
ATOM   2848  CD2 TRP B 156    -120.958  85.688 297.414  1.00  0.00           C  
ATOM   2849  CE3 TRP B 156    -121.752  84.917 296.532  1.00  0.00           C  
ATOM   2850  CZ3 TRP B 156    -121.378  83.609 296.169  1.00  0.00           C  
ATOM   2851  CZ2 TRP B 156    -119.367  83.787 297.536  1.00  0.00           C  
ATOM   2852  CH2 TRP B 156    -120.191  83.043 296.673  1.00  0.00           C  
ATOM   2853  N   ASN B 157    -123.683  89.369 294.992  1.00  0.00           N  
ATOM   2854  CA  ASN B 157    -124.867  89.950 294.336  1.00  0.00           C  
ATOM   2855  C   ASN B 157    -124.674  91.441 293.980  1.00  0.00           C  
ATOM   2856  O   ASN B 157    -125.613  92.226 294.103  1.00  0.00           O  
ATOM   2857  CB  ASN B 157    -126.156  89.683 295.166  1.00  0.00           C  
ATOM   2858  CG  ASN B 157    -126.485  88.198 295.378  1.00  0.00           C  
ATOM   2859  OD1 ASN B 157    -125.881  87.318 294.770  1.00  0.00           O  
ATOM   2860  ND2 ASN B 157    -127.469  87.915 296.234  1.00  0.00           N  
ATOM   2861  N   SER B 158    -123.447  91.803 293.561  1.00  0.00           N  
ATOM   2862  CA  SER B 158    -122.970  93.165 293.279  1.00  0.00           C  
ATOM   2863  C   SER B 158    -123.012  94.092 294.515  1.00  0.00           C  
ATOM   2864  O   SER B 158    -123.257  95.290 294.380  1.00  0.00           O  
ATOM   2865  CB  SER B 158    -123.682  93.763 292.039  1.00  0.00           C  
ATOM   2866  OG  SER B 158    -123.257  93.111 290.861  1.00  0.00           O  
ATOM   2867  N   GLY B 159    -122.774  93.512 295.706  1.00  0.00           N  
ATOM   2868  CA  GLY B 159    -122.809  94.210 296.991  1.00  0.00           C  
ATOM   2869  C   GLY B 159    -124.213  94.226 297.622  1.00  0.00           C  
ATOM   2870  O   GLY B 159    -124.354  94.767 298.718  1.00  0.00           O  
ATOM   2871  N   ALA B 160    -125.235  93.633 296.973  1.00  0.00           N  
ATOM   2872  CA  ALA B 160    -126.601  93.515 297.499  1.00  0.00           C  
ATOM   2873  C   ALA B 160    -126.775  92.397 298.548  1.00  0.00           C  
ATOM   2874  O   ALA B 160    -127.876  92.258 299.081  1.00  0.00           O  
ATOM   2875  CB  ALA B 160    -127.582  93.321 296.332  1.00  0.00           C  
ATOM   2876  N   LEU B 161    -125.707  91.633 298.834  1.00  0.00           N  
ATOM   2877  CA  LEU B 161    -125.668  90.587 299.851  1.00  0.00           C  
ATOM   2878  C   LEU B 161    -124.325  90.652 300.591  1.00  0.00           C  
ATOM   2879  O   LEU B 161    -123.278  90.808 299.961  1.00  0.00           O  
ATOM   2880  CB  LEU B 161    -125.935  89.221 299.176  1.00  0.00           C  
ATOM   2881  CG  LEU B 161    -125.977  87.995 300.118  1.00  0.00           C  
ATOM   2882  CD1 LEU B 161    -127.040  88.121 301.226  1.00  0.00           C  
ATOM   2883  CD2 LEU B 161    -126.188  86.707 299.306  1.00  0.00           C  
ATOM   2884  N   THR B 162    -124.398  90.527 301.924  1.00  0.00           N  
ATOM   2885  CA  THR B 162    -123.258  90.621 302.840  1.00  0.00           C  
ATOM   2886  C   THR B 162    -123.433  89.726 304.095  1.00  0.00           C  
ATOM   2887  O   THR B 162    -122.482  89.571 304.863  1.00  0.00           O  
ATOM   2888  CB  THR B 162    -122.994  92.107 303.235  1.00  0.00           C  
ATOM   2889  OG1 THR B 162    -121.815  92.251 304.002  1.00  0.00           O  
ATOM   2890  CG2 THR B 162    -124.135  92.773 304.026  1.00  0.00           C  
ATOM   2891  N   SER B 163    -124.624  89.122 304.272  1.00  0.00           N  
ATOM   2892  CA  SER B 163    -124.969  88.233 305.382  1.00  0.00           C  
ATOM   2893  C   SER B 163    -124.128  86.941 305.363  1.00  0.00           C  
ATOM   2894  O   SER B 163    -124.229  86.168 304.410  1.00  0.00           O  
ATOM   2895  CB  SER B 163    -126.484  87.944 305.334  1.00  0.00           C  
ATOM   2896  OG  SER B 163    -126.903  87.144 306.423  1.00  0.00           O  
ATOM   2897  N   GLY B 164    -123.313  86.760 306.418  1.00  0.00           N  
ATOM   2898  CA  GLY B 164    -122.432  85.608 306.624  1.00  0.00           C  
ATOM   2899  C   GLY B 164    -121.272  85.520 305.618  1.00  0.00           C  
ATOM   2900  O   GLY B 164    -120.693  84.443 305.477  1.00  0.00           O  
ATOM   2901  N   VAL B 165    -120.939  86.622 304.919  1.00  0.00           N  
ATOM   2902  CA  VAL B 165    -119.836  86.688 303.960  1.00  0.00           C  
ATOM   2903  C   VAL B 165    -118.476  86.791 304.673  1.00  0.00           C  
ATOM   2904  O   VAL B 165    -118.334  87.570 305.615  1.00  0.00           O  
ATOM   2905  CB  VAL B 165    -120.002  87.882 302.971  1.00  0.00           C  
ATOM   2906  CG1 VAL B 165    -118.761  88.215 302.110  1.00  0.00           C  
ATOM   2907  CG2 VAL B 165    -121.199  87.639 302.036  1.00  0.00           C  
ATOM   2908  N   HIS B 166    -117.500  86.027 304.160  1.00  0.00           N  
ATOM   2909  CA  HIS B 166    -116.088  86.115 304.520  1.00  0.00           C  
ATOM   2910  C   HIS B 166    -115.262  86.047 303.230  1.00  0.00           C  
ATOM   2911  O   HIS B 166    -115.470  85.134 302.430  1.00  0.00           O  
ATOM   2912  CB  HIS B 166    -115.699  84.979 305.491  1.00  0.00           C  
ATOM   2913  CG  HIS B 166    -116.218  85.150 306.895  1.00  0.00           C  
ATOM   2914  ND1 HIS B 166    -117.365  84.636 307.463  1.00  0.00           N  
ATOM   2915  CD2 HIS B 166    -115.535  85.902 307.857  1.00  0.00           C  
ATOM   2916  CE1 HIS B 166    -117.390  85.094 308.769  1.00  0.00           C  
ATOM   2917  NE2 HIS B 166    -116.292  85.832 308.944  1.00  0.00           N  
ATOM   2918  N   THR B 167    -114.330  86.998 303.073  1.00  0.00           N  
ATOM   2919  CA  THR B 167    -113.357  87.030 301.981  1.00  0.00           C  
ATOM   2920  C   THR B 167    -111.958  86.885 302.597  1.00  0.00           C  
ATOM   2921  O   THR B 167    -111.599  87.639 303.504  1.00  0.00           O  
ATOM   2922  CB  THR B 167    -113.419  88.360 301.182  1.00  0.00           C  
ATOM   2923  OG1 THR B 167    -114.696  88.484 300.584  1.00  0.00           O  
ATOM   2924  CG2 THR B 167    -112.371  88.497 300.059  1.00  0.00           C  
ATOM   2925  N   PHE B 168    -111.213  85.894 302.096  1.00  0.00           N  
ATOM   2926  CA  PHE B 168    -109.899  85.488 302.589  1.00  0.00           C  
ATOM   2927  C   PHE B 168    -108.813  86.225 301.775  1.00  0.00           C  
ATOM   2928  O   PHE B 168    -109.017  86.404 300.577  1.00  0.00           O  
ATOM   2929  CB  PHE B 168    -109.786  83.962 302.385  1.00  0.00           C  
ATOM   2930  CG  PHE B 168    -110.886  83.154 303.063  1.00  0.00           C  
ATOM   2931  CD1 PHE B 168    -112.109  82.915 302.400  1.00  0.00           C  
ATOM   2932  CE1 PHE B 168    -113.159  82.285 303.051  1.00  0.00           C  
ATOM   2933  CZ  PHE B 168    -113.022  81.906 304.378  1.00  0.00           C  
ATOM   2934  CD2 PHE B 168    -110.776  82.796 304.421  1.00  0.00           C  
ATOM   2935  CE2 PHE B 168    -111.840  82.168 305.055  1.00  0.00           C  
ATOM   2936  N   PRO B 169    -107.682  86.633 302.400  1.00  0.00           N  
ATOM   2937  CA  PRO B 169    -106.501  87.175 301.684  1.00  0.00           C  
ATOM   2938  C   PRO B 169    -105.934  86.288 300.554  1.00  0.00           C  
ATOM   2939  O   PRO B 169    -106.129  85.071 300.565  1.00  0.00           O  
ATOM   2940  CD  PRO B 169    -107.469  86.649 303.849  1.00  0.00           C  
ATOM   2941  CB  PRO B 169    -105.458  87.381 302.798  1.00  0.00           C  
ATOM   2942  CG  PRO B 169    -106.274  87.568 304.063  1.00  0.00           C  
ATOM   2943  N   ALA B 170    -105.240  86.924 299.598  1.00  0.00           N  
ATOM   2944  CA  ALA B 170    -104.618  86.258 298.453  1.00  0.00           C  
ATOM   2945  C   ALA B 170    -103.349  85.472 298.824  1.00  0.00           C  
ATOM   2946  O   ALA B 170    -102.674  85.813 299.797  1.00  0.00           O  
ATOM   2947  CB  ALA B 170    -104.286  87.312 297.392  1.00  0.00           C  
ATOM   2948  N   VAL B 171    -103.042  84.453 298.008  1.00  0.00           N  
ATOM   2949  CA  VAL B 171    -101.846  83.617 298.114  1.00  0.00           C  
ATOM   2950  C   VAL B 171    -101.229  83.470 296.712  1.00  0.00           C  
ATOM   2951  O   VAL B 171    -101.959  83.215 295.752  1.00  0.00           O  
ATOM   2952  CB  VAL B 171    -102.178  82.191 298.649  1.00  0.00           C  
ATOM   2953  CG1 VAL B 171    -100.933  81.290 298.786  1.00  0.00           C  
ATOM   2954  CG2 VAL B 171    -102.924  82.230 299.993  1.00  0.00           C  
ATOM   2955  N   LEU B 172     -99.894  83.627 296.626  1.00  0.00           N  
ATOM   2956  CA  LEU B 172     -99.093  83.484 295.404  1.00  0.00           C  
ATOM   2957  C   LEU B 172     -99.159  82.042 294.859  1.00  0.00           C  
ATOM   2958  O   LEU B 172     -99.029  81.105 295.647  1.00  0.00           O  
ATOM   2959  CB  LEU B 172     -97.637  83.893 295.739  1.00  0.00           C  
ATOM   2960  CG  LEU B 172     -96.701  84.124 294.527  1.00  0.00           C  
ATOM   2961  CD1 LEU B 172     -96.966  85.490 293.865  1.00  0.00           C  
ATOM   2962  CD2 LEU B 172     -95.214  83.959 294.911  1.00  0.00           C  
ATOM   2963  N   GLN B 173     -99.352  81.882 293.537  1.00  0.00           N  
ATOM   2964  CA  GLN B 173     -99.484  80.562 292.917  1.00  0.00           C  
ATOM   2965  C   GLN B 173     -98.967  80.563 291.473  1.00  0.00           C  
ATOM   2966  O   GLN B 173     -99.489  81.313 290.652  1.00  0.00           O  
ATOM   2967  CB  GLN B 173    -100.951  80.083 292.997  1.00  0.00           C  
ATOM   2968  CG  GLN B 173    -101.148  78.645 292.465  1.00  0.00           C  
ATOM   2969  CD  GLN B 173    -102.559  78.087 292.644  1.00  0.00           C  
ATOM   2970  OE1 GLN B 173    -102.765  76.861 292.167  1.00  0.00           O  
ATOM   2971  NE2 GLN B 173    -103.446  78.737 293.194  1.00  0.00           N  
ATOM   2972  N   SER B 174     -98.021  79.647 291.198  1.00  0.00           N  
ATOM   2973  CA  SER B 174     -97.406  79.344 289.900  1.00  0.00           C  
ATOM   2974  C   SER B 174     -96.520  80.495 289.391  1.00  0.00           C  
ATOM   2975  O   SER B 174     -96.959  81.278 288.548  1.00  0.00           O  
ATOM   2976  CB  SER B 174     -98.463  78.897 288.859  1.00  0.00           C  
ATOM   2977  OG  SER B 174     -98.977  77.625 289.196  1.00  0.00           O  
ATOM   2978  N   SER B 175     -95.287  80.558 289.932  1.00  0.00           N  
ATOM   2979  CA  SER B 175     -94.255  81.573 289.679  1.00  0.00           C  
ATOM   2980  C   SER B 175     -94.694  82.941 290.242  1.00  0.00           C  
ATOM   2981  O   SER B 175     -94.587  83.146 291.451  1.00  0.00           O  
ATOM   2982  CB  SER B 175     -93.822  81.570 288.188  1.00  0.00           C  
ATOM   2983  OG  SER B 175     -92.754  82.467 287.953  1.00  0.00           O  
ATOM   2984  N   GLY B 176     -95.236  83.812 289.373  1.00  0.00           N  
ATOM   2985  CA  GLY B 176     -95.974  85.014 289.754  1.00  0.00           C  
ATOM   2986  C   GLY B 176     -97.421  84.625 290.089  1.00  0.00           C  
ATOM   2987  O   GLY B 176     -97.672  83.539 290.608  1.00  0.00           O  
ATOM   2988  N   LEU B 177     -98.370  85.528 289.782  1.00  0.00           N  
ATOM   2989  CA  LEU B 177     -99.827  85.339 289.861  1.00  0.00           C  
ATOM   2990  C   LEU B 177    -100.365  85.075 291.288  1.00  0.00           C  
ATOM   2991  O   LEU B 177     -99.595  84.867 292.223  1.00  0.00           O  
ATOM   2992  CB  LEU B 177    -100.311  84.259 288.848  1.00  0.00           C  
ATOM   2993  CG  LEU B 177    -100.058  84.547 287.346  1.00  0.00           C  
ATOM   2994  CD1 LEU B 177    -100.629  85.895 286.872  1.00  0.00           C  
ATOM   2995  CD2 LEU B 177     -98.606  84.325 286.884  1.00  0.00           C  
ATOM   2996  N   TYR B 178    -101.696  85.134 291.440  1.00  0.00           N  
ATOM   2997  CA  TYR B 178    -102.384  85.025 292.728  1.00  0.00           C  
ATOM   2998  C   TYR B 178    -103.682  84.217 292.602  1.00  0.00           C  
ATOM   2999  O   TYR B 178    -104.226  84.057 291.506  1.00  0.00           O  
ATOM   3000  CB  TYR B 178    -102.661  86.440 293.284  1.00  0.00           C  
ATOM   3001  CG  TYR B 178    -101.444  87.181 293.805  1.00  0.00           C  
ATOM   3002  CD1 TYR B 178    -100.912  86.853 295.070  1.00  0.00           C  
ATOM   3003  CE1 TYR B 178     -99.765  87.510 295.549  1.00  0.00           C  
ATOM   3004  CZ  TYR B 178     -99.152  88.512 294.772  1.00  0.00           C  
ATOM   3005  OH  TYR B 178     -98.036  89.146 295.234  1.00  0.00           O  
ATOM   3006  CD2 TYR B 178    -100.838  88.196 293.036  1.00  0.00           C  
ATOM   3007  CE2 TYR B 178     -99.695  88.861 293.521  1.00  0.00           C  
ATOM   3008  N   SER B 179    -104.147  83.743 293.767  1.00  0.00           N  
ATOM   3009  CA  SER B 179    -105.383  82.997 293.976  1.00  0.00           C  
ATOM   3010  C   SER B 179    -106.016  83.483 295.289  1.00  0.00           C  
ATOM   3011  O   SER B 179    -105.287  83.729 296.249  1.00  0.00           O  
ATOM   3012  CB  SER B 179    -105.043  81.493 294.008  1.00  0.00           C  
ATOM   3013  OG  SER B 179    -106.195  80.686 294.135  1.00  0.00           O  
ATOM   3014  N   LEU B 180    -107.352  83.625 295.310  1.00  0.00           N  
ATOM   3015  CA  LEU B 180    -108.103  84.203 296.429  1.00  0.00           C  
ATOM   3016  C   LEU B 180    -109.516  83.608 296.474  1.00  0.00           C  
ATOM   3017  O   LEU B 180    -110.189  83.581 295.447  1.00  0.00           O  
ATOM   3018  CB  LEU B 180    -108.067  85.748 296.300  1.00  0.00           C  
ATOM   3019  CG  LEU B 180    -108.933  86.552 297.294  1.00  0.00           C  
ATOM   3020  CD1 LEU B 180    -108.274  87.900 297.668  1.00  0.00           C  
ATOM   3021  CD2 LEU B 180    -110.380  86.752 296.797  1.00  0.00           C  
ATOM   3022  N   SER B 181    -109.947  83.164 297.664  1.00  0.00           N  
ATOM   3023  CA  SER B 181    -111.256  82.554 297.903  1.00  0.00           C  
ATOM   3024  C   SER B 181    -112.217  83.517 298.626  1.00  0.00           C  
ATOM   3025  O   SER B 181    -111.780  84.490 299.245  1.00  0.00           O  
ATOM   3026  CB  SER B 181    -111.042  81.237 298.685  1.00  0.00           C  
ATOM   3027  OG  SER B 181    -110.560  81.460 299.993  1.00  0.00           O  
ATOM   3028  N   SER B 182    -113.516  83.190 298.554  1.00  0.00           N  
ATOM   3029  CA  SER B 182    -114.599  83.870 299.262  1.00  0.00           C  
ATOM   3030  C   SER B 182    -115.799  82.918 299.411  1.00  0.00           C  
ATOM   3031  O   SER B 182    -115.979  82.016 298.590  1.00  0.00           O  
ATOM   3032  CB  SER B 182    -114.952  85.192 298.544  1.00  0.00           C  
ATOM   3033  OG  SER B 182    -115.993  85.900 299.191  1.00  0.00           O  
ATOM   3034  N   VAL B 183    -116.591  83.149 300.467  1.00  0.00           N  
ATOM   3035  CA  VAL B 183    -117.770  82.366 300.834  1.00  0.00           C  
ATOM   3036  C   VAL B 183    -118.919  83.304 301.246  1.00  0.00           C  
ATOM   3037  O   VAL B 183    -118.669  84.420 301.702  1.00  0.00           O  
ATOM   3038  CB  VAL B 183    -117.433  81.387 302.005  1.00  0.00           C  
ATOM   3039  CG1 VAL B 183    -117.078  82.070 303.339  1.00  0.00           C  
ATOM   3040  CG2 VAL B 183    -118.516  80.318 302.250  1.00  0.00           C  
ATOM   3041  N   VAL B 184    -120.155  82.803 301.098  1.00  0.00           N  
ATOM   3042  CA  VAL B 184    -121.376  83.361 301.671  1.00  0.00           C  
ATOM   3043  C   VAL B 184    -122.191  82.210 302.285  1.00  0.00           C  
ATOM   3044  O   VAL B 184    -122.234  81.122 301.708  1.00  0.00           O  
ATOM   3045  CB  VAL B 184    -122.228  84.110 300.604  1.00  0.00           C  
ATOM   3046  CG1 VAL B 184    -122.771  83.228 299.462  1.00  0.00           C  
ATOM   3047  CG2 VAL B 184    -123.389  84.897 301.233  1.00  0.00           C  
ATOM   3048  N   THR B 185    -122.820  82.475 303.442  1.00  0.00           N  
ATOM   3049  CA  THR B 185    -123.675  81.520 304.145  1.00  0.00           C  
ATOM   3050  C   THR B 185    -124.886  82.271 304.719  1.00  0.00           C  
ATOM   3051  O   THR B 185    -124.705  83.293 305.377  1.00  0.00           O  
ATOM   3052  CB  THR B 185    -122.925  80.797 305.299  1.00  0.00           C  
ATOM   3053  OG1 THR B 185    -121.845  80.049 304.771  1.00  0.00           O  
ATOM   3054  CG2 THR B 185    -123.782  79.830 306.135  1.00  0.00           C  
ATOM   3055  N   VAL B 186    -126.093  81.754 304.446  1.00  0.00           N  
ATOM   3056  CA  VAL B 186    -127.370  82.379 304.806  1.00  0.00           C  
ATOM   3057  C   VAL B 186    -128.380  81.310 305.283  1.00  0.00           C  
ATOM   3058  O   VAL B 186    -128.303  80.174 304.815  1.00  0.00           O  
ATOM   3059  CB  VAL B 186    -127.993  83.115 303.580  1.00  0.00           C  
ATOM   3060  CG1 VAL B 186    -127.186  84.366 303.188  1.00  0.00           C  
ATOM   3061  CG2 VAL B 186    -128.247  82.218 302.348  1.00  0.00           C  
ATOM   3062  N   PRO B 187    -129.323  81.684 306.182  1.00  0.00           N  
ATOM   3063  CA  PRO B 187    -130.425  80.791 306.596  1.00  0.00           C  
ATOM   3064  C   PRO B 187    -131.409  80.504 305.444  1.00  0.00           C  
ATOM   3065  O   PRO B 187    -131.726  81.413 304.675  1.00  0.00           O  
ATOM   3066  CB  PRO B 187    -131.091  81.550 307.753  1.00  0.00           C  
ATOM   3067  CG  PRO B 187    -130.822  83.017 307.459  1.00  0.00           C  
ATOM   3068  CD  PRO B 187    -129.431  82.992 306.838  1.00  0.00           C  
ATOM   3069  N   SER B 188    -131.844  79.236 305.344  1.00  0.00           N  
ATOM   3070  CA  SER B 188    -132.682  78.678 304.275  1.00  0.00           C  
ATOM   3071  C   SER B 188    -131.918  78.608 302.931  1.00  0.00           C  
ATOM   3072  O   SER B 188    -130.687  78.598 302.933  1.00  0.00           O  
ATOM   3073  CB  SER B 188    -134.058  79.399 304.231  1.00  0.00           C  
ATOM   3074  OG  SER B 188    -135.019  78.698 303.463  1.00  0.00           O  
ATOM   3075  N   SER B 189    -132.653  78.530 301.811  1.00  0.00           N  
ATOM   3076  CA  SER B 189    -132.124  78.515 300.451  1.00  0.00           C  
ATOM   3077  C   SER B 189    -133.125  79.216 299.524  1.00  0.00           C  
ATOM   3078  O   SER B 189    -134.335  79.053 299.699  1.00  0.00           O  
ATOM   3079  CB  SER B 189    -131.848  77.057 300.021  1.00  0.00           C  
ATOM   3080  OG  SER B 189    -131.250  76.996 298.740  1.00  0.00           O  
ATOM   3081  N   SER B 190    -132.601  79.974 298.549  1.00  0.00           N  
ATOM   3082  CA  SER B 190    -133.396  80.747 297.591  1.00  0.00           C  
ATOM   3083  C   SER B 190    -132.679  80.911 296.238  1.00  0.00           C  
ATOM   3084  O   SER B 190    -132.941  81.890 295.544  1.00  0.00           O  
ATOM   3085  CB  SER B 190    -133.861  82.074 298.240  1.00  0.00           C  
ATOM   3086  OG  SER B 190    -132.796  82.986 298.416  1.00  0.00           O  
ATOM   3087  N   LEU B 191    -131.812  79.947 295.872  1.00  0.00           N  
ATOM   3088  CA  LEU B 191    -131.030  79.932 294.626  1.00  0.00           C  
ATOM   3089  C   LEU B 191    -131.885  79.918 293.337  1.00  0.00           C  
ATOM   3090  O   LEU B 191    -131.448  80.469 292.327  1.00  0.00           O  
ATOM   3091  CB  LEU B 191    -130.030  78.749 294.685  1.00  0.00           C  
ATOM   3092  CG  LEU B 191    -129.020  78.640 293.515  1.00  0.00           C  
ATOM   3093  CD1 LEU B 191    -128.142  79.899 293.377  1.00  0.00           C  
ATOM   3094  CD2 LEU B 191    -128.155  77.368 293.651  1.00  0.00           C  
ATOM   3095  N   GLY B 192    -133.087  79.318 293.405  1.00  0.00           N  
ATOM   3096  CA  GLY B 192    -134.037  79.245 292.292  1.00  0.00           C  
ATOM   3097  C   GLY B 192    -134.940  80.488 292.196  1.00  0.00           C  
ATOM   3098  O   GLY B 192    -135.607  80.654 291.177  1.00  0.00           O  
ATOM   3099  N   THR B 193    -134.967  81.348 293.230  1.00  0.00           N  
ATOM   3100  CA  THR B 193    -135.766  82.578 293.288  1.00  0.00           C  
ATOM   3101  C   THR B 193    -134.904  83.830 293.019  1.00  0.00           C  
ATOM   3102  O   THR B 193    -135.400  84.790 292.427  1.00  0.00           O  
ATOM   3103  CB  THR B 193    -136.418  82.737 294.691  1.00  0.00           C  
ATOM   3104  OG1 THR B 193    -137.236  81.612 294.950  1.00  0.00           O  
ATOM   3105  CG2 THR B 193    -137.277  83.999 294.900  1.00  0.00           C  
ATOM   3106  N   LYS B 194    -133.631  83.780 293.434  1.00  0.00           N  
ATOM   3107  CA  LYS B 194    -132.625  84.824 293.278  1.00  0.00           C  
ATOM   3108  C   LYS B 194    -131.284  84.139 292.993  1.00  0.00           C  
ATOM   3109  O   LYS B 194    -130.871  83.279 293.769  1.00  0.00           O  
ATOM   3110  CB  LYS B 194    -132.600  85.703 294.553  1.00  0.00           C  
ATOM   3111  CG  LYS B 194    -131.402  86.667 294.710  1.00  0.00           C  
ATOM   3112  CD  LYS B 194    -131.263  87.706 293.584  1.00  0.00           C  
ATOM   3113  CE  LYS B 194    -130.055  88.629 293.797  1.00  0.00           C  
ATOM   3114  NZ  LYS B 194    -129.905  89.588 292.691  1.00  0.00           N  
ATOM   3115  N   THR B 195    -130.619  84.559 291.908  1.00  0.00           N  
ATOM   3116  CA  THR B 195    -129.284  84.099 291.534  1.00  0.00           C  
ATOM   3117  C   THR B 195    -128.204  84.588 292.526  1.00  0.00           C  
ATOM   3118  O   THR B 195    -128.184  85.770 292.872  1.00  0.00           O  
ATOM   3119  CB  THR B 195    -128.932  84.546 290.085  1.00  0.00           C  
ATOM   3120  OG1 THR B 195    -127.646  84.093 289.711  1.00  0.00           O  
ATOM   3121  CG2 THR B 195    -128.961  86.066 289.829  1.00  0.00           C  
ATOM   3122  N   TYR B 196    -127.338  83.657 292.959  1.00  0.00           N  
ATOM   3123  CA  TYR B 196    -126.186  83.937 293.813  1.00  0.00           C  
ATOM   3124  C   TYR B 196    -124.945  84.029 292.922  1.00  0.00           C  
ATOM   3125  O   TYR B 196    -124.538  83.028 292.330  1.00  0.00           O  
ATOM   3126  CB  TYR B 196    -126.037  82.855 294.902  1.00  0.00           C  
ATOM   3127  CG  TYR B 196    -127.014  82.993 296.060  1.00  0.00           C  
ATOM   3128  CD1 TYR B 196    -128.389  82.746 295.865  1.00  0.00           C  
ATOM   3129  CD2 TYR B 196    -126.555  83.376 297.340  1.00  0.00           C  
ATOM   3130  CE1 TYR B 196    -129.301  82.899 296.924  1.00  0.00           C  
ATOM   3131  CE2 TYR B 196    -127.466  83.513 298.407  1.00  0.00           C  
ATOM   3132  CZ  TYR B 196    -128.840  83.286 298.196  1.00  0.00           C  
ATOM   3133  OH  TYR B 196    -129.729  83.445 299.218  1.00  0.00           O  
ATOM   3134  N   THR B 197    -124.397  85.247 292.837  1.00  0.00           N  
ATOM   3135  CA  THR B 197    -123.253  85.589 291.999  1.00  0.00           C  
ATOM   3136  C   THR B 197    -122.128  86.167 292.873  1.00  0.00           C  
ATOM   3137  O   THR B 197    -122.393  86.847 293.865  1.00  0.00           O  
ATOM   3138  CB  THR B 197    -123.649  86.634 290.918  1.00  0.00           C  
ATOM   3139  OG1 THR B 197    -123.995  87.892 291.467  1.00  0.00           O  
ATOM   3140  CG2 THR B 197    -124.806  86.187 290.009  1.00  0.00           C  
ATOM   3141  N   CYS B 198    -120.888  85.870 292.464  1.00  0.00           N  
ATOM   3142  CA  CYS B 198    -119.648  86.341 293.071  1.00  0.00           C  
ATOM   3143  C   CYS B 198    -118.977  87.285 292.065  1.00  0.00           C  
ATOM   3144  O   CYS B 198    -118.466  86.836 291.036  1.00  0.00           O  
ATOM   3145  SG  CYS B 198    -117.073  85.413 293.936  1.00  0.00           S  
ATOM   3146  CB  CYS B 198    -118.795  85.118 293.451  1.00  0.00           C  
ATOM   3147  N   ASN B 199    -119.051  88.583 292.382  1.00  0.00           N  
ATOM   3148  CA  ASN B 199    -118.631  89.697 291.536  1.00  0.00           C  
ATOM   3149  C   ASN B 199    -117.262  90.183 292.014  1.00  0.00           C  
ATOM   3150  O   ASN B 199    -117.106  90.465 293.203  1.00  0.00           O  
ATOM   3151  CB  ASN B 199    -119.669  90.840 291.612  1.00  0.00           C  
ATOM   3152  CG  ASN B 199    -121.082  90.382 291.243  1.00  0.00           C  
ATOM   3153  OD1 ASN B 199    -121.799  89.850 292.085  1.00  0.00           O  
ATOM   3154  ND2 ASN B 199    -121.487  90.591 289.990  1.00  0.00           N  
ATOM   3155  N   VAL B 200    -116.293  90.223 291.089  1.00  0.00           N  
ATOM   3156  CA  VAL B 200    -114.878  90.395 291.394  1.00  0.00           C  
ATOM   3157  C   VAL B 200    -114.248  91.389 290.409  1.00  0.00           C  
ATOM   3158  O   VAL B 200    -114.415  91.220 289.203  1.00  0.00           O  
ATOM   3159  CB  VAL B 200    -114.124  89.036 291.283  1.00  0.00           C  
ATOM   3160  CG1 VAL B 200    -112.606  89.133 291.545  1.00  0.00           C  
ATOM   3161  CG2 VAL B 200    -114.754  87.973 292.203  1.00  0.00           C  
ATOM   3162  N   ASP B 201    -113.514  92.381 290.941  1.00  0.00           N  
ATOM   3163  CA  ASP B 201    -112.821  93.417 290.175  1.00  0.00           C  
ATOM   3164  C   ASP B 201    -111.311  93.337 290.463  1.00  0.00           C  
ATOM   3165  O   ASP B 201    -110.913  93.081 291.601  1.00  0.00           O  
ATOM   3166  CB  ASP B 201    -113.379  94.823 290.524  1.00  0.00           C  
ATOM   3167  CG  ASP B 201    -112.834  95.979 289.669  1.00  0.00           C  
ATOM   3168  OD1 ASP B 201    -112.733  97.096 290.221  1.00  0.00           O  
ATOM   3169  OD2 ASP B 201    -112.595  95.757 288.462  1.00  0.00           O  
ATOM   3170  N   HIS B 202    -110.515  93.612 289.421  1.00  0.00           N  
ATOM   3171  CA  HIS B 202    -109.067  93.760 289.463  1.00  0.00           C  
ATOM   3172  C   HIS B 202    -108.718  95.033 288.687  1.00  0.00           C  
ATOM   3173  O   HIS B 202    -108.670  95.005 287.457  1.00  0.00           O  
ATOM   3174  CB  HIS B 202    -108.415  92.517 288.843  1.00  0.00           C  
ATOM   3175  CG  HIS B 202    -106.909  92.554 288.806  1.00  0.00           C  
ATOM   3176  ND1 HIS B 202    -106.201  92.937 287.665  1.00  0.00           N  
ATOM   3177  CD2 HIS B 202    -106.011  92.272 289.812  1.00  0.00           C  
ATOM   3178  CE1 HIS B 202    -104.927  92.880 288.018  1.00  0.00           C  
ATOM   3179  NE2 HIS B 202    -104.756  92.490 289.278  1.00  0.00           N  
ATOM   3180  N   LYS B 203    -108.496  96.129 289.423  1.00  0.00           N  
ATOM   3181  CA  LYS B 203    -108.230  97.446 288.852  1.00  0.00           C  
ATOM   3182  C   LYS B 203    -106.808  97.713 288.281  1.00  0.00           C  
ATOM   3183  O   LYS B 203    -106.724  98.574 287.405  1.00  0.00           O  
ATOM   3184  CB  LYS B 203    -108.727  98.528 289.830  1.00  0.00           C  
ATOM   3185  CG  LYS B 203    -108.942  99.914 289.189  1.00  0.00           C  
ATOM   3186  CD  LYS B 203    -109.839 100.864 290.006  1.00  0.00           C  
ATOM   3187  CE  LYS B 203    -111.248 100.326 290.337  1.00  0.00           C  
ATOM   3188  NZ  LYS B 203    -111.933  99.773 289.154  1.00  0.00           N  
ATOM   3189  N   PRO B 204    -105.748  96.945 288.649  1.00  0.00           N  
ATOM   3190  CA  PRO B 204    -104.437  97.028 287.962  1.00  0.00           C  
ATOM   3191  C   PRO B 204    -104.394  96.606 286.476  1.00  0.00           C  
ATOM   3192  O   PRO B 204    -103.415  96.942 285.810  1.00  0.00           O  
ATOM   3193  CB  PRO B 204    -103.491  96.176 288.824  1.00  0.00           C  
ATOM   3194  CG  PRO B 204    -104.125  96.172 290.202  1.00  0.00           C  
ATOM   3195  CD  PRO B 204    -105.616  96.179 289.893  1.00  0.00           C  
ATOM   3196  N   SER B 205    -105.441  95.924 285.979  1.00  0.00           N  
ATOM   3197  CA  SER B 205    -105.662  95.647 284.553  1.00  0.00           C  
ATOM   3198  C   SER B 205    -107.045  96.141 284.072  1.00  0.00           C  
ATOM   3199  O   SER B 205    -107.289  96.134 282.866  1.00  0.00           O  
ATOM   3200  CB  SER B 205    -105.432  94.143 284.285  1.00  0.00           C  
ATOM   3201  OG  SER B 205    -106.536  93.340 284.651  1.00  0.00           O  
ATOM   3202  N   ASN B 206    -107.916  96.550 285.015  1.00  0.00           N  
ATOM   3203  CA  ASN B 206    -109.303  96.994 284.832  1.00  0.00           C  
ATOM   3204  C   ASN B 206    -110.276  95.890 284.355  1.00  0.00           C  
ATOM   3205  O   ASN B 206    -111.392  96.209 283.944  1.00  0.00           O  
ATOM   3206  CB  ASN B 206    -109.375  98.275 283.953  1.00  0.00           C  
ATOM   3207  CG  ASN B 206    -110.477  99.265 284.354  1.00  0.00           C  
ATOM   3208  OD1 ASN B 206    -110.772  99.453 285.533  1.00  0.00           O  
ATOM   3209  ND2 ASN B 206    -111.077  99.928 283.363  1.00  0.00           N  
ATOM   3210  N   THR B 207    -109.862  94.614 284.454  1.00  0.00           N  
ATOM   3211  CA  THR B 207    -110.693  93.445 284.172  1.00  0.00           C  
ATOM   3212  C   THR B 207    -111.627  93.157 285.363  1.00  0.00           C  
ATOM   3213  O   THR B 207    -111.176  93.162 286.508  1.00  0.00           O  
ATOM   3214  CB  THR B 207    -109.816  92.191 283.920  1.00  0.00           C  
ATOM   3215  OG1 THR B 207    -109.071  92.392 282.733  1.00  0.00           O  
ATOM   3216  CG2 THR B 207    -110.561  90.846 283.786  1.00  0.00           C  
ATOM   3217  N   LYS B 208    -112.904  92.886 285.051  1.00  0.00           N  
ATOM   3218  CA  LYS B 208    -113.946  92.570 286.020  1.00  0.00           C  
ATOM   3219  C   LYS B 208    -114.729  91.341 285.536  1.00  0.00           C  
ATOM   3220  O   LYS B 208    -114.977  91.203 284.337  1.00  0.00           O  
ATOM   3221  CB  LYS B 208    -114.843  93.813 286.211  1.00  0.00           C  
ATOM   3222  CG  LYS B 208    -115.894  93.680 287.329  1.00  0.00           C  
ATOM   3223  CD  LYS B 208    -116.677  94.977 287.600  1.00  0.00           C  
ATOM   3224  CE  LYS B 208    -117.655  95.387 286.487  1.00  0.00           C  
ATOM   3225  NZ  LYS B 208    -118.789  94.453 286.379  1.00  0.00           N  
ATOM   3226  N   VAL B 209    -115.099  90.479 286.494  1.00  0.00           N  
ATOM   3227  CA  VAL B 209    -115.833  89.233 286.281  1.00  0.00           C  
ATOM   3228  C   VAL B 209    -117.063  89.222 287.207  1.00  0.00           C  
ATOM   3229  O   VAL B 209    -116.949  89.596 288.372  1.00  0.00           O  
ATOM   3230  CB  VAL B 209    -114.937  88.005 286.617  1.00  0.00           C  
ATOM   3231  CG1 VAL B 209    -115.680  86.657 286.562  1.00  0.00           C  
ATOM   3232  CG2 VAL B 209    -113.694  87.935 285.713  1.00  0.00           C  
ATOM   3233  N   ASP B 210    -118.212  88.788 286.665  1.00  0.00           N  
ATOM   3234  CA  ASP B 210    -119.518  88.769 287.334  1.00  0.00           C  
ATOM   3235  C   ASP B 210    -120.109  87.354 287.253  1.00  0.00           C  
ATOM   3236  O   ASP B 210    -121.167  87.151 286.656  1.00  0.00           O  
ATOM   3237  CB  ASP B 210    -120.478  89.852 286.779  1.00  0.00           C  
ATOM   3238  CG  ASP B 210    -119.880  91.261 286.781  1.00  0.00           C  
ATOM   3239  OD1 ASP B 210    -119.486  91.726 285.690  1.00  0.00           O  
ATOM   3240  OD2 ASP B 210    -119.841  91.862 287.878  1.00  0.00           O  
ATOM   3241  N   LYS B 211    -119.373  86.385 287.821  1.00  0.00           N  
ATOM   3242  CA  LYS B 211    -119.635  84.956 287.668  1.00  0.00           C  
ATOM   3243  C   LYS B 211    -120.773  84.465 288.575  1.00  0.00           C  
ATOM   3244  O   LYS B 211    -120.740  84.723 289.779  1.00  0.00           O  
ATOM   3245  CB  LYS B 211    -118.323  84.195 287.960  1.00  0.00           C  
ATOM   3246  CG  LYS B 211    -118.344  82.694 287.631  1.00  0.00           C  
ATOM   3247  CD  LYS B 211    -118.391  82.428 286.115  1.00  0.00           C  
ATOM   3248  CE  LYS B 211    -118.524  80.949 285.751  1.00  0.00           C  
ATOM   3249  NZ  LYS B 211    -119.865  80.422 286.063  1.00  0.00           N  
ATOM   3250  N   ARG B 212    -121.713  83.699 287.991  1.00  0.00           N  
ATOM   3251  CA  ARG B 212    -122.722  82.951 288.738  1.00  0.00           C  
ATOM   3252  C   ARG B 212    -122.109  81.676 289.333  1.00  0.00           C  
ATOM   3253  O   ARG B 212    -121.457  80.925 288.605  1.00  0.00           O  
ATOM   3254  CB  ARG B 212    -123.926  82.616 287.830  1.00  0.00           C  
ATOM   3255  CG  ARG B 212    -125.085  81.958 288.600  1.00  0.00           C  
ATOM   3256  CD  ARG B 212    -126.333  81.701 287.749  1.00  0.00           C  
ATOM   3257  NE  ARG B 212    -127.366  81.024 288.548  1.00  0.00           N  
ATOM   3258  CZ  ARG B 212    -127.449  79.705 288.780  1.00  0.00           C  
ATOM   3259  NH1 ARG B 212    -128.378  79.250 289.631  1.00  0.00           N  
ATOM   3260  NH2 ARG B 212    -126.624  78.832 288.184  1.00  0.00           N  
ATOM   3261  N   VAL B 213    -122.369  81.442 290.629  1.00  0.00           N  
ATOM   3262  CA  VAL B 213    -121.977  80.222 291.329  1.00  0.00           C  
ATOM   3263  C   VAL B 213    -122.912  79.060 290.927  1.00  0.00           C  
ATOM   3264  O   VAL B 213    -124.124  79.157 291.126  1.00  0.00           O  
ATOM   3265  CB  VAL B 213    -121.930  80.449 292.863  1.00  0.00           C  
ATOM   3266  CG1 VAL B 213    -121.818  79.163 293.700  1.00  0.00           C  
ATOM   3267  CG2 VAL B 213    -120.774  81.401 293.215  1.00  0.00           C  
ATOM   3268  N   GLU B 214    -122.325  78.040 290.275  1.00  0.00           N  
ATOM   3269  CA  GLU B 214    -123.029  77.118 289.380  1.00  0.00           C  
ATOM   3270  C   GLU B 214    -122.375  75.722 289.364  1.00  0.00           C  
ATOM   3271  O   GLU B 214    -121.182  75.599 289.647  1.00  0.00           O  
ATOM   3272  CB  GLU B 214    -123.091  77.811 288.000  1.00  0.00           C  
ATOM   3273  CG  GLU B 214    -123.819  77.047 286.883  1.00  0.00           C  
ATOM   3274  CD  GLU B 214    -124.033  77.958 285.676  1.00  0.00           C  
ATOM   3275  OE1 GLU B 214    -124.873  78.878 285.810  1.00  0.00           O  
ATOM   3276  OE2 GLU B 214    -123.346  77.738 284.657  1.00  0.00           O  
ATOM   3277  N   SER B 215    -123.198  74.697 289.076  1.00  0.00           N  
ATOM   3278  CA  SER B 215    -122.930  73.280 289.357  1.00  0.00           C  
ATOM   3279  C   SER B 215    -122.925  72.395 288.092  1.00  0.00           C  
ATOM   3280  O   SER B 215    -123.260  72.866 287.006  1.00  0.00           O  
ATOM   3281  CB  SER B 215    -124.056  72.792 290.302  1.00  0.00           C  
ATOM   3282  OG  SER B 215    -123.999  73.434 291.557  1.00  0.00           O  
ATOM   3283  N   LYS B 216    -122.620  71.099 288.312  1.00  0.00           N  
ATOM   3284  CA  LYS B 216    -122.812  69.931 287.434  1.00  0.00           C  
ATOM   3285  C   LYS B 216    -121.764  69.784 286.317  1.00  0.00           C  
ATOM   3286  O   LYS B 216    -121.516  70.735 285.580  1.00  0.00           O  
ATOM   3287  CB  LYS B 216    -124.256  69.840 286.877  1.00  0.00           C  
ATOM   3288  CG  LYS B 216    -125.371  69.777 287.944  1.00  0.00           C  
ATOM   3289  CD  LYS B 216    -125.397  68.471 288.760  1.00  0.00           C  
ATOM   3290  CE  LYS B 216    -126.443  68.477 289.887  1.00  0.00           C  
ATOM   3291  NZ  LYS B 216    -126.056  69.374 290.993  1.00  0.00           N  
ATOM   3292  N   TYR B 217    -121.205  68.565 286.215  1.00  0.00           N  
ATOM   3293  CA  TYR B 217    -120.092  68.141 285.353  1.00  0.00           C  
ATOM   3294  C   TYR B 217    -120.347  66.693 284.862  1.00  0.00           C  
ATOM   3295  O   TYR B 217    -121.186  65.996 285.435  1.00  0.00           O  
ATOM   3296  CB  TYR B 217    -118.782  68.350 286.172  1.00  0.00           C  
ATOM   3297  CG  TYR B 217    -117.513  67.589 285.808  1.00  0.00           C  
ATOM   3298  CD1 TYR B 217    -116.937  67.704 284.526  1.00  0.00           C  
ATOM   3299  CD2 TYR B 217    -116.863  66.808 286.789  1.00  0.00           C  
ATOM   3300  CE1 TYR B 217    -115.743  67.023 284.218  1.00  0.00           C  
ATOM   3301  CE2 TYR B 217    -115.657  66.146 286.490  1.00  0.00           C  
ATOM   3302  CZ  TYR B 217    -115.105  66.240 285.197  1.00  0.00           C  
ATOM   3303  OH  TYR B 217    -113.964  65.561 284.891  1.00  0.00           O  
ATOM   3304  N   GLY B 218    -119.652  66.259 283.795  1.00  0.00           N  
ATOM   3305  CA  GLY B 218    -119.791  64.899 283.264  1.00  0.00           C  
ATOM   3306  C   GLY B 218    -118.546  64.500 282.446  1.00  0.00           C  
ATOM   3307  O   GLY B 218    -117.979  65.346 281.751  1.00  0.00           O  
ATOM   3308  N   PRO B 219    -118.120  63.214 282.501  1.00  0.00           N  
ATOM   3309  CA  PRO B 219    -116.943  62.715 281.765  1.00  0.00           C  
ATOM   3310  C   PRO B 219    -117.274  62.249 280.323  1.00  0.00           C  
ATOM   3311  O   PRO B 219    -118.142  61.394 280.146  1.00  0.00           O  
ATOM   3312  CB  PRO B 219    -116.516  61.517 282.632  1.00  0.00           C  
ATOM   3313  CG  PRO B 219    -117.828  60.931 283.134  1.00  0.00           C  
ATOM   3314  CD  PRO B 219    -118.708  62.161 283.338  1.00  0.00           C  
ATOM   3315  N   PRO B 220    -116.518  62.761 279.321  1.00  0.00           N  
ATOM   3316  CA  PRO B 220    -116.536  62.228 277.943  1.00  0.00           C  
ATOM   3317  C   PRO B 220    -115.606  61.004 277.760  1.00  0.00           C  
ATOM   3318  O   PRO B 220    -115.449  60.203 278.682  1.00  0.00           O  
ATOM   3319  CD  PRO B 220    -115.623  63.917 279.435  1.00  0.00           C  
ATOM   3320  CB  PRO B 220    -116.049  63.446 277.136  1.00  0.00           C  
ATOM   3321  CG  PRO B 220    -115.023  64.107 278.046  1.00  0.00           C  
ATOM   3322  N   CYS B 221    -114.951  60.933 276.586  1.00  0.00           N  
ATOM   3323  CA  CYS B 221    -113.747  60.131 276.341  1.00  0.00           C  
ATOM   3324  C   CYS B 221    -112.572  61.120 276.103  1.00  0.00           C  
ATOM   3325  O   CYS B 221    -112.453  61.642 274.993  1.00  0.00           O  
ATOM   3326  CB  CYS B 221    -113.989  59.174 275.141  1.00  0.00           C  
ATOM   3327  SG  CYS B 221    -112.510  58.336 274.477  1.00  0.00           S  
ATOM   3328  N   PRO B 222    -111.726  61.369 277.133  1.00  0.00           N  
ATOM   3329  CA  PRO B 222    -110.543  62.244 277.002  1.00  0.00           C  
ATOM   3330  C   PRO B 222    -109.404  61.856 276.021  1.00  0.00           C  
ATOM   3331  O   PRO B 222    -108.865  62.788 275.422  1.00  0.00           O  
ATOM   3332  CD  PRO B 222    -111.926  60.980 278.531  1.00  0.00           C  
ATOM   3333  CB  PRO B 222    -109.996  62.360 278.437  1.00  0.00           C  
ATOM   3334  CG  PRO B 222    -111.174  62.030 279.334  1.00  0.00           C  
ATOM   3335  N   PRO B 223    -108.995  60.565 275.890  1.00  0.00           N  
ATOM   3336  CA  PRO B 223    -107.709  60.243 275.233  1.00  0.00           C  
ATOM   3337  C   PRO B 223    -107.660  60.458 273.710  1.00  0.00           C  
ATOM   3338  O   PRO B 223    -108.630  60.199 272.997  1.00  0.00           O  
ATOM   3339  CB  PRO B 223    -107.434  58.780 275.614  1.00  0.00           C  
ATOM   3340  CG  PRO B 223    -108.799  58.198 275.913  1.00  0.00           C  
ATOM   3341  CD  PRO B 223    -109.525  59.370 276.555  1.00  0.00           C  
ATOM   3342  N   CYS B 224    -106.475  60.908 273.278  1.00  0.00           N  
ATOM   3343  CA  CYS B 224    -106.025  61.102 271.902  1.00  0.00           C  
ATOM   3344  C   CYS B 224    -104.634  60.447 271.672  1.00  0.00           C  
ATOM   3345  O   CYS B 224    -104.537  59.650 270.737  1.00  0.00           O  
ATOM   3346  CB  CYS B 224    -106.128  62.598 271.523  1.00  0.00           C  
ATOM   3347  SG  CYS B 224    -105.449  63.123 269.921  1.00  0.00           S  
ATOM   3348  N   PRO B 225    -103.623  60.656 272.560  1.00  0.00           N  
ATOM   3349  CA  PRO B 225    -102.528  59.682 272.704  1.00  0.00           C  
ATOM   3350  C   PRO B 225    -101.332  59.904 271.753  1.00  0.00           C  
ATOM   3351  O   PRO B 225    -101.129  59.091 270.853  1.00  0.00           O  
ATOM   3352  CD  PRO B 225    -103.519  61.713 273.578  1.00  0.00           C  
ATOM   3353  CB  PRO B 225    -102.155  59.821 274.188  1.00  0.00           C  
ATOM   3354  CG  PRO B 225    -102.392  61.287 274.522  1.00  0.00           C  
ATOM   3355  N   ALA B 226    -100.548  60.969 272.000  1.00  0.00           N  
ATOM   3356  CA  ALA B 226     -99.241  61.260 271.403  1.00  0.00           C  
ATOM   3357  C   ALA B 226     -98.260  60.071 271.575  1.00  0.00           C  
ATOM   3358  O   ALA B 226     -97.383  60.174 272.435  1.00  0.00           O  
ATOM   3359  CB  ALA B 226     -98.688  62.500 272.124  1.00  0.00           C  
ATOM   3360  N   PRO B 227     -98.415  58.961 270.809  1.00  0.00           N  
ATOM   3361  CA  PRO B 227     -97.523  57.788 270.920  1.00  0.00           C  
ATOM   3362  C   PRO B 227     -96.108  58.038 270.366  1.00  0.00           C  
ATOM   3363  O   PRO B 227     -95.953  58.730 269.359  1.00  0.00           O  
ATOM   3364  CD  PRO B 227     -99.410  58.720 269.771  1.00  0.00           C  
ATOM   3365  CB  PRO B 227     -98.240  56.685 270.105  1.00  0.00           C  
ATOM   3366  CG  PRO B 227     -99.629  57.220 269.806  1.00  0.00           C  
ATOM   3367  N   GLU B 228     -95.119  57.418 271.023  1.00  0.00           N  
ATOM   3368  CA  GLU B 228     -93.733  57.308 270.564  1.00  0.00           C  
ATOM   3369  C   GLU B 228     -93.415  55.839 270.240  1.00  0.00           C  
ATOM   3370  O   GLU B 228     -93.776  54.948 271.012  1.00  0.00           O  
ATOM   3371  CB  GLU B 228     -92.762  57.881 271.626  1.00  0.00           C  
ATOM   3372  CG  GLU B 228     -92.763  59.422 271.762  1.00  0.00           C  
ATOM   3373  CD  GLU B 228     -92.349  60.167 270.487  1.00  0.00           C  
ATOM   3374  OE1 GLU B 228     -91.497  59.625 269.747  1.00  0.00           O  
ATOM   3375  OE2 GLU B 228     -92.887  61.276 270.274  1.00  0.00           O  
ATOM   3376  N   ALA B 229     -92.756  55.615 269.092  1.00  0.00           N  
ATOM   3377  CA  ALA B 229     -92.450  54.285 268.563  1.00  0.00           C  
ATOM   3378  C   ALA B 229     -90.935  54.027 268.509  1.00  0.00           C  
ATOM   3379  O   ALA B 229     -90.141  54.963 268.610  1.00  0.00           O  
ATOM   3380  CB  ALA B 229     -93.088  54.139 267.169  1.00  0.00           C  
ATOM   3381  N   ALA B 230     -90.576  52.744 268.329  1.00  0.00           N  
ATOM   3382  CA  ALA B 230     -89.203  52.259 268.181  1.00  0.00           C  
ATOM   3383  C   ALA B 230     -88.995  51.708 266.762  1.00  0.00           C  
ATOM   3384  O   ALA B 230     -89.943  51.202 266.157  1.00  0.00           O  
ATOM   3385  CB  ALA B 230     -88.928  51.181 269.242  1.00  0.00           C  
ATOM   3386  N   GLY B 231     -87.754  51.821 266.257  1.00  0.00           N  
ATOM   3387  CA  GLY B 231     -87.404  51.477 264.877  1.00  0.00           C  
ATOM   3388  C   GLY B 231     -86.851  50.051 264.722  1.00  0.00           C  
ATOM   3389  O   GLY B 231     -86.745  49.583 263.589  1.00  0.00           O  
ATOM   3390  N   GLY B 232     -86.500  49.363 265.825  1.00  0.00           N  
ATOM   3391  CA  GLY B 232     -85.882  48.031 265.808  1.00  0.00           C  
ATOM   3392  C   GLY B 232     -84.406  48.111 265.349  1.00  0.00           C  
ATOM   3393  O   GLY B 232     -83.781  49.157 265.533  1.00  0.00           O  
ATOM   3394  N   PRO B 233     -83.829  47.031 264.768  1.00  0.00           N  
ATOM   3395  CA  PRO B 233     -82.468  47.062 264.188  1.00  0.00           C  
ATOM   3396  C   PRO B 233     -82.348  47.931 262.923  1.00  0.00           C  
ATOM   3397  O   PRO B 233     -83.362  48.319 262.344  1.00  0.00           O  
ATOM   3398  CD  PRO B 233     -84.428  45.701 264.639  1.00  0.00           C  
ATOM   3399  CB  PRO B 233     -82.172  45.585 263.875  1.00  0.00           C  
ATOM   3400  CG  PRO B 233     -83.533  44.951 263.659  1.00  0.00           C  
ATOM   3401  N   SER B 234     -81.099  48.199 262.510  1.00  0.00           N  
ATOM   3402  CA  SER B 234     -80.788  48.923 261.279  1.00  0.00           C  
ATOM   3403  C   SER B 234     -79.479  48.392 260.680  1.00  0.00           C  
ATOM   3404  O   SER B 234     -78.511  48.185 261.413  1.00  0.00           O  
ATOM   3405  CB  SER B 234     -80.753  50.440 261.561  1.00  0.00           C  
ATOM   3406  OG  SER B 234     -80.506  51.182 260.382  1.00  0.00           O  
ATOM   3407  N   VAL B 235     -79.487  48.192 259.351  1.00  0.00           N  
ATOM   3408  CA  VAL B 235     -78.353  47.690 258.578  1.00  0.00           C  
ATOM   3409  C   VAL B 235     -77.437  48.852 258.161  1.00  0.00           C  
ATOM   3410  O   VAL B 235     -77.923  49.882 257.692  1.00  0.00           O  
ATOM   3411  CB  VAL B 235     -78.818  46.959 257.283  1.00  0.00           C  
ATOM   3412  CG1 VAL B 235     -77.663  46.402 256.430  1.00  0.00           C  
ATOM   3413  CG2 VAL B 235     -79.798  45.822 257.607  1.00  0.00           C  
ATOM   3414  N   PHE B 236     -76.126  48.628 258.313  1.00  0.00           N  
ATOM   3415  CA  PHE B 236     -75.049  49.514 257.883  1.00  0.00           C  
ATOM   3416  C   PHE B 236     -74.006  48.705 257.101  1.00  0.00           C  
ATOM   3417  O   PHE B 236     -73.930  47.484 257.254  1.00  0.00           O  
ATOM   3418  CB  PHE B 236     -74.429  50.222 259.106  1.00  0.00           C  
ATOM   3419  CG  PHE B 236     -75.379  51.177 259.804  1.00  0.00           C  
ATOM   3420  CD1 PHE B 236     -76.104  50.767 260.943  1.00  0.00           C  
ATOM   3421  CE1 PHE B 236     -77.056  51.612 261.499  1.00  0.00           C  
ATOM   3422  CZ  PHE B 236     -77.323  52.845 260.919  1.00  0.00           C  
ATOM   3423  CD2 PHE B 236     -75.683  52.419 259.208  1.00  0.00           C  
ATOM   3424  CE2 PHE B 236     -76.647  53.243 259.772  1.00  0.00           C  
ATOM   3425  N   LEU B 237     -73.229  49.404 256.258  1.00  0.00           N  
ATOM   3426  CA  LEU B 237     -72.263  48.791 255.347  1.00  0.00           C  
ATOM   3427  C   LEU B 237     -71.007  49.666 255.262  1.00  0.00           C  
ATOM   3428  O   LEU B 237     -71.119  50.893 255.258  1.00  0.00           O  
ATOM   3429  CB  LEU B 237     -72.943  48.586 253.973  1.00  0.00           C  
ATOM   3430  CG  LEU B 237     -72.291  47.502 253.097  1.00  0.00           C  
ATOM   3431  CD1 LEU B 237     -72.353  46.112 253.742  1.00  0.00           C  
ATOM   3432  CD2 LEU B 237     -72.940  47.463 251.711  1.00  0.00           C  
ATOM   3433  N   PHE B 238     -69.839  49.004 255.238  1.00  0.00           N  
ATOM   3434  CA  PHE B 238     -68.517  49.615 255.395  1.00  0.00           C  
ATOM   3435  C   PHE B 238     -67.541  49.035 254.350  1.00  0.00           C  
ATOM   3436  O   PHE B 238     -67.635  47.843 254.046  1.00  0.00           O  
ATOM   3437  CB  PHE B 238     -68.016  49.323 256.823  1.00  0.00           C  
ATOM   3438  CG  PHE B 238     -68.830  49.976 257.927  1.00  0.00           C  
ATOM   3439  CD1 PHE B 238     -69.928  49.295 258.493  1.00  0.00           C  
ATOM   3440  CE1 PHE B 238     -70.742  49.936 259.416  1.00  0.00           C  
ATOM   3441  CZ  PHE B 238     -70.495  51.256 259.770  1.00  0.00           C  
ATOM   3442  CD2 PHE B 238     -68.614  51.328 258.265  1.00  0.00           C  
ATOM   3443  CE2 PHE B 238     -69.438  51.951 259.194  1.00  0.00           C  
ATOM   3444  N   PRO B 239     -66.638  49.878 253.795  1.00  0.00           N  
ATOM   3445  CA  PRO B 239     -65.816  49.495 252.634  1.00  0.00           C  
ATOM   3446  C   PRO B 239     -64.545  48.692 253.003  1.00  0.00           C  
ATOM   3447  O   PRO B 239     -64.182  48.633 254.180  1.00  0.00           O  
ATOM   3448  CD  PRO B 239     -66.379  51.268 254.197  1.00  0.00           C  
ATOM   3449  CB  PRO B 239     -65.445  50.869 252.046  1.00  0.00           C  
ATOM   3450  CG  PRO B 239     -65.278  51.763 253.264  1.00  0.00           C  
ATOM   3451  N   PRO B 240     -63.825  48.189 251.974  1.00  0.00           N  
ATOM   3452  CA  PRO B 240     -62.398  47.840 252.092  1.00  0.00           C  
ATOM   3453  C   PRO B 240     -61.495  49.077 252.231  1.00  0.00           C  
ATOM   3454  O   PRO B 240     -61.897  50.187 251.875  1.00  0.00           O  
ATOM   3455  CD  PRO B 240     -64.306  47.978 250.606  1.00  0.00           C  
ATOM   3456  CB  PRO B 240     -62.104  47.125 250.763  1.00  0.00           C  
ATOM   3457  CG  PRO B 240     -63.057  47.757 249.766  1.00  0.00           C  
ATOM   3458  N   LYS B 241     -60.253  48.838 252.678  1.00  0.00           N  
ATOM   3459  CA  LYS B 241     -59.170  49.818 252.598  1.00  0.00           C  
ATOM   3460  C   LYS B 241     -58.735  49.964 251.121  1.00  0.00           C  
ATOM   3461  O   LYS B 241     -58.650  48.942 250.435  1.00  0.00           O  
ATOM   3462  CB  LYS B 241     -57.954  49.321 253.408  1.00  0.00           C  
ATOM   3463  CG  LYS B 241     -58.258  48.918 254.859  1.00  0.00           C  
ATOM   3464  CD  LYS B 241     -57.000  48.419 255.594  1.00  0.00           C  
ATOM   3465  CE  LYS B 241     -57.306  47.562 256.830  1.00  0.00           C  
ATOM   3466  NZ  LYS B 241     -57.968  46.296 256.462  1.00  0.00           N  
ATOM   3467  N   PRO B 242     -58.388  51.193 250.671  1.00  0.00           N  
ATOM   3468  CA  PRO B 242     -57.634  51.392 249.416  1.00  0.00           C  
ATOM   3469  C   PRO B 242     -56.327  50.579 249.314  1.00  0.00           C  
ATOM   3470  O   PRO B 242     -55.980  50.155 248.216  1.00  0.00           O  
ATOM   3471  CB  PRO B 242     -57.362  52.905 249.378  1.00  0.00           C  
ATOM   3472  CG  PRO B 242     -58.449  53.512 250.249  1.00  0.00           C  
ATOM   3473  CD  PRO B 242     -58.647  52.467 251.338  1.00  0.00           C  
ATOM   3474  N   LYS B 243     -55.666  50.324 250.460  1.00  0.00           N  
ATOM   3475  CA  LYS B 243     -54.477  49.480 250.566  1.00  0.00           C  
ATOM   3476  C   LYS B 243     -54.742  48.032 250.105  1.00  0.00           C  
ATOM   3477  O   LYS B 243     -53.970  47.507 249.305  1.00  0.00           O  
ATOM   3478  CB  LYS B 243     -53.949  49.512 252.020  1.00  0.00           C  
ATOM   3479  CG  LYS B 243     -52.448  49.193 252.113  1.00  0.00           C  
ATOM   3480  CD  LYS B 243     -51.875  49.335 253.530  1.00  0.00           C  
ATOM   3481  CE  LYS B 243     -50.349  49.169 253.548  1.00  0.00           C  
ATOM   3482  NZ  LYS B 243     -49.798  49.328 254.904  1.00  0.00           N  
ATOM   3483  N   ASP B 244     -55.847  47.442 250.595  1.00  0.00           N  
ATOM   3484  CA  ASP B 244     -56.279  46.068 250.305  1.00  0.00           C  
ATOM   3485  C   ASP B 244     -56.721  45.854 248.849  1.00  0.00           C  
ATOM   3486  O   ASP B 244     -56.466  44.780 248.305  1.00  0.00           O  
ATOM   3487  CB  ASP B 244     -57.367  45.537 251.275  1.00  0.00           C  
ATOM   3488  CG  ASP B 244     -57.070  45.728 252.768  1.00  0.00           C  
ATOM   3489  OD1 ASP B 244     -55.878  45.838 253.132  1.00  0.00           O  
ATOM   3490  OD2 ASP B 244     -58.051  45.716 253.544  1.00  0.00           O  
ATOM   3491  N   THR B 245     -57.349  46.877 248.246  1.00  0.00           N  
ATOM   3492  CA  THR B 245     -57.784  46.882 246.848  1.00  0.00           C  
ATOM   3493  C   THR B 245     -56.614  46.864 245.845  1.00  0.00           C  
ATOM   3494  O   THR B 245     -56.706  46.189 244.821  1.00  0.00           O  
ATOM   3495  CB  THR B 245     -58.657  48.130 246.540  1.00  0.00           C  
ATOM   3496  OG1 THR B 245     -59.769  48.154 247.412  1.00  0.00           O  
ATOM   3497  CG2 THR B 245     -59.183  48.229 245.096  1.00  0.00           C  
ATOM   3498  N   LEU B 246     -55.547  47.615 246.162  1.00  0.00           N  
ATOM   3499  CA  LEU B 246     -54.448  47.936 245.250  1.00  0.00           C  
ATOM   3500  C   LEU B 246     -53.274  46.938 245.282  1.00  0.00           C  
ATOM   3501  O   LEU B 246     -52.266  47.196 244.623  1.00  0.00           O  
ATOM   3502  CB  LEU B 246     -54.006  49.388 245.531  1.00  0.00           C  
ATOM   3503  CG  LEU B 246     -55.089  50.441 245.193  1.00  0.00           C  
ATOM   3504  CD1 LEU B 246     -54.656  51.840 245.664  1.00  0.00           C  
ATOM   3505  CD2 LEU B 246     -55.484  50.418 243.704  1.00  0.00           C  
ATOM   3506  N   MET B 247     -53.428  45.805 245.987  1.00  0.00           N  
ATOM   3507  CA  MET B 247     -52.503  44.674 245.943  1.00  0.00           C  
ATOM   3508  C   MET B 247     -53.296  43.366 245.865  1.00  0.00           C  
ATOM   3509  O   MET B 247     -54.239  43.168 246.633  1.00  0.00           O  
ATOM   3510  CB  MET B 247     -51.571  44.683 247.174  1.00  0.00           C  
ATOM   3511  CG  MET B 247     -50.323  45.552 246.972  1.00  0.00           C  
ATOM   3512  SD  MET B 247     -49.263  45.676 248.435  1.00  0.00           S  
ATOM   3513  CE  MET B 247     -47.982  46.776 247.777  1.00  0.00           C  
ATOM   3514  N   ILE B 248     -52.844  42.481 244.961  1.00  0.00           N  
ATOM   3515  CA  ILE B 248     -53.376  41.130 244.760  1.00  0.00           C  
ATOM   3516  C   ILE B 248     -53.092  40.155 245.925  1.00  0.00           C  
ATOM   3517  O   ILE B 248     -53.774  39.137 246.036  1.00  0.00           O  
ATOM   3518  CB  ILE B 248     -52.860  40.502 243.434  1.00  0.00           C  
ATOM   3519  CG2 ILE B 248     -53.420  41.266 242.219  1.00  0.00           C  
ATOM   3520  CG1 ILE B 248     -51.318  40.355 243.358  1.00  0.00           C  
ATOM   3521  CD1 ILE B 248     -50.834  39.538 242.153  1.00  0.00           C  
ATOM   3522  N   SER B 249     -52.109  40.500 246.774  1.00  0.00           N  
ATOM   3523  CA  SER B 249     -51.702  39.760 247.966  1.00  0.00           C  
ATOM   3524  C   SER B 249     -52.522  40.101 249.230  1.00  0.00           C  
ATOM   3525  O   SER B 249     -52.296  39.458 250.254  1.00  0.00           O  
ATOM   3526  CB  SER B 249     -50.192  40.004 248.173  1.00  0.00           C  
ATOM   3527  OG  SER B 249     -49.909  41.348 248.519  1.00  0.00           O  
ATOM   3528  N   ARG B 250     -53.427  41.096 249.154  1.00  0.00           N  
ATOM   3529  CA  ARG B 250     -54.198  41.599 250.294  1.00  0.00           C  
ATOM   3530  C   ARG B 250     -55.699  41.293 250.165  1.00  0.00           C  
ATOM   3531  O   ARG B 250     -56.270  40.792 251.133  1.00  0.00           O  
ATOM   3532  CB  ARG B 250     -53.958  43.110 250.448  1.00  0.00           C  
ATOM   3533  CG  ARG B 250     -52.506  43.482 250.810  1.00  0.00           C  
ATOM   3534  CD  ARG B 250     -52.319  44.989 251.041  1.00  0.00           C  
ATOM   3535  NE  ARG B 250     -53.018  45.456 252.247  1.00  0.00           N  
ATOM   3536  CZ  ARG B 250     -52.496  45.574 253.476  1.00  0.00           C  
ATOM   3537  NH1 ARG B 250     -53.309  45.922 254.480  1.00  0.00           N  
ATOM   3538  NH2 ARG B 250     -51.197  45.345 253.713  1.00  0.00           N  
ATOM   3539  N   THR B 251     -56.292  41.574 248.989  1.00  0.00           N  
ATOM   3540  CA  THR B 251     -57.690  41.323 248.595  1.00  0.00           C  
ATOM   3541  C   THR B 251     -58.735  42.169 249.377  1.00  0.00           C  
ATOM   3542  O   THR B 251     -58.832  42.019 250.595  1.00  0.00           O  
ATOM   3543  CB  THR B 251     -58.093  39.824 248.729  1.00  0.00           C  
ATOM   3544  OG1 THR B 251     -57.146  39.012 248.060  1.00  0.00           O  
ATOM   3545  CG2 THR B 251     -59.480  39.484 248.148  1.00  0.00           C  
ATOM   3546  N   PRO B 252     -59.516  43.038 248.684  1.00  0.00           N  
ATOM   3547  CA  PRO B 252     -60.555  43.848 249.347  1.00  0.00           C  
ATOM   3548  C   PRO B 252     -61.802  43.034 249.750  1.00  0.00           C  
ATOM   3549  O   PRO B 252     -62.084  41.991 249.162  1.00  0.00           O  
ATOM   3550  CD  PRO B 252     -59.492  43.289 247.239  1.00  0.00           C  
ATOM   3551  CB  PRO B 252     -60.873  44.926 248.303  1.00  0.00           C  
ATOM   3552  CG  PRO B 252     -60.641  44.256 246.964  1.00  0.00           C  
ATOM   3553  N   GLU B 253     -62.524  43.543 250.758  1.00  0.00           N  
ATOM   3554  CA  GLU B 253     -63.745  42.958 251.299  1.00  0.00           C  
ATOM   3555  C   GLU B 253     -64.642  44.073 251.860  1.00  0.00           C  
ATOM   3556  O   GLU B 253     -64.172  44.889 252.653  1.00  0.00           O  
ATOM   3557  CB  GLU B 253     -63.362  41.888 252.350  1.00  0.00           C  
ATOM   3558  CG  GLU B 253     -64.535  41.271 253.134  1.00  0.00           C  
ATOM   3559  CD  GLU B 253     -64.055  40.185 254.094  1.00  0.00           C  
ATOM   3560  OE1 GLU B 253     -64.168  38.999 253.715  1.00  0.00           O  
ATOM   3561  OE2 GLU B 253     -63.595  40.559 255.194  1.00  0.00           O  
ATOM   3562  N   VAL B 254     -65.926  44.057 251.461  1.00  0.00           N  
ATOM   3563  CA  VAL B 254     -66.988  44.883 252.039  1.00  0.00           C  
ATOM   3564  C   VAL B 254     -67.651  44.079 253.174  1.00  0.00           C  
ATOM   3565  O   VAL B 254     -67.935  42.895 252.988  1.00  0.00           O  
ATOM   3566  CB  VAL B 254     -68.060  45.250 250.967  1.00  0.00           C  
ATOM   3567  CG1 VAL B 254     -69.351  45.884 251.525  1.00  0.00           C  
ATOM   3568  CG2 VAL B 254     -67.477  46.199 249.907  1.00  0.00           C  
ATOM   3569  N   THR B 255     -67.873  44.731 254.325  1.00  0.00           N  
ATOM   3570  CA  THR B 255     -68.387  44.094 255.540  1.00  0.00           C  
ATOM   3571  C   THR B 255     -69.599  44.871 256.076  1.00  0.00           C  
ATOM   3572  O   THR B 255     -69.591  46.103 256.101  1.00  0.00           O  
ATOM   3573  CB  THR B 255     -67.286  44.040 256.630  1.00  0.00           C  
ATOM   3574  OG1 THR B 255     -66.281  43.137 256.217  1.00  0.00           O  
ATOM   3575  CG2 THR B 255     -67.726  43.635 258.053  1.00  0.00           C  
ATOM   3576  N   CYS B 256     -70.617  44.102 256.491  1.00  0.00           N  
ATOM   3577  CA  CYS B 256     -71.900  44.566 257.007  1.00  0.00           C  
ATOM   3578  C   CYS B 256     -71.930  44.499 258.537  1.00  0.00           C  
ATOM   3579  O   CYS B 256     -71.332  43.597 259.125  1.00  0.00           O  
ATOM   3580  CB  CYS B 256     -72.997  43.673 256.401  1.00  0.00           C  
ATOM   3581  SG  CYS B 256     -74.711  44.095 256.801  1.00  0.00           S  
ATOM   3582  N   VAL B 257     -72.662  45.447 259.136  1.00  0.00           N  
ATOM   3583  CA  VAL B 257     -72.920  45.521 260.570  1.00  0.00           C  
ATOM   3584  C   VAL B 257     -74.401  45.873 260.749  1.00  0.00           C  
ATOM   3585  O   VAL B 257     -74.853  46.877 260.202  1.00  0.00           O  
ATOM   3586  CB  VAL B 257     -72.093  46.641 261.260  1.00  0.00           C  
ATOM   3587  CG1 VAL B 257     -72.244  46.636 262.794  1.00  0.00           C  
ATOM   3588  CG2 VAL B 257     -70.608  46.564 260.886  1.00  0.00           C  
ATOM   3589  N   VAL B 258     -75.121  45.048 261.516  1.00  0.00           N  
ATOM   3590  CA  VAL B 258     -76.539  45.230 261.797  1.00  0.00           C  
ATOM   3591  C   VAL B 258     -76.675  45.375 263.320  1.00  0.00           C  
ATOM   3592  O   VAL B 258     -76.715  44.376 264.040  1.00  0.00           O  
ATOM   3593  CB  VAL B 258     -77.389  44.030 261.295  1.00  0.00           C  
ATOM   3594  CG1 VAL B 258     -78.902  44.258 261.496  1.00  0.00           C  
ATOM   3595  CG2 VAL B 258     -77.093  43.704 259.820  1.00  0.00           C  
ATOM   3596  N   VAL B 259     -76.688  46.636 263.775  1.00  0.00           N  
ATOM   3597  CA  VAL B 259     -76.809  47.009 265.185  1.00  0.00           C  
ATOM   3598  C   VAL B 259     -78.259  46.864 265.683  1.00  0.00           C  
ATOM   3599  O   VAL B 259     -79.197  46.952 264.889  1.00  0.00           O  
ATOM   3600  CB  VAL B 259     -76.356  48.482 265.414  1.00  0.00           C  
ATOM   3601  CG1 VAL B 259     -74.874  48.681 265.052  1.00  0.00           C  
ATOM   3602  CG2 VAL B 259     -77.232  49.551 264.725  1.00  0.00           C  
ATOM   3603  N   ASP B 260     -78.395  46.686 267.007  1.00  0.00           N  
ATOM   3604  CA  ASP B 260     -79.654  46.725 267.759  1.00  0.00           C  
ATOM   3605  C   ASP B 260     -80.660  45.610 267.400  1.00  0.00           C  
ATOM   3606  O   ASP B 260     -81.870  45.834 267.462  1.00  0.00           O  
ATOM   3607  CB  ASP B 260     -80.316  48.128 267.814  1.00  0.00           C  
ATOM   3608  CG  ASP B 260     -79.365  49.265 268.195  1.00  0.00           C  
ATOM   3609  OD1 ASP B 260     -79.590  50.376 267.674  1.00  0.00           O  
ATOM   3610  OD2 ASP B 260     -78.491  49.039 269.063  1.00  0.00           O  
ATOM   3611  N   VAL B 261     -80.144  44.416 267.059  1.00  0.00           N  
ATOM   3612  CA  VAL B 261     -80.930  43.196 266.849  1.00  0.00           C  
ATOM   3613  C   VAL B 261     -81.527  42.706 268.183  1.00  0.00           C  
ATOM   3614  O   VAL B 261     -80.865  42.792 269.217  1.00  0.00           O  
ATOM   3615  CB  VAL B 261     -80.061  42.080 266.197  1.00  0.00           C  
ATOM   3616  CG1 VAL B 261     -80.680  40.667 266.197  1.00  0.00           C  
ATOM   3617  CG2 VAL B 261     -79.666  42.472 264.762  1.00  0.00           C  
ATOM   3618  N   SER B 262     -82.781  42.234 268.133  1.00  0.00           N  
ATOM   3619  CA  SER B 262     -83.556  41.801 269.295  1.00  0.00           C  
ATOM   3620  C   SER B 262     -82.928  40.587 270.007  1.00  0.00           C  
ATOM   3621  O   SER B 262     -82.495  39.650 269.338  1.00  0.00           O  
ATOM   3622  CB  SER B 262     -84.995  41.505 268.821  1.00  0.00           C  
ATOM   3623  OG  SER B 262     -85.846  41.147 269.890  1.00  0.00           O  
ATOM   3624  N   GLN B 263     -82.938  40.609 271.352  1.00  0.00           N  
ATOM   3625  CA  GLN B 263     -82.601  39.448 272.184  1.00  0.00           C  
ATOM   3626  C   GLN B 263     -83.721  38.392 272.236  1.00  0.00           C  
ATOM   3627  O   GLN B 263     -83.434  37.239 272.559  1.00  0.00           O  
ATOM   3628  CB  GLN B 263     -82.166  39.902 273.593  1.00  0.00           C  
ATOM   3629  CG  GLN B 263     -80.778  40.578 273.597  1.00  0.00           C  
ATOM   3630  CD  GLN B 263     -80.273  40.943 274.995  1.00  0.00           C  
ATOM   3631  OE1 GLN B 263     -81.055  41.170 275.916  1.00  0.00           O  
ATOM   3632  NE2 GLN B 263     -78.951  41.039 275.154  1.00  0.00           N  
ATOM   3633  N   GLU B 264     -84.951  38.791 271.868  1.00  0.00           N  
ATOM   3634  CA  GLU B 264     -86.117  37.918 271.718  1.00  0.00           C  
ATOM   3635  C   GLU B 264     -86.238  37.342 270.291  1.00  0.00           C  
ATOM   3636  O   GLU B 264     -87.033  36.423 270.094  1.00  0.00           O  
ATOM   3637  CB  GLU B 264     -87.394  38.706 272.096  1.00  0.00           C  
ATOM   3638  CG  GLU B 264     -87.360  39.413 273.469  1.00  0.00           C  
ATOM   3639  CD  GLU B 264     -87.084  38.464 274.636  1.00  0.00           C  
ATOM   3640  OE1 GLU B 264     -87.963  37.617 274.902  1.00  0.00           O  
ATOM   3641  OE2 GLU B 264     -85.995  38.601 275.236  1.00  0.00           O  
ATOM   3642  N   ASP B 265     -85.452  37.867 269.332  1.00  0.00           N  
ATOM   3643  CA  ASP B 265     -85.384  37.394 267.950  1.00  0.00           C  
ATOM   3644  C   ASP B 265     -83.961  37.624 267.383  1.00  0.00           C  
ATOM   3645  O   ASP B 265     -83.788  38.487 266.519  1.00  0.00           O  
ATOM   3646  CB  ASP B 265     -86.517  37.984 267.066  1.00  0.00           C  
ATOM   3647  CG  ASP B 265     -86.563  37.429 265.635  1.00  0.00           C  
ATOM   3648  OD1 ASP B 265     -86.236  36.236 265.454  1.00  0.00           O  
ATOM   3649  OD2 ASP B 265     -86.988  38.201 264.750  1.00  0.00           O  
ATOM   3650  N   PRO B 266     -82.954  36.864 267.875  1.00  0.00           N  
ATOM   3651  CA  PRO B 266     -81.607  36.860 267.273  1.00  0.00           C  
ATOM   3652  C   PRO B 266     -81.512  36.074 265.948  1.00  0.00           C  
ATOM   3653  O   PRO B 266     -80.501  36.194 265.256  1.00  0.00           O  
ATOM   3654  CD  PRO B 266     -83.022  35.952 269.023  1.00  0.00           C  
ATOM   3655  CB  PRO B 266     -80.743  36.222 268.368  1.00  0.00           C  
ATOM   3656  CG  PRO B 266     -81.674  35.240 269.061  1.00  0.00           C  
ATOM   3657  N   GLU B 267     -82.561  35.298 265.620  1.00  0.00           N  
ATOM   3658  CA  GLU B 267     -82.665  34.408 264.464  1.00  0.00           C  
ATOM   3659  C   GLU B 267     -83.093  35.167 263.191  1.00  0.00           C  
ATOM   3660  O   GLU B 267     -84.045  34.763 262.520  1.00  0.00           O  
ATOM   3661  CB  GLU B 267     -83.638  33.254 264.820  1.00  0.00           C  
ATOM   3662  CG  GLU B 267     -83.292  32.459 266.099  1.00  0.00           C  
ATOM   3663  CD  GLU B 267     -81.916  31.794 266.044  1.00  0.00           C  
ATOM   3664  OE1 GLU B 267     -81.765  30.865 265.220  1.00  0.00           O  
ATOM   3665  OE2 GLU B 267     -81.040  32.226 266.825  1.00  0.00           O  
ATOM   3666  N   VAL B 268     -82.379  36.262 262.883  1.00  0.00           N  
ATOM   3667  CA  VAL B 268     -82.640  37.131 261.738  1.00  0.00           C  
ATOM   3668  C   VAL B 268     -82.193  36.471 260.419  1.00  0.00           C  
ATOM   3669  O   VAL B 268     -81.198  35.743 260.397  1.00  0.00           O  
ATOM   3670  CB  VAL B 268     -81.913  38.505 261.887  1.00  0.00           C  
ATOM   3671  CG1 VAL B 268     -82.224  39.174 263.239  1.00  0.00           C  
ATOM   3672  CG2 VAL B 268     -80.389  38.502 261.640  1.00  0.00           C  
ATOM   3673  N   GLN B 269     -82.913  36.789 259.334  1.00  0.00           N  
ATOM   3674  CA  GLN B 269     -82.494  36.497 257.963  1.00  0.00           C  
ATOM   3675  C   GLN B 269     -81.498  37.572 257.502  1.00  0.00           C  
ATOM   3676  O   GLN B 269     -81.545  38.701 257.994  1.00  0.00           O  
ATOM   3677  CB  GLN B 269     -83.719  36.473 257.028  1.00  0.00           C  
ATOM   3678  CG  GLN B 269     -84.809  35.466 257.450  1.00  0.00           C  
ATOM   3679  CD  GLN B 269     -86.011  35.428 256.503  1.00  0.00           C  
ATOM   3680  OE1 GLN B 269     -86.114  36.211 255.560  1.00  0.00           O  
ATOM   3681  NE2 GLN B 269     -86.943  34.509 256.762  1.00  0.00           N  
ATOM   3682  N   PHE B 270     -80.627  37.201 256.555  1.00  0.00           N  
ATOM   3683  CA  PHE B 270     -79.598  38.074 255.996  1.00  0.00           C  
ATOM   3684  C   PHE B 270     -79.290  37.679 254.547  1.00  0.00           C  
ATOM   3685  O   PHE B 270     -79.284  36.489 254.228  1.00  0.00           O  
ATOM   3686  CB  PHE B 270     -78.345  38.117 256.906  1.00  0.00           C  
ATOM   3687  CG  PHE B 270     -77.776  36.763 257.303  1.00  0.00           C  
ATOM   3688  CD1 PHE B 270     -76.947  36.045 256.415  1.00  0.00           C  
ATOM   3689  CD2 PHE B 270     -78.226  36.131 258.482  1.00  0.00           C  
ATOM   3690  CE1 PHE B 270     -76.567  34.745 256.721  1.00  0.00           C  
ATOM   3691  CE2 PHE B 270     -77.825  34.837 258.776  1.00  0.00           C  
ATOM   3692  CZ  PHE B 270     -77.000  34.146 257.897  1.00  0.00           C  
ATOM   3693  N   ASN B 271     -79.051  38.695 253.702  1.00  0.00           N  
ATOM   3694  CA  ASN B 271     -78.800  38.556 252.265  1.00  0.00           C  
ATOM   3695  C   ASN B 271     -77.659  39.491 251.841  1.00  0.00           C  
ATOM   3696  O   ASN B 271     -77.425  40.517 252.484  1.00  0.00           O  
ATOM   3697  CB  ASN B 271     -80.082  38.896 251.465  1.00  0.00           C  
ATOM   3698  CG  ASN B 271     -81.253  37.942 251.720  1.00  0.00           C  
ATOM   3699  OD1 ASN B 271     -81.125  36.732 251.548  1.00  0.00           O  
ATOM   3700  ND2 ASN B 271     -82.403  38.483 252.130  1.00  0.00           N  
ATOM   3701  N   TRP B 272     -76.999  39.115 250.735  1.00  0.00           N  
ATOM   3702  CA  TRP B 272     -75.934  39.872 250.081  1.00  0.00           C  
ATOM   3703  C   TRP B 272     -76.175  39.928 248.570  1.00  0.00           C  
ATOM   3704  O   TRP B 272     -76.607  38.936 247.985  1.00  0.00           O  
ATOM   3705  CB  TRP B 272     -74.570  39.227 250.376  1.00  0.00           C  
ATOM   3706  CG  TRP B 272     -73.935  39.612 251.672  1.00  0.00           C  
ATOM   3707  CD1 TRP B 272     -73.993  38.922 252.832  1.00  0.00           C  
ATOM   3708  NE1 TRP B 272     -73.239  39.572 253.788  1.00  0.00           N  
ATOM   3709  CE2 TRP B 272     -72.691  40.738 253.299  1.00  0.00           C  
ATOM   3710  CD2 TRP B 272     -73.158  40.812 251.955  1.00  0.00           C  
ATOM   3711  CE3 TRP B 272     -72.773  41.945 251.201  1.00  0.00           C  
ATOM   3712  CZ3 TRP B 272     -71.929  42.934 251.743  1.00  0.00           C  
ATOM   3713  CZ2 TRP B 272     -71.846  41.715 253.848  1.00  0.00           C  
ATOM   3714  CH2 TRP B 272     -71.451  42.809 253.061  1.00  0.00           C  
ATOM   3715  N   TYR B 273     -75.871  41.091 247.971  1.00  0.00           N  
ATOM   3716  CA  TYR B 273     -76.075  41.372 246.549  1.00  0.00           C  
ATOM   3717  C   TYR B 273     -74.864  42.134 245.992  1.00  0.00           C  
ATOM   3718  O   TYR B 273     -74.216  42.880 246.729  1.00  0.00           O  
ATOM   3719  CB  TYR B 273     -77.362  42.207 246.317  1.00  0.00           C  
ATOM   3720  CG  TYR B 273     -78.604  41.805 247.097  1.00  0.00           C  
ATOM   3721  CD1 TYR B 273     -78.744  42.181 248.449  1.00  0.00           C  
ATOM   3722  CD2 TYR B 273     -79.629  41.063 246.476  1.00  0.00           C  
ATOM   3723  CE1 TYR B 273     -79.873  41.782 249.184  1.00  0.00           C  
ATOM   3724  CE2 TYR B 273     -80.759  40.658 247.213  1.00  0.00           C  
ATOM   3725  CZ  TYR B 273     -80.876  41.007 248.571  1.00  0.00           C  
ATOM   3726  OH  TYR B 273     -81.955  40.587 249.293  1.00  0.00           O  
ATOM   3727  N   VAL B 274     -74.631  41.967 244.682  1.00  0.00           N  
ATOM   3728  CA  VAL B 274     -73.705  42.772 243.889  1.00  0.00           C  
ATOM   3729  C   VAL B 274     -74.483  43.253 242.658  1.00  0.00           C  
ATOM   3730  O   VAL B 274     -74.940  42.416 241.880  1.00  0.00           O  
ATOM   3731  CB  VAL B 274     -72.461  41.965 243.409  1.00  0.00           C  
ATOM   3732  CG1 VAL B 274     -71.522  42.771 242.484  1.00  0.00           C  
ATOM   3733  CG2 VAL B 274     -71.656  41.424 244.600  1.00  0.00           C  
ATOM   3734  N   ASP B 275     -74.638  44.582 242.518  1.00  0.00           N  
ATOM   3735  CA  ASP B 275     -75.390  45.235 241.431  1.00  0.00           C  
ATOM   3736  C   ASP B 275     -76.881  44.828 241.390  1.00  0.00           C  
ATOM   3737  O   ASP B 275     -77.455  44.666 240.313  1.00  0.00           O  
ATOM   3738  CB  ASP B 275     -74.689  45.152 240.047  1.00  0.00           C  
ATOM   3739  CG  ASP B 275     -73.221  45.602 240.054  1.00  0.00           C  
ATOM   3740  OD1 ASP B 275     -72.440  45.008 239.279  1.00  0.00           O  
ATOM   3741  OD2 ASP B 275     -72.917  46.583 240.769  1.00  0.00           O  
ATOM   3742  N   GLY B 276     -77.476  44.674 242.586  1.00  0.00           N  
ATOM   3743  CA  GLY B 276     -78.892  44.394 242.812  1.00  0.00           C  
ATOM   3744  C   GLY B 276     -79.242  42.896 242.767  1.00  0.00           C  
ATOM   3745  O   GLY B 276     -80.242  42.516 243.376  1.00  0.00           O  
ATOM   3746  N   VAL B 277     -78.445  42.050 242.088  1.00  0.00           N  
ATOM   3747  CA  VAL B 277     -78.663  40.602 241.996  1.00  0.00           C  
ATOM   3748  C   VAL B 277     -77.941  39.862 243.143  1.00  0.00           C  
ATOM   3749  O   VAL B 277     -76.802  40.195 243.471  1.00  0.00           O  
ATOM   3750  CB  VAL B 277     -78.233  40.038 240.608  1.00  0.00           C  
ATOM   3751  CG1 VAL B 277     -76.763  40.295 240.230  1.00  0.00           C  
ATOM   3752  CG2 VAL B 277     -78.570  38.544 240.433  1.00  0.00           C  
ATOM   3753  N   GLU B 278     -78.653  38.896 243.749  1.00  0.00           N  
ATOM   3754  CA  GLU B 278     -78.248  38.182 244.961  1.00  0.00           C  
ATOM   3755  C   GLU B 278     -77.139  37.152 244.680  1.00  0.00           C  
ATOM   3756  O   GLU B 278     -77.188  36.469 243.657  1.00  0.00           O  
ATOM   3757  CB  GLU B 278     -79.508  37.554 245.593  1.00  0.00           C  
ATOM   3758  CG  GLU B 278     -79.321  37.080 247.047  1.00  0.00           C  
ATOM   3759  CD  GLU B 278     -80.640  36.617 247.664  1.00  0.00           C  
ATOM   3760  OE1 GLU B 278     -81.409  37.506 248.091  1.00  0.00           O  
ATOM   3761  OE2 GLU B 278     -80.858  35.387 247.688  1.00  0.00           O  
ATOM   3762  N   VAL B 279     -76.161  37.072 245.596  1.00  0.00           N  
ATOM   3763  CA  VAL B 279     -74.984  36.206 245.476  1.00  0.00           C  
ATOM   3764  C   VAL B 279     -75.263  34.777 245.989  1.00  0.00           C  
ATOM   3765  O   VAL B 279     -76.148  34.580 246.821  1.00  0.00           O  
ATOM   3766  CB  VAL B 279     -73.769  36.782 246.269  1.00  0.00           C  
ATOM   3767  CG1 VAL B 279     -73.449  38.227 245.848  1.00  0.00           C  
ATOM   3768  CG2 VAL B 279     -73.842  36.661 247.806  1.00  0.00           C  
ATOM   3769  N   HIS B 280     -74.446  33.825 245.510  1.00  0.00           N  
ATOM   3770  CA  HIS B 280     -74.352  32.464 246.031  1.00  0.00           C  
ATOM   3771  C   HIS B 280     -72.895  32.226 246.452  1.00  0.00           C  
ATOM   3772  O   HIS B 280     -71.995  32.411 245.630  1.00  0.00           O  
ATOM   3773  CB  HIS B 280     -74.811  31.455 244.958  1.00  0.00           C  
ATOM   3774  CG  HIS B 280     -74.641  30.008 245.355  1.00  0.00           C  
ATOM   3775  CD2 HIS B 280     -73.771  29.069 244.841  1.00  0.00           C  
ATOM   3776  ND1 HIS B 280     -75.380  29.420 246.387  1.00  0.00           N  
ATOM   3777  NE2 HIS B 280     -73.980  27.909 245.564  1.00  0.00           N  
ATOM   3778  CE1 HIS B 280     -74.936  28.172 246.456  1.00  0.00           C  
ATOM   3779  N   ASN B 281     -72.705  31.827 247.722  1.00  0.00           N  
ATOM   3780  CA  ASN B 281     -71.417  31.677 248.409  1.00  0.00           C  
ATOM   3781  C   ASN B 281     -70.687  33.033 248.485  1.00  0.00           C  
ATOM   3782  O   ASN B 281     -70.983  33.808 249.391  1.00  0.00           O  
ATOM   3783  CB  ASN B 281     -70.580  30.512 247.805  1.00  0.00           C  
ATOM   3784  CG  ASN B 281     -69.365  30.136 248.665  1.00  0.00           C  
ATOM   3785  OD1 ASN B 281     -68.257  30.616 248.427  1.00  0.00           O  
ATOM   3786  ND2 ASN B 281     -69.567  29.279 249.668  1.00  0.00           N  
ATOM   3787  N   ALA B 282     -69.755  33.284 247.543  1.00  0.00           N  
ATOM   3788  CA  ALA B 282     -68.952  34.505 247.399  1.00  0.00           C  
ATOM   3789  C   ALA B 282     -68.059  34.823 248.621  1.00  0.00           C  
ATOM   3790  O   ALA B 282     -67.708  35.983 248.838  1.00  0.00           O  
ATOM   3791  CB  ALA B 282     -69.859  35.678 246.984  1.00  0.00           C  
ATOM   3792  N   LYS B 283     -67.713  33.770 249.384  1.00  0.00           N  
ATOM   3793  CA  LYS B 283     -66.922  33.774 250.621  1.00  0.00           C  
ATOM   3794  C   LYS B 283     -67.576  34.553 251.783  1.00  0.00           C  
ATOM   3795  O   LYS B 283     -66.868  34.998 252.688  1.00  0.00           O  
ATOM   3796  CB  LYS B 283     -65.456  34.197 250.345  1.00  0.00           C  
ATOM   3797  CG  LYS B 283     -64.744  33.410 249.224  1.00  0.00           C  
ATOM   3798  CD  LYS B 283     -64.745  31.883 249.415  1.00  0.00           C  
ATOM   3799  CE  LYS B 283     -63.988  31.150 248.300  1.00  0.00           C  
ATOM   3800  NZ  LYS B 283     -64.065  29.690 248.474  1.00  0.00           N  
ATOM   3801  N   THR B 284     -68.917  34.660 251.764  1.00  0.00           N  
ATOM   3802  CA  THR B 284     -69.733  35.239 252.831  1.00  0.00           C  
ATOM   3803  C   THR B 284     -69.696  34.363 254.099  1.00  0.00           C  
ATOM   3804  O   THR B 284     -69.805  33.140 253.998  1.00  0.00           O  
ATOM   3805  CB  THR B 284     -71.210  35.385 252.366  1.00  0.00           C  
ATOM   3806  OG1 THR B 284     -71.263  36.318 251.304  1.00  0.00           O  
ATOM   3807  CG2 THR B 284     -72.234  35.822 253.430  1.00  0.00           C  
ATOM   3808  N   LYS B 285     -69.540  35.016 255.261  1.00  0.00           N  
ATOM   3809  CA  LYS B 285     -69.392  34.365 256.560  1.00  0.00           C  
ATOM   3810  C   LYS B 285     -70.155  35.173 257.631  1.00  0.00           C  
ATOM   3811  O   LYS B 285     -69.612  36.165 258.119  1.00  0.00           O  
ATOM   3812  CB  LYS B 285     -67.886  34.194 256.876  1.00  0.00           C  
ATOM   3813  CG  LYS B 285     -67.564  33.530 258.234  1.00  0.00           C  
ATOM   3814  CD  LYS B 285     -68.284  32.195 258.509  1.00  0.00           C  
ATOM   3815  CE  LYS B 285     -68.014  31.108 257.456  1.00  0.00           C  
ATOM   3816  NZ  LYS B 285     -68.726  29.861 257.784  1.00  0.00           N  
ATOM   3817  N   PRO B 286     -71.396  34.751 257.973  1.00  0.00           N  
ATOM   3818  CA  PRO B 286     -72.189  35.406 259.025  1.00  0.00           C  
ATOM   3819  C   PRO B 286     -71.754  35.002 260.448  1.00  0.00           C  
ATOM   3820  O   PRO B 286     -71.254  33.896 260.657  1.00  0.00           O  
ATOM   3821  CB  PRO B 286     -73.618  34.942 258.714  1.00  0.00           C  
ATOM   3822  CG  PRO B 286     -73.442  33.543 258.147  1.00  0.00           C  
ATOM   3823  CD  PRO B 286     -72.145  33.651 257.355  1.00  0.00           C  
ATOM   3824  N   ARG B 287     -71.989  35.920 261.395  1.00  0.00           N  
ATOM   3825  CA  ARG B 287     -71.773  35.753 262.830  1.00  0.00           C  
ATOM   3826  C   ARG B 287     -72.722  36.687 263.604  1.00  0.00           C  
ATOM   3827  O   ARG B 287     -73.414  37.513 263.005  1.00  0.00           O  
ATOM   3828  CB  ARG B 287     -70.281  35.988 263.181  1.00  0.00           C  
ATOM   3829  CG  ARG B 287     -69.768  37.430 262.966  1.00  0.00           C  
ATOM   3830  CD  ARG B 287     -68.316  37.650 263.420  1.00  0.00           C  
ATOM   3831  NE  ARG B 287     -68.167  37.642 264.884  1.00  0.00           N  
ATOM   3832  CZ  ARG B 287     -68.252  38.711 265.696  1.00  0.00           C  
ATOM   3833  NH1 ARG B 287     -68.069  38.556 267.011  1.00  0.00           N  
ATOM   3834  NH2 ARG B 287     -68.509  39.939 265.224  1.00  0.00           N  
ATOM   3835  N   GLU B 288     -72.703  36.557 264.938  1.00  0.00           N  
ATOM   3836  CA  GLU B 288     -73.409  37.442 265.861  1.00  0.00           C  
ATOM   3837  C   GLU B 288     -72.546  37.671 267.109  1.00  0.00           C  
ATOM   3838  O   GLU B 288     -71.731  36.819 267.465  1.00  0.00           O  
ATOM   3839  CB  GLU B 288     -74.814  36.871 266.156  1.00  0.00           C  
ATOM   3840  CG  GLU B 288     -75.701  37.780 267.031  1.00  0.00           C  
ATOM   3841  CD  GLU B 288     -77.100  37.202 267.235  1.00  0.00           C  
ATOM   3842  OE1 GLU B 288     -78.065  37.884 266.826  1.00  0.00           O  
ATOM   3843  OE2 GLU B 288     -77.178  36.101 267.823  1.00  0.00           O  
ATOM   3844  N   GLU B 289     -72.739  38.844 267.728  1.00  0.00           N  
ATOM   3845  CA  GLU B 289     -71.965  39.332 268.862  1.00  0.00           C  
ATOM   3846  C   GLU B 289     -72.914  39.956 269.891  1.00  0.00           C  
ATOM   3847  O   GLU B 289     -73.816  40.702 269.513  1.00  0.00           O  
ATOM   3848  CB  GLU B 289     -70.946  40.351 268.326  1.00  0.00           C  
ATOM   3849  CG  GLU B 289     -69.983  40.919 269.380  1.00  0.00           C  
ATOM   3850  CD  GLU B 289     -69.001  41.879 268.724  1.00  0.00           C  
ATOM   3851  OE1 GLU B 289     -69.147  43.098 268.952  1.00  0.00           O  
ATOM   3852  OE2 GLU B 289     -68.151  41.385 267.947  1.00  0.00           O  
ATOM   3853  N   GLN B 290     -72.675  39.650 271.175  1.00  0.00           N  
ATOM   3854  CA  GLN B 290     -73.472  40.128 272.302  1.00  0.00           C  
ATOM   3855  C   GLN B 290     -73.106  41.576 272.678  1.00  0.00           C  
ATOM   3856  O   GLN B 290     -71.926  41.926 272.700  1.00  0.00           O  
ATOM   3857  CB  GLN B 290     -73.238  39.156 273.486  1.00  0.00           C  
ATOM   3858  CG  GLN B 290     -74.121  39.350 274.739  1.00  0.00           C  
ATOM   3859  CD  GLN B 290     -75.594  39.019 274.485  1.00  0.00           C  
ATOM   3860  NE2 GLN B 290     -76.025  37.817 274.870  1.00  0.00           N  
ATOM   3861  OE1 GLN B 290     -76.334  39.836 273.946  1.00  0.00           O  
ATOM   3862  N   PHE B 291     -74.136  42.358 273.032  1.00  0.00           N  
ATOM   3863  CA  PHE B 291     -74.045  43.655 273.708  1.00  0.00           C  
ATOM   3864  C   PHE B 291     -75.228  43.619 274.821  1.00  0.00           C  
ATOM   3865  O   PHE B 291     -76.234  42.968 274.570  1.00  0.00           O  
ATOM   3866  CB  PHE B 291     -73.761  44.826 272.570  1.00  0.00           C  
ATOM   3867  CG  PHE B 291     -73.865  46.350 272.907  1.00  0.00           C  
ATOM   3868  CD1 PHE B 291     -72.668  47.394 273.207  1.00  0.00           C  
ATOM   3869  CD2 PHE B 291     -75.237  46.415 273.573  1.00  0.00           C  
ATOM   3870  CE1 PHE B 291     -72.690  48.524 274.353  1.00  0.00           C  
ATOM   3871  CE2 PHE B 291     -75.464  47.367 274.723  1.00  0.00           C  
ATOM   3872  CZ  PHE B 291     -74.048  48.656 275.262  1.00  0.00           C  
ATOM   3873  N   ASN B 292     -75.099  44.213 276.055  1.00  0.00           N  
ATOM   3874  CA  ASN B 292     -75.933  44.241 277.309  1.00  0.00           C  
ATOM   3875  C   ASN B 292     -77.464  44.384 277.190  1.00  0.00           C  
ATOM   3876  O   ASN B 292     -78.136  44.090 278.177  1.00  0.00           O  
ATOM   3877  CB  ASN B 292     -75.310  45.060 278.548  1.00  0.00           C  
ATOM   3878  CG  ASN B 292     -75.903  46.414 279.151  1.00  0.00           C  
ATOM   3879  ND2 ASN B 292     -75.938  47.609 278.479  1.00  0.00           N  
ATOM   3880  OD1 ASN B 292     -76.281  46.395 280.319  1.00  0.00           O  
ATOM   3881  N   SER B 293     -77.994  44.796 276.028  1.00  0.00           N  
ATOM   3882  CA  SER B 293     -79.436  44.922 275.797  1.00  0.00           C  
ATOM   3883  C   SER B 293     -79.878  44.457 274.396  1.00  0.00           C  
ATOM   3884  O   SER B 293     -81.082  44.426 274.144  1.00  0.00           O  
ATOM   3885  CB  SER B 293     -79.874  46.380 276.068  1.00  0.00           C  
ATOM   3886  OG  SER B 293     -79.977  46.625 277.457  1.00  0.00           O  
ATOM   3887  N   THR B 294     -78.929  44.119 273.505  1.00  0.00           N  
ATOM   3888  CA  THR B 294     -79.181  43.822 272.091  1.00  0.00           C  
ATOM   3889  C   THR B 294     -78.190  42.757 271.561  1.00  0.00           C  
ATOM   3890  O   THR B 294     -77.475  42.126 272.334  1.00  0.00           O  
ATOM   3891  CB  THR B 294     -79.088  45.117 271.224  1.00  0.00           C  
ATOM   3892  OG1 THR B 294     -77.762  45.604 271.102  1.00  0.00           O  
ATOM   3893  CG2 THR B 294     -80.009  46.269 271.660  1.00  0.00           C  
ATOM   3894  N   TYR B 295     -78.176  42.559 270.239  1.00  0.00           N  
ATOM   3895  CA  TYR B 295     -77.159  41.817 269.506  1.00  0.00           C  
ATOM   3896  C   TYR B 295     -76.670  42.675 268.331  1.00  0.00           C  
ATOM   3897  O   TYR B 295     -77.361  43.601 267.898  1.00  0.00           O  
ATOM   3898  CB  TYR B 295     -77.743  40.478 269.010  1.00  0.00           C  
ATOM   3899  CG  TYR B 295     -77.814  39.371 270.045  1.00  0.00           C  
ATOM   3900  CD1 TYR B 295     -76.632  38.732 270.470  1.00  0.00           C  
ATOM   3901  CD2 TYR B 295     -79.057  38.934 270.545  1.00  0.00           C  
ATOM   3902  CE1 TYR B 295     -76.688  37.660 271.380  1.00  0.00           C  
ATOM   3903  CE2 TYR B 295     -79.114  37.858 271.454  1.00  0.00           C  
ATOM   3904  CZ  TYR B 295     -77.931  37.223 271.874  1.00  0.00           C  
ATOM   3905  OH  TYR B 295     -77.988  36.185 272.758  1.00  0.00           O  
ATOM   3906  N   ARG B 296     -75.481  42.322 267.829  1.00  0.00           N  
ATOM   3907  CA  ARG B 296     -74.860  42.921 266.659  1.00  0.00           C  
ATOM   3908  C   ARG B 296     -74.483  41.796 265.693  1.00  0.00           C  
ATOM   3909  O   ARG B 296     -73.419  41.192 265.839  1.00  0.00           O  
ATOM   3910  CB  ARG B 296     -73.659  43.786 267.092  1.00  0.00           C  
ATOM   3911  CG  ARG B 296     -73.010  44.565 265.930  1.00  0.00           C  
ATOM   3912  CD  ARG B 296     -71.839  45.457 266.367  1.00  0.00           C  
ATOM   3913  NE  ARG B 296     -70.609  44.703 266.663  1.00  0.00           N  
ATOM   3914  CZ  ARG B 296     -69.465  44.782 265.965  1.00  0.00           C  
ATOM   3915  NH1 ARG B 296     -69.347  45.602 264.917  1.00  0.00           N  
ATOM   3916  NH2 ARG B 296     -68.411  44.042 266.323  1.00  0.00           N  
ATOM   3917  N   VAL B 297     -75.374  41.535 264.724  1.00  0.00           N  
ATOM   3918  CA  VAL B 297     -75.137  40.602 263.624  1.00  0.00           C  
ATOM   3919  C   VAL B 297     -74.176  41.239 262.604  1.00  0.00           C  
ATOM   3920  O   VAL B 297     -74.416  42.361 262.160  1.00  0.00           O  
ATOM   3921  CB  VAL B 297     -76.472  40.187 262.944  1.00  0.00           C  
ATOM   3922  CG1 VAL B 297     -76.328  39.461 261.588  1.00  0.00           C  
ATOM   3923  CG2 VAL B 297     -77.304  39.320 263.906  1.00  0.00           C  
ATOM   3924  N   VAL B 298     -73.097  40.516 262.279  1.00  0.00           N  
ATOM   3925  CA  VAL B 298     -72.044  40.947 261.362  1.00  0.00           C  
ATOM   3926  C   VAL B 298     -71.873  39.867 260.281  1.00  0.00           C  
ATOM   3927  O   VAL B 298     -71.994  38.681 260.581  1.00  0.00           O  
ATOM   3928  CB  VAL B 298     -70.698  41.154 262.124  1.00  0.00           C  
ATOM   3929  CG1 VAL B 298     -69.448  41.340 261.234  1.00  0.00           C  
ATOM   3930  CG2 VAL B 298     -70.796  42.331 263.113  1.00  0.00           C  
ATOM   3931  N   SER B 299     -71.591  40.293 259.043  1.00  0.00           N  
ATOM   3932  CA  SER B 299     -71.360  39.406 257.904  1.00  0.00           C  
ATOM   3933  C   SER B 299     -70.416  40.097 256.906  1.00  0.00           C  
ATOM   3934  O   SER B 299     -70.201  41.304 257.016  1.00  0.00           O  
ATOM   3935  CB  SER B 299     -72.723  38.988 257.304  1.00  0.00           C  
ATOM   3936  OG  SER B 299     -72.586  37.987 256.316  1.00  0.00           O  
ATOM   3937  N   VAL B 300     -69.851  39.324 255.966  1.00  0.00           N  
ATOM   3938  CA  VAL B 300     -68.851  39.798 255.003  1.00  0.00           C  
ATOM   3939  C   VAL B 300     -69.214  39.396 253.561  1.00  0.00           C  
ATOM   3940  O   VAL B 300     -70.105  38.572 253.355  1.00  0.00           O  
ATOM   3941  CB  VAL B 300     -67.436  39.240 255.337  1.00  0.00           C  
ATOM   3942  CG1 VAL B 300     -66.973  39.629 256.751  1.00  0.00           C  
ATOM   3943  CG2 VAL B 300     -67.252  37.725 255.113  1.00  0.00           C  
ATOM   3944  N   LEU B 301     -68.495  39.989 252.596  1.00  0.00           N  
ATOM   3945  CA  LEU B 301     -68.545  39.661 251.176  1.00  0.00           C  
ATOM   3946  C   LEU B 301     -67.216  40.096 250.550  1.00  0.00           C  
ATOM   3947  O   LEU B 301     -66.952  41.296 250.473  1.00  0.00           O  
ATOM   3948  CB  LEU B 301     -69.765  40.338 250.502  1.00  0.00           C  
ATOM   3949  CG  LEU B 301     -69.851  40.179 248.965  1.00  0.00           C  
ATOM   3950  CD1 LEU B 301     -69.912  38.705 248.530  1.00  0.00           C  
ATOM   3951  CD2 LEU B 301     -71.013  40.988 248.370  1.00  0.00           C  
ATOM   3952  N   THR B 302     -66.417  39.114 250.104  1.00  0.00           N  
ATOM   3953  CA  THR B 302     -65.134  39.339 249.434  1.00  0.00           C  
ATOM   3954  C   THR B 302     -65.330  39.951 248.032  1.00  0.00           C  
ATOM   3955  O   THR B 302     -66.251  39.563 247.314  1.00  0.00           O  
ATOM   3956  CB  THR B 302     -64.339  38.014 249.293  1.00  0.00           C  
ATOM   3957  OG1 THR B 302     -64.115  37.490 250.587  1.00  0.00           O  
ATOM   3958  CG2 THR B 302     -62.970  38.128 248.596  1.00  0.00           C  
ATOM   3959  N   VAL B 303     -64.455  40.910 247.695  1.00  0.00           N  
ATOM   3960  CA  VAL B 303     -64.506  41.716 246.476  1.00  0.00           C  
ATOM   3961  C   VAL B 303     -63.186  41.555 245.690  1.00  0.00           C  
ATOM   3962  O   VAL B 303     -62.149  41.251 246.281  1.00  0.00           O  
ATOM   3963  CB  VAL B 303     -64.745  43.210 246.859  1.00  0.00           C  
ATOM   3964  CG1 VAL B 303     -64.620  44.222 245.705  1.00  0.00           C  
ATOM   3965  CG2 VAL B 303     -66.111  43.382 247.550  1.00  0.00           C  
ATOM   3966  N   LEU B 304     -63.252  41.741 244.360  1.00  0.00           N  
ATOM   3967  CA  LEU B 304     -62.098  41.699 243.459  1.00  0.00           C  
ATOM   3968  C   LEU B 304     -61.337  43.037 243.469  1.00  0.00           C  
ATOM   3969  O   LEU B 304     -61.947  44.099 243.608  1.00  0.00           O  
ATOM   3970  CB  LEU B 304     -62.599  41.322 242.044  1.00  0.00           C  
ATOM   3971  CG  LEU B 304     -61.527  41.169 240.934  1.00  0.00           C  
ATOM   3972  CD1 LEU B 304     -60.531  40.028 241.237  1.00  0.00           C  
ATOM   3973  CD2 LEU B 304     -62.184  41.024 239.545  1.00  0.00           C  
ATOM   3974  N   HIS B 305     -60.014  42.947 243.264  1.00  0.00           N  
ATOM   3975  CA  HIS B 305     -59.036  44.042 243.201  1.00  0.00           C  
ATOM   3976  C   HIS B 305     -59.370  45.169 242.203  1.00  0.00           C  
ATOM   3977  O   HIS B 305     -58.929  46.296 242.415  1.00  0.00           O  
ATOM   3978  CB  HIS B 305     -57.651  43.444 242.865  1.00  0.00           C  
ATOM   3979  CG  HIS B 305     -57.325  42.187 243.632  1.00  0.00           C  
ATOM   3980  ND1 HIS B 305     -57.341  40.927 243.057  1.00  0.00           N  
ATOM   3981  CD2 HIS B 305     -57.008  41.988 244.955  1.00  0.00           C  
ATOM   3982  CE1 HIS B 305     -57.080  40.048 244.027  1.00  0.00           C  
ATOM   3983  NE2 HIS B 305     -56.881  40.620 245.206  1.00  0.00           N  
ATOM   3984  N   GLN B 306     -60.133  44.843 241.147  1.00  0.00           N  
ATOM   3985  CA  GLN B 306     -60.519  45.751 240.068  1.00  0.00           C  
ATOM   3986  C   GLN B 306     -62.011  46.125 240.090  1.00  0.00           C  
ATOM   3987  O   GLN B 306     -62.363  47.133 239.478  1.00  0.00           O  
ATOM   3988  CB  GLN B 306     -60.137  45.101 238.725  1.00  0.00           C  
ATOM   3989  CG  GLN B 306     -58.615  45.049 238.501  1.00  0.00           C  
ATOM   3990  CD  GLN B 306     -58.257  44.273 237.235  1.00  0.00           C  
ATOM   3991  NE2 GLN B 306     -57.744  44.967 236.217  1.00  0.00           N  
ATOM   3992  OE1 GLN B 306     -58.431  43.058 237.180  1.00  0.00           O  
ATOM   3993  N   ASP B 307     -62.862  45.344 240.782  1.00  0.00           N  
ATOM   3994  CA  ASP B 307     -64.302  45.609 240.896  1.00  0.00           C  
ATOM   3995  C   ASP B 307     -64.656  46.696 241.922  1.00  0.00           C  
ATOM   3996  O   ASP B 307     -65.674  47.364 241.733  1.00  0.00           O  
ATOM   3997  CB  ASP B 307     -65.159  44.347 241.128  1.00  0.00           C  
ATOM   3998  CG  ASP B 307     -65.103  43.298 240.013  1.00  0.00           C  
ATOM   3999  OD1 ASP B 307     -65.756  42.252 240.212  1.00  0.00           O  
ATOM   4000  OD2 ASP B 307     -64.509  43.578 238.948  1.00  0.00           O  
ATOM   4001  N   TRP B 308     -63.804  46.907 242.944  1.00  0.00           N  
ATOM   4002  CA  TRP B 308     -63.912  48.082 243.813  1.00  0.00           C  
ATOM   4003  C   TRP B 308     -63.470  49.363 243.079  1.00  0.00           C  
ATOM   4004  O   TRP B 308     -64.128  50.387 243.247  1.00  0.00           O  
ATOM   4005  CB  TRP B 308     -63.160  47.877 245.143  1.00  0.00           C  
ATOM   4006  CG  TRP B 308     -63.374  48.970 246.156  1.00  0.00           C  
ATOM   4007  CD1 TRP B 308     -62.501  49.959 246.454  1.00  0.00           C  
ATOM   4008  NE1 TRP B 308     -63.069  50.824 247.366  1.00  0.00           N  
ATOM   4009  CE2 TRP B 308     -64.359  50.454 247.682  1.00  0.00           C  
ATOM   4010  CD2 TRP B 308     -64.582  49.262 246.926  1.00  0.00           C  
ATOM   4011  CE3 TRP B 308     -65.852  48.651 247.053  1.00  0.00           C  
ATOM   4012  CZ3 TRP B 308     -66.848  49.202 247.886  1.00  0.00           C  
ATOM   4013  CZ2 TRP B 308     -65.347  51.017 248.508  1.00  0.00           C  
ATOM   4014  CH2 TRP B 308     -66.599  50.383 248.609  1.00  0.00           C  
ATOM   4015  N   LEU B 309     -62.422  49.270 242.236  1.00  0.00           N  
ATOM   4016  CA  LEU B 309     -61.953  50.352 241.357  1.00  0.00           C  
ATOM   4017  C   LEU B 309     -62.982  50.750 240.280  1.00  0.00           C  
ATOM   4018  O   LEU B 309     -63.038  51.926 239.920  1.00  0.00           O  
ATOM   4019  CB  LEU B 309     -60.605  49.968 240.701  1.00  0.00           C  
ATOM   4020  CG  LEU B 309     -59.427  49.785 241.682  1.00  0.00           C  
ATOM   4021  CD1 LEU B 309     -58.160  49.295 240.949  1.00  0.00           C  
ATOM   4022  CD2 LEU B 309     -59.147  51.062 242.494  1.00  0.00           C  
ATOM   4023  N   ASN B 310     -63.798  49.783 239.826  1.00  0.00           N  
ATOM   4024  CA  ASN B 310     -64.939  49.985 238.926  1.00  0.00           C  
ATOM   4025  C   ASN B 310     -66.115  50.718 239.613  1.00  0.00           C  
ATOM   4026  O   ASN B 310     -66.901  51.363 238.919  1.00  0.00           O  
ATOM   4027  CB  ASN B 310     -65.365  48.606 238.366  1.00  0.00           C  
ATOM   4028  CG  ASN B 310     -66.351  48.673 237.195  1.00  0.00           C  
ATOM   4029  ND2 ASN B 310     -65.877  49.090 236.020  1.00  0.00           N  
ATOM   4030  OD1 ASN B 310     -67.523  48.341 237.349  1.00  0.00           O  
ATOM   4031  N   GLY B 311     -66.195  50.639 240.953  1.00  0.00           N  
ATOM   4032  CA  GLY B 311     -67.198  51.329 241.757  1.00  0.00           C  
ATOM   4033  C   GLY B 311     -68.564  50.632 241.681  1.00  0.00           C  
ATOM   4034  O   GLY B 311     -69.585  51.319 241.688  1.00  0.00           O  
ATOM   4035  N   LYS B 312     -68.588  49.288 241.607  1.00  0.00           N  
ATOM   4036  CA  LYS B 312     -69.806  48.471 241.650  1.00  0.00           C  
ATOM   4037  C   LYS B 312     -70.548  48.605 242.992  1.00  0.00           C  
ATOM   4038  O   LYS B 312     -69.921  48.886 244.016  1.00  0.00           O  
ATOM   4039  CB  LYS B 312     -69.444  46.993 241.399  1.00  0.00           C  
ATOM   4040  CG  LYS B 312     -68.870  46.732 239.999  1.00  0.00           C  
ATOM   4041  CD  LYS B 312     -68.741  45.235 239.686  1.00  0.00           C  
ATOM   4042  CE  LYS B 312     -67.945  44.973 238.400  1.00  0.00           C  
ATOM   4043  NZ  LYS B 312     -67.804  43.530 238.140  1.00  0.00           N  
ATOM   4044  N   GLU B 313     -71.871  48.372 242.960  1.00  0.00           N  
ATOM   4045  CA  GLU B 313     -72.699  48.298 244.161  1.00  0.00           C  
ATOM   4046  C   GLU B 313     -72.427  46.992 244.918  1.00  0.00           C  
ATOM   4047  O   GLU B 313     -72.381  45.924 244.310  1.00  0.00           O  
ATOM   4048  CB  GLU B 313     -74.193  48.442 243.794  1.00  0.00           C  
ATOM   4049  CG  GLU B 313     -75.167  48.283 244.985  1.00  0.00           C  
ATOM   4050  CD  GLU B 313     -76.629  48.389 244.564  1.00  0.00           C  
ATOM   4051  OE1 GLU B 313     -77.173  49.510 244.657  1.00  0.00           O  
ATOM   4052  OE2 GLU B 313     -77.185  47.336 244.179  1.00  0.00           O  
ATOM   4053  N   TYR B 314     -72.306  47.128 246.242  1.00  0.00           N  
ATOM   4054  CA  TYR B 314     -72.294  46.041 247.211  1.00  0.00           C  
ATOM   4055  C   TYR B 314     -73.369  46.391 248.241  1.00  0.00           C  
ATOM   4056  O   TYR B 314     -73.443  47.548 248.652  1.00  0.00           O  
ATOM   4057  CB  TYR B 314     -70.886  45.921 247.830  1.00  0.00           C  
ATOM   4058  CG  TYR B 314     -69.836  45.571 246.792  1.00  0.00           C  
ATOM   4059  CD1 TYR B 314     -69.072  46.586 246.177  1.00  0.00           C  
ATOM   4060  CD2 TYR B 314     -69.696  44.236 246.367  1.00  0.00           C  
ATOM   4061  CE1 TYR B 314     -68.206  46.270 245.113  1.00  0.00           C  
ATOM   4062  CE2 TYR B 314     -68.841  43.921 245.294  1.00  0.00           C  
ATOM   4063  CZ  TYR B 314     -68.106  44.941 244.660  1.00  0.00           C  
ATOM   4064  OH  TYR B 314     -67.309  44.645 243.596  1.00  0.00           O  
ATOM   4065  N   LYS B 315     -74.210  45.409 248.596  1.00  0.00           N  
ATOM   4066  CA  LYS B 315     -75.416  45.623 249.395  1.00  0.00           C  
ATOM   4067  C   LYS B 315     -75.586  44.493 250.414  1.00  0.00           C  
ATOM   4068  O   LYS B 315     -75.396  43.328 250.068  1.00  0.00           O  
ATOM   4069  CB  LYS B 315     -76.627  45.738 248.440  1.00  0.00           C  
ATOM   4070  CG  LYS B 315     -78.012  45.878 249.114  1.00  0.00           C  
ATOM   4071  CD  LYS B 315     -79.193  45.764 248.137  1.00  0.00           C  
ATOM   4072  CE  LYS B 315     -79.293  46.919 247.133  1.00  0.00           C  
ATOM   4073  NZ  LYS B 315     -80.507  46.815 246.310  1.00  0.00           N  
ATOM   4074  N   CYS B 316     -76.011  44.876 251.627  1.00  0.00           N  
ATOM   4075  CA  CYS B 316     -76.447  43.987 252.701  1.00  0.00           C  
ATOM   4076  C   CYS B 316     -77.904  44.328 253.056  1.00  0.00           C  
ATOM   4077  O   CYS B 316     -78.303  45.487 252.928  1.00  0.00           O  
ATOM   4078  SG  CYS B 316     -75.784  43.142 255.357  1.00  0.00           S  
ATOM   4079  CB  CYS B 316     -75.515  44.198 253.905  1.00  0.00           C  
ATOM   4080  N   LYS B 317     -78.660  43.320 253.511  1.00  0.00           N  
ATOM   4081  CA  LYS B 317     -80.070  43.437 253.889  1.00  0.00           C  
ATOM   4082  C   LYS B 317     -80.405  42.401 254.969  1.00  0.00           C  
ATOM   4083  O   LYS B 317     -79.746  41.363 255.030  1.00  0.00           O  
ATOM   4084  CB  LYS B 317     -80.931  43.244 252.619  1.00  0.00           C  
ATOM   4085  CG  LYS B 317     -82.447  43.432 252.802  1.00  0.00           C  
ATOM   4086  CD  LYS B 317     -83.186  43.472 251.453  1.00  0.00           C  
ATOM   4087  CE  LYS B 317     -84.650  43.919 251.563  1.00  0.00           C  
ATOM   4088  NZ  LYS B 317     -84.759  45.330 251.972  1.00  0.00           N  
ATOM   4089  N   VAL B 318     -81.447  42.686 255.772  1.00  0.00           N  
ATOM   4090  CA  VAL B 318     -82.024  41.744 256.736  1.00  0.00           C  
ATOM   4091  C   VAL B 318     -83.562  41.786 256.709  1.00  0.00           C  
ATOM   4092  O   VAL B 318     -84.152  42.772 256.266  1.00  0.00           O  
ATOM   4093  CB  VAL B 318     -81.567  42.020 258.200  1.00  0.00           C  
ATOM   4094  CG1 VAL B 318     -80.049  41.868 258.367  1.00  0.00           C  
ATOM   4095  CG2 VAL B 318     -82.083  43.340 258.810  1.00  0.00           C  
ATOM   4096  N   SER B 319     -84.159  40.708 257.238  1.00  0.00           N  
ATOM   4097  CA  SER B 319     -85.589  40.554 257.488  1.00  0.00           C  
ATOM   4098  C   SER B 319     -85.743  39.780 258.805  1.00  0.00           C  
ATOM   4099  O   SER B 319     -85.090  38.751 258.979  1.00  0.00           O  
ATOM   4100  CB  SER B 319     -86.239  39.827 256.290  1.00  0.00           C  
ATOM   4101  OG  SER B 319     -87.628  39.643 256.478  1.00  0.00           O  
ATOM   4102  N   ASN B 320     -86.583  40.287 259.719  1.00  0.00           N  
ATOM   4103  CA  ASN B 320     -86.787  39.699 261.047  1.00  0.00           C  
ATOM   4104  C   ASN B 320     -88.101  40.196 261.672  1.00  0.00           C  
ATOM   4105  O   ASN B 320     -88.636  41.218 261.245  1.00  0.00           O  
ATOM   4106  CB  ASN B 320     -85.544  39.924 261.953  1.00  0.00           C  
ATOM   4107  CG  ASN B 320     -85.210  41.381 262.291  1.00  0.00           C  
ATOM   4108  OD1 ASN B 320     -85.657  41.902 263.309  1.00  0.00           O  
ATOM   4109  ND2 ASN B 320     -84.399  42.035 261.456  1.00  0.00           N  
ATOM   4110  N   LYS B 321     -88.591  39.451 262.676  1.00  0.00           N  
ATOM   4111  CA  LYS B 321     -89.828  39.733 263.412  1.00  0.00           C  
ATOM   4112  C   LYS B 321     -89.695  40.912 264.400  1.00  0.00           C  
ATOM   4113  O   LYS B 321     -90.705  41.540 264.716  1.00  0.00           O  
ATOM   4114  CB  LYS B 321     -90.300  38.423 264.091  1.00  0.00           C  
ATOM   4115  CG  LYS B 321     -91.619  38.484 264.887  1.00  0.00           C  
ATOM   4116  CD  LYS B 321     -92.837  38.894 264.046  1.00  0.00           C  
ATOM   4117  CE  LYS B 321     -94.142  38.856 264.852  1.00  0.00           C  
ATOM   4118  NZ  LYS B 321     -95.289  39.275 264.029  1.00  0.00           N  
ATOM   4119  N   GLY B 322     -88.457  41.226 264.825  1.00  0.00           N  
ATOM   4120  CA  GLY B 322     -88.127  42.380 265.668  1.00  0.00           C  
ATOM   4121  C   GLY B 322     -88.056  43.704 264.878  1.00  0.00           C  
ATOM   4122  O   GLY B 322     -87.683  44.720 265.463  1.00  0.00           O  
ATOM   4123  N   LEU B 323     -88.385  43.695 263.574  1.00  0.00           N  
ATOM   4124  CA  LEU B 323     -88.284  44.819 262.646  1.00  0.00           C  
ATOM   4125  C   LEU B 323     -89.580  44.865 261.802  1.00  0.00           C  
ATOM   4126  O   LEU B 323     -89.918  43.846 261.197  1.00  0.00           O  
ATOM   4127  CB  LEU B 323     -87.036  44.550 261.771  1.00  0.00           C  
ATOM   4128  CG  LEU B 323     -86.714  45.618 260.708  1.00  0.00           C  
ATOM   4129  CD1 LEU B 323     -86.345  46.980 261.323  1.00  0.00           C  
ATOM   4130  CD2 LEU B 323     -85.611  45.127 259.757  1.00  0.00           C  
ATOM   4131  N   PRO B 324     -90.300  46.012 261.765  1.00  0.00           N  
ATOM   4132  CA  PRO B 324     -91.583  46.108 261.038  1.00  0.00           C  
ATOM   4133  C   PRO B 324     -91.490  46.090 259.497  1.00  0.00           C  
ATOM   4134  O   PRO B 324     -92.492  45.767 258.858  1.00  0.00           O  
ATOM   4135  CD  PRO B 324     -89.994  47.266 262.461  1.00  0.00           C  
ATOM   4136  CB  PRO B 324     -92.196  47.418 261.560  1.00  0.00           C  
ATOM   4137  CG  PRO B 324     -90.995  48.279 261.916  1.00  0.00           C  
ATOM   4138  N   SER B 325     -90.317  46.418 258.927  1.00  0.00           N  
ATOM   4139  CA  SER B 325     -90.069  46.415 257.484  1.00  0.00           C  
ATOM   4140  C   SER B 325     -88.558  46.295 257.227  1.00  0.00           C  
ATOM   4141  O   SER B 325     -87.775  46.973 257.890  1.00  0.00           O  
ATOM   4142  CB  SER B 325     -90.682  47.677 256.837  1.00  0.00           C  
ATOM   4143  OG  SER B 325     -90.498  47.689 255.435  1.00  0.00           O  
ATOM   4144  N   SER B 326     -88.195  45.428 256.267  1.00  0.00           N  
ATOM   4145  CA  SER B 326     -86.826  45.035 255.918  1.00  0.00           C  
ATOM   4146  C   SER B 326     -85.945  46.210 255.456  1.00  0.00           C  
ATOM   4147  O   SER B 326     -86.222  46.804 254.413  1.00  0.00           O  
ATOM   4148  CB  SER B 326     -86.904  43.959 254.820  1.00  0.00           C  
ATOM   4149  OG  SER B 326     -87.464  42.773 255.342  1.00  0.00           O  
ATOM   4150  N   ILE B 327     -84.886  46.492 256.231  1.00  0.00           N  
ATOM   4151  CA  ILE B 327     -83.910  47.557 255.977  1.00  0.00           C  
ATOM   4152  C   ILE B 327     -82.671  46.988 255.257  1.00  0.00           C  
ATOM   4153  O   ILE B 327     -82.315  45.828 255.472  1.00  0.00           O  
ATOM   4154  CB  ILE B 327     -83.495  48.246 257.317  1.00  0.00           C  
ATOM   4155  CG2 ILE B 327     -82.266  49.185 257.236  1.00  0.00           C  
ATOM   4156  CG1 ILE B 327     -84.698  49.028 257.900  1.00  0.00           C  
ATOM   4157  CD1 ILE B 327     -84.492  49.521 259.338  1.00  0.00           C  
ATOM   4158  N   GLU B 328     -82.043  47.833 254.423  1.00  0.00           N  
ATOM   4159  CA  GLU B 328     -80.824  47.542 253.671  1.00  0.00           C  
ATOM   4160  C   GLU B 328     -79.905  48.776 253.648  1.00  0.00           C  
ATOM   4161  O   GLU B 328     -80.346  49.884 253.966  1.00  0.00           O  
ATOM   4162  CB  GLU B 328     -81.207  47.059 252.249  1.00  0.00           C  
ATOM   4163  CG  GLU B 328     -81.865  48.118 251.335  1.00  0.00           C  
ATOM   4164  CD  GLU B 328     -82.302  47.521 249.997  1.00  0.00           C  
ATOM   4165  OE1 GLU B 328     -83.227  46.681 250.026  1.00  0.00           O  
ATOM   4166  OE2 GLU B 328     -81.711  47.911 248.967  1.00  0.00           O  
ATOM   4167  N   LYS B 329     -78.648  48.555 253.237  1.00  0.00           N  
ATOM   4168  CA  LYS B 329     -77.658  49.603 252.994  1.00  0.00           C  
ATOM   4169  C   LYS B 329     -76.734  49.174 251.847  1.00  0.00           C  
ATOM   4170  O   LYS B 329     -76.327  48.013 251.795  1.00  0.00           O  
ATOM   4171  CB  LYS B 329     -76.885  49.920 254.297  1.00  0.00           C  
ATOM   4172  CG  LYS B 329     -75.780  50.992 254.180  1.00  0.00           C  
ATOM   4173  CD  LYS B 329     -76.285  52.385 253.774  1.00  0.00           C  
ATOM   4174  CE  LYS B 329     -75.164  53.434 253.804  1.00  0.00           C  
ATOM   4175  NZ  LYS B 329     -75.648  54.747 253.345  1.00  0.00           N  
ATOM   4176  N   THR B 330     -76.406  50.144 250.978  1.00  0.00           N  
ATOM   4177  CA  THR B 330     -75.507  50.003 249.835  1.00  0.00           C  
ATOM   4178  C   THR B 330     -74.220  50.824 250.053  1.00  0.00           C  
ATOM   4179  O   THR B 330     -74.214  51.774 250.839  1.00  0.00           O  
ATOM   4180  CB  THR B 330     -76.182  50.534 248.539  1.00  0.00           C  
ATOM   4181  OG1 THR B 330     -76.441  51.928 248.574  1.00  0.00           O  
ATOM   4182  CG2 THR B 330     -77.474  49.795 248.188  1.00  0.00           C  
ATOM   4183  N   ILE B 331     -73.160  50.445 249.320  1.00  0.00           N  
ATOM   4184  CA  ILE B 331     -71.892  51.166 249.282  1.00  0.00           C  
ATOM   4185  C   ILE B 331     -71.145  50.868 247.966  1.00  0.00           C  
ATOM   4186  O   ILE B 331     -71.310  49.796 247.381  1.00  0.00           O  
ATOM   4187  CB  ILE B 331     -70.983  50.818 250.506  1.00  0.00           C  
ATOM   4188  CG2 ILE B 331     -70.265  49.452 250.412  1.00  0.00           C  
ATOM   4189  CG1 ILE B 331     -69.975  51.952 250.796  1.00  0.00           C  
ATOM   4190  CD1 ILE B 331     -69.312  51.846 252.170  1.00  0.00           C  
ATOM   4191  N   SER B 332     -70.317  51.837 247.556  1.00  0.00           N  
ATOM   4192  CA  SER B 332     -69.410  51.772 246.413  1.00  0.00           C  
ATOM   4193  C   SER B 332     -68.277  52.798 246.605  1.00  0.00           C  
ATOM   4194  O   SER B 332     -68.389  53.688 247.450  1.00  0.00           O  
ATOM   4195  CB  SER B 332     -70.196  51.970 245.096  1.00  0.00           C  
ATOM   4196  OG  SER B 332     -70.658  53.296 244.920  1.00  0.00           O  
ATOM   4197  N   LYS B 333     -67.205  52.652 245.810  1.00  0.00           N  
ATOM   4198  CA  LYS B 333     -66.061  53.569 245.791  1.00  0.00           C  
ATOM   4199  C   LYS B 333     -66.438  54.934 245.179  1.00  0.00           C  
ATOM   4200  O   LYS B 333     -67.289  54.987 244.288  1.00  0.00           O  
ATOM   4201  CB  LYS B 333     -64.927  52.905 244.983  1.00  0.00           C  
ATOM   4202  CG  LYS B 333     -63.564  53.618 245.074  1.00  0.00           C  
ATOM   4203  CD  LYS B 333     -62.530  53.031 244.107  1.00  0.00           C  
ATOM   4204  CE  LYS B 333     -61.200  53.792 244.086  1.00  0.00           C  
ATOM   4205  NZ  LYS B 333     -61.361  55.186 243.651  1.00  0.00           N  
ATOM   4206  N   ALA B 334     -65.750  55.997 245.634  1.00  0.00           N  
ATOM   4207  CA  ALA B 334     -65.779  57.332 245.033  1.00  0.00           C  
ATOM   4208  C   ALA B 334     -65.196  57.317 243.608  1.00  0.00           C  
ATOM   4209  O   ALA B 334     -64.063  56.875 243.413  1.00  0.00           O  
ATOM   4210  CB  ALA B 334     -65.002  58.307 245.930  1.00  0.00           C  
ATOM   4211  N   LYS B 335     -65.998  57.795 242.644  1.00  0.00           N  
ATOM   4212  CA  LYS B 335     -65.726  57.716 241.205  1.00  0.00           C  
ATOM   4213  C   LYS B 335     -64.998  58.966 240.670  1.00  0.00           C  
ATOM   4214  O   LYS B 335     -65.277  59.407 239.553  1.00  0.00           O  
ATOM   4215  CB  LYS B 335     -67.052  57.413 240.465  1.00  0.00           C  
ATOM   4216  CG  LYS B 335     -67.659  56.055 240.860  1.00  0.00           C  
ATOM   4217  CD  LYS B 335     -69.012  55.778 240.188  1.00  0.00           C  
ATOM   4218  CE  LYS B 335     -69.595  54.404 240.555  1.00  0.00           C  
ATOM   4219  NZ  LYS B 335     -69.845  54.274 242.003  1.00  0.00           N  
ATOM   4220  N   GLY B 336     -64.053  59.499 241.464  1.00  0.00           N  
ATOM   4221  CA  GLY B 336     -63.166  60.590 241.069  1.00  0.00           C  
ATOM   4222  C   GLY B 336     -62.097  60.070 240.096  1.00  0.00           C  
ATOM   4223  O   GLY B 336     -61.723  58.897 240.132  1.00  0.00           O  
ATOM   4224  N   GLN B 337     -61.611  60.967 239.226  1.00  0.00           N  
ATOM   4225  CA  GLN B 337     -60.648  60.663 238.167  1.00  0.00           C  
ATOM   4226  C   GLN B 337     -59.214  60.565 238.733  1.00  0.00           C  
ATOM   4227  O   GLN B 337     -58.864  61.389 239.577  1.00  0.00           O  
ATOM   4228  CB  GLN B 337     -60.747  61.778 237.099  1.00  0.00           C  
ATOM   4229  CG  GLN B 337     -62.132  61.908 236.425  1.00  0.00           C  
ATOM   4230  CD  GLN B 337     -62.613  60.609 235.770  1.00  0.00           C  
ATOM   4231  OE1 GLN B 337     -61.989  60.117 234.834  1.00  0.00           O  
ATOM   4232  NE2 GLN B 337     -63.722  60.049 236.260  1.00  0.00           N  
ATOM   4233  N   PRO B 338     -58.421  59.562 238.283  1.00  0.00           N  
ATOM   4234  CA  PRO B 338     -57.085  59.270 238.842  1.00  0.00           C  
ATOM   4235  C   PRO B 338     -56.057  60.398 238.630  1.00  0.00           C  
ATOM   4236  O   PRO B 338     -55.927  60.916 237.520  1.00  0.00           O  
ATOM   4237  CB  PRO B 338     -56.670  57.969 238.131  1.00  0.00           C  
ATOM   4238  CG  PRO B 338     -57.425  57.987 236.815  1.00  0.00           C  
ATOM   4239  CD  PRO B 338     -58.748  58.633 237.197  1.00  0.00           C  
ATOM   4240  N   ARG B 339     -55.352  60.743 239.717  1.00  0.00           N  
ATOM   4241  CA  ARG B 339     -54.312  61.763 239.780  1.00  0.00           C  
ATOM   4242  C   ARG B 339     -53.201  61.259 240.715  1.00  0.00           C  
ATOM   4243  O   ARG B 339     -53.489  60.895 241.856  1.00  0.00           O  
ATOM   4244  CB  ARG B 339     -54.939  63.099 240.243  1.00  0.00           C  
ATOM   4245  CG  ARG B 339     -53.932  64.241 240.459  1.00  0.00           C  
ATOM   4246  CD  ARG B 339     -54.600  65.560 240.879  1.00  0.00           C  
ATOM   4247  NE  ARG B 339     -53.607  66.528 241.365  1.00  0.00           N  
ATOM   4248  CZ  ARG B 339     -53.777  67.852 241.513  1.00  0.00           C  
ATOM   4249  NH1 ARG B 339     -54.918  68.460 241.156  1.00  0.00           N  
ATOM   4250  NH2 ARG B 339     -52.787  68.579 242.047  1.00  0.00           N  
ATOM   4251  N   GLU B 340     -51.962  61.248 240.196  1.00  0.00           N  
ATOM   4252  CA  GLU B 340     -50.758  60.727 240.844  1.00  0.00           C  
ATOM   4253  C   GLU B 340     -50.384  61.507 242.128  1.00  0.00           C  
ATOM   4254  O   GLU B 340     -50.129  62.708 242.020  1.00  0.00           O  
ATOM   4255  CB  GLU B 340     -49.613  60.783 239.811  1.00  0.00           C  
ATOM   4256  CG  GLU B 340     -48.286  60.209 240.339  1.00  0.00           C  
ATOM   4257  CD  GLU B 340     -47.200  60.184 239.268  1.00  0.00           C  
ATOM   4258  OE1 GLU B 340     -46.947  59.081 238.737  1.00  0.00           O  
ATOM   4259  OE2 GLU B 340     -46.645  61.273 239.004  1.00  0.00           O  
ATOM   4260  N   PRO B 341     -50.309  60.827 243.300  1.00  0.00           N  
ATOM   4261  CA  PRO B 341     -49.718  61.414 244.517  1.00  0.00           C  
ATOM   4262  C   PRO B 341     -48.218  61.715 244.358  1.00  0.00           C  
ATOM   4263  O   PRO B 341     -47.440  60.815 244.039  1.00  0.00           O  
ATOM   4264  CD  PRO B 341     -50.686  59.434 243.533  1.00  0.00           C  
ATOM   4265  CB  PRO B 341     -49.955  60.365 245.619  1.00  0.00           C  
ATOM   4266  CG  PRO B 341     -50.900  59.336 245.034  1.00  0.00           C  
ATOM   4267  N   GLN B 342     -47.859  62.981 244.603  1.00  0.00           N  
ATOM   4268  CA  GLN B 342     -46.491  63.481 244.612  1.00  0.00           C  
ATOM   4269  C   GLN B 342     -45.923  63.299 246.027  1.00  0.00           C  
ATOM   4270  O   GLN B 342     -46.082  64.180 246.874  1.00  0.00           O  
ATOM   4271  CB  GLN B 342     -46.497  64.961 244.155  1.00  0.00           C  
ATOM   4272  CG  GLN B 342     -47.125  65.213 242.764  1.00  0.00           C  
ATOM   4273  CD  GLN B 342     -46.483  64.386 241.647  1.00  0.00           C  
ATOM   4274  OE1 GLN B 342     -45.286  64.503 241.397  1.00  0.00           O  
ATOM   4275  NE2 GLN B 342     -47.276  63.552 240.971  1.00  0.00           N  
ATOM   4276  N   VAL B 343     -45.310  62.126 246.261  1.00  0.00           N  
ATOM   4277  CA  VAL B 343     -44.672  61.770 247.526  1.00  0.00           C  
ATOM   4278  C   VAL B 343     -43.345  62.532 247.716  1.00  0.00           C  
ATOM   4279  O   VAL B 343     -42.498  62.542 246.822  1.00  0.00           O  
ATOM   4280  CB  VAL B 343     -44.445  60.231 247.655  1.00  0.00           C  
ATOM   4281  CG1 VAL B 343     -43.502  59.619 246.597  1.00  0.00           C  
ATOM   4282  CG2 VAL B 343     -43.981  59.816 249.067  1.00  0.00           C  
ATOM   4283  N   TYR B 344     -43.212  63.157 248.892  1.00  0.00           N  
ATOM   4284  CA  TYR B 344     -42.018  63.859 249.350  1.00  0.00           C  
ATOM   4285  C   TYR B 344     -41.662  63.333 250.747  1.00  0.00           C  
ATOM   4286  O   TYR B 344     -42.551  62.900 251.480  1.00  0.00           O  
ATOM   4287  CB  TYR B 344     -42.279  65.380 249.408  1.00  0.00           C  
ATOM   4288  CG  TYR B 344     -42.810  66.018 248.134  1.00  0.00           C  
ATOM   4289  CD1 TYR B 344     -44.048  66.692 248.144  1.00  0.00           C  
ATOM   4290  CE1 TYR B 344     -44.540  67.287 246.967  1.00  0.00           C  
ATOM   4291  CZ  TYR B 344     -43.795  67.218 245.775  1.00  0.00           C  
ATOM   4292  OH  TYR B 344     -44.267  67.811 244.640  1.00  0.00           O  
ATOM   4293  CD2 TYR B 344     -42.071  65.940 246.935  1.00  0.00           C  
ATOM   4294  CE2 TYR B 344     -42.565  66.536 245.757  1.00  0.00           C  
ATOM   4295  N   THR B 345     -40.374  63.416 251.103  1.00  0.00           N  
ATOM   4296  CA  THR B 345     -39.880  63.117 252.447  1.00  0.00           C  
ATOM   4297  C   THR B 345     -38.907  64.224 252.878  1.00  0.00           C  
ATOM   4298  O   THR B 345     -38.123  64.716 252.065  1.00  0.00           O  
ATOM   4299  CB  THR B 345     -39.189  61.729 252.545  1.00  0.00           C  
ATOM   4300  OG1 THR B 345     -38.010  61.638 251.769  1.00  0.00           O  
ATOM   4301  CG2 THR B 345     -40.110  60.554 252.192  1.00  0.00           C  
ATOM   4302  N   LEU B 346     -39.024  64.608 254.159  1.00  0.00           N  
ATOM   4303  CA  LEU B 346     -38.260  65.673 254.803  1.00  0.00           C  
ATOM   4304  C   LEU B 346     -37.607  65.100 256.075  1.00  0.00           C  
ATOM   4305  O   LEU B 346     -38.211  64.240 256.721  1.00  0.00           O  
ATOM   4306  CB  LEU B 346     -39.218  66.833 255.165  1.00  0.00           C  
ATOM   4307  CG  LEU B 346     -39.840  67.570 253.956  1.00  0.00           C  
ATOM   4308  CD1 LEU B 346     -40.923  68.567 254.423  1.00  0.00           C  
ATOM   4309  CD2 LEU B 346     -38.771  68.237 253.061  1.00  0.00           C  
ATOM   4310  N   PRO B 347     -36.374  65.550 256.404  1.00  0.00           N  
ATOM   4311  CA  PRO B 347     -35.596  64.974 257.517  1.00  0.00           C  
ATOM   4312  C   PRO B 347     -36.211  65.231 258.913  1.00  0.00           C  
ATOM   4313  O   PRO B 347     -37.070  66.104 259.049  1.00  0.00           O  
ATOM   4314  CD  PRO B 347     -35.639  66.623 255.732  1.00  0.00           C  
ATOM   4315  CB  PRO B 347     -34.220  65.651 257.364  1.00  0.00           C  
ATOM   4316  CG  PRO B 347     -34.506  66.976 256.683  1.00  0.00           C  
ATOM   4317  N   PRO B 348     -35.728  64.491 259.938  1.00  0.00           N  
ATOM   4318  CA  PRO B 348     -36.120  64.728 261.336  1.00  0.00           C  
ATOM   4319  C   PRO B 348     -35.535  66.039 261.888  1.00  0.00           C  
ATOM   4320  O   PRO B 348     -34.515  66.516 261.387  1.00  0.00           O  
ATOM   4321  CD  PRO B 348     -34.719  63.434 259.836  1.00  0.00           C  
ATOM   4322  CB  PRO B 348     -35.565  63.499 262.070  1.00  0.00           C  
ATOM   4323  CG  PRO B 348     -34.341  63.089 261.271  1.00  0.00           C  
ATOM   4324  N   SER B 349     -36.207  66.592 262.910  1.00  0.00           N  
ATOM   4325  CA  SER B 349     -35.820  67.828 263.590  1.00  0.00           C  
ATOM   4326  C   SER B 349     -34.405  67.748 264.197  1.00  0.00           C  
ATOM   4327  O   SER B 349     -34.142  66.874 265.024  1.00  0.00           O  
ATOM   4328  CB  SER B 349     -36.893  68.169 264.641  1.00  0.00           C  
ATOM   4329  OG  SER B 349     -36.545  69.316 265.392  1.00  0.00           O  
ATOM   4330  N   GLN B 350     -33.541  68.684 263.769  1.00  0.00           N  
ATOM   4331  CA  GLN B 350     -32.150  68.839 264.207  1.00  0.00           C  
ATOM   4332  C   GLN B 350     -31.969  69.185 265.698  1.00  0.00           C  
ATOM   4333  O   GLN B 350     -30.906  68.906 266.248  1.00  0.00           O  
ATOM   4334  CB  GLN B 350     -31.406  69.819 263.260  1.00  0.00           C  
ATOM   4335  CG  GLN B 350     -32.093  71.176 262.949  1.00  0.00           C  
ATOM   4336  CD  GLN B 350     -32.176  72.153 264.127  1.00  0.00           C  
ATOM   4337  OE1 GLN B 350     -33.305  72.854 264.251  1.00  0.00           O  
ATOM   4338  NE2 GLN B 350     -31.234  72.287 264.904  1.00  0.00           N  
ATOM   4339  N   GLU B 351     -33.010  69.767 266.314  1.00  0.00           N  
ATOM   4340  CA  GLU B 351     -33.058  70.151 267.725  1.00  0.00           C  
ATOM   4341  C   GLU B 351     -33.830  69.133 268.585  1.00  0.00           C  
ATOM   4342  O   GLU B 351     -33.802  69.262 269.809  1.00  0.00           O  
ATOM   4343  CB  GLU B 351     -33.627  71.580 267.831  1.00  0.00           C  
ATOM   4344  CG  GLU B 351     -35.044  71.751 267.254  1.00  0.00           C  
ATOM   4345  CD  GLU B 351     -35.516  73.194 267.358  1.00  0.00           C  
ATOM   4346  OE1 GLU B 351     -36.380  73.458 268.222  1.00  0.00           O  
ATOM   4347  OE2 GLU B 351     -35.015  74.020 266.562  1.00  0.00           O  
ATOM   4348  N   GLU B 352     -34.449  68.114 267.958  1.00  0.00           N  
ATOM   4349  CA  GLU B 352     -34.929  66.908 268.639  1.00  0.00           C  
ATOM   4350  C   GLU B 352     -33.790  65.873 268.811  1.00  0.00           C  
ATOM   4351  O   GLU B 352     -33.966  64.914 269.560  1.00  0.00           O  
ATOM   4352  CB  GLU B 352     -36.165  66.355 267.895  1.00  0.00           C  
ATOM   4353  CG  GLU B 352     -37.000  65.346 268.715  1.00  0.00           C  
ATOM   4354  CD  GLU B 352     -38.299  64.906 268.033  1.00  0.00           C  
ATOM   4355  OE1 GLU B 352     -38.320  64.832 266.783  1.00  0.00           O  
ATOM   4356  OE2 GLU B 352     -39.259  64.628 268.785  1.00  0.00           O  
ATOM   4357  N   MET B 353     -32.617  66.117 268.188  1.00  0.00           N  
ATOM   4358  CA  MET B 353     -31.358  65.390 268.404  1.00  0.00           C  
ATOM   4359  C   MET B 353     -30.728  65.624 269.795  1.00  0.00           C  
ATOM   4360  O   MET B 353     -29.735  64.973 270.115  1.00  0.00           O  
ATOM   4361  CB  MET B 353     -30.339  65.733 267.294  1.00  0.00           C  
ATOM   4362  CG  MET B 353     -30.820  65.459 265.861  1.00  0.00           C  
ATOM   4363  SD  MET B 353     -31.037  63.706 265.457  1.00  0.00           S  
ATOM   4364  CE  MET B 353     -31.823  63.878 263.836  1.00  0.00           C  
ATOM   4365  N   THR B 354     -31.325  66.501 270.620  1.00  0.00           N  
ATOM   4366  CA  THR B 354     -31.069  66.609 272.059  1.00  0.00           C  
ATOM   4367  C   THR B 354     -31.647  65.412 272.857  1.00  0.00           C  
ATOM   4368  O   THR B 354     -31.251  65.219 274.006  1.00  0.00           O  
ATOM   4369  CB  THR B 354     -31.694  67.915 272.620  1.00  0.00           C  
ATOM   4370  OG1 THR B 354     -33.112  67.910 272.556  1.00  0.00           O  
ATOM   4371  CG2 THR B 354     -31.160  69.191 271.948  1.00  0.00           C  
ATOM   4372  N   LYS B 355     -32.541  64.626 272.229  1.00  0.00           N  
ATOM   4373  CA  LYS B 355     -33.191  63.440 272.784  1.00  0.00           C  
ATOM   4374  C   LYS B 355     -32.643  62.174 272.105  1.00  0.00           C  
ATOM   4375  O   LYS B 355     -31.992  62.256 271.063  1.00  0.00           O  
ATOM   4376  CB  LYS B 355     -34.715  63.545 272.546  1.00  0.00           C  
ATOM   4377  CG  LYS B 355     -35.334  64.861 273.046  1.00  0.00           C  
ATOM   4378  CD  LYS B 355     -36.859  64.896 272.877  1.00  0.00           C  
ATOM   4379  CE  LYS B 355     -37.476  66.252 273.244  1.00  0.00           C  
ATOM   4380  NZ  LYS B 355     -37.061  67.315 272.313  1.00  0.00           N  
ATOM   4381  N   ASN B 356     -32.944  61.014 272.711  1.00  0.00           N  
ATOM   4382  CA  ASN B 356     -32.568  59.682 272.220  1.00  0.00           C  
ATOM   4383  C   ASN B 356     -33.359  59.204 270.981  1.00  0.00           C  
ATOM   4384  O   ASN B 356     -32.949  58.213 270.378  1.00  0.00           O  
ATOM   4385  CB  ASN B 356     -32.643  58.661 273.386  1.00  0.00           C  
ATOM   4386  CG  ASN B 356     -34.033  58.506 274.024  1.00  0.00           C  
ATOM   4387  OD1 ASN B 356     -34.217  59.047 275.230  1.00  0.00           O  
ATOM   4388  ND2 ASN B 356     -34.926  57.896 273.442  1.00  0.00           N  
ATOM   4389  N   GLN B 357     -34.463  59.889 270.633  1.00  0.00           N  
ATOM   4390  CA  GLN B 357     -35.374  59.497 269.559  1.00  0.00           C  
ATOM   4391  C   GLN B 357     -35.955  60.742 268.874  1.00  0.00           C  
ATOM   4392  O   GLN B 357     -36.163  61.764 269.531  1.00  0.00           O  
ATOM   4393  CB  GLN B 357     -36.462  58.566 270.147  1.00  0.00           C  
ATOM   4394  CG  GLN B 357     -37.346  57.874 269.093  1.00  0.00           C  
ATOM   4395  CD  GLN B 357     -38.337  56.899 269.721  1.00  0.00           C  
ATOM   4396  OE1 GLN B 357     -39.436  57.290 270.107  1.00  0.00           O  
ATOM   4397  NE2 GLN B 357     -37.956  55.622 269.816  1.00  0.00           N  
ATOM   4398  N   VAL B 358     -36.199  60.615 267.559  1.00  0.00           N  
ATOM   4399  CA  VAL B 358     -36.721  61.665 266.685  1.00  0.00           C  
ATOM   4400  C   VAL B 358     -37.845  61.129 265.778  1.00  0.00           C  
ATOM   4401  O   VAL B 358     -37.933  59.922 265.549  1.00  0.00           O  
ATOM   4402  CB  VAL B 358     -35.602  62.256 265.778  1.00  0.00           C  
ATOM   4403  CG1 VAL B 358     -34.522  62.972 266.601  1.00  0.00           C  
ATOM   4404  CG2 VAL B 358     -34.959  61.255 264.792  1.00  0.00           C  
ATOM   4405  N   SER B 359     -38.678  62.052 265.268  1.00  0.00           N  
ATOM   4406  CA  SER B 359     -39.766  61.759 264.336  1.00  0.00           C  
ATOM   4407  C   SER B 359     -39.366  62.172 262.909  1.00  0.00           C  
ATOM   4408  O   SER B 359     -39.022  63.332 262.685  1.00  0.00           O  
ATOM   4409  CB  SER B 359     -41.034  62.496 264.812  1.00  0.00           C  
ATOM   4410  OG  SER B 359     -42.140  62.244 263.967  1.00  0.00           O  
ATOM   4411  N   LEU B 360     -39.462  61.213 261.973  1.00  0.00           N  
ATOM   4412  CA  LEU B 360     -39.318  61.419 260.529  1.00  0.00           C  
ATOM   4413  C   LEU B 360     -40.611  62.000 259.933  1.00  0.00           C  
ATOM   4414  O   LEU B 360     -41.677  61.842 260.529  1.00  0.00           O  
ATOM   4415  CB  LEU B 360     -39.000  60.070 259.844  1.00  0.00           C  
ATOM   4416  CG  LEU B 360     -37.770  59.309 260.384  1.00  0.00           C  
ATOM   4417  CD1 LEU B 360     -37.624  57.960 259.667  1.00  0.00           C  
ATOM   4418  CD2 LEU B 360     -36.474  60.134 260.285  1.00  0.00           C  
ATOM   4419  N   THR B 361     -40.497  62.644 258.759  1.00  0.00           N  
ATOM   4420  CA  THR B 361     -41.610  63.335 258.105  1.00  0.00           C  
ATOM   4421  C   THR B 361     -41.736  62.920 256.628  1.00  0.00           C  
ATOM   4422  O   THR B 361     -40.731  62.755 255.935  1.00  0.00           O  
ATOM   4423  CB  THR B 361     -41.402  64.872 258.174  1.00  0.00           C  
ATOM   4424  OG1 THR B 361     -41.416  65.287 259.526  1.00  0.00           O  
ATOM   4425  CG2 THR B 361     -42.440  65.725 257.425  1.00  0.00           C  
ATOM   4426  N   CYS B 362     -42.994  62.788 256.182  1.00  0.00           N  
ATOM   4427  CA  CYS B 362     -43.400  62.509 254.810  1.00  0.00           C  
ATOM   4428  C   CYS B 362     -44.641  63.348 254.493  1.00  0.00           C  
ATOM   4429  O   CYS B 362     -45.546  63.424 255.323  1.00  0.00           O  
ATOM   4430  CB  CYS B 362     -43.630  60.996 254.634  1.00  0.00           C  
ATOM   4431  SG  CYS B 362     -44.258  60.414 253.034  1.00  0.00           S  
ATOM   4432  N   LEU B 363     -44.644  63.955 253.299  1.00  0.00           N  
ATOM   4433  CA  LEU B 363     -45.695  64.831 252.795  1.00  0.00           C  
ATOM   4434  C   LEU B 363     -46.122  64.272 251.433  1.00  0.00           C  
ATOM   4435  O   LEU B 363     -45.371  64.381 250.467  1.00  0.00           O  
ATOM   4436  CB  LEU B 363     -45.132  66.274 252.713  1.00  0.00           C  
ATOM   4437  CG  LEU B 363     -46.159  67.422 252.542  1.00  0.00           C  
ATOM   4438  CD1 LEU B 363     -45.440  68.778 252.638  1.00  0.00           C  
ATOM   4439  CD2 LEU B 363     -47.009  67.370 251.259  1.00  0.00           C  
ATOM   4440  N   VAL B 364     -47.330  63.700 251.386  1.00  0.00           N  
ATOM   4441  CA  VAL B 364     -47.983  63.249 250.160  1.00  0.00           C  
ATOM   4442  C   VAL B 364     -48.932  64.377 249.714  1.00  0.00           C  
ATOM   4443  O   VAL B 364     -49.678  64.887 250.550  1.00  0.00           O  
ATOM   4444  CB  VAL B 364     -48.827  61.969 250.411  1.00  0.00           C  
ATOM   4445  CG1 VAL B 364     -49.398  61.376 249.110  1.00  0.00           C  
ATOM   4446  CG2 VAL B 364     -48.031  60.886 251.165  1.00  0.00           C  
ATOM   4447  N   LYS B 365     -48.868  64.767 248.433  1.00  0.00           N  
ATOM   4448  CA  LYS B 365     -49.588  65.926 247.900  1.00  0.00           C  
ATOM   4449  C   LYS B 365     -50.220  65.619 246.539  1.00  0.00           C  
ATOM   4450  O   LYS B 365     -49.652  64.866 245.752  1.00  0.00           O  
ATOM   4451  CB  LYS B 365     -48.606  67.121 247.813  1.00  0.00           C  
ATOM   4452  CG  LYS B 365     -49.158  68.385 247.121  1.00  0.00           C  
ATOM   4453  CD  LYS B 365     -48.192  69.569 247.174  1.00  0.00           C  
ATOM   4454  CE  LYS B 365     -48.722  70.783 246.400  1.00  0.00           C  
ATOM   4455  NZ  LYS B 365     -47.913  71.976 246.682  1.00  0.00           N  
ATOM   4456  N   GLY B 366     -51.343  66.302 246.270  1.00  0.00           N  
ATOM   4457  CA  GLY B 366     -51.909  66.476 244.941  1.00  0.00           C  
ATOM   4458  C   GLY B 366     -52.457  65.169 244.364  1.00  0.00           C  
ATOM   4459  O   GLY B 366     -52.029  64.783 243.278  1.00  0.00           O  
ATOM   4460  N   PHE B 367     -53.376  64.501 245.080  1.00  0.00           N  
ATOM   4461  CA  PHE B 367     -54.019  63.263 244.635  1.00  0.00           C  
ATOM   4462  C   PHE B 367     -55.546  63.367 244.709  1.00  0.00           C  
ATOM   4463  O   PHE B 367     -56.090  64.077 245.554  1.00  0.00           O  
ATOM   4464  CB  PHE B 367     -53.478  62.061 245.438  1.00  0.00           C  
ATOM   4465  CG  PHE B 367     -53.722  62.056 246.938  1.00  0.00           C  
ATOM   4466  CD1 PHE B 367     -52.786  62.653 247.808  1.00  0.00           C  
ATOM   4467  CE1 PHE B 367     -53.029  62.684 249.174  1.00  0.00           C  
ATOM   4468  CZ  PHE B 367     -54.216  62.172 249.685  1.00  0.00           C  
ATOM   4469  CD2 PHE B 367     -54.933  61.560 247.468  1.00  0.00           C  
ATOM   4470  CE2 PHE B 367     -55.163  61.614 248.836  1.00  0.00           C  
ATOM   4471  N   TYR B 368     -56.200  62.617 243.812  1.00  0.00           N  
ATOM   4472  CA  TYR B 368     -57.649  62.522 243.668  1.00  0.00           C  
ATOM   4473  C   TYR B 368     -57.930  61.198 242.926  1.00  0.00           C  
ATOM   4474  O   TYR B 368     -57.222  60.921 241.959  1.00  0.00           O  
ATOM   4475  CB  TYR B 368     -58.155  63.750 242.876  1.00  0.00           C  
ATOM   4476  CG  TYR B 368     -59.665  63.877 242.796  1.00  0.00           C  
ATOM   4477  CD1 TYR B 368     -60.407  64.174 243.960  1.00  0.00           C  
ATOM   4478  CD2 TYR B 368     -60.337  63.702 241.568  1.00  0.00           C  
ATOM   4479  CE1 TYR B 368     -61.811  64.261 243.902  1.00  0.00           C  
ATOM   4480  CE2 TYR B 368     -61.740  63.802 241.507  1.00  0.00           C  
ATOM   4481  CZ  TYR B 368     -62.479  64.072 242.677  1.00  0.00           C  
ATOM   4482  OH  TYR B 368     -63.840  64.151 242.625  1.00  0.00           O  
ATOM   4483  N   PRO B 369     -58.911  60.377 243.368  1.00  0.00           N  
ATOM   4484  CA  PRO B 369     -59.773  60.557 244.551  1.00  0.00           C  
ATOM   4485  C   PRO B 369     -59.035  60.328 245.883  1.00  0.00           C  
ATOM   4486  O   PRO B 369     -57.868  59.934 245.891  1.00  0.00           O  
ATOM   4487  CD  PRO B 369     -59.218  59.129 242.671  1.00  0.00           C  
ATOM   4488  CB  PRO B 369     -60.892  59.527 244.324  1.00  0.00           C  
ATOM   4489  CG  PRO B 369     -60.226  58.404 243.554  1.00  0.00           C  
ATOM   4490  N   SER B 370     -59.751  60.597 246.988  1.00  0.00           N  
ATOM   4491  CA  SER B 370     -59.278  60.468 248.370  1.00  0.00           C  
ATOM   4492  C   SER B 370     -58.931  59.021 248.803  1.00  0.00           C  
ATOM   4493  O   SER B 370     -58.304  58.855 249.849  1.00  0.00           O  
ATOM   4494  CB  SER B 370     -60.326  61.126 249.292  1.00  0.00           C  
ATOM   4495  OG  SER B 370     -59.863  61.280 250.619  1.00  0.00           O  
ATOM   4496  N   ASP B 371     -59.311  58.014 247.992  1.00  0.00           N  
ATOM   4497  CA  ASP B 371     -58.941  56.599 248.120  1.00  0.00           C  
ATOM   4498  C   ASP B 371     -57.421  56.402 247.961  1.00  0.00           C  
ATOM   4499  O   ASP B 371     -56.931  56.249 246.842  1.00  0.00           O  
ATOM   4500  CB  ASP B 371     -59.723  55.686 247.142  1.00  0.00           C  
ATOM   4501  CG  ASP B 371     -61.240  55.887 247.159  1.00  0.00           C  
ATOM   4502  OD1 ASP B 371     -61.745  56.524 246.209  1.00  0.00           O  
ATOM   4503  OD2 ASP B 371     -61.876  55.343 248.087  1.00  0.00           O  
ATOM   4504  N   ILE B 372     -56.710  56.432 249.099  1.00  0.00           N  
ATOM   4505  CA  ILE B 372     -55.258  56.322 249.190  1.00  0.00           C  
ATOM   4506  C   ILE B 372     -54.881  55.559 250.474  1.00  0.00           C  
ATOM   4507  O   ILE B 372     -55.680  55.481 251.411  1.00  0.00           O  
ATOM   4508  CB  ILE B 372     -54.595  57.741 249.222  1.00  0.00           C  
ATOM   4509  CG2 ILE B 372     -54.780  58.503 250.555  1.00  0.00           C  
ATOM   4510  CG1 ILE B 372     -53.101  57.697 248.822  1.00  0.00           C  
ATOM   4511  CD1 ILE B 372     -52.530  59.030 248.335  1.00  0.00           C  
ATOM   4512  N   ALA B 373     -53.643  55.052 250.500  1.00  0.00           N  
ATOM   4513  CA  ALA B 373     -52.990  54.520 251.689  1.00  0.00           C  
ATOM   4514  C   ALA B 373     -51.522  54.966 251.708  1.00  0.00           C  
ATOM   4515  O   ALA B 373     -50.944  55.228 250.651  1.00  0.00           O  
ATOM   4516  CB  ALA B 373     -53.126  52.993 251.698  1.00  0.00           C  
ATOM   4517  N   VAL B 374     -50.950  55.036 252.918  1.00  0.00           N  
ATOM   4518  CA  VAL B 374     -49.559  55.413 253.151  1.00  0.00           C  
ATOM   4519  C   VAL B 374     -49.026  54.688 254.401  1.00  0.00           C  
ATOM   4520  O   VAL B 374     -49.782  54.415 255.334  1.00  0.00           O  
ATOM   4521  CB  VAL B 374     -49.383  56.959 253.272  1.00  0.00           C  
ATOM   4522  CG1 VAL B 374     -50.133  57.584 254.461  1.00  0.00           C  
ATOM   4523  CG2 VAL B 374     -47.909  57.413 253.312  1.00  0.00           C  
ATOM   4524  N   GLU B 375     -47.725  54.379 254.366  1.00  0.00           N  
ATOM   4525  CA  GLU B 375     -46.990  53.640 255.388  1.00  0.00           C  
ATOM   4526  C   GLU B 375     -45.512  54.053 255.359  1.00  0.00           C  
ATOM   4527  O   GLU B 375     -45.119  54.910 254.564  1.00  0.00           O  
ATOM   4528  CB  GLU B 375     -47.192  52.122 255.157  1.00  0.00           C  
ATOM   4529  CG  GLU B 375     -46.533  51.542 253.885  1.00  0.00           C  
ATOM   4530  CD  GLU B 375     -46.853  50.063 253.679  1.00  0.00           C  
ATOM   4531  OE1 GLU B 375     -46.897  49.327 254.690  1.00  0.00           O  
ATOM   4532  OE2 GLU B 375     -47.112  49.695 252.514  1.00  0.00           O  
ATOM   4533  N   TRP B 376     -44.715  53.403 256.222  1.00  0.00           N  
ATOM   4534  CA  TRP B 376     -43.257  53.433 256.165  1.00  0.00           C  
ATOM   4535  C   TRP B 376     -42.712  52.003 256.162  1.00  0.00           C  
ATOM   4536  O   TRP B 376     -43.262  51.123 256.825  1.00  0.00           O  
ATOM   4537  CB  TRP B 376     -42.656  54.232 257.334  1.00  0.00           C  
ATOM   4538  CG  TRP B 376     -42.870  55.714 257.306  1.00  0.00           C  
ATOM   4539  CD1 TRP B 376     -44.047  56.342 257.520  1.00  0.00           C  
ATOM   4540  NE1 TRP B 376     -43.869  57.702 257.428  1.00  0.00           N  
ATOM   4541  CE2 TRP B 376     -42.558  58.031 257.169  1.00  0.00           C  
ATOM   4542  CD2 TRP B 376     -41.895  56.773 257.052  1.00  0.00           C  
ATOM   4543  CE3 TRP B 376     -40.513  56.809 256.753  1.00  0.00           C  
ATOM   4544  CZ3 TRP B 376     -39.834  58.030 256.560  1.00  0.00           C  
ATOM   4545  CZ2 TRP B 376     -41.886  59.253 257.029  1.00  0.00           C  
ATOM   4546  CH2 TRP B 376     -40.520  59.252 256.702  1.00  0.00           C  
ATOM   4547  N   GLU B 377     -41.613  51.835 255.417  1.00  0.00           N  
ATOM   4548  CA  GLU B 377     -40.883  50.589 255.247  1.00  0.00           C  
ATOM   4549  C   GLU B 377     -39.386  50.840 255.484  1.00  0.00           C  
ATOM   4550  O   GLU B 377     -38.893  51.944 255.252  1.00  0.00           O  
ATOM   4551  CB  GLU B 377     -41.131  50.030 253.827  1.00  0.00           C  
ATOM   4552  CG  GLU B 377     -42.619  49.806 253.482  1.00  0.00           C  
ATOM   4553  CD  GLU B 377     -42.802  49.055 252.167  1.00  0.00           C  
ATOM   4554  OE1 GLU B 377     -43.272  49.694 251.201  1.00  0.00           O  
ATOM   4555  OE2 GLU B 377     -42.457  47.853 252.150  1.00  0.00           O  
ATOM   4556  N   SER B 378     -38.690  49.782 255.919  1.00  0.00           N  
ATOM   4557  CA  SER B 378     -37.241  49.737 256.091  1.00  0.00           C  
ATOM   4558  C   SER B 378     -36.810  48.266 256.132  1.00  0.00           C  
ATOM   4559  O   SER B 378     -37.521  47.436 256.699  1.00  0.00           O  
ATOM   4560  CB  SER B 378     -36.818  50.517 257.351  1.00  0.00           C  
ATOM   4561  OG  SER B 378     -35.411  50.565 257.498  1.00  0.00           O  
ATOM   4562  N   ASN B 379     -35.657  47.972 255.506  1.00  0.00           N  
ATOM   4563  CA  ASN B 379     -35.113  46.626 255.286  1.00  0.00           C  
ATOM   4564  C   ASN B 379     -35.980  45.783 254.317  1.00  0.00           C  
ATOM   4565  O   ASN B 379     -36.013  44.557 254.431  1.00  0.00           O  
ATOM   4566  CB  ASN B 379     -34.840  45.903 256.639  1.00  0.00           C  
ATOM   4567  CG  ASN B 379     -33.700  44.874 256.617  1.00  0.00           C  
ATOM   4568  OD1 ASN B 379     -33.674  43.994 257.620  1.00  0.00           O  
ATOM   4569  ND2 ASN B 379     -32.849  44.870 255.730  1.00  0.00           N  
ATOM   4570  N   GLY B 380     -36.662  46.458 253.373  1.00  0.00           N  
ATOM   4571  CA  GLY B 380     -37.491  45.834 252.338  1.00  0.00           C  
ATOM   4572  C   GLY B 380     -38.843  45.323 252.867  1.00  0.00           C  
ATOM   4573  O   GLY B 380     -39.434  44.454 252.228  1.00  0.00           O  
ATOM   4574  N   GLN B 381     -39.317  45.828 254.018  1.00  0.00           N  
ATOM   4575  CA  GLN B 381     -40.541  45.380 254.691  1.00  0.00           C  
ATOM   4576  C   GLN B 381     -41.167  46.544 255.490  1.00  0.00           C  
ATOM   4577  O   GLN B 381     -40.418  47.423 255.917  1.00  0.00           O  
ATOM   4578  CB  GLN B 381     -40.201  44.174 255.601  1.00  0.00           C  
ATOM   4579  CG  GLN B 381     -39.186  44.478 256.730  1.00  0.00           C  
ATOM   4580  CD  GLN B 381     -38.837  43.268 257.600  1.00  0.00           C  
ATOM   4581  OE1 GLN B 381     -39.252  42.142 257.335  1.00  0.00           O  
ATOM   4582  NE2 GLN B 381     -38.055  43.505 258.655  1.00  0.00           N  
ATOM   4583  N   PRO B 382     -42.501  46.512 255.741  1.00  0.00           N  
ATOM   4584  CA  PRO B 382     -43.179  47.415 256.701  1.00  0.00           C  
ATOM   4585  C   PRO B 382     -42.526  47.480 258.094  1.00  0.00           C  
ATOM   4586  O   PRO B 382     -42.414  46.458 258.770  1.00  0.00           O  
ATOM   4587  CB  PRO B 382     -44.621  46.880 256.758  1.00  0.00           C  
ATOM   4588  CG  PRO B 382     -44.830  46.235 255.401  1.00  0.00           C  
ATOM   4589  CD  PRO B 382     -43.470  45.618 255.104  1.00  0.00           C  
ATOM   4590  N   GLU B 383     -42.077  48.691 258.460  1.00  0.00           N  
ATOM   4591  CA  GLU B 383     -41.399  48.997 259.720  1.00  0.00           C  
ATOM   4592  C   GLU B 383     -42.413  49.193 260.868  1.00  0.00           C  
ATOM   4593  O   GLU B 383     -43.593  49.437 260.619  1.00  0.00           O  
ATOM   4594  CB  GLU B 383     -40.483  50.224 259.466  1.00  0.00           C  
ATOM   4595  CG  GLU B 383     -39.612  50.722 260.640  1.00  0.00           C  
ATOM   4596  CD  GLU B 383     -38.713  49.641 261.245  1.00  0.00           C  
ATOM   4597  OE1 GLU B 383     -37.755  49.237 260.553  1.00  0.00           O  
ATOM   4598  OE2 GLU B 383     -39.009  49.228 262.388  1.00  0.00           O  
ATOM   4599  N   ASN B 384     -41.934  49.073 262.114  1.00  0.00           N  
ATOM   4600  CA  ASN B 384     -42.716  49.276 263.335  1.00  0.00           C  
ATOM   4601  C   ASN B 384     -42.840  50.770 263.673  1.00  0.00           C  
ATOM   4602  O   ASN B 384     -41.922  51.539 263.395  1.00  0.00           O  
ATOM   4603  CB  ASN B 384     -42.019  48.547 264.508  1.00  0.00           C  
ATOM   4604  CG  ASN B 384     -41.961  47.023 264.357  1.00  0.00           C  
ATOM   4605  OD1 ASN B 384     -40.885  46.407 264.851  1.00  0.00           O  
ATOM   4606  ND2 ASN B 384     -42.878  46.401 263.826  1.00  0.00           N  
ATOM   4607  N   ASN B 385     -43.942  51.126 264.355  1.00  0.00           N  
ATOM   4608  CA  ASN B 385     -44.164  52.408 265.043  1.00  0.00           C  
ATOM   4609  C   ASN B 385     -44.347  53.632 264.115  1.00  0.00           C  
ATOM   4610  O   ASN B 385     -44.107  54.754 264.567  1.00  0.00           O  
ATOM   4611  CB  ASN B 385     -43.081  52.657 266.137  1.00  0.00           C  
ATOM   4612  CG  ASN B 385     -42.994  51.571 267.216  1.00  0.00           C  
ATOM   4613  OD1 ASN B 385     -43.973  50.891 267.513  1.00  0.00           O  
ATOM   4614  ND2 ASN B 385     -41.815  51.422 267.824  1.00  0.00           N  
ATOM   4615  N   TYR B 386     -44.824  53.429 262.872  1.00  0.00           N  
ATOM   4616  CA  TYR B 386     -45.294  54.528 262.015  1.00  0.00           C  
ATOM   4617  C   TYR B 386     -46.750  54.900 262.340  1.00  0.00           C  
ATOM   4618  O   TYR B 386     -47.499  54.068 262.855  1.00  0.00           O  
ATOM   4619  CB  TYR B 386     -45.059  54.216 260.516  1.00  0.00           C  
ATOM   4620  CG  TYR B 386     -45.853  53.097 259.859  1.00  0.00           C  
ATOM   4621  CD1 TYR B 386     -47.211  53.274 259.511  1.00  0.00           C  
ATOM   4622  CE1 TYR B 386     -47.923  52.237 258.877  1.00  0.00           C  
ATOM   4623  CZ  TYR B 386     -47.277  51.024 258.568  1.00  0.00           C  
ATOM   4624  OH  TYR B 386     -47.959  50.026 257.934  1.00  0.00           O  
ATOM   4625  CD2 TYR B 386     -45.208  51.889 259.529  1.00  0.00           C  
ATOM   4626  CE2 TYR B 386     -45.915  50.855 258.885  1.00  0.00           C  
ATOM   4627  N   LYS B 387     -47.125  56.147 262.011  1.00  0.00           N  
ATOM   4628  CA  LYS B 387     -48.484  56.652 262.181  1.00  0.00           C  
ATOM   4629  C   LYS B 387     -48.809  57.682 261.088  1.00  0.00           C  
ATOM   4630  O   LYS B 387     -47.907  58.331 260.558  1.00  0.00           O  
ATOM   4631  CB  LYS B 387     -48.666  57.212 263.618  1.00  0.00           C  
ATOM   4632  CG  LYS B 387     -50.131  57.339 264.085  1.00  0.00           C  
ATOM   4633  CD  LYS B 387     -50.818  55.980 264.322  1.00  0.00           C  
ATOM   4634  CE  LYS B 387     -52.334  56.096 264.525  1.00  0.00           C  
ATOM   4635  NZ  LYS B 387     -52.938  54.780 264.787  1.00  0.00           N  
ATOM   4636  N   THR B 388     -50.106  57.782 260.765  1.00  0.00           N  
ATOM   4637  CA  THR B 388     -50.658  58.587 259.676  1.00  0.00           C  
ATOM   4638  C   THR B 388     -51.800  59.486 260.195  1.00  0.00           C  
ATOM   4639  O   THR B 388     -52.274  59.298 261.318  1.00  0.00           O  
ATOM   4640  CB  THR B 388     -51.226  57.659 258.560  1.00  0.00           C  
ATOM   4641  OG1 THR B 388     -52.455  57.040 258.906  1.00  0.00           O  
ATOM   4642  CG2 THR B 388     -50.248  56.573 258.087  1.00  0.00           C  
ATOM   4643  N   THR B 389     -52.229  60.432 259.344  1.00  0.00           N  
ATOM   4644  CA  THR B 389     -53.403  61.284 259.553  1.00  0.00           C  
ATOM   4645  C   THR B 389     -54.405  61.081 258.386  1.00  0.00           C  
ATOM   4646  O   THR B 389     -53.992  60.630 257.317  1.00  0.00           O  
ATOM   4647  CB  THR B 389     -52.996  62.783 259.618  1.00  0.00           C  
ATOM   4648  OG1 THR B 389     -52.558  63.297 258.372  1.00  0.00           O  
ATOM   4649  CG2 THR B 389     -51.938  63.077 260.691  1.00  0.00           C  
ATOM   4650  N   PRO B 390     -55.705  61.420 258.580  1.00  0.00           N  
ATOM   4651  CA  PRO B 390     -56.690  61.419 257.474  1.00  0.00           C  
ATOM   4652  C   PRO B 390     -56.370  62.431 256.341  1.00  0.00           C  
ATOM   4653  O   PRO B 390     -55.839  63.502 256.646  1.00  0.00           O  
ATOM   4654  CB  PRO B 390     -58.010  61.798 258.169  1.00  0.00           C  
ATOM   4655  CG  PRO B 390     -57.820  61.418 259.627  1.00  0.00           C  
ATOM   4656  CD  PRO B 390     -56.344  61.695 259.868  1.00  0.00           C  
ATOM   4657  N   PRO B 391     -56.754  62.113 255.079  1.00  0.00           N  
ATOM   4658  CA  PRO B 391     -56.740  63.072 253.952  1.00  0.00           C  
ATOM   4659  C   PRO B 391     -57.541  64.365 254.195  1.00  0.00           C  
ATOM   4660  O   PRO B 391     -58.661  64.310 254.704  1.00  0.00           O  
ATOM   4661  CD  PRO B 391     -57.203  60.794 254.625  1.00  0.00           C  
ATOM   4662  CB  PRO B 391     -57.337  62.281 252.775  1.00  0.00           C  
ATOM   4663  CG  PRO B 391     -57.069  60.828 253.108  1.00  0.00           C  
ATOM   4664  N   VAL B 392     -56.936  65.492 253.802  1.00  0.00           N  
ATOM   4665  CA  VAL B 392     -57.492  66.844 253.878  1.00  0.00           C  
ATOM   4666  C   VAL B 392     -57.116  67.624 252.603  1.00  0.00           C  
ATOM   4667  O   VAL B 392     -56.072  67.350 252.016  1.00  0.00           O  
ATOM   4668  CB  VAL B 392     -56.954  67.614 255.119  1.00  0.00           C  
ATOM   4669  CG1 VAL B 392     -57.791  67.317 256.372  1.00  0.00           C  
ATOM   4670  CG2 VAL B 392     -55.459  67.359 255.398  1.00  0.00           C  
ATOM   4671  N   LEU B 393     -57.993  68.547 252.171  1.00  0.00           N  
ATOM   4672  CA  LEU B 393     -57.874  69.242 250.883  1.00  0.00           C  
ATOM   4673  C   LEU B 393     -56.838  70.384 250.918  1.00  0.00           C  
ATOM   4674  O   LEU B 393     -56.839  71.186 251.852  1.00  0.00           O  
ATOM   4675  CB  LEU B 393     -59.264  69.755 250.445  1.00  0.00           C  
ATOM   4676  CG  LEU B 393     -59.413  69.933 248.915  1.00  0.00           C  
ATOM   4677  CD1 LEU B 393     -59.653  68.582 248.218  1.00  0.00           C  
ATOM   4678  CD2 LEU B 393     -60.523  70.939 248.553  1.00  0.00           C  
ATOM   4679  N   ASP B 394     -56.006  70.444 249.866  1.00  0.00           N  
ATOM   4680  CA  ASP B 394     -54.965  71.450 249.650  1.00  0.00           C  
ATOM   4681  C   ASP B 394     -55.491  72.584 248.740  1.00  0.00           C  
ATOM   4682  O   ASP B 394     -56.603  72.508 248.213  1.00  0.00           O  
ATOM   4683  CB  ASP B 394     -53.719  70.774 249.021  1.00  0.00           C  
ATOM   4684  CG  ASP B 394     -52.397  71.536 249.159  1.00  0.00           C  
ATOM   4685  OD1 ASP B 394     -51.437  71.094 248.491  1.00  0.00           O  
ATOM   4686  OD2 ASP B 394     -52.332  72.499 249.954  1.00  0.00           O  
ATOM   4687  N   SER B 395     -54.659  73.626 248.580  1.00  0.00           N  
ATOM   4688  CA  SER B 395     -54.887  74.815 247.759  1.00  0.00           C  
ATOM   4689  C   SER B 395     -54.855  74.568 246.235  1.00  0.00           C  
ATOM   4690  O   SER B 395     -55.330  75.434 245.502  1.00  0.00           O  
ATOM   4691  CB  SER B 395     -53.902  75.916 248.213  1.00  0.00           C  
ATOM   4692  OG  SER B 395     -52.558  75.617 247.882  1.00  0.00           O  
ATOM   4693  N   ASP B 396     -54.351  73.401 245.782  1.00  0.00           N  
ATOM   4694  CA  ASP B 396     -54.396  72.968 244.374  1.00  0.00           C  
ATOM   4695  C   ASP B 396     -55.757  72.342 243.978  1.00  0.00           C  
ATOM   4696  O   ASP B 396     -55.929  71.981 242.813  1.00  0.00           O  
ATOM   4697  CB  ASP B 396     -53.208  72.050 243.968  1.00  0.00           C  
ATOM   4698  CG  ASP B 396     -52.958  70.806 244.832  1.00  0.00           C  
ATOM   4699  OD1 ASP B 396     -53.906  70.363 245.516  1.00  0.00           O  
ATOM   4700  OD2 ASP B 396     -51.839  70.263 244.714  1.00  0.00           O  
ATOM   4701  N   GLY B 397     -56.694  72.228 244.938  1.00  0.00           N  
ATOM   4702  CA  GLY B 397     -58.042  71.703 244.727  1.00  0.00           C  
ATOM   4703  C   GLY B 397     -58.115  70.177 244.894  1.00  0.00           C  
ATOM   4704  O   GLY B 397     -59.147  69.598 244.557  1.00  0.00           O  
ATOM   4705  N   SER B 398     -57.053  69.527 245.400  1.00  0.00           N  
ATOM   4706  CA  SER B 398     -56.996  68.085 245.642  1.00  0.00           C  
ATOM   4707  C   SER B 398     -56.245  67.777 246.952  1.00  0.00           C  
ATOM   4708  O   SER B 398     -55.685  68.677 247.574  1.00  0.00           O  
ATOM   4709  CB  SER B 398     -56.453  67.376 244.385  1.00  0.00           C  
ATOM   4710  OG  SER B 398     -55.068  67.556 244.215  1.00  0.00           O  
ATOM   4711  N   PHE B 399     -56.331  66.513 247.392  1.00  0.00           N  
ATOM   4712  CA  PHE B 399     -55.963  66.070 248.738  1.00  0.00           C  
ATOM   4713  C   PHE B 399     -54.451  66.015 249.013  1.00  0.00           C  
ATOM   4714  O   PHE B 399     -53.665  65.792 248.093  1.00  0.00           O  
ATOM   4715  CB  PHE B 399     -56.626  64.706 249.011  1.00  0.00           C  
ATOM   4716  CG  PHE B 399     -58.139  64.752 249.110  1.00  0.00           C  
ATOM   4717  CD1 PHE B 399     -58.936  64.639 247.951  1.00  0.00           C  
ATOM   4718  CD2 PHE B 399     -58.753  65.090 250.334  1.00  0.00           C  
ATOM   4719  CE1 PHE B 399     -60.312  64.807 248.036  1.00  0.00           C  
ATOM   4720  CE2 PHE B 399     -60.130  65.248 250.400  1.00  0.00           C  
ATOM   4721  CZ  PHE B 399     -60.906  65.104 249.257  1.00  0.00           C  
ATOM   4722  N   PHE B 400     -54.100  66.173 250.299  1.00  0.00           N  
ATOM   4723  CA  PHE B 400     -52.769  65.963 250.866  1.00  0.00           C  
ATOM   4724  C   PHE B 400     -52.905  65.153 252.170  1.00  0.00           C  
ATOM   4725  O   PHE B 400     -53.986  65.094 252.759  1.00  0.00           O  
ATOM   4726  CB  PHE B 400     -52.059  67.327 251.061  1.00  0.00           C  
ATOM   4727  CG  PHE B 400     -52.367  68.138 252.314  1.00  0.00           C  
ATOM   4728  CD1 PHE B 400     -53.470  69.016 252.344  1.00  0.00           C  
ATOM   4729  CE1 PHE B 400     -53.763  69.735 253.493  1.00  0.00           C  
ATOM   4730  CZ  PHE B 400     -52.993  69.564 254.637  1.00  0.00           C  
ATOM   4731  CD2 PHE B 400     -51.615  67.952 253.495  1.00  0.00           C  
ATOM   4732  CE2 PHE B 400     -51.931  68.672 254.640  1.00  0.00           C  
ATOM   4733  N   LEU B 401     -51.789  64.535 252.588  1.00  0.00           N  
ATOM   4734  CA  LEU B 401     -51.714  63.629 253.734  1.00  0.00           C  
ATOM   4735  C   LEU B 401     -50.275  63.650 254.279  1.00  0.00           C  
ATOM   4736  O   LEU B 401     -49.338  63.533 253.489  1.00  0.00           O  
ATOM   4737  CB  LEU B 401     -52.158  62.216 253.260  1.00  0.00           C  
ATOM   4738  CG  LEU B 401     -52.680  61.255 254.351  1.00  0.00           C  
ATOM   4739  CD1 LEU B 401     -53.340  60.013 253.719  1.00  0.00           C  
ATOM   4740  CD2 LEU B 401     -51.615  60.841 255.378  1.00  0.00           C  
ATOM   4741  N   TYR B 402     -50.120  63.757 255.612  1.00  0.00           N  
ATOM   4742  CA  TYR B 402     -48.830  63.625 256.298  1.00  0.00           C  
ATOM   4743  C   TYR B 402     -48.722  62.273 257.016  1.00  0.00           C  
ATOM   4744  O   TYR B 402     -49.655  61.861 257.706  1.00  0.00           O  
ATOM   4745  CB  TYR B 402     -48.634  64.757 257.322  1.00  0.00           C  
ATOM   4746  CG  TYR B 402     -48.084  66.058 256.768  1.00  0.00           C  
ATOM   4747  CD1 TYR B 402     -48.956  67.099 256.396  1.00  0.00           C  
ATOM   4748  CE1 TYR B 402     -48.437  68.349 256.009  1.00  0.00           C  
ATOM   4749  CZ  TYR B 402     -47.044  68.558 255.972  1.00  0.00           C  
ATOM   4750  OH  TYR B 402     -46.551  69.784 255.633  1.00  0.00           O  
ATOM   4751  CD2 TYR B 402     -46.689  66.254 256.687  1.00  0.00           C  
ATOM   4752  CE2 TYR B 402     -46.170  67.499 256.284  1.00  0.00           C  
ATOM   4753  N   SER B 403     -47.543  61.650 256.881  1.00  0.00           N  
ATOM   4754  CA  SER B 403     -47.164  60.404 257.540  1.00  0.00           C  
ATOM   4755  C   SER B 403     -45.817  60.601 258.260  1.00  0.00           C  
ATOM   4756  O   SER B 403     -45.051  61.495 257.900  1.00  0.00           O  
ATOM   4757  CB  SER B 403     -47.134  59.290 256.470  1.00  0.00           C  
ATOM   4758  OG  SER B 403     -46.891  58.019 257.035  1.00  0.00           O  
ATOM   4759  N   ARG B 404     -45.560  59.766 259.278  1.00  0.00           N  
ATOM   4760  CA  ARG B 404     -44.377  59.853 260.136  1.00  0.00           C  
ATOM   4761  C   ARG B 404     -43.958  58.474 260.657  1.00  0.00           C  
ATOM   4762  O   ARG B 404     -44.759  57.540 260.648  1.00  0.00           O  
ATOM   4763  CB  ARG B 404     -44.652  60.823 261.304  1.00  0.00           C  
ATOM   4764  CG  ARG B 404     -45.898  60.494 262.149  1.00  0.00           C  
ATOM   4765  CD  ARG B 404     -45.940  61.250 263.478  1.00  0.00           C  
ATOM   4766  NE  ARG B 404     -44.981  60.715 264.451  1.00  0.00           N  
ATOM   4767  CZ  ARG B 404     -44.766  61.237 265.670  1.00  0.00           C  
ATOM   4768  NH1 ARG B 404     -44.009  60.568 266.545  1.00  0.00           N  
ATOM   4769  NH2 ARG B 404     -45.315  62.404 266.028  1.00  0.00           N  
ATOM   4770  N   LEU B 405     -42.706  58.403 261.129  1.00  0.00           N  
ATOM   4771  CA  LEU B 405     -42.099  57.212 261.713  1.00  0.00           C  
ATOM   4772  C   LEU B 405     -41.131  57.642 262.818  1.00  0.00           C  
ATOM   4773  O   LEU B 405     -40.246  58.455 262.556  1.00  0.00           O  
ATOM   4774  CB  LEU B 405     -41.424  56.387 260.586  1.00  0.00           C  
ATOM   4775  CG  LEU B 405     -40.558  55.177 261.010  1.00  0.00           C  
ATOM   4776  CD1 LEU B 405     -41.354  54.111 261.783  1.00  0.00           C  
ATOM   4777  CD2 LEU B 405     -39.786  54.580 259.816  1.00  0.00           C  
ATOM   4778  N   THR B 406     -41.295  57.067 264.021  1.00  0.00           N  
ATOM   4779  CA  THR B 406     -40.350  57.236 265.123  1.00  0.00           C  
ATOM   4780  C   THR B 406     -39.130  56.322 264.905  1.00  0.00           C  
ATOM   4781  O   THR B 406     -39.286  55.128 264.641  1.00  0.00           O  
ATOM   4782  CB  THR B 406     -40.989  56.917 266.504  1.00  0.00           C  
ATOM   4783  OG1 THR B 406     -41.374  55.563 266.658  1.00  0.00           O  
ATOM   4784  CG2 THR B 406     -42.190  57.808 266.837  1.00  0.00           C  
ATOM   4785  N   VAL B 407     -37.937  56.924 264.993  1.00  0.00           N  
ATOM   4786  CA  VAL B 407     -36.652  56.243 264.862  1.00  0.00           C  
ATOM   4787  C   VAL B 407     -35.684  56.848 265.881  1.00  0.00           C  
ATOM   4788  O   VAL B 407     -35.714  58.056 266.121  1.00  0.00           O  
ATOM   4789  CB  VAL B 407     -36.030  56.383 263.439  1.00  0.00           C  
ATOM   4790  CG1 VAL B 407     -36.966  55.818 262.363  1.00  0.00           C  
ATOM   4791  CG2 VAL B 407     -35.548  57.797 263.043  1.00  0.00           C  
ATOM   4792  N   ASP B 408     -34.829  55.994 266.461  1.00  0.00           N  
ATOM   4793  CA  ASP B 408     -33.791  56.404 267.408  1.00  0.00           C  
ATOM   4794  C   ASP B 408     -32.738  57.290 266.728  1.00  0.00           C  
ATOM   4795  O   ASP B 408     -32.449  57.101 265.546  1.00  0.00           O  
ATOM   4796  CB  ASP B 408     -33.107  55.214 268.115  1.00  0.00           C  
ATOM   4797  CG  ASP B 408     -34.074  54.168 268.681  1.00  0.00           C  
ATOM   4798  OD1 ASP B 408     -33.684  52.981 268.670  1.00  0.00           O  
ATOM   4799  OD2 ASP B 408     -35.152  54.576 269.173  1.00  0.00           O  
ATOM   4800  N   LYS B 409     -32.147  58.206 267.510  1.00  0.00           N  
ATOM   4801  CA  LYS B 409     -30.981  59.000 267.116  1.00  0.00           C  
ATOM   4802  C   LYS B 409     -29.757  58.116 266.799  1.00  0.00           C  
ATOM   4803  O   LYS B 409     -29.002  58.443 265.885  1.00  0.00           O  
ATOM   4804  CB  LYS B 409     -30.690  60.028 268.228  1.00  0.00           C  
ATOM   4805  CG  LYS B 409     -29.466  60.930 267.975  1.00  0.00           C  
ATOM   4806  CD  LYS B 409     -29.280  62.008 269.050  1.00  0.00           C  
ATOM   4807  CE  LYS B 409     -28.870  61.454 270.425  1.00  0.00           C  
ATOM   4808  NZ  LYS B 409     -28.791  62.524 271.432  1.00  0.00           N  
ATOM   4809  N   SER B 410     -29.630  56.988 267.521  1.00  0.00           N  
ATOM   4810  CA  SER B 410     -28.646  55.933 267.288  1.00  0.00           C  
ATOM   4811  C   SER B 410     -28.810  55.264 265.909  1.00  0.00           C  
ATOM   4812  O   SER B 410     -27.814  55.110 265.207  1.00  0.00           O  
ATOM   4813  CB  SER B 410     -28.730  54.916 268.446  1.00  0.00           C  
ATOM   4814  OG  SER B 410     -27.758  53.897 268.329  1.00  0.00           O  
ATOM   4815  N   ARG B 411     -30.057  54.925 265.532  1.00  0.00           N  
ATOM   4816  CA  ARG B 411     -30.402  54.315 264.243  1.00  0.00           C  
ATOM   4817  C   ARG B 411     -30.344  55.298 263.060  1.00  0.00           C  
ATOM   4818  O   ARG B 411     -30.096  54.855 261.937  1.00  0.00           O  
ATOM   4819  CB  ARG B 411     -31.789  53.644 264.327  1.00  0.00           C  
ATOM   4820  CG  ARG B 411     -31.906  52.518 265.377  1.00  0.00           C  
ATOM   4821  CD  ARG B 411     -31.008  51.295 265.126  1.00  0.00           C  
ATOM   4822  NE  ARG B 411     -31.325  50.621 263.859  1.00  0.00           N  
ATOM   4823  CZ  ARG B 411     -30.885  49.404 263.493  1.00  0.00           C  
ATOM   4824  NH1 ARG B 411     -31.237  48.909 262.299  1.00  0.00           N  
ATOM   4825  NH2 ARG B 411     -30.102  48.674 264.299  1.00  0.00           N  
ATOM   4826  N   TRP B 412     -30.543  56.602 263.317  1.00  0.00           N  
ATOM   4827  CA  TRP B 412     -30.383  57.666 262.326  1.00  0.00           C  
ATOM   4828  C   TRP B 412     -28.902  57.909 261.985  1.00  0.00           C  
ATOM   4829  O   TRP B 412     -28.571  57.987 260.804  1.00  0.00           O  
ATOM   4830  CB  TRP B 412     -31.107  58.944 262.799  1.00  0.00           C  
ATOM   4831  CG  TRP B 412     -31.044  60.118 261.861  1.00  0.00           C  
ATOM   4832  CD1 TRP B 412     -30.259  61.208 262.019  1.00  0.00           C  
ATOM   4833  NE1 TRP B 412     -30.418  62.057 260.943  1.00  0.00           N  
ATOM   4834  CE2 TRP B 412     -31.304  61.546 260.018  1.00  0.00           C  
ATOM   4835  CD2 TRP B 412     -31.719  60.298 260.576  1.00  0.00           C  
ATOM   4836  CE3 TRP B 412     -32.635  59.531 259.817  1.00  0.00           C  
ATOM   4837  CZ3 TRP B 412     -33.112  59.984 258.568  1.00  0.00           C  
ATOM   4838  CZ2 TRP B 412     -31.778  62.010 258.779  1.00  0.00           C  
ATOM   4839  CH2 TRP B 412     -32.687  61.222 258.050  1.00  0.00           C  
ATOM   4840  N   GLN B 413     -28.034  57.968 263.011  1.00  0.00           N  
ATOM   4841  CA  GLN B 413     -26.584  58.119 262.856  1.00  0.00           C  
ATOM   4842  C   GLN B 413     -25.859  56.840 262.390  1.00  0.00           C  
ATOM   4843  O   GLN B 413     -24.756  56.951 261.856  1.00  0.00           O  
ATOM   4844  CB  GLN B 413     -25.979  58.672 264.168  1.00  0.00           C  
ATOM   4845  CG  GLN B 413     -26.388  60.119 264.529  1.00  0.00           C  
ATOM   4846  CD  GLN B 413     -26.040  61.146 263.450  1.00  0.00           C  
ATOM   4847  OE1 GLN B 413     -24.802  61.644 263.459  1.00  0.00           O  
ATOM   4848  NE2 GLN B 413     -26.875  61.484 262.615  1.00  0.00           N  
ATOM   4849  N   GLU B 414     -26.493  55.667 262.560  1.00  0.00           N  
ATOM   4850  CA  GLU B 414     -26.061  54.382 262.000  1.00  0.00           C  
ATOM   4851  C   GLU B 414     -26.211  54.333 260.467  1.00  0.00           C  
ATOM   4852  O   GLU B 414     -25.380  53.717 259.801  1.00  0.00           O  
ATOM   4853  CB  GLU B 414     -26.864  53.257 262.694  1.00  0.00           C  
ATOM   4854  CG  GLU B 414     -26.614  51.818 262.200  1.00  0.00           C  
ATOM   4855  CD  GLU B 414     -27.535  50.819 262.903  1.00  0.00           C  
ATOM   4856  OE1 GLU B 414     -28.334  50.183 262.182  1.00  0.00           O  
ATOM   4857  OE2 GLU B 414     -27.448  50.720 264.146  1.00  0.00           O  
ATOM   4858  N   GLY B 415     -27.267  54.984 259.948  1.00  0.00           N  
ATOM   4859  CA  GLY B 415     -27.651  54.978 258.541  1.00  0.00           C  
ATOM   4860  C   GLY B 415     -28.523  53.744 258.283  1.00  0.00           C  
ATOM   4861  O   GLY B 415     -28.048  52.612 258.373  1.00  0.00           O  
ATOM   4862  N   ASN B 416     -29.797  53.985 257.941  1.00  0.00           N  
ATOM   4863  CA  ASN B 416     -30.826  52.979 257.660  1.00  0.00           C  
ATOM   4864  C   ASN B 416     -31.756  53.528 256.570  1.00  0.00           C  
ATOM   4865  O   ASN B 416     -31.932  54.743 256.457  1.00  0.00           O  
ATOM   4866  CB  ASN B 416     -31.604  52.669 258.962  1.00  0.00           C  
ATOM   4867  CG  ASN B 416     -30.920  51.624 259.846  1.00  0.00           C  
ATOM   4868  OD1 ASN B 416     -31.020  50.429 259.577  1.00  0.00           O  
ATOM   4869  ND2 ASN B 416     -30.233  52.058 260.904  1.00  0.00           N  
ATOM   4870  N   VAL B 417     -32.352  52.600 255.805  1.00  0.00           N  
ATOM   4871  CA  VAL B 417     -33.242  52.871 254.671  1.00  0.00           C  
ATOM   4872  C   VAL B 417     -34.707  53.128 255.114  1.00  0.00           C  
ATOM   4873  O   VAL B 417     -35.649  52.551 254.573  1.00  0.00           O  
ATOM   4874  CB  VAL B 417     -33.102  51.744 253.598  1.00  0.00           C  
ATOM   4875  CG1 VAL B 417     -33.586  50.349 254.050  1.00  0.00           C  
ATOM   4876  CG2 VAL B 417     -33.701  52.116 252.226  1.00  0.00           C  
ATOM   4877  N   PHE B 418     -34.874  54.038 256.091  1.00  0.00           N  
ATOM   4878  CA  PHE B 418     -36.163  54.551 256.553  1.00  0.00           C  
ATOM   4879  C   PHE B 418     -36.839  55.359 255.436  1.00  0.00           C  
ATOM   4880  O   PHE B 418     -36.268  56.347 254.967  1.00  0.00           O  
ATOM   4881  CB  PHE B 418     -35.965  55.400 257.822  1.00  0.00           C  
ATOM   4882  CG  PHE B 418     -35.404  54.664 259.030  1.00  0.00           C  
ATOM   4883  CD1 PHE B 418     -36.025  53.490 259.508  1.00  0.00           C  
ATOM   4884  CD2 PHE B 418     -34.314  55.202 259.750  1.00  0.00           C  
ATOM   4885  CE1 PHE B 418     -35.542  52.859 260.648  1.00  0.00           C  
ATOM   4886  CE2 PHE B 418     -33.858  54.566 260.897  1.00  0.00           C  
ATOM   4887  CZ  PHE B 418     -34.463  53.395 261.338  1.00  0.00           C  
ATOM   4888  N   SER B 419     -38.000  54.866 254.986  1.00  0.00           N  
ATOM   4889  CA  SER B 419     -38.571  55.220 253.694  1.00  0.00           C  
ATOM   4890  C   SER B 419     -40.100  55.232 253.756  1.00  0.00           C  
ATOM   4891  O   SER B 419     -40.686  54.284 254.269  1.00  0.00           O  
ATOM   4892  CB  SER B 419     -38.028  54.198 252.670  1.00  0.00           C  
ATOM   4893  OG  SER B 419     -38.503  54.436 251.369  1.00  0.00           O  
ATOM   4894  N   CYS B 420     -40.711  56.298 253.215  1.00  0.00           N  
ATOM   4895  CA  CYS B 420     -42.160  56.449 253.087  1.00  0.00           C  
ATOM   4896  C   CYS B 420     -42.636  55.757 251.801  1.00  0.00           C  
ATOM   4897  O   CYS B 420     -41.973  55.882 250.771  1.00  0.00           O  
ATOM   4898  SG  CYS B 420     -44.248  58.384 253.237  1.00  0.00           S  
ATOM   4899  CB  CYS B 420     -42.493  57.951 253.067  1.00  0.00           C  
ATOM   4900  N   SER B 421     -43.777  55.060 251.884  1.00  0.00           N  
ATOM   4901  CA  SER B 421     -44.369  54.308 250.780  1.00  0.00           C  
ATOM   4902  C   SER B 421     -45.861  54.657 250.677  1.00  0.00           C  
ATOM   4903  O   SER B 421     -46.547  54.653 251.696  1.00  0.00           O  
ATOM   4904  CB  SER B 421     -44.109  52.808 251.016  1.00  0.00           C  
ATOM   4905  OG  SER B 421     -44.623  51.998 249.980  1.00  0.00           O  
ATOM   4906  N   VAL B 422     -46.318  54.960 249.452  1.00  0.00           N  
ATOM   4907  CA  VAL B 422     -47.682  55.396 249.136  1.00  0.00           C  
ATOM   4908  C   VAL B 422     -48.300  54.432 248.107  1.00  0.00           C  
ATOM   4909  O   VAL B 422     -47.595  53.965 247.214  1.00  0.00           O  
ATOM   4910  CB  VAL B 422     -47.678  56.830 248.525  1.00  0.00           C  
ATOM   4911  CG1 VAL B 422     -49.048  57.317 248.003  1.00  0.00           C  
ATOM   4912  CG2 VAL B 422     -47.132  57.865 249.521  1.00  0.00           C  
ATOM   4913  N   MET B 423     -49.612  54.177 248.246  1.00  0.00           N  
ATOM   4914  CA  MET B 423     -50.399  53.323 247.357  1.00  0.00           C  
ATOM   4915  C   MET B 423     -51.644  54.083 246.884  1.00  0.00           C  
ATOM   4916  O   MET B 423     -52.416  54.558 247.715  1.00  0.00           O  
ATOM   4917  CB  MET B 423     -50.796  52.029 248.091  1.00  0.00           C  
ATOM   4918  CG  MET B 423     -49.600  51.140 248.467  1.00  0.00           C  
ATOM   4919  SD  MET B 423     -49.999  49.629 249.384  1.00  0.00           S  
ATOM   4920  CE  MET B 423     -51.182  48.856 248.252  1.00  0.00           C  
ATOM   4921  N   HIS B 424     -51.817  54.155 245.555  1.00  0.00           N  
ATOM   4922  CA  HIS B 424     -52.905  54.856 244.872  1.00  0.00           C  
ATOM   4923  C   HIS B 424     -53.115  54.245 243.479  1.00  0.00           C  
ATOM   4924  O   HIS B 424     -52.174  53.724 242.880  1.00  0.00           O  
ATOM   4925  CB  HIS B 424     -52.582  56.364 244.796  1.00  0.00           C  
ATOM   4926  CG  HIS B 424     -53.736  57.257 244.404  1.00  0.00           C  
ATOM   4927  CD2 HIS B 424     -54.680  57.850 245.215  1.00  0.00           C  
ATOM   4928  ND1 HIS B 424     -53.997  57.622 243.078  1.00  0.00           N  
ATOM   4929  NE2 HIS B 424     -55.526  58.560 244.384  1.00  0.00           N  
ATOM   4930  CE1 HIS B 424     -55.074  58.394 243.140  1.00  0.00           C  
ATOM   4931  N   GLU B 425     -54.360  54.339 242.990  1.00  0.00           N  
ATOM   4932  CA  GLU B 425     -54.843  53.798 241.716  1.00  0.00           C  
ATOM   4933  C   GLU B 425     -54.199  54.413 240.454  1.00  0.00           C  
ATOM   4934  O   GLU B 425     -54.225  53.766 239.408  1.00  0.00           O  
ATOM   4935  CB  GLU B 425     -56.380  53.935 241.720  1.00  0.00           C  
ATOM   4936  CG  GLU B 425     -56.891  55.391 241.671  1.00  0.00           C  
ATOM   4937  CD  GLU B 425     -58.347  55.493 242.108  1.00  0.00           C  
ATOM   4938  OE1 GLU B 425     -59.228  55.532 241.223  1.00  0.00           O
[truncated: 438,461 more chars]
