# Supplementary material for: Reconstruction of 3D structures of MET antibodies from electron microscopy 2D class averages
Source: PLoS One. 2017 Apr 13;12(4):e0175758. doi: 10.1371/journal.pone.0175758 (PMC5391116; doi:10.1371/journal.pone.0175758)
Supplement: S2 File — (ZIP) [file pone.0175758.s002.zip › IgG4-pdbs/0.8897_img2_m_792.pdb]

MODEL        1
ATOM      1  CH3 ACE A   0      34.738 341.190  97.758  1.00  0.00           C  
ATOM      2  C   ACE A   0      34.743 339.731  97.315  1.00  0.00           C  
ATOM      3  O   ACE A   0      35.691 339.006  97.613  1.00  0.00           O  
ATOM      4  N   ASP A   1      33.676 339.331  96.600  1.00  0.00           N  
ATOM      5  CA  ASP A   1      33.428 337.998  96.031  1.00  0.00           C  
ATOM      6  C   ASP A   1      33.347 336.896  97.102  1.00  0.00           C  
ATOM      7  O   ASP A   1      34.379 336.377  97.533  1.00  0.00           O  
ATOM      8  CB  ASP A   1      34.369 337.583  94.867  1.00  0.00           C  
ATOM      9  CG  ASP A   1      34.480 338.585  93.708  1.00  0.00           C  
ATOM     10  OD1 ASP A   1      34.906 339.733  93.955  1.00  0.00           O  
ATOM     11  OD2 ASP A   1      34.200 338.153  92.567  1.00  0.00           O  
ATOM     12  N   ILE A   2      32.113 336.575  97.519  1.00  0.00           N  
ATOM     13  CA  ILE A   2      31.818 335.648  98.610  1.00  0.00           C  
ATOM     14  C   ILE A   2      30.801 334.599  98.123  1.00  0.00           C  
ATOM     15  O   ILE A   2      29.887 334.949  97.378  1.00  0.00           O  
ATOM     16  CB  ILE A   2      31.194 336.406  99.830  1.00  0.00           C  
ATOM     17  CG2 ILE A   2      30.929 335.469 101.028  1.00  0.00           C  
ATOM     18  CG1 ILE A   2      32.063 337.604 100.303  1.00  0.00           C  
ATOM     19  CD1 ILE A   2      31.633 338.953  99.708  1.00  0.00           C  
ATOM     20  N   GLN A   3      30.963 333.348  98.592  1.00  0.00           N  
ATOM     21  CA  GLN A   3      30.004 332.248  98.445  1.00  0.00           C  
ATOM     22  C   GLN A   3      29.754 331.619  99.825  1.00  0.00           C  
ATOM     23  O   GLN A   3      30.698 331.475 100.601  1.00  0.00           O  
ATOM     24  CB  GLN A   3      30.529 331.231  97.400  1.00  0.00           C  
ATOM     25  CG  GLN A   3      29.674 329.956  97.194  1.00  0.00           C  
ATOM     26  CD  GLN A   3      28.242 330.237  96.729  1.00  0.00           C  
ATOM     27  OE1 GLN A   3      28.033 330.863  95.692  1.00  0.00           O  
ATOM     28  NE2 GLN A   3      27.246 329.758  97.480  1.00  0.00           N  
ATOM     29  N   MET A   4      28.488 331.260 100.098  1.00  0.00           N  
ATOM     30  CA  MET A   4      28.039 330.722 101.385  1.00  0.00           C  
ATOM     31  C   MET A   4      27.895 329.194 101.397  1.00  0.00           C  
ATOM     32  O   MET A   4      27.744 328.566 100.348  1.00  0.00           O  
ATOM     33  CB  MET A   4      26.666 331.316 101.753  1.00  0.00           C  
ATOM     34  CG  MET A   4      26.564 332.838 101.646  1.00  0.00           C  
ATOM     35  SD  MET A   4      25.225 333.532 102.633  1.00  0.00           S  
ATOM     36  CE  MET A   4      25.955 333.413 104.278  1.00  0.00           C  
ATOM     37  N   THR A   5      27.832 328.676 102.632  1.00  0.00           N  
ATOM     38  CA  THR A   5      27.366 327.346 103.012  1.00  0.00           C  
ATOM     39  C   THR A   5      26.448 327.519 104.243  1.00  0.00           C  
ATOM     40  O   THR A   5      26.664 328.442 105.030  1.00  0.00           O  
ATOM     41  CB  THR A   5      28.569 326.442 103.400  1.00  0.00           C  
ATOM     42  OG1 THR A   5      29.326 326.164 102.237  1.00  0.00           O  
ATOM     43  CG2 THR A   5      28.239 325.094 104.069  1.00  0.00           C  
ATOM     44  N   GLN A   6      25.453 326.629 104.399  1.00  0.00           N  
ATOM     45  CA  GLN A   6      24.547 326.593 105.550  1.00  0.00           C  
ATOM     46  C   GLN A   6      24.433 325.151 106.067  1.00  0.00           C  
ATOM     47  O   GLN A   6      24.297 324.226 105.265  1.00  0.00           O  
ATOM     48  CB  GLN A   6      23.192 327.218 105.157  1.00  0.00           C  
ATOM     49  CG  GLN A   6      22.147 327.261 106.296  1.00  0.00           C  
ATOM     50  CD  GLN A   6      21.018 328.271 106.054  1.00  0.00           C  
ATOM     51  OE1 GLN A   6      20.872 328.828 104.967  1.00  0.00           O  
ATOM     52  NE2 GLN A   6      20.202 328.510 107.079  1.00  0.00           N  
ATOM     53  N   SER A   7      24.513 324.994 107.399  1.00  0.00           N  
ATOM     54  CA  SER A   7      24.620 323.704 108.080  1.00  0.00           C  
ATOM     55  C   SER A   7      24.114 323.842 109.536  1.00  0.00           C  
ATOM     56  O   SER A   7      24.405 324.863 110.160  1.00  0.00           O  
ATOM     57  CB  SER A   7      26.102 323.260 108.031  1.00  0.00           C  
ATOM     58  OG  SER A   7      26.293 321.998 108.637  1.00  0.00           O  
ATOM     59  N   PRO A   8      23.415 322.824 110.094  1.00  0.00           N  
ATOM     60  CA  PRO A   8      22.873 321.618 109.431  1.00  0.00           C  
ATOM     61  C   PRO A   8      21.756 321.949 108.428  1.00  0.00           C  
ATOM     62  O   PRO A   8      20.902 322.772 108.748  1.00  0.00           O  
ATOM     63  CD  PRO A   8      23.125 322.796 111.527  1.00  0.00           C  
ATOM     64  CB  PRO A   8      22.326 320.773 110.602  1.00  0.00           C  
ATOM     65  CG  PRO A   8      23.000 321.318 111.848  1.00  0.00           C  
ATOM     66  N   SER A   9      21.797 321.307 107.246  1.00  0.00           N  
ATOM     67  CA  SER A   9      20.826 321.472 106.153  1.00  0.00           C  
ATOM     68  C   SER A   9      19.409 320.933 106.482  1.00  0.00           C  
ATOM     69  O   SER A   9      18.440 321.364 105.857  1.00  0.00           O  
ATOM     70  CB  SER A   9      21.421 320.837 104.878  1.00  0.00           C  
ATOM     71  OG  SER A   9      20.620 321.062 103.735  1.00  0.00           O  
ATOM     72  N   SER A  10      19.314 320.053 107.491  1.00  0.00           N  
ATOM     73  CA  SER A  10      18.077 319.627 108.141  1.00  0.00           C  
ATOM     74  C   SER A  10      18.338 319.586 109.655  1.00  0.00           C  
ATOM     75  O   SER A  10      19.414 319.154 110.076  1.00  0.00           O  
ATOM     76  CB  SER A  10      17.595 318.288 107.537  1.00  0.00           C  
ATOM     77  OG  SER A  10      18.437 317.199 107.861  1.00  0.00           O  
ATOM     78  N   LEU A  11      17.372 320.088 110.441  1.00  0.00           N  
ATOM     79  CA  LEU A  11      17.574 320.430 111.849  1.00  0.00           C  
ATOM     80  C   LEU A  11      16.275 320.234 112.646  1.00  0.00           C  
ATOM     81  O   LEU A  11      15.188 320.334 112.075  1.00  0.00           O  
ATOM     82  CB  LEU A  11      18.098 321.888 111.883  1.00  0.00           C  
ATOM     83  CG  LEU A  11      18.472 322.480 113.258  1.00  0.00           C  
ATOM     84  CD1 LEU A  11      19.532 321.639 114.003  1.00  0.00           C  
ATOM     85  CD2 LEU A  11      18.914 323.947 113.086  1.00  0.00           C  
ATOM     86  N   SER A  12      16.406 319.971 113.958  1.00  0.00           N  
ATOM     87  CA  SER A  12      15.276 319.793 114.868  1.00  0.00           C  
ATOM     88  C   SER A  12      15.622 320.200 116.309  1.00  0.00           C  
ATOM     89  O   SER A  12      16.783 320.133 116.715  1.00  0.00           O  
ATOM     90  CB  SER A  12      14.717 318.351 114.754  1.00  0.00           C  
ATOM     91  OG  SER A  12      15.545 317.389 115.378  1.00  0.00           O  
ATOM     92  N   ALA A  13      14.575 320.595 117.048  1.00  0.00           N  
ATOM     93  CA  ALA A  13      14.580 320.977 118.461  1.00  0.00           C  
ATOM     94  C   ALA A  13      13.131 321.142 118.936  1.00  0.00           C  
ATOM     95  O   ALA A  13      12.252 321.436 118.128  1.00  0.00           O  
ATOM     96  CB  ALA A  13      15.374 322.278 118.668  1.00  0.00           C  
ATOM     97  N   SER A  14      12.890 320.929 120.239  1.00  0.00           N  
ATOM     98  CA  SER A  14      11.553 320.965 120.839  1.00  0.00           C  
ATOM     99  C   SER A  14      10.961 322.386 120.909  1.00  0.00           C  
ATOM    100  O   SER A  14      11.709 323.365 120.918  1.00  0.00           O  
ATOM    101  CB  SER A  14      11.629 320.329 122.241  1.00  0.00           C  
ATOM    102  OG  SER A  14      11.631 318.921 122.145  1.00  0.00           O  
ATOM    103  N   VAL A  15       9.625 322.473 120.997  1.00  0.00           N  
ATOM    104  CA  VAL A  15       8.919 323.717 121.319  1.00  0.00           C  
ATOM    105  C   VAL A  15       9.142 324.074 122.808  1.00  0.00           C  
ATOM    106  O   VAL A  15       9.053 323.199 123.671  1.00  0.00           O  
ATOM    107  CB  VAL A  15       7.404 323.621 120.971  1.00  0.00           C  
ATOM    108  CG1 VAL A  15       6.609 322.602 121.811  1.00  0.00           C  
ATOM    109  CG2 VAL A  15       6.701 324.991 121.001  1.00  0.00           C  
ATOM    110  N   GLY A  16       9.503 325.341 123.060  1.00  0.00           N  
ATOM    111  CA  GLY A  16       9.940 325.843 124.362  1.00  0.00           C  
ATOM    112  C   GLY A  16      11.436 325.580 124.628  1.00  0.00           C  
ATOM    113  O   GLY A  16      11.931 326.003 125.672  1.00  0.00           O  
ATOM    114  N   ASP A  17      12.155 324.919 123.702  1.00  0.00           N  
ATOM    115  CA  ASP A  17      13.588 324.609 123.777  1.00  0.00           C  
ATOM    116  C   ASP A  17      14.348 325.495 122.769  1.00  0.00           C  
ATOM    117  O   ASP A  17      13.754 326.004 121.819  1.00  0.00           O  
ATOM    118  CB  ASP A  17      13.814 323.103 123.482  1.00  0.00           C  
ATOM    119  CG  ASP A  17      15.208 322.549 123.793  1.00  0.00           C  
ATOM    120  OD1 ASP A  17      15.917 323.155 124.627  1.00  0.00           O  
ATOM    121  OD2 ASP A  17      15.514 321.479 123.223  1.00  0.00           O  
ATOM    122  N   ARG A  18      15.658 325.661 123.004  1.00  0.00           N  
ATOM    123  CA  ARG A  18      16.569 326.453 122.181  1.00  0.00           C  
ATOM    124  C   ARG A  18      17.195 325.615 121.050  1.00  0.00           C  
ATOM    125  O   ARG A  18      17.389 324.410 121.212  1.00  0.00           O  
ATOM    126  CB  ARG A  18      17.620 327.076 123.121  1.00  0.00           C  
ATOM    127  CG  ARG A  18      18.623 328.035 122.453  1.00  0.00           C  
ATOM    128  CD  ARG A  18      19.360 328.898 123.488  1.00  0.00           C  
ATOM    129  NE  ARG A  18      20.027 330.044 122.858  1.00  0.00           N  
ATOM    130  CZ  ARG A  18      20.471 331.138 123.500  1.00  0.00           C  
ATOM    131  NH1 ARG A  18      21.056 332.113 122.796  1.00  0.00           N  
ATOM    132  NH2 ARG A  18      20.334 331.276 124.827  1.00  0.00           N  
ATOM    133  N   VAL A  19      17.529 326.290 119.939  1.00  0.00           N  
ATOM    134  CA  VAL A  19      18.214 325.717 118.777  1.00  0.00           C  
ATOM    135  C   VAL A  19      19.259 326.719 118.241  1.00  0.00           C  
ATOM    136  O   VAL A  19      19.125 327.919 118.484  1.00  0.00           O  
ATOM    137  CB  VAL A  19      17.187 325.356 117.662  1.00  0.00           C  
ATOM    138  CG1 VAL A  19      16.594 326.561 116.907  1.00  0.00           C  
ATOM    139  CG2 VAL A  19      17.726 324.319 116.659  1.00  0.00           C  
ATOM    140  N   THR A  20      20.269 326.203 117.522  1.00  0.00           N  
ATOM    141  CA  THR A  20      21.341 326.983 116.896  1.00  0.00           C  
ATOM    142  C   THR A  20      21.577 326.491 115.455  1.00  0.00           C  
ATOM    143  O   THR A  20      21.494 325.291 115.197  1.00  0.00           O  
ATOM    144  CB  THR A  20      22.668 326.858 117.698  1.00  0.00           C  
ATOM    145  OG1 THR A  20      22.480 327.397 118.994  1.00  0.00           O  
ATOM    146  CG2 THR A  20      23.902 327.556 117.089  1.00  0.00           C  
ATOM    147  N   ILE A  21      21.870 327.446 114.555  1.00  0.00           N  
ATOM    148  CA  ILE A  21      22.121 327.238 113.126  1.00  0.00           C  
ATOM    149  C   ILE A  21      23.420 327.990 112.761  1.00  0.00           C  
ATOM    150  O   ILE A  21      23.670 329.054 113.328  1.00  0.00           O  
ATOM    151  CB  ILE A  21      20.982 327.841 112.239  1.00  0.00           C  
ATOM    152  CG2 ILE A  21      21.059 327.278 110.800  1.00  0.00           C  
ATOM    153  CG1 ILE A  21      19.568 327.619 112.836  1.00  0.00           C  
ATOM    154  CD1 ILE A  21      18.415 328.203 112.009  1.00  0.00           C  
ATOM    155  N   THR A  22      24.210 327.447 111.820  1.00  0.00           N  
ATOM    156  CA  THR A  22      25.484 328.028 111.376  1.00  0.00           C  
ATOM    157  C   THR A  22      25.454 328.334 109.864  1.00  0.00           C  
ATOM    158  O   THR A  22      24.910 327.547 109.089  1.00  0.00           O  
ATOM    159  CB  THR A  22      26.660 327.047 111.653  1.00  0.00           C  
ATOM    160  OG1 THR A  22      26.738 326.805 113.044  1.00  0.00           O  
ATOM    161  CG2 THR A  22      28.057 327.496 111.182  1.00  0.00           C  
ATOM    162  N   CYS A  23      26.076 329.461 109.481  1.00  0.00           N  
ATOM    163  CA  CYS A  23      26.410 329.801 108.100  1.00  0.00           C  
ATOM    164  C   CYS A  23      27.870 330.254 108.045  1.00  0.00           C  
ATOM    165  O   CYS A  23      28.215 331.277 108.634  1.00  0.00           O  
ATOM    166  CB  CYS A  23      25.484 330.894 107.529  1.00  0.00           C  
ATOM    167  SG  CYS A  23      23.840 330.312 107.048  1.00  0.00           S  
ATOM    168  N   SER A  24      28.684 329.490 107.304  1.00  0.00           N  
ATOM    169  CA  SER A  24      30.067 329.820 106.973  1.00  0.00           C  
ATOM    170  C   SER A  24      30.162 330.371 105.538  1.00  0.00           C  
ATOM    171  O   SER A  24      29.208 330.262 104.765  1.00  0.00           O  
ATOM    172  CB  SER A  24      30.945 328.572 107.206  1.00  0.00           C  
ATOM    173  OG  SER A  24      30.676 327.533 106.283  1.00  0.00           O  
ATOM    174  N   VAL A  25      31.317 330.973 105.223  1.00  0.00           N  
ATOM    175  CA  VAL A  25      31.605 331.597 103.932  1.00  0.00           C  
ATOM    176  C   VAL A  25      33.038 331.284 103.468  1.00  0.00           C  
ATOM    177  O   VAL A  25      33.936 331.106 104.292  1.00  0.00           O  
ATOM    178  CB  VAL A  25      31.426 333.142 103.984  1.00  0.00           C  
ATOM    179  CG1 VAL A  25      29.946 333.546 104.035  1.00  0.00           C  
ATOM    180  CG2 VAL A  25      32.216 333.845 105.104  1.00  0.00           C  
ATOM    181  N   SER A  26      33.214 331.235 102.136  1.00  0.00           N  
ATOM    182  CA  SER A  26      34.486 330.992 101.451  1.00  0.00           C  
ATOM    183  C   SER A  26      35.454 332.196 101.469  1.00  0.00           C  
ATOM    184  O   SER A  26      36.643 332.002 101.219  1.00  0.00           O  
ATOM    185  CB  SER A  26      34.182 330.524 100.012  1.00  0.00           C  
ATOM    186  OG  SER A  26      33.694 331.575  99.195  1.00  0.00           O  
ATOM    187  N   SER A  27      34.932 333.399 101.754  1.00  0.00           N  
ATOM    188  CA  SER A  27      35.676 334.651 101.820  1.00  0.00           C  
ATOM    189  C   SER A  27      35.110 335.479 102.980  1.00  0.00           C  
ATOM    190  O   SER A  27      33.891 335.615 103.086  1.00  0.00           O  
ATOM    191  CB  SER A  27      35.567 335.370 100.460  1.00  0.00           C  
ATOM    192  OG  SER A  27      36.257 336.605 100.446  1.00  0.00           O  
ATOM    193  N   SER A  28      36.017 336.004 103.823  1.00  0.00           N  
ATOM    194  CA  SER A  28      35.714 336.778 105.029  1.00  0.00           C  
ATOM    195  C   SER A  28      34.903 338.049 104.722  1.00  0.00           C  
ATOM    196  O   SER A  28      35.338 338.864 103.907  1.00  0.00           O  
ATOM    197  CB  SER A  28      37.044 337.098 105.746  1.00  0.00           C  
ATOM    198  OG  SER A  28      36.848 337.821 106.946  1.00  0.00           O  
ATOM    199  N   VAL A  29      33.744 338.181 105.384  1.00  0.00           N  
ATOM    200  CA  VAL A  29      32.849 339.328 105.237  1.00  0.00           C  
ATOM    201  C   VAL A  29      33.347 340.544 106.045  1.00  0.00           C  
ATOM    202  O   VAL A  29      33.579 340.444 107.251  1.00  0.00           O  
ATOM    203  CB  VAL A  29      31.382 338.990 105.628  1.00  0.00           C  
ATOM    204  CG1 VAL A  29      30.699 338.131 104.551  1.00  0.00           C  
ATOM    205  CG2 VAL A  29      31.226 338.317 107.000  1.00  0.00           C  
ATOM    206  N   SER A  30      33.510 341.673 105.337  1.00  0.00           N  
ATOM    207  CA  SER A  30      33.942 342.964 105.867  1.00  0.00           C  
ATOM    208  C   SER A  30      32.846 343.590 106.744  1.00  0.00           C  
ATOM    209  O   SER A  30      31.678 343.561 106.358  1.00  0.00           O  
ATOM    210  CB  SER A  30      34.319 343.879 104.683  1.00  0.00           C  
ATOM    211  OG  SER A  30      34.811 345.128 105.121  1.00  0.00           O  
ATOM    212  N   SER A  31      33.258 344.120 107.911  1.00  0.00           N  
ATOM    213  CA  SER A  31      32.401 344.724 108.944  1.00  0.00           C  
ATOM    214  C   SER A  31      31.337 343.740 109.495  1.00  0.00           C  
ATOM    215  O   SER A  31      30.255 344.164 109.898  1.00  0.00           O  
ATOM    216  CB  SER A  31      31.827 346.062 108.418  1.00  0.00           C  
ATOM    217  OG  SER A  31      31.236 346.848 109.436  1.00  0.00           O  
ATOM    218  N   ILE A  32      31.672 342.435 109.468  1.00  0.00           N  
ATOM    219  CA  ILE A  32      30.840 341.271 109.794  1.00  0.00           C  
ATOM    220  C   ILE A  32      29.440 341.271 109.126  1.00  0.00           C  
ATOM    221  O   ILE A  32      28.438 340.979 109.774  1.00  0.00           O  
ATOM    222  CB  ILE A  32      30.787 340.942 111.321  1.00  0.00           C  
ATOM    223  CG1 ILE A  32      30.168 342.040 112.221  1.00  0.00           C  
ATOM    224  CG2 ILE A  32      32.181 340.522 111.830  1.00  0.00           C  
ATOM    225  CD1 ILE A  32      29.916 341.596 113.672  1.00  0.00           C  
ATOM    226  N   TYR A  33      29.401 341.601 107.821  1.00  0.00           N  
ATOM    227  CA  TYR A  33      28.179 341.658 107.011  1.00  0.00           C  
ATOM    228  C   TYR A  33      27.753 340.277 106.481  1.00  0.00           C  
ATOM    229  O   TYR A  33      27.744 340.051 105.269  1.00  0.00           O  
ATOM    230  CB  TYR A  33      28.338 342.711 105.886  1.00  0.00           C  
ATOM    231  CG  TYR A  33      28.442 344.177 106.290  1.00  0.00           C  
ATOM    232  CD1 TYR A  33      27.935 344.659 107.521  1.00  0.00           C  
ATOM    233  CD2 TYR A  33      29.027 345.091 105.388  1.00  0.00           C  
ATOM    234  CE1 TYR A  33      28.019 346.028 107.840  1.00  0.00           C  
ATOM    235  CE2 TYR A  33      29.104 346.460 105.701  1.00  0.00           C  
ATOM    236  CZ  TYR A  33      28.603 346.931 106.930  1.00  0.00           C  
ATOM    237  OH  TYR A  33      28.690 348.255 107.246  1.00  0.00           O  
ATOM    238  N   LEU A  34      27.333 339.414 107.420  1.00  0.00           N  
ATOM    239  CA  LEU A  34      26.510 338.233 107.182  1.00  0.00           C  
ATOM    240  C   LEU A  34      25.185 338.451 107.928  1.00  0.00           C  
ATOM    241  O   LEU A  34      25.187 338.955 109.049  1.00  0.00           O  
ATOM    242  CB  LEU A  34      27.272 336.962 107.617  1.00  0.00           C  
ATOM    243  CG  LEU A  34      26.519 335.630 107.366  1.00  0.00           C  
ATOM    244  CD1 LEU A  34      27.499 334.499 107.029  1.00  0.00           C  
ATOM    245  CD2 LEU A  34      25.593 335.222 108.530  1.00  0.00           C  
ATOM    246  N   HIS A  35      24.076 338.104 107.267  1.00  0.00           N  
ATOM    247  CA  HIS A  35      22.706 338.421 107.676  1.00  0.00           C  
ATOM    248  C   HIS A  35      21.867 337.134 107.697  1.00  0.00           C  
ATOM    249  O   HIS A  35      22.269 336.146 107.084  1.00  0.00           O  
ATOM    250  CB  HIS A  35      22.126 339.466 106.690  1.00  0.00           C  
ATOM    251  CG  HIS A  35      23.089 340.559 106.277  1.00  0.00           C  
ATOM    252  ND1 HIS A  35      23.488 341.588 107.139  1.00  0.00           N  
ATOM    253  CD2 HIS A  35      23.765 340.706 105.081  1.00  0.00           C  
ATOM    254  CE1 HIS A  35      24.379 342.291 106.453  1.00  0.00           C  
ATOM    255  NE2 HIS A  35      24.585 341.811 105.228  1.00  0.00           N  
ATOM    256  N   TRP A  36      20.721 337.168 108.398  1.00  0.00           N  
ATOM    257  CA  TRP A  36      19.790 336.043 108.527  1.00  0.00           C  
ATOM    258  C   TRP A  36      18.343 336.460 108.245  1.00  0.00           C  
ATOM    259  O   TRP A  36      17.954 337.598 108.507  1.00  0.00           O  
ATOM    260  CB  TRP A  36      19.896 335.385 109.914  1.00  0.00           C  
ATOM    261  CG  TRP A  36      21.183 334.681 110.223  1.00  0.00           C  
ATOM    262  CD1 TRP A  36      22.334 335.257 110.642  1.00  0.00           C  
ATOM    263  NE1 TRP A  36      23.301 334.289 110.810  1.00  0.00           N  
ATOM    264  CE2 TRP A  36      22.826 333.032 110.497  1.00  0.00           C  
ATOM    265  CD2 TRP A  36      21.471 333.255 110.104  1.00  0.00           C  
ATOM    266  CE3 TRP A  36      20.713 332.119 109.734  1.00  0.00           C  
ATOM    267  CZ3 TRP A  36      21.267 330.827 109.776  1.00  0.00           C  
ATOM    268  CZ2 TRP A  36      23.395 331.747 110.530  1.00  0.00           C  
ATOM    269  CH2 TRP A  36      22.600 330.640 110.182  1.00  0.00           C  
ATOM    270  N   TYR A  37      17.582 335.486 107.727  1.00  0.00           N  
ATOM    271  CA  TYR A  37      16.184 335.575 107.315  1.00  0.00           C  
ATOM    272  C   TYR A  37      15.412 334.345 107.826  1.00  0.00           C  
ATOM    273  O   TYR A  37      16.022 333.324 108.148  1.00  0.00           O  
ATOM    274  CB  TYR A  37      16.139 335.657 105.769  1.00  0.00           C  
ATOM    275  CG  TYR A  37      16.337 337.049 105.199  1.00  0.00           C  
ATOM    276  CD1 TYR A  37      15.212 337.802 104.813  1.00  0.00           C  
ATOM    277  CE1 TYR A  37      15.362 339.119 104.345  1.00  0.00           C  
ATOM    278  CZ  TYR A  37      16.646 339.675 104.209  1.00  0.00           C  
ATOM    279  OH  TYR A  37      16.778 340.943 103.724  1.00  0.00           O  
ATOM    280  CD2 TYR A  37      17.626 337.607 105.062  1.00  0.00           C  
ATOM    281  CE2 TYR A  37      17.778 338.919 104.572  1.00  0.00           C  
ATOM    282  N   GLN A  38      14.074 334.464 107.861  1.00  0.00           N  
ATOM    283  CA  GLN A  38      13.152 333.392 108.240  1.00  0.00           C  
ATOM    284  C   GLN A  38      11.941 333.392 107.295  1.00  0.00           C  
ATOM    285  O   GLN A  38      11.314 334.437 107.112  1.00  0.00           O  
ATOM    286  CB  GLN A  38      12.743 333.564 109.719  1.00  0.00           C  
ATOM    287  CG  GLN A  38      11.770 332.488 110.254  1.00  0.00           C  
ATOM    288  CD  GLN A  38      11.361 332.716 111.713  1.00  0.00           C  
ATOM    289  NE2 GLN A  38      10.259 332.096 112.135  1.00  0.00           N  
ATOM    290  OE1 GLN A  38      12.030 333.428 112.459  1.00  0.00           O  
ATOM    291  N   GLN A  39      11.622 332.204 106.758  1.00  0.00           N  
ATOM    292  CA  GLN A  39      10.487 331.949 105.878  1.00  0.00           C  
ATOM    293  C   GLN A  39       9.667 330.789 106.458  1.00  0.00           C  
ATOM    294  O   GLN A  39      10.108 329.642 106.400  1.00  0.00           O  
ATOM    295  CB  GLN A  39      11.014 331.605 104.469  1.00  0.00           C  
ATOM    296  CG  GLN A  39       9.898 331.354 103.436  1.00  0.00           C  
ATOM    297  CD  GLN A  39      10.426 330.800 102.118  1.00  0.00           C  
ATOM    298  OE1 GLN A  39      10.593 331.541 101.156  1.00  0.00           O  
ATOM    299  NE2 GLN A  39      10.686 329.492 102.064  1.00  0.00           N  
ATOM    300  N   LYS A  40       8.461 331.101 106.958  1.00  0.00           N  
ATOM    301  CA  LYS A  40       7.458 330.114 107.360  1.00  0.00           C  
ATOM    302  C   LYS A  40       6.770 329.482 106.130  1.00  0.00           C  
ATOM    303  O   LYS A  40       6.754 330.107 105.069  1.00  0.00           O  
ATOM    304  CB  LYS A  40       6.390 330.803 108.238  1.00  0.00           C  
ATOM    305  CG  LYS A  40       6.900 331.244 109.614  1.00  0.00           C  
ATOM    306  CD  LYS A  40       5.882 332.054 110.437  1.00  0.00           C  
ATOM    307  CE  LYS A  40       4.602 331.293 110.829  1.00  0.00           C  
ATOM    308  NZ  LYS A  40       3.593 331.272 109.756  1.00  0.00           N  
ATOM    309  N   PRO A  41       6.128 328.303 106.309  1.00  0.00           N  
ATOM    310  CA  PRO A  41       5.150 327.793 105.330  1.00  0.00           C  
ATOM    311  C   PRO A  41       3.936 328.736 105.199  1.00  0.00           C  
ATOM    312  O   PRO A  41       3.294 329.049 106.204  1.00  0.00           O  
ATOM    313  CD  PRO A  41       6.232 327.418 107.475  1.00  0.00           C  
ATOM    314  CB  PRO A  41       4.774 326.407 105.882  1.00  0.00           C  
ATOM    315  CG  PRO A  41       5.022 326.497 107.380  1.00  0.00           C  
ATOM    316  N   GLY A  42       3.684 329.207 103.966  1.00  0.00           N  
ATOM    317  CA  GLY A  42       2.629 330.175 103.658  1.00  0.00           C  
ATOM    318  C   GLY A  42       3.091 331.632 103.852  1.00  0.00           C  
ATOM    319  O   GLY A  42       2.240 332.515 103.951  1.00  0.00           O  
ATOM    320  N   LYS A  43       4.410 331.888 103.915  1.00  0.00           N  
ATOM    321  CA  LYS A  43       5.004 333.217 104.076  1.00  0.00           C  
ATOM    322  C   LYS A  43       6.259 333.319 103.190  1.00  0.00           C  
ATOM    323  O   LYS A  43       6.879 332.301 102.889  1.00  0.00           O  
ATOM    324  CB  LYS A  43       5.357 333.422 105.570  1.00  0.00           C  
ATOM    325  CG  LYS A  43       5.601 334.887 105.992  1.00  0.00           C  
ATOM    326  CD  LYS A  43       5.981 335.055 107.477  1.00  0.00           C  
ATOM    327  CE  LYS A  43       7.391 334.563 107.859  1.00  0.00           C  
ATOM    328  NZ  LYS A  43       8.462 335.382 107.264  1.00  0.00           N  
ATOM    329  N   ALA A  44       6.628 334.558 102.822  1.00  0.00           N  
ATOM    330  CA  ALA A  44       7.894 334.893 102.165  1.00  0.00           C  
ATOM    331  C   ALA A  44       8.999 335.181 103.211  1.00  0.00           C  
ATOM    332  O   ALA A  44       8.666 335.398 104.379  1.00  0.00           O  
ATOM    333  CB  ALA A  44       7.648 336.126 101.283  1.00  0.00           C  
ATOM    334  N   PRO A  45      10.291 335.222 102.801  1.00  0.00           N  
ATOM    335  CA  PRO A  45      11.391 335.604 103.713  1.00  0.00           C  
ATOM    336  C   PRO A  45      11.278 337.048 104.240  1.00  0.00           C  
ATOM    337  O   PRO A  45      10.946 337.951 103.475  1.00  0.00           O  
ATOM    338  CD  PRO A  45      10.813 334.869 101.481  1.00  0.00           C  
ATOM    339  CB  PRO A  45      12.666 335.404 102.870  1.00  0.00           C  
ATOM    340  CG  PRO A  45      12.257 334.466 101.747  1.00  0.00           C  
ATOM    341  N   LYS A  46      11.555 337.232 105.539  1.00  0.00           N  
ATOM    342  CA  LYS A  46      11.694 338.545 106.173  1.00  0.00           C  
ATOM    343  C   LYS A  46      12.903 338.543 107.116  1.00  0.00           C  
ATOM    344  O   LYS A  46      13.221 337.500 107.693  1.00  0.00           O  
ATOM    345  CB  LYS A  46      10.394 338.951 106.902  1.00  0.00           C  
ATOM    346  CG  LYS A  46       9.281 339.397 105.938  1.00  0.00           C  
ATOM    347  CD  LYS A  46       8.144 340.176 106.621  1.00  0.00           C  
ATOM    348  CE  LYS A  46       7.106 339.295 107.329  1.00  0.00           C  
ATOM    349  NZ  LYS A  46       6.241 338.605 106.356  1.00  0.00           N  
ATOM    350  N   LEU A  47      13.566 339.711 107.209  1.00  0.00           N  
ATOM    351  CA  LEU A  47      14.826 339.915 107.928  1.00  0.00           C  
ATOM    352  C   LEU A  47      14.694 339.618 109.431  1.00  0.00           C  
ATOM    353  O   LEU A  47      13.703 340.010 110.047  1.00  0.00           O  
ATOM    354  CB  LEU A  47      15.326 341.357 107.673  1.00  0.00           C  
ATOM    355  CG  LEU A  47      16.758 341.666 108.180  1.00  0.00           C  
ATOM    356  CD1 LEU A  47      17.836 340.972 107.333  1.00  0.00           C  
ATOM    357  CD2 LEU A  47      17.022 343.177 108.239  1.00  0.00           C  
ATOM    358  N   LEU A  48      15.711 338.929 109.968  1.00  0.00           N  
ATOM    359  CA  LEU A  48      15.757 338.443 111.342  1.00  0.00           C  
ATOM    360  C   LEU A  48      16.972 339.022 112.082  1.00  0.00           C  
ATOM    361  O   LEU A  48      16.809 339.560 113.177  1.00  0.00           O  
ATOM    362  CB  LEU A  48      15.772 336.900 111.290  1.00  0.00           C  
ATOM    363  CG  LEU A  48      15.572 336.190 112.642  1.00  0.00           C  
ATOM    364  CD1 LEU A  48      14.154 336.399 113.208  1.00  0.00           C  
ATOM    365  CD2 LEU A  48      15.900 334.702 112.485  1.00  0.00           C  
ATOM    366  N   ILE A  49      18.157 338.918 111.457  1.00  0.00           N  
ATOM    367  CA  ILE A  49      19.417 339.485 111.938  1.00  0.00           C  
ATOM    368  C   ILE A  49      20.113 340.161 110.743  1.00  0.00           C  
ATOM    369  O   ILE A  49      20.012 339.671 109.619  1.00  0.00           O  
ATOM    370  CB  ILE A  49      20.391 338.395 112.496  1.00  0.00           C  
ATOM    371  CG2 ILE A  49      21.740 338.942 113.013  1.00  0.00           C  
ATOM    372  CG1 ILE A  49      19.762 337.473 113.569  1.00  0.00           C  
ATOM    373  CD1 ILE A  49      19.496 338.140 114.926  1.00  0.00           C  
ATOM    374  N   TYR A  50      20.843 341.246 111.017  1.00  0.00           N  
ATOM    375  CA  TYR A  50      21.723 341.922 110.069  1.00  0.00           C  
ATOM    376  C   TYR A  50      23.007 342.335 110.804  1.00  0.00           C  
ATOM    377  O   TYR A  50      22.976 342.561 112.015  1.00  0.00           O  
ATOM    378  CB  TYR A  50      20.987 343.116 109.416  1.00  0.00           C  
ATOM    379  CG  TYR A  50      20.746 344.307 110.329  1.00  0.00           C  
ATOM    380  CD1 TYR A  50      19.728 344.249 111.301  1.00  0.00           C  
ATOM    381  CE1 TYR A  50      19.569 345.305 112.211  1.00  0.00           C  
ATOM    382  CZ  TYR A  50      20.390 346.446 112.130  1.00  0.00           C  
ATOM    383  OH  TYR A  50      20.223 347.467 113.019  1.00  0.00           O  
ATOM    384  CD2 TYR A  50      21.569 345.451 110.242  1.00  0.00           C  
ATOM    385  CE2 TYR A  50      21.388 346.521 111.139  1.00  0.00           C  
ATOM    386  N   SER A  51      24.120 342.409 110.056  1.00  0.00           N  
ATOM    387  CA  SER A  51      25.470 342.710 110.550  1.00  0.00           C  
ATOM    388  C   SER A  51      25.916 341.739 111.671  1.00  0.00           C  
ATOM    389  O   SER A  51      26.515 342.152 112.663  1.00  0.00           O  
ATOM    390  CB  SER A  51      25.578 344.211 110.914  1.00  0.00           C  
ATOM    391  OG  SER A  51      26.919 344.613 111.108  1.00  0.00           O  
ATOM    392  N   THR A  52      25.571 340.453 111.474  1.00  0.00           N  
ATOM    393  CA  THR A  52      25.873 339.268 112.281  1.00  0.00           C  
ATOM    394  C   THR A  52      25.186 339.188 113.660  1.00  0.00           C  
ATOM    395  O   THR A  52      24.971 338.062 114.105  1.00  0.00           O  
ATOM    396  CB  THR A  52      27.412 339.041 112.412  1.00  0.00           C  
ATOM    397  OG1 THR A  52      27.852 338.482 111.191  1.00  0.00           O  
ATOM    398  CG2 THR A  52      27.937 338.161 113.560  1.00  0.00           C  
ATOM    399  N   SER A  53      24.831 340.313 114.306  1.00  0.00           N  
ATOM    400  CA  SER A  53      24.355 340.319 115.694  1.00  0.00           C  
ATOM    401  C   SER A  53      23.187 341.276 115.985  1.00  0.00           C  
ATOM    402  O   SER A  53      22.525 341.073 117.005  1.00  0.00           O  
ATOM    403  CB  SER A  53      25.559 340.556 116.631  1.00  0.00           C  
ATOM    404  OG  SER A  53      26.060 341.877 116.530  1.00  0.00           O  
ATOM    405  N   ASN A  54      22.936 342.280 115.128  1.00  0.00           N  
ATOM    406  CA  ASN A  54      21.867 343.264 115.338  1.00  0.00           C  
ATOM    407  C   ASN A  54      20.517 342.689 114.884  1.00  0.00           C  
ATOM    408  O   ASN A  54      20.404 342.235 113.747  1.00  0.00           O  
ATOM    409  CB  ASN A  54      22.171 344.589 114.600  1.00  0.00           C  
ATOM    410  CG  ASN A  54      23.497 345.226 115.020  1.00  0.00           C  
ATOM    411  ND2 ASN A  54      24.528 344.991 114.393  1.00  0.00           N  
ATOM    412  OD1 ASN A  54      23.477 346.038 116.080  1.00  0.00           O  
ATOM    413  N   LEU A  55      19.519 342.726 115.781  1.00  0.00           N  
ATOM    414  CA  LEU A  55      18.165 342.225 115.539  1.00  0.00           C  
ATOM    415  C   LEU A  55      17.354 343.223 114.698  1.00  0.00           C  
ATOM    416  O   LEU A  55      17.411 344.428 114.954  1.00  0.00           O  
ATOM    417  CB  LEU A  55      17.453 341.963 116.887  1.00  0.00           C  
ATOM    418  CG  LEU A  55      17.824 340.635 117.589  1.00  0.00           C  
ATOM    419  CD1 LEU A  55      19.313 340.526 117.977  1.00  0.00           C  
ATOM    420  CD2 LEU A  55      16.916 340.404 118.812  1.00  0.00           C  
ATOM    421  N   ALA A  56      16.578 342.684 113.745  1.00  0.00           N  
ATOM    422  CA  ALA A  56      15.639 343.433 112.909  1.00  0.00           C  
ATOM    423  C   ALA A  56      14.409 343.934 113.694  1.00  0.00           C  
ATOM    424  O   ALA A  56      14.208 343.540 114.844  1.00  0.00           O  
ATOM    425  CB  ALA A  56      15.225 342.528 111.737  1.00  0.00           C  
ATOM    426  N   SER A  57      13.604 344.807 113.062  1.00  0.00           N  
ATOM    427  CA  SER A  57      12.401 345.390 113.669  1.00  0.00           C  
ATOM    428  C   SER A  57      11.332 344.326 113.991  1.00  0.00           C  
ATOM    429  O   SER A  57      11.007 343.507 113.129  1.00  0.00           O  
ATOM    430  CB  SER A  57      11.829 346.477 112.742  1.00  0.00           C  
ATOM    431  OG  SER A  57      10.802 347.215 113.376  1.00  0.00           O  
ATOM    432  N   GLY A  58      10.810 344.377 115.226  1.00  0.00           N  
ATOM    433  CA  GLY A  58       9.755 343.492 115.726  1.00  0.00           C  
ATOM    434  C   GLY A  58      10.271 342.117 116.189  1.00  0.00           C  
ATOM    435  O   GLY A  58       9.466 341.324 116.677  1.00  0.00           O  
ATOM    436  N   VAL A  59      11.578 341.826 116.054  1.00  0.00           N  
ATOM    437  CA  VAL A  59      12.198 340.566 116.469  1.00  0.00           C  
ATOM    438  C   VAL A  59      12.524 340.632 117.984  1.00  0.00           C  
ATOM    439  O   VAL A  59      13.278 341.525 118.378  1.00  0.00           O  
ATOM    440  CB  VAL A  59      13.523 340.334 115.684  1.00  0.00           C  
ATOM    441  CG1 VAL A  59      14.343 339.122 116.164  1.00  0.00           C  
ATOM    442  CG2 VAL A  59      13.255 340.198 114.176  1.00  0.00           C  
ATOM    443  N   PRO A  60      11.954 339.722 118.810  1.00  0.00           N  
ATOM    444  CA  PRO A  60      12.198 339.717 120.265  1.00  0.00           C  
ATOM    445  C   PRO A  60      13.623 339.263 120.641  1.00  0.00           C  
ATOM    446  O   PRO A  60      14.250 338.517 119.889  1.00  0.00           O  
ATOM    447  CD  PRO A  60      11.040 338.643 118.421  1.00  0.00           C  
ATOM    448  CB  PRO A  60      11.116 338.767 120.805  1.00  0.00           C  
ATOM    449  CG  PRO A  60      10.850 337.792 119.672  1.00  0.00           C  
ATOM    450  N   SER A  61      14.096 339.735 121.807  1.00  0.00           N  
ATOM    451  CA  SER A  61      15.453 339.555 122.351  1.00  0.00           C  
ATOM    452  C   SER A  61      15.932 338.100 122.561  1.00  0.00           C  
ATOM    453  O   SER A  61      17.128 337.900 122.773  1.00  0.00           O  
ATOM    454  CB  SER A  61      15.562 340.355 123.664  1.00  0.00           C  
ATOM    455  OG  SER A  61      15.608 341.740 123.391  1.00  0.00           O  
ATOM    456  N   ARG A  62      15.017 337.119 122.482  1.00  0.00           N  
ATOM    457  CA  ARG A  62      15.307 335.682 122.512  1.00  0.00           C  
ATOM    458  C   ARG A  62      16.041 335.171 121.250  1.00  0.00           C  
ATOM    459  O   ARG A  62      16.733 334.156 121.338  1.00  0.00           O  
ATOM    460  CB  ARG A  62      13.993 334.919 122.780  1.00  0.00           C  
ATOM    461  CG  ARG A  62      12.934 335.023 121.667  1.00  0.00           C  
ATOM    462  CD  ARG A  62      11.586 334.415 122.077  1.00  0.00           C  
ATOM    463  NE  ARG A  62      10.651 334.361 120.946  1.00  0.00           N  
ATOM    464  CZ  ARG A  62      10.649 333.419 119.988  1.00  0.00           C  
ATOM    465  NH1 ARG A  62      11.517 332.400 120.009  1.00  0.00           N  
ATOM    466  NH2 ARG A  62       9.759 333.494 118.990  1.00  0.00           N  
ATOM    467  N   PHE A  63      15.922 335.898 120.124  1.00  0.00           N  
ATOM    468  CA  PHE A  63      16.769 335.735 118.940  1.00  0.00           C  
ATOM    469  C   PHE A  63      18.110 336.454 119.153  1.00  0.00           C  
ATOM    470  O   PHE A  63      18.138 337.522 119.766  1.00  0.00           O  
ATOM    471  CB  PHE A  63      16.066 336.319 117.700  1.00  0.00           C  
ATOM    472  CG  PHE A  63      14.847 335.563 117.204  1.00  0.00           C  
ATOM    473  CD1 PHE A  63      13.592 335.754 117.818  1.00  0.00           C  
ATOM    474  CE1 PHE A  63      12.486 335.040 117.379  1.00  0.00           C  
ATOM    475  CZ  PHE A  63      12.613 334.116 116.350  1.00  0.00           C  
ATOM    476  CD2 PHE A  63      14.974 334.580 116.202  1.00  0.00           C  
ATOM    477  CE2 PHE A  63      13.852 333.885 115.766  1.00  0.00           C  
ATOM    478  N   SER A  64      19.191 335.873 118.619  1.00  0.00           N  
ATOM    479  CA  SER A  64      20.543 336.420 118.706  1.00  0.00           C  
ATOM    480  C   SER A  64      21.420 335.799 117.608  1.00  0.00           C  
ATOM    481  O   SER A  64      21.136 334.690 117.156  1.00  0.00           O  
ATOM    482  CB  SER A  64      21.105 336.180 120.130  1.00  0.00           C  
ATOM    483  OG  SER A  64      22.404 336.713 120.295  1.00  0.00           O  
ATOM    484  N   GLY A  65      22.478 336.523 117.219  1.00  0.00           N  
ATOM    485  CA  GLY A  65      23.509 336.035 116.311  1.00  0.00           C  
ATOM    486  C   GLY A  65      24.878 336.477 116.840  1.00  0.00           C  
ATOM    487  O   GLY A  65      24.980 337.413 117.636  1.00  0.00           O  
ATOM    488  N   SER A  66      25.938 335.803 116.367  1.00  0.00           N  
ATOM    489  CA  SER A  66      27.327 336.042 116.761  1.00  0.00           C  
ATOM    490  C   SER A  66      28.281 335.397 115.738  1.00  0.00           C  
ATOM    491  O   SER A  66      27.870 334.503 114.998  1.00  0.00           O  
ATOM    492  CB  SER A  66      27.553 335.506 118.197  1.00  0.00           C  
ATOM    493  OG  SER A  66      28.853 335.782 118.681  1.00  0.00           O  
ATOM    494  N   GLY A  67      29.544 335.852 115.731  1.00  0.00           N  
ATOM    495  CA  GLY A  67      30.605 335.286 114.903  1.00  0.00           C  
ATOM    496  C   GLY A  67      31.574 336.373 114.436  1.00  0.00           C  
ATOM    497  O   GLY A  67      31.376 337.567 114.669  1.00  0.00           O  
ATOM    498  N   SER A  68      32.631 335.921 113.746  1.00  0.00           N  
ATOM    499  CA  SER A  68      33.697 336.737 113.167  1.00  0.00           C  
ATOM    500  C   SER A  68      34.462 335.920 112.112  1.00  0.00           C  
ATOM    501  O   SER A  68      34.443 334.688 112.151  1.00  0.00           O  
ATOM    502  CB  SER A  68      34.615 337.292 114.285  1.00  0.00           C  
ATOM    503  OG  SER A  68      35.403 336.285 114.892  1.00  0.00           O  
ATOM    504  N   GLY A  69      35.144 336.632 111.199  1.00  0.00           N  
ATOM    505  CA  GLY A  69      35.992 336.032 110.171  1.00  0.00           C  
ATOM    506  C   GLY A  69      35.127 335.399 109.078  1.00  0.00           C  
ATOM    507  O   GLY A  69      34.518 336.114 108.281  1.00  0.00           O  
ATOM    508  N   THR A  70      35.122 334.057 109.036  1.00  0.00           N  
ATOM    509  CA  THR A  70      34.469 333.243 108.011  1.00  0.00           C  
ATOM    510  C   THR A  70      33.378 332.301 108.573  1.00  0.00           C  
ATOM    511  O   THR A  70      32.759 331.604 107.769  1.00  0.00           O  
ATOM    512  CB  THR A  70      35.523 332.370 107.274  1.00  0.00           C  
ATOM    513  OG1 THR A  70      36.145 331.444 108.147  1.00  0.00           O  
ATOM    514  CG2 THR A  70      36.605 333.188 106.552  1.00  0.00           C  
ATOM    515  N   ASP A  71      33.136 332.294 109.897  1.00  0.00           N  
ATOM    516  CA  ASP A  71      32.141 331.439 110.568  1.00  0.00           C  
ATOM    517  C   ASP A  71      31.207 332.291 111.435  1.00  0.00           C  
ATOM    518  O   ASP A  71      31.682 333.107 112.229  1.00  0.00           O  
ATOM    519  CB  ASP A  71      32.779 330.307 111.407  1.00  0.00           C  
ATOM    520  CG  ASP A  71      33.718 329.393 110.613  1.00  0.00           C  
ATOM    521  OD1 ASP A  71      34.840 329.156 111.110  1.00  0.00           O  
ATOM    522  OD2 ASP A  71      33.258 328.870 109.575  1.00  0.00           O  
ATOM    523  N   PHE A  72      29.891 332.095 111.240  1.00  0.00           N  
ATOM    524  CA  PHE A  72      28.820 332.901 111.832  1.00  0.00           C  
ATOM    525  C   PHE A  72      27.622 332.015 112.189  1.00  0.00           C  
ATOM    526  O   PHE A  72      27.445 330.958 111.585  1.00  0.00           O  
ATOM    527  CB  PHE A  72      28.392 334.001 110.838  1.00  0.00           C  
ATOM    528  CG  PHE A  72      29.488 334.975 110.446  1.00  0.00           C  
ATOM    529  CD1 PHE A  72      30.336 334.704 109.351  1.00  0.00           C  
ATOM    530  CE1 PHE A  72      31.400 335.547 109.073  1.00  0.00           C  
ATOM    531  CZ  PHE A  72      31.648 336.652 109.880  1.00  0.00           C  
ATOM    532  CD2 PHE A  72      29.793 336.057 111.287  1.00  0.00           C  
ATOM    533  CE2 PHE A  72      30.847 336.906 110.984  1.00  0.00           C  
ATOM    534  N   THR A  73      26.816 332.463 113.165  1.00  0.00           N  
ATOM    535  CA  THR A  73      25.688 331.703 113.705  1.00  0.00           C  
ATOM    536  C   THR A  73      24.454 332.589 113.969  1.00  0.00           C  
ATOM    537  O   THR A  73      24.561 333.807 114.112  1.00  0.00           O  
ATOM    538  CB  THR A  73      26.064 330.980 115.035  1.00  0.00           C  
ATOM    539  OG1 THR A  73      26.178 331.862 116.142  1.00  0.00           O  
ATOM    540  CG2 THR A  73      27.317 330.097 114.955  1.00  0.00           C  
ATOM    541  N   LEU A  74      23.311 331.893 114.058  1.00  0.00           N  
ATOM    542  CA  LEU A  74      22.028 332.343 114.587  1.00  0.00           C  
ATOM    543  C   LEU A  74      21.609 331.341 115.671  1.00  0.00           C  
ATOM    544  O   LEU A  74      21.931 330.157 115.572  1.00  0.00           O  
ATOM    545  CB  LEU A  74      21.002 332.395 113.429  1.00  0.00           C  
ATOM    546  CG  LEU A  74      19.504 332.542 113.795  1.00  0.00           C  
ATOM    547  CD1 LEU A  74      19.190 333.864 114.523  1.00  0.00           C  
ATOM    548  CD2 LEU A  74      18.627 332.365 112.549  1.00  0.00           C  
ATOM    549  N   THR A  75      20.855 331.826 116.662  1.00  0.00           N  
ATOM    550  CA  THR A  75      20.261 331.006 117.707  1.00  0.00           C  
ATOM    551  C   THR A  75      18.915 331.604 118.145  1.00  0.00           C  
ATOM    552  O   THR A  75      18.804 332.822 118.301  1.00  0.00           O  
ATOM    553  CB  THR A  75      21.232 330.808 118.907  1.00  0.00           C  
ATOM    554  OG1 THR A  75      20.625 330.059 119.945  1.00  0.00           O  
ATOM    555  CG2 THR A  75      21.754 332.116 119.530  1.00  0.00           C  
ATOM    556  N   ILE A  76      17.918 330.722 118.303  1.00  0.00           N  
ATOM    557  CA  ILE A  76      16.543 331.063 118.645  1.00  0.00           C  
ATOM    558  C   ILE A  76      16.228 330.360 119.976  1.00  0.00           C  
ATOM    559  O   ILE A  76      16.011 329.147 119.990  1.00  0.00           O  
ATOM    560  CB  ILE A  76      15.525 330.580 117.561  1.00  0.00           C  
ATOM    561  CG2 ILE A  76      14.091 331.034 117.911  1.00  0.00           C  
ATOM    562  CG1 ILE A  76      15.907 331.054 116.135  1.00  0.00           C  
ATOM    563  CD1 ILE A  76      16.734 330.038 115.332  1.00  0.00           C  
ATOM    564  N   SER A  77      16.243 331.137 121.070  1.00  0.00           N  
ATOM    565  CA  SER A  77      15.908 330.660 122.411  1.00  0.00           C  
ATOM    566  C   SER A  77      14.384 330.561 122.583  1.00  0.00           C  
ATOM    567  O   SER A  77      13.672 331.493 122.206  1.00  0.00           O  
ATOM    568  CB  SER A  77      16.562 331.584 123.456  1.00  0.00           C  
ATOM    569  OG  SER A  77      16.396 331.081 124.767  1.00  0.00           O  
ATOM    570  N   SER A  78      13.936 329.429 123.154  1.00  0.00           N  
ATOM    571  CA  SER A  78      12.543 329.086 123.457  1.00  0.00           C  
ATOM    572  C   SER A  78      11.643 329.158 122.207  1.00  0.00           C  
ATOM    573  O   SER A  78      10.922 330.142 122.029  1.00  0.00           O  
ATOM    574  CB  SER A  78      12.035 329.942 124.643  1.00  0.00           C  
ATOM    575  OG  SER A  78      10.741 329.547 125.057  1.00  0.00           O  
ATOM    576  N   LEU A  79      11.744 328.128 121.350  1.00  0.00           N  
ATOM    577  CA  LEU A  79      11.015 328.003 120.086  1.00  0.00           C  
ATOM    578  C   LEU A  79       9.491 328.040 120.275  1.00  0.00           C  
ATOM    579  O   LEU A  79       8.969 327.414 121.194  1.00  0.00           O  
ATOM    580  CB  LEU A  79      11.421 326.690 119.383  1.00  0.00           C  
ATOM    581  CG  LEU A  79      12.829 326.696 118.750  1.00  0.00           C  
ATOM    582  CD1 LEU A  79      13.334 325.264 118.493  1.00  0.00           C  
ATOM    583  CD2 LEU A  79      12.865 327.527 117.459  1.00  0.00           C  
ATOM    584  N   GLN A  80       8.819 328.772 119.381  1.00  0.00           N  
ATOM    585  CA  GLN A  80       7.365 328.924 119.322  1.00  0.00           C  
ATOM    586  C   GLN A  80       6.825 328.185 118.079  1.00  0.00           C  
ATOM    587  O   GLN A  80       7.623 327.869 117.197  1.00  0.00           O  
ATOM    588  CB  GLN A  80       7.050 330.439 119.268  1.00  0.00           C  
ATOM    589  CG  GLN A  80       7.580 331.252 120.471  1.00  0.00           C  
ATOM    590  CD  GLN A  80       7.096 330.726 121.826  1.00  0.00           C  
ATOM    591  OE1 GLN A  80       5.900 330.519 122.023  1.00  0.00           O  
ATOM    592  NE2 GLN A  80       8.019 330.519 122.766  1.00  0.00           N  
ATOM    593  N   PRO A  81       5.491 327.944 117.994  1.00  0.00           N  
ATOM    594  CA  PRO A  81       4.857 327.318 116.810  1.00  0.00           C  
ATOM    595  C   PRO A  81       5.163 327.958 115.438  1.00  0.00           C  
ATOM    596  O   PRO A  81       5.217 327.234 114.444  1.00  0.00           O  
ATOM    597  CD  PRO A  81       4.501 328.165 119.050  1.00  0.00           C  
ATOM    598  CB  PRO A  81       3.355 327.358 117.130  1.00  0.00           C  
ATOM    599  CG  PRO A  81       3.301 327.320 118.646  1.00  0.00           C  
ATOM    600  N   GLU A  82       5.393 329.282 115.418  1.00  0.00           N  
ATOM    601  CA  GLU A  82       5.773 330.045 114.229  1.00  0.00           C  
ATOM    602  C   GLU A  82       7.270 329.954 113.871  1.00  0.00           C  
ATOM    603  O   GLU A  82       7.618 330.225 112.723  1.00  0.00           O  
ATOM    604  CB  GLU A  82       5.352 331.516 114.412  1.00  0.00           C  
ATOM    605  CG  GLU A  82       3.833 331.699 114.582  1.00  0.00           C  
ATOM    606  CD  GLU A  82       3.439 333.171 114.500  1.00  0.00           C  
ATOM    607  OE1 GLU A  82       3.344 333.799 115.577  1.00  0.00           O  
ATOM    608  OE2 GLU A  82       3.248 333.640 113.356  1.00  0.00           O  
ATOM    609  N   ASP A  83       8.124 329.572 114.836  1.00  0.00           N  
ATOM    610  CA  ASP A  83       9.575 329.417 114.666  1.00  0.00           C  
ATOM    611  C   ASP A  83       9.988 328.121 113.949  1.00  0.00           C  
ATOM    612  O   ASP A  83      11.161 327.999 113.593  1.00  0.00           O  
ATOM    613  CB  ASP A  83      10.367 329.554 115.986  1.00  0.00           C  
ATOM    614  CG  ASP A  83      10.088 330.815 116.804  1.00  0.00           C  
ATOM    615  OD1 ASP A  83       9.566 331.807 116.249  1.00  0.00           O  
ATOM    616  OD2 ASP A  83      10.482 330.789 117.987  1.00  0.00           O  
ATOM    617  N   PHE A  84       9.043 327.193 113.726  1.00  0.00           N  
ATOM    618  CA  PHE A  84       9.252 325.980 112.934  1.00  0.00           C  
ATOM    619  C   PHE A  84       9.090 326.325 111.447  1.00  0.00           C  
ATOM    620  O   PHE A  84       7.997 326.230 110.890  1.00  0.00           O  
ATOM    621  CB  PHE A  84       8.328 324.859 113.444  1.00  0.00           C  
ATOM    622  CG  PHE A  84       8.663 324.484 114.877  1.00  0.00           C  
ATOM    623  CD1 PHE A  84       9.860 323.796 115.154  1.00  0.00           C  
ATOM    624  CD2 PHE A  84       7.913 325.000 115.952  1.00  0.00           C  
ATOM    625  CE1 PHE A  84      10.278 323.621 116.463  1.00  0.00           C  
ATOM    626  CE2 PHE A  84       8.335 324.795 117.260  1.00  0.00           C  
ATOM    627  CZ  PHE A  84       9.516 324.110 117.512  1.00  0.00           C  
ATOM    628  N   ALA A  85      10.204 326.815 110.888  1.00  0.00           N  
ATOM    629  CA  ALA A  85      10.288 327.544 109.632  1.00  0.00           C  
ATOM    630  C   ALA A  85      11.643 327.272 108.970  1.00  0.00           C  
ATOM    631  O   ALA A  85      12.588 326.864 109.652  1.00  0.00           O  
ATOM    632  CB  ALA A  85      10.141 329.041 109.960  1.00  0.00           C  
ATOM    633  N   THR A  86      11.719 327.536 107.658  1.00  0.00           N  
ATOM    634  CA  THR A  86      12.957 327.455 106.890  1.00  0.00           C  
ATOM    635  C   THR A  86      13.758 328.761 107.022  1.00  0.00           C  
ATOM    636  O   THR A  86      13.378 329.781 106.443  1.00  0.00           O  
ATOM    637  CB  THR A  86      12.728 327.137 105.390  1.00  0.00           C  
ATOM    638  OG1 THR A  86      11.927 325.977 105.276  1.00  0.00           O  
ATOM    639  CG2 THR A  86      14.031 326.871 104.614  1.00  0.00           C  
ATOM    640  N   TYR A  87      14.847 328.695 107.800  1.00  0.00           N  
ATOM    641  CA  TYR A  87      15.794 329.791 107.996  1.00  0.00           C  
ATOM    642  C   TYR A  87      16.797 329.851 106.840  1.00  0.00           C  
ATOM    643  O   TYR A  87      17.136 328.820 106.261  1.00  0.00           O  
ATOM    644  CB  TYR A  87      16.526 329.610 109.336  1.00  0.00           C  
ATOM    645  CG  TYR A  87      15.627 329.784 110.544  1.00  0.00           C  
ATOM    646  CD1 TYR A  87      15.481 331.051 111.145  1.00  0.00           C  
ATOM    647  CE1 TYR A  87      14.633 331.210 112.257  1.00  0.00           C  
ATOM    648  CZ  TYR A  87      13.915 330.109 112.761  1.00  0.00           C  
ATOM    649  OH  TYR A  87      13.073 330.271 113.819  1.00  0.00           O  
ATOM    650  CD2 TYR A  87      14.919 328.681 111.059  1.00  0.00           C  
ATOM    651  CE2 TYR A  87      14.060 328.844 112.162  1.00  0.00           C  
ATOM    652  N   TYR A  88      17.255 331.075 106.555  1.00  0.00           N  
ATOM    653  CA  TYR A  88      18.197 331.400 105.487  1.00  0.00           C  
ATOM    654  C   TYR A  88      19.232 332.410 105.988  1.00  0.00           C  
ATOM    655  O   TYR A  88      19.055 333.007 107.048  1.00  0.00           O  
ATOM    656  CB  TYR A  88      17.418 331.986 104.292  1.00  0.00           C  
ATOM    657  CG  TYR A  88      16.524 330.996 103.577  1.00  0.00           C  
ATOM    658  CD1 TYR A  88      15.121 331.082 103.703  1.00  0.00           C  
ATOM    659  CE1 TYR A  88      14.300 330.184 102.995  1.00  0.00           C  
ATOM    660  CZ  TYR A  88      14.877 329.193 102.181  1.00  0.00           C  
ATOM    661  OH  TYR A  88      14.079 328.313 101.516  1.00  0.00           O  
ATOM    662  CD2 TYR A  88      17.100 330.004 102.761  1.00  0.00           C  
ATOM    663  CE2 TYR A  88      16.276 329.102 102.068  1.00  0.00           C  
ATOM    664  N   CYS A  89      20.284 332.596 105.180  1.00  0.00           N  
ATOM    665  CA  CYS A  89      21.338 333.578 105.406  1.00  0.00           C  
ATOM    666  C   CYS A  89      21.797 334.176 104.068  1.00  0.00           C  
ATOM    667  O   CYS A  89      21.667 333.521 103.033  1.00  0.00           O  
ATOM    668  SG  CYS A  89      23.276 331.486 105.478  1.00  0.00           S  
ATOM    669  CB  CYS A  89      22.473 332.930 106.231  1.00  0.00           C  
ATOM    670  N   GLN A  90      22.317 335.414 104.123  1.00  0.00           N  
ATOM    671  CA  GLN A  90      22.866 336.152 102.981  1.00  0.00           C  
ATOM    672  C   GLN A  90      24.063 337.010 103.427  1.00  0.00           C  
ATOM    673  O   GLN A  90      24.380 337.047 104.616  1.00  0.00           O  
ATOM    674  CB  GLN A  90      21.757 336.955 102.260  1.00  0.00           C  
ATOM    675  CG  GLN A  90      21.288 338.263 102.930  1.00  0.00           C  
ATOM    676  CD  GLN A  90      20.371 339.067 102.007  1.00  0.00           C  
ATOM    677  OE1 GLN A  90      19.231 338.680 101.763  1.00  0.00           O  
ATOM    678  NE2 GLN A  90      20.861 340.198 101.491  1.00  0.00           N  
ATOM    679  N   VAL A  91      24.707 337.685 102.462  1.00  0.00           N  
ATOM    680  CA  VAL A  91      25.850 338.576 102.690  1.00  0.00           C  
ATOM    681  C   VAL A  91      25.709 339.885 101.891  1.00  0.00           C  
ATOM    682  O   VAL A  91      25.002 339.923 100.882  1.00  0.00           O  
ATOM    683  CB  VAL A  91      27.195 337.904 102.290  1.00  0.00           C  
ATOM    684  CG1 VAL A  91      27.533 336.724 103.213  1.00  0.00           C  
ATOM    685  CG2 VAL A  91      27.288 337.482 100.809  1.00  0.00           C  
ATOM    686  N   TYR A  92      26.417 340.926 102.362  1.00  0.00           N  
ATOM    687  CA  TYR A  92      26.553 342.221 101.690  1.00  0.00           C  
ATOM    688  C   TYR A  92      27.901 342.870 102.058  1.00  0.00           C  
ATOM    689  O   TYR A  92      27.955 344.056 102.373  1.00  0.00           O  
ATOM    690  CB  TYR A  92      25.290 343.099 101.917  1.00  0.00           C  
ATOM    691  CG  TYR A  92      25.213 344.475 101.256  1.00  0.00           C  
ATOM    692  CD1 TYR A  92      25.889 344.766 100.049  1.00  0.00           C  
ATOM    693  CD2 TYR A  92      24.435 345.483 101.865  1.00  0.00           C  
ATOM    694  CE1 TYR A  92      25.793 346.043  99.465  1.00  0.00           C  
ATOM    695  CE2 TYR A  92      24.340 346.763 101.283  1.00  0.00           C  
ATOM    696  CZ  TYR A  92      25.018 347.044 100.080  1.00  0.00           C  
ATOM    697  OH  TYR A  92      24.920 348.278  99.507  1.00  0.00           O  
ATOM    698  N   SER A  93      28.976 342.067 101.992  1.00  0.00           N  
ATOM    699  CA  SER A  93      30.362 342.534 102.075  1.00  0.00           C  
ATOM    700  C   SER A  93      30.876 343.046 100.717  1.00  0.00           C  
ATOM    701  O   SER A  93      31.639 344.011 100.688  1.00  0.00           O  
ATOM    702  CB  SER A  93      31.235 341.389 102.621  1.00  0.00           C  
ATOM    703  OG  SER A  93      32.617 341.685 102.574  1.00  0.00           O  
ATOM    704  N   GLY A  94      30.457 342.387  99.627  1.00  0.00           N  
ATOM    705  CA  GLY A  94      30.888 342.717  98.278  1.00  0.00           C  
ATOM    706  C   GLY A  94      30.168 341.794  97.293  1.00  0.00           C  
ATOM    707  O   GLY A  94      29.621 340.753  97.666  1.00  0.00           O  
ATOM    708  N   TYR A  95      30.182 342.203  96.018  1.00  0.00           N  
ATOM    709  CA  TYR A  95      29.525 341.513  94.908  1.00  0.00           C  
ATOM    710  C   TYR A  95      30.446 340.431  94.302  1.00  0.00           C  
ATOM    711  O   TYR A  95      31.658 340.644  94.274  1.00  0.00           O  
ATOM    712  CB  TYR A  95      29.139 342.567  93.853  1.00  0.00           C  
ATOM    713  CG  TYR A  95      28.099 343.553  94.358  1.00  0.00           C  
ATOM    714  CD1 TYR A  95      28.470 344.854  94.754  1.00  0.00           C  
ATOM    715  CE1 TYR A  95      27.499 345.745  95.252  1.00  0.00           C  
ATOM    716  CZ  TYR A  95      26.154 345.339  95.355  1.00  0.00           C  
ATOM    717  OH  TYR A  95      25.218 346.207  95.835  1.00  0.00           O  
ATOM    718  CD2 TYR A  95      26.754 343.149  94.463  1.00  0.00           C  
ATOM    719  CE2 TYR A  95      25.782 344.038  94.959  1.00  0.00           C  
ATOM    720  N   PRO A  96      29.875 339.313  93.793  1.00  0.00           N  
ATOM    721  CA  PRO A  96      28.445 338.947  93.826  1.00  0.00           C  
ATOM    722  C   PRO A  96      27.948 338.543  95.227  1.00  0.00           C  
ATOM    723  O   PRO A  96      28.670 337.865  95.960  1.00  0.00           O  
ATOM    724  CD  PRO A  96      30.656 338.314  93.059  1.00  0.00           C  
ATOM    725  CB  PRO A  96      28.365 337.754  92.856  1.00  0.00           C  
ATOM    726  CG  PRO A  96      29.738 337.109  92.913  1.00  0.00           C  
ATOM    727  N   LEU A  97      26.710 338.959  95.550  1.00  0.00           N  
ATOM    728  CA  LEU A  97      25.991 338.497  96.741  1.00  0.00           C  
ATOM    729  C   LEU A  97      25.538 337.042  96.548  1.00  0.00           C  
ATOM    730  O   LEU A  97      25.327 336.606  95.417  1.00  0.00           O  
ATOM    731  CB  LEU A  97      24.760 339.384  97.039  1.00  0.00           C  
ATOM    732  CG  LEU A  97      24.976 340.911  96.995  1.00  0.00           C  
ATOM    733  CD1 LEU A  97      23.670 341.650  97.354  1.00  0.00           C  
ATOM    734  CD2 LEU A  97      26.167 341.387  97.846  1.00  0.00           C  
ATOM    735  N   THR A  98      25.409 336.311  97.659  1.00  0.00           N  
ATOM    736  CA  THR A  98      25.078 334.887  97.658  1.00  0.00           C  
ATOM    737  C   THR A  98      24.276 334.539  98.923  1.00  0.00           C  
ATOM    738  O   THR A  98      24.220 335.329  99.866  1.00  0.00           O  
ATOM    739  CB  THR A  98      26.360 334.009  97.610  1.00  0.00           C  
ATOM    740  OG1 THR A  98      27.256 334.374  98.644  1.00  0.00           O  
ATOM    741  CG2 THR A  98      27.104 334.097  96.266  1.00  0.00           C  
ATOM    742  N   PHE A  99      23.635 333.362  98.868  1.00  0.00           N  
ATOM    743  CA  PHE A  99      22.727 332.834  99.882  1.00  0.00           C  
ATOM    744  C   PHE A  99      23.138 331.422 100.317  1.00  0.00           C  
ATOM    745  O   PHE A  99      23.772 330.698  99.545  1.00  0.00           O  
ATOM    746  CB  PHE A  99      21.299 332.795  99.309  1.00  0.00           C  
ATOM    747  CG  PHE A  99      20.576 334.124  99.236  1.00  0.00           C  
ATOM    748  CD1 PHE A  99      20.826 335.011  98.171  1.00  0.00           C  
ATOM    749  CE1 PHE A  99      20.216 336.258  98.146  1.00  0.00           C  
ATOM    750  CZ  PHE A  99      19.364 336.637  99.174  1.00  0.00           C  
ATOM    751  CD2 PHE A  99      19.747 334.540 100.295  1.00  0.00           C  
ATOM    752  CE2 PHE A  99      19.127 335.780 100.242  1.00  0.00           C  
ATOM    753  N   GLY A 100      22.717 331.052 101.536  1.00  0.00           N  
ATOM    754  CA  GLY A 100      22.859 329.708 102.088  1.00  0.00           C  
ATOM    755  C   GLY A 100      21.806 328.753 101.498  1.00  0.00           C  
ATOM    756  O   GLY A 100      20.800 329.178 100.925  1.00  0.00           O  
ATOM    757  N   GLY A 101      22.050 327.444 101.678  1.00  0.00           N  
ATOM    758  CA  GLY A 101      21.228 326.349 101.150  1.00  0.00           C  
ATOM    759  C   GLY A 101      19.925 326.106 101.933  1.00  0.00           C  
ATOM    760  O   GLY A 101      19.149 325.240 101.530  1.00  0.00           O  
ATOM    761  N   GLY A 102      19.673 326.850 103.024  1.00  0.00           N  
ATOM    762  CA  GLY A 102      18.456 326.789 103.829  1.00  0.00           C  
ATOM    763  C   GLY A 102      18.459 325.608 104.811  1.00  0.00           C  
ATOM    764  O   GLY A 102      19.267 324.684 104.702  1.00  0.00           O  
ATOM    765  N   THR A 103      17.511 325.642 105.761  1.00  0.00           N  
ATOM    766  CA  THR A 103      17.225 324.546 106.688  1.00  0.00           C  
ATOM    767  C   THR A 103      15.915 324.801 107.446  1.00  0.00           C  
ATOM    768  O   THR A 103      15.766 325.853 108.068  1.00  0.00           O  
ATOM    769  CB  THR A 103      18.370 324.269 107.708  1.00  0.00           C  
ATOM    770  OG1 THR A 103      18.029 323.209 108.584  1.00  0.00           O  
ATOM    771  CG2 THR A 103      18.771 325.454 108.603  1.00  0.00           C  
ATOM    772  N   LYS A 104      15.012 323.806 107.405  1.00  0.00           N  
ATOM    773  CA  LYS A 104      13.830 323.747 108.257  1.00  0.00           C  
ATOM    774  C   LYS A 104      14.227 323.309 109.673  1.00  0.00           C  
ATOM    775  O   LYS A 104      14.830 322.246 109.829  1.00  0.00           O  
ATOM    776  CB  LYS A 104      12.764 322.811 107.634  1.00  0.00           C  
ATOM    777  CG  LYS A 104      11.504 322.624 108.508  1.00  0.00           C  
ATOM    778  CD  LYS A 104      10.397 321.801 107.830  1.00  0.00           C  
ATOM    779  CE  LYS A 104       9.153 321.611 108.718  1.00  0.00           C  
ATOM    780  NZ  LYS A 104       9.432 320.761 109.889  1.00  0.00           N  
ATOM    781  N   VAL A 105      13.811 324.108 110.667  1.00  0.00           N  
ATOM    782  CA  VAL A 105      13.760 323.697 112.065  1.00  0.00           C  
ATOM    783  C   VAL A 105      12.428 322.954 112.287  1.00  0.00           C  
ATOM    784  O   VAL A 105      11.368 323.477 111.940  1.00  0.00           O  
ATOM    785  CB  VAL A 105      13.878 324.919 113.021  1.00  0.00           C  
ATOM    786  CG1 VAL A 105      13.578 324.617 114.503  1.00  0.00           C  
ATOM    787  CG2 VAL A 105      15.284 325.539 112.921  1.00  0.00           C  
ATOM    788  N   GLU A 106      12.533 321.729 112.814  1.00  0.00           N  
ATOM    789  CA  GLU A 106      11.441 320.776 113.004  1.00  0.00           C  
ATOM    790  C   GLU A 106      11.183 320.574 114.504  1.00  0.00           C  
ATOM    791  O   GLU A 106      12.130 320.622 115.287  1.00  0.00           O  
ATOM    792  CB  GLU A 106      11.862 319.473 112.286  1.00  0.00           C  
ATOM    793  CG  GLU A 106      10.921 318.263 112.440  1.00  0.00           C  
ATOM    794  CD  GLU A 106      11.395 317.051 111.634  1.00  0.00           C  
ATOM    795  OE1 GLU A 106      11.702 317.247 110.438  1.00  0.00           O  
ATOM    796  OE2 GLU A 106      11.378 315.940 112.201  1.00  0.00           O  
ATOM    797  N   ILE A 107       9.914 320.340 114.883  1.00  0.00           N  
ATOM    798  CA  ILE A 107       9.526 320.071 116.271  1.00  0.00           C  
ATOM    799  C   ILE A 107      10.030 318.673 116.670  1.00  0.00           C  
ATOM    800  O   ILE A 107       9.532 317.678 116.136  1.00  0.00           O  
ATOM    801  CB  ILE A 107       7.981 320.120 116.508  1.00  0.00           C  
ATOM    802  CG2 ILE A 107       7.610 319.880 117.991  1.00  0.00           C  
ATOM    803  CG1 ILE A 107       7.348 321.440 116.015  1.00  0.00           C  
ATOM    804  CD1 ILE A 107       5.835 321.372 115.776  1.00  0.00           C  
ATOM    805  N   LYS A 108      11.013 318.628 117.587  1.00  0.00           N  
ATOM    806  CA  LYS A 108      11.539 317.376 118.126  1.00  0.00           C  
ATOM    807  C   LYS A 108      10.494 316.722 119.043  1.00  0.00           C  
ATOM    808  O   LYS A 108       9.949 317.380 119.927  1.00  0.00           O  
ATOM    809  CB  LYS A 108      12.900 317.597 118.817  1.00  0.00           C  
ATOM    810  CG  LYS A 108      13.570 316.328 119.383  1.00  0.00           C  
ATOM    811  CD  LYS A 108      13.848 315.240 118.326  1.00  0.00           C  
ATOM    812  CE  LYS A 108      14.546 313.994 118.890  1.00  0.00           C  
ATOM    813  NZ  LYS A 108      13.691 313.274 119.851  1.00  0.00           N  
ATOM    814  N   ARG A 109      10.225 315.441 118.765  1.00  0.00           N  
ATOM    815  CA  ARG A 109       9.128 314.674 119.340  1.00  0.00           C  
ATOM    816  C   ARG A 109       9.641 313.274 119.717  1.00  0.00           C  
ATOM    817  O   ARG A 109      10.674 312.830 119.209  1.00  0.00           O  
ATOM    818  CB  ARG A 109       8.015 314.631 118.264  1.00  0.00           C  
ATOM    819  CG  ARG A 109       6.654 314.041 118.678  1.00  0.00           C  
ATOM    820  CD  ARG A 109       5.799 313.707 117.451  1.00  0.00           C  
ATOM    821  NE  ARG A 109       4.436 313.307 117.816  1.00  0.00           N  
ATOM    822  CZ  ARG A 109       4.039 312.114 118.290  1.00  0.00           C  
ATOM    823  NH1 ARG A 109       4.902 311.106 118.484  1.00  0.00           N  
ATOM    824  NH2 ARG A 109       2.743 311.929 118.568  1.00  0.00           N  
ATOM    825  N   THR A 110       8.874 312.583 120.575  1.00  0.00           N  
ATOM    826  CA  THR A 110       8.985 311.143 120.806  1.00  0.00           C  
ATOM    827  C   THR A 110       8.607 310.333 119.539  1.00  0.00           C  
ATOM    828  O   THR A 110       7.838 310.811 118.702  1.00  0.00           O  
ATOM    829  CB  THR A 110       8.079 310.715 122.001  1.00  0.00           C  
ATOM    830  OG1 THR A 110       8.261 309.347 122.313  1.00  0.00           O  
ATOM    831  CG2 THR A 110       6.569 310.931 121.788  1.00  0.00           C  
ATOM    832  N   VAL A 111       9.171 309.124 119.419  1.00  0.00           N  
ATOM    833  CA  VAL A 111       8.954 308.215 118.293  1.00  0.00           C  
ATOM    834  C   VAL A 111       7.523 307.623 118.292  1.00  0.00           C  
ATOM    835  O   VAL A 111       6.964 307.370 119.359  1.00  0.00           O  
ATOM    836  CB  VAL A 111      10.017 307.078 118.331  1.00  0.00           C  
ATOM    837  CG1 VAL A 111       9.785 305.924 117.342  1.00  0.00           C  
ATOM    838  CG2 VAL A 111      11.434 307.643 118.112  1.00  0.00           C  
ATOM    839  N   ALA A 112       6.971 307.411 117.086  1.00  0.00           N  
ATOM    840  CA  ALA A 112       5.655 306.809 116.851  1.00  0.00           C  
ATOM    841  C   ALA A 112       5.677 305.972 115.565  1.00  0.00           C  
ATOM    842  O   ALA A 112       6.426 306.300 114.645  1.00  0.00           O  
ATOM    843  CB  ALA A 112       4.592 307.917 116.780  1.00  0.00           C  
ATOM    844  N   ALA A 113       4.856 304.906 115.529  1.00  0.00           N  
ATOM    845  CA  ALA A 113       4.804 303.923 114.440  1.00  0.00           C  
ATOM    846  C   ALA A 113       3.742 304.267 113.365  1.00  0.00           C  
ATOM    847  O   ALA A 113       2.811 305.012 113.674  1.00  0.00           O  
ATOM    848  CB  ALA A 113       4.516 302.546 115.058  1.00  0.00           C  
ATOM    849  N   PRO A 114       3.876 303.719 112.129  1.00  0.00           N  
ATOM    850  CA  PRO A 114       2.936 303.983 111.014  1.00  0.00           C  
ATOM    851  C   PRO A 114       1.530 303.376 111.187  1.00  0.00           C  
ATOM    852  O   PRO A 114       1.412 302.199 111.529  1.00  0.00           O  
ATOM    853  CD  PRO A 114       4.987 302.889 111.655  1.00  0.00           C  
ATOM    854  CB  PRO A 114       3.636 303.379 109.779  1.00  0.00           C  
ATOM    855  CG  PRO A 114       5.089 303.224 110.177  1.00  0.00           C  
ATOM    856  N   SER A 115       0.502 304.183 110.879  1.00  0.00           N  
ATOM    857  CA  SER A 115      -0.890 303.758 110.718  1.00  0.00           C  
ATOM    858  C   SER A 115      -1.127 303.415 109.237  1.00  0.00           C  
ATOM    859  O   SER A 115      -1.435 304.306 108.443  1.00  0.00           O  
ATOM    860  CB  SER A 115      -1.837 304.878 111.196  1.00  0.00           C  
ATOM    861  OG  SER A 115      -1.791 305.002 112.603  1.00  0.00           O  
ATOM    862  N   VAL A 116      -0.914 302.135 108.899  1.00  0.00           N  
ATOM    863  CA  VAL A 116      -0.944 301.594 107.540  1.00  0.00           C  
ATOM    864  C   VAL A 116      -2.371 301.336 107.005  1.00  0.00           C  
ATOM    865  O   VAL A 116      -3.248 300.892 107.748  1.00  0.00           O  
ATOM    866  CB  VAL A 116      -0.094 300.288 107.472  1.00  0.00           C  
ATOM    867  CG1 VAL A 116      -0.537 299.211 108.484  1.00  0.00           C  
ATOM    868  CG2 VAL A 116       0.044 299.688 106.057  1.00  0.00           C  
ATOM    869  N   PHE A 117      -2.547 301.612 105.702  1.00  0.00           N  
ATOM    870  CA  PHE A 117      -3.746 301.369 104.898  1.00  0.00           C  
ATOM    871  C   PHE A 117      -3.320 300.849 103.513  1.00  0.00           C  
ATOM    872  O   PHE A 117      -2.166 301.030 103.123  1.00  0.00           O  
ATOM    873  CB  PHE A 117      -4.550 302.680 104.736  1.00  0.00           C  
ATOM    874  CG  PHE A 117      -5.106 303.292 106.010  1.00  0.00           C  
ATOM    875  CD1 PHE A 117      -6.283 302.774 106.591  1.00  0.00           C  
ATOM    876  CD2 PHE A 117      -4.379 304.286 106.702  1.00  0.00           C  
ATOM    877  CE1 PHE A 117      -6.742 303.287 107.797  1.00  0.00           C  
ATOM    878  CE2 PHE A 117      -4.856 304.784 107.906  1.00  0.00           C  
ATOM    879  CZ  PHE A 117      -6.037 304.292 108.446  1.00  0.00           C  
ATOM    880  N   ILE A 118      -4.269 300.251 102.772  1.00  0.00           N  
ATOM    881  CA  ILE A 118      -4.065 299.801 101.391  1.00  0.00           C  
ATOM    882  C   ILE A 118      -5.408 299.817 100.633  1.00  0.00           C  
ATOM    883  O   ILE A 118      -6.449 299.565 101.243  1.00  0.00           O  
ATOM    884  CB  ILE A 118      -3.434 298.375 101.334  1.00  0.00           C  
ATOM    885  CG2 ILE A 118      -4.404 297.239 101.736  1.00  0.00           C  
ATOM    886  CG1 ILE A 118      -2.781 298.087  99.965  1.00  0.00           C  
ATOM    887  CD1 ILE A 118      -1.932 296.812  99.959  1.00  0.00           C  
ATOM    888  N   PHE A 119      -5.355 300.120  99.324  1.00  0.00           N  
ATOM    889  CA  PHE A 119      -6.528 300.248  98.453  1.00  0.00           C  
ATOM    890  C   PHE A 119      -6.183 299.810  97.012  1.00  0.00           C  
ATOM    891  O   PHE A 119      -5.095 300.143  96.539  1.00  0.00           O  
ATOM    892  CB  PHE A 119      -6.985 301.724  98.422  1.00  0.00           C  
ATOM    893  CG  PHE A 119      -7.422 302.327  99.744  1.00  0.00           C  
ATOM    894  CD1 PHE A 119      -6.546 303.164 100.470  1.00  0.00           C  
ATOM    895  CE1 PHE A 119      -6.927 303.657 101.711  1.00  0.00           C  
ATOM    896  CZ  PHE A 119      -8.158 303.312 102.252  1.00  0.00           C  
ATOM    897  CD2 PHE A 119      -8.655 301.958 100.322  1.00  0.00           C  
ATOM    898  CE2 PHE A 119      -9.019 302.464 101.563  1.00  0.00           C  
ATOM    899  N   PRO A 120      -7.125 299.132  96.310  1.00  0.00           N  
ATOM    900  CA  PRO A 120      -6.992 298.859  94.867  1.00  0.00           C  
ATOM    901  C   PRO A 120      -7.286 300.101  93.986  1.00  0.00           C  
ATOM    902  O   PRO A 120      -7.884 301.058  94.481  1.00  0.00           O  
ATOM    903  CD  PRO A 120      -8.399 298.624  96.825  1.00  0.00           C  
ATOM    904  CB  PRO A 120      -8.050 297.768  94.627  1.00  0.00           C  
ATOM    905  CG  PRO A 120      -9.156 298.100  95.609  1.00  0.00           C  
ATOM    906  N   PRO A 121      -6.952 300.030  92.674  1.00  0.00           N  
ATOM    907  CA  PRO A 121      -7.411 301.010  91.667  1.00  0.00           C  
ATOM    908  C   PRO A 121      -8.937 300.970  91.453  1.00  0.00           C  
ATOM    909  O   PRO A 121      -9.541 299.905  91.592  1.00  0.00           O  
ATOM    910  CD  PRO A 121      -6.218 298.947  92.029  1.00  0.00           C  
ATOM    911  CB  PRO A 121      -6.680 300.584  90.373  1.00  0.00           C  
ATOM    912  CG  PRO A 121      -5.615 299.587  90.796  1.00  0.00           C  
ATOM    913  N   SER A 122      -9.519 302.120  91.077  1.00  0.00           N  
ATOM    914  CA  SER A 122     -10.914 302.216  90.633  1.00  0.00           C  
ATOM    915  C   SER A 122     -11.138 301.584  89.246  1.00  0.00           C  
ATOM    916  O   SER A 122     -10.204 301.502  88.448  1.00  0.00           O  
ATOM    917  CB  SER A 122     -11.348 303.697  90.656  1.00  0.00           C  
ATOM    918  OG  SER A 122     -10.732 304.472  89.644  1.00  0.00           O  
ATOM    919  N   ASP A 123     -12.400 301.209  88.975  1.00  0.00           N  
ATOM    920  CA  ASP A 123     -12.926 300.762  87.676  1.00  0.00           C  
ATOM    921  C   ASP A 123     -12.603 301.738  86.528  1.00  0.00           C  
ATOM    922  O   ASP A 123     -12.239 301.308  85.437  1.00  0.00           O  
ATOM    923  CB  ASP A 123     -14.451 300.546  87.796  1.00  0.00           C  
ATOM    924  CG  ASP A 123     -15.187 300.128  86.522  1.00  0.00           C  
ATOM    925  OD1 ASP A 123     -15.081 298.935  86.166  1.00  0.00           O  
ATOM    926  OD2 ASP A 123     -15.862 301.002  85.938  1.00  0.00           O  
ATOM    927  N   GLU A 124     -12.734 303.035  86.833  1.00  0.00           N  
ATOM    928  CA  GLU A 124     -12.523 304.172  85.946  1.00  0.00           C  
ATOM    929  C   GLU A 124     -11.049 304.350  85.540  1.00  0.00           C  
ATOM    930  O   GLU A 124     -10.791 304.764  84.411  1.00  0.00           O  
ATOM    931  CB  GLU A 124     -13.066 305.416  86.674  1.00  0.00           C  
ATOM    932  CG  GLU A 124     -14.567 305.295  87.023  1.00  0.00           C  
ATOM    933  CD  GLU A 124     -15.016 306.370  88.004  1.00  0.00           C  
ATOM    934  OE1 GLU A 124     -15.832 307.223  87.593  1.00  0.00           O  
ATOM    935  OE2 GLU A 124     -14.531 306.326  89.156  1.00  0.00           O  
ATOM    936  N   GLN A 125     -10.117 303.999  86.446  1.00  0.00           N  
ATOM    937  CA  GLN A 125      -8.678 303.982  86.185  1.00  0.00           C  
ATOM    938  C   GLN A 125      -8.268 302.759  85.347  1.00  0.00           C  
ATOM    939  O   GLN A 125      -7.419 302.896  84.468  1.00  0.00           O  
ATOM    940  CB  GLN A 125      -7.917 304.038  87.526  1.00  0.00           C  
ATOM    941  CG  GLN A 125      -6.415 304.332  87.357  1.00  0.00           C  
ATOM    942  CD  GLN A 125      -5.731 304.706  88.671  1.00  0.00           C  
ATOM    943  OE1 GLN A 125      -5.889 304.027  89.681  1.00  0.00           O  
ATOM    944  NE2 GLN A 125      -4.941 305.783  88.654  1.00  0.00           N  
ATOM    945  N   LEU A 126      -8.900 301.605  85.614  1.00  0.00           N  
ATOM    946  CA  LEU A 126      -8.684 300.335  84.917  1.00  0.00           C  
ATOM    947  C   LEU A 126      -9.217 300.350  83.471  1.00  0.00           C  
ATOM    948  O   LEU A 126      -8.603 299.730  82.603  1.00  0.00           O  
ATOM    949  CB  LEU A 126      -9.302 299.198  85.762  1.00  0.00           C  
ATOM    950  CG  LEU A 126      -8.585 298.968  87.118  1.00  0.00           C  
ATOM    951  CD1 LEU A 126      -9.490 298.280  88.154  1.00  0.00           C  
ATOM    952  CD2 LEU A 126      -7.262 298.211  86.959  1.00  0.00           C  
ATOM    953  N   LYS A 127     -10.298 301.110  83.225  1.00  0.00           N  
ATOM    954  CA  LYS A 127     -10.818 301.427  81.891  1.00  0.00           C  
ATOM    955  C   LYS A 127      -9.952 302.446  81.125  1.00  0.00           C  
ATOM    956  O   LYS A 127      -9.971 302.425  79.895  1.00  0.00           O  
ATOM    957  CB  LYS A 127     -12.279 301.900  82.020  1.00  0.00           C  
ATOM    958  CG  LYS A 127     -13.250 300.742  82.312  1.00  0.00           C  
ATOM    959  CD  LYS A 127     -14.681 301.223  82.596  1.00  0.00           C  
ATOM    960  CE  LYS A 127     -15.666 300.074  82.854  1.00  0.00           C  
ATOM    961  NZ  LYS A 127     -15.900 299.260  81.651  1.00  0.00           N  
ATOM    962  N   SER A 128      -9.171 303.269  81.850  1.00  0.00           N  
ATOM    963  CA  SER A 128      -8.143 304.156  81.295  1.00  0.00           C  
ATOM    964  C   SER A 128      -6.797 303.443  81.022  1.00  0.00           C  
ATOM    965  O   SER A 128      -5.875 304.090  80.529  1.00  0.00           O  
ATOM    966  CB  SER A 128      -7.967 305.380  82.220  1.00  0.00           C  
ATOM    967  OG  SER A 128      -9.028 306.295  82.033  1.00  0.00           O  
ATOM    968  N   GLY A 129      -6.705 302.132  81.319  1.00  0.00           N  
ATOM    969  CA  GLY A 129      -5.538 301.294  81.035  1.00  0.00           C  
ATOM    970  C   GLY A 129      -4.437 301.406  82.103  1.00  0.00           C  
ATOM    971  O   GLY A 129      -3.323 300.945  81.855  1.00  0.00           O  
ATOM    972  N   THR A 130      -4.737 302.001  83.268  1.00  0.00           N  
ATOM    973  CA  THR A 130      -3.812 302.235  84.381  1.00  0.00           C  
ATOM    974  C   THR A 130      -4.279 301.449  85.623  1.00  0.00           C  
ATOM    975  O   THR A 130      -5.457 301.115  85.732  1.00  0.00           O  
ATOM    976  CB  THR A 130      -3.790 303.756  84.716  1.00  0.00           C  
ATOM    977  OG1 THR A 130      -3.300 304.460  83.592  1.00  0.00           O  
ATOM    978  CG2 THR A 130      -2.947 304.196  85.930  1.00  0.00           C  
ATOM    979  N   ALA A 131      -3.354 301.164  86.549  1.00  0.00           N  
ATOM    980  CA  ALA A 131      -3.654 300.483  87.802  1.00  0.00           C  
ATOM    981  C   ALA A 131      -2.704 300.959  88.902  1.00  0.00           C  
ATOM    982  O   ALA A 131      -1.701 300.302  89.174  1.00  0.00           O  
ATOM    983  CB  ALA A 131      -3.600 298.965  87.586  1.00  0.00           C  
ATOM    984  N   SER A 132      -3.045 302.103  89.517  1.00  0.00           N  
ATOM    985  CA  SER A 132      -2.297 302.659  90.641  1.00  0.00           C  
ATOM    986  C   SER A 132      -2.839 302.109  91.964  1.00  0.00           C  
ATOM    987  O   SER A 132      -3.846 302.604  92.470  1.00  0.00           O  
ATOM    988  CB  SER A 132      -2.332 304.189  90.593  1.00  0.00           C  
ATOM    989  OG  SER A 132      -1.522 304.675  89.540  1.00  0.00           O  
ATOM    990  N   VAL A 133      -2.150 301.079  92.475  1.00  0.00           N  
ATOM    991  CA  VAL A 133      -2.452 300.431  93.743  1.00  0.00           C  
ATOM    992  C   VAL A 133      -1.751 301.234  94.856  1.00  0.00           C  
ATOM    993  O   VAL A 133      -0.522 301.307  94.866  1.00  0.00           O  
ATOM    994  CB  VAL A 133      -1.931 298.966  93.785  1.00  0.00           C  
ATOM    995  CG1 VAL A 133      -2.526 298.214  94.984  1.00  0.00           C  
ATOM    996  CG2 VAL A 133      -2.212 298.179  92.489  1.00  0.00           C  
ATOM    997  N   VAL A 134      -2.546 301.866  95.731  1.00  0.00           N  
ATOM    998  CA  VAL A 134      -2.079 302.846  96.714  1.00  0.00           C  
ATOM    999  C   VAL A 134      -1.974 302.232  98.121  1.00  0.00           C  
ATOM   1000  O   VAL A 134      -2.770 301.366  98.483  1.00  0.00           O  
ATOM   1001  CB  VAL A 134      -3.049 304.065  96.734  1.00  0.00           C  
ATOM   1002  CG1 VAL A 134      -2.975 304.999  97.960  1.00  0.00           C  
ATOM   1003  CG2 VAL A 134      -2.876 304.908  95.457  1.00  0.00           C  
ATOM   1004  N   CYS A 135      -0.994 302.736  98.883  1.00  0.00           N  
ATOM   1005  CA  CYS A 135      -0.733 302.445 100.289  1.00  0.00           C  
ATOM   1006  C   CYS A 135      -0.397 303.766 100.995  1.00  0.00           C  
ATOM   1007  O   CYS A 135       0.347 304.578 100.445  1.00  0.00           O  
ATOM   1008  CB  CYS A 135       0.404 301.417 100.380  1.00  0.00           C  
ATOM   1009  SG  CYS A 135       0.978 300.950 102.032  1.00  0.00           S  
ATOM   1010  N   LEU A 136      -0.983 303.970 102.184  1.00  0.00           N  
ATOM   1011  CA  LEU A 136      -0.939 305.239 102.910  1.00  0.00           C  
ATOM   1012  C   LEU A 136      -0.523 304.966 104.358  1.00  0.00           C  
ATOM   1013  O   LEU A 136      -1.193 304.202 105.050  1.00  0.00           O  
ATOM   1014  CB  LEU A 136      -2.330 305.917 102.831  1.00  0.00           C  
ATOM   1015  CG  LEU A 136      -2.716 306.391 101.408  1.00  0.00           C  
ATOM   1016  CD1 LEU A 136      -4.241 306.572 101.252  1.00  0.00           C  
ATOM   1017  CD2 LEU A 136      -1.917 307.637 100.982  1.00  0.00           C  
ATOM   1018  N   LEU A 137       0.572 305.614 104.779  1.00  0.00           N  
ATOM   1019  CA  LEU A 137       1.116 305.584 106.134  1.00  0.00           C  
ATOM   1020  C   LEU A 137       0.876 306.960 106.765  1.00  0.00           C  
ATOM   1021  O   LEU A 137       1.112 307.972 106.107  1.00  0.00           O  
ATOM   1022  CB  LEU A 137       2.634 305.285 106.090  1.00  0.00           C  
ATOM   1023  CG  LEU A 137       3.053 303.925 105.484  1.00  0.00           C  
ATOM   1024  CD1 LEU A 137       2.232 302.748 106.036  1.00  0.00           C  
ATOM   1025  CD2 LEU A 137       3.118 303.926 103.940  1.00  0.00           C  
ATOM   1026  N   ASN A 138       0.408 306.976 108.022  1.00  0.00           N  
ATOM   1027  CA  ASN A 138       0.031 308.200 108.738  1.00  0.00           C  
ATOM   1028  C   ASN A 138       0.486 308.139 110.202  1.00  0.00           C  
ATOM   1029  O   ASN A 138       0.678 307.052 110.744  1.00  0.00           O  
ATOM   1030  CB  ASN A 138      -1.505 308.408 108.657  1.00  0.00           C  
ATOM   1031  CG  ASN A 138      -2.042 308.660 107.241  1.00  0.00           C  
ATOM   1032  OD1 ASN A 138      -2.648 307.642 106.628  1.00  0.00           O  
ATOM   1033  ND2 ASN A 138      -1.917 309.762 106.710  1.00  0.00           N  
ATOM   1034  N   ASN A 139       0.602 309.326 110.818  1.00  0.00           N  
ATOM   1035  CA  ASN A 139       0.774 309.565 112.257  1.00  0.00           C  
ATOM   1036  C   ASN A 139       1.993 308.851 112.887  1.00  0.00           C  
ATOM   1037  O   ASN A 139       1.839 308.113 113.862  1.00  0.00           O  
ATOM   1038  CB  ASN A 139      -0.554 309.261 113.002  1.00  0.00           C  
ATOM   1039  CG  ASN A 139      -0.710 310.043 114.311  1.00  0.00           C  
ATOM   1040  ND2 ASN A 139      -0.928 309.334 115.421  1.00  0.00           N  
ATOM   1041  OD1 ASN A 139      -0.642 311.270 114.321  1.00  0.00           O  
ATOM   1042  N   PHE A 140       3.183 309.097 112.319  1.00  0.00           N  
ATOM   1043  CA  PHE A 140       4.454 308.538 112.785  1.00  0.00           C  
ATOM   1044  C   PHE A 140       5.518 309.635 112.956  1.00  0.00           C  
ATOM   1045  O   PHE A 140       5.343 310.746 112.457  1.00  0.00           O  
ATOM   1046  CB  PHE A 140       4.885 307.413 111.819  1.00  0.00           C  
ATOM   1047  CG  PHE A 140       5.160 307.793 110.374  1.00  0.00           C  
ATOM   1048  CD1 PHE A 140       4.193 307.553 109.374  1.00  0.00           C  
ATOM   1049  CE1 PHE A 140       4.441 307.946 108.068  1.00  0.00           C  
ATOM   1050  CZ  PHE A 140       5.621 308.604 107.746  1.00  0.00           C  
ATOM   1051  CD2 PHE A 140       6.341 308.481 110.031  1.00  0.00           C  
ATOM   1052  CE2 PHE A 140       6.567 308.873 108.721  1.00  0.00           C  
ATOM   1053  N   TYR A 141       6.619 309.297 113.643  1.00  0.00           N  
ATOM   1054  CA  TYR A 141       7.771 310.181 113.837  1.00  0.00           C  
ATOM   1055  C   TYR A 141       9.018 309.313 114.110  1.00  0.00           C  
ATOM   1056  O   TYR A 141       8.895 308.358 114.878  1.00  0.00           O  
ATOM   1057  CB  TYR A 141       7.486 311.150 115.011  1.00  0.00           C  
ATOM   1058  CG  TYR A 141       8.538 312.232 115.173  1.00  0.00           C  
ATOM   1059  CD1 TYR A 141       8.389 313.463 114.498  1.00  0.00           C  
ATOM   1060  CE1 TYR A 141       9.409 314.433 114.560  1.00  0.00           C  
ATOM   1061  CZ  TYR A 141      10.586 314.171 115.285  1.00  0.00           C  
ATOM   1062  OH  TYR A 141      11.594 315.089 115.305  1.00  0.00           O  
ATOM   1063  CD2 TYR A 141       9.698 311.995 115.940  1.00  0.00           C  
ATOM   1064  CE2 TYR A 141      10.727 312.956 115.984  1.00  0.00           C  
ATOM   1065  N   PRO A 142      10.199 309.643 113.532  1.00  0.00           N  
ATOM   1066  CA  PRO A 142      10.483 310.749 112.590  1.00  0.00           C  
ATOM   1067  C   PRO A 142       9.960 310.501 111.163  1.00  0.00           C  
ATOM   1068  O   PRO A 142       9.437 309.425 110.876  1.00  0.00           O  
ATOM   1069  CD  PRO A 142      11.423 308.907 113.855  1.00  0.00           C  
ATOM   1070  CB  PRO A 142      12.019 310.842 112.624  1.00  0.00           C  
ATOM   1071  CG  PRO A 142      12.475 309.418 112.880  1.00  0.00           C  
ATOM   1072  N   ARG A 143      10.114 311.526 110.306  1.00  0.00           N  
ATOM   1073  CA  ARG A 143       9.636 311.566 108.917  1.00  0.00           C  
ATOM   1074  C   ARG A 143      10.213 310.494 107.971  1.00  0.00           C  
ATOM   1075  O   ARG A 143       9.612 310.250 106.925  1.00  0.00           O  
ATOM   1076  CB  ARG A 143       9.818 312.997 108.368  1.00  0.00           C  
ATOM   1077  CG  ARG A 143      11.249 313.432 107.994  1.00  0.00           C  
ATOM   1078  CD  ARG A 143      11.326 314.920 107.608  1.00  0.00           C  
ATOM   1079  NE  ARG A 143      10.617 315.198 106.348  1.00  0.00           N  
ATOM   1080  CZ  ARG A 143      10.189 316.400 105.921  1.00  0.00           C  
ATOM   1081  NH1 ARG A 143       9.567 316.489 104.741  1.00  0.00           N  
ATOM   1082  NH2 ARG A 143      10.365 317.515 106.645  1.00  0.00           N  
ATOM   1083  N   GLU A 144      11.336 309.860 108.356  1.00  0.00           N  
ATOM   1084  CA  GLU A 144      11.917 308.698 107.686  1.00  0.00           C  
ATOM   1085  C   GLU A 144      11.020 307.457 107.865  1.00  0.00           C  
ATOM   1086  O   GLU A 144      10.579 307.187 108.982  1.00  0.00           O  
ATOM   1087  CB  GLU A 144      13.342 308.476 108.244  1.00  0.00           C  
ATOM   1088  CG  GLU A 144      14.121 307.262 107.692  1.00  0.00           C  
ATOM   1089  CD  GLU A 144      14.393 307.349 106.189  1.00  0.00           C  
ATOM   1090  OE1 GLU A 144      15.501 307.805 105.832  1.00  0.00           O  
ATOM   1091  OE2 GLU A 144      13.510 306.924 105.414  1.00  0.00           O  
ATOM   1092  N   ALA A 145      10.797 306.719 106.768  1.00  0.00           N  
ATOM   1093  CA  ALA A 145       9.977 305.512 106.724  1.00  0.00           C  
ATOM   1094  C   ALA A 145      10.334 304.711 105.466  1.00  0.00           C  
ATOM   1095  O   ALA A 145      10.399 305.290 104.382  1.00  0.00           O  
ATOM   1096  CB  ALA A 145       8.484 305.891 106.750  1.00  0.00           C  
ATOM   1097  N   LYS A 146      10.556 303.396 105.639  1.00  0.00           N  
ATOM   1098  CA  LYS A 146      10.941 302.472 104.566  1.00  0.00           C  
ATOM   1099  C   LYS A 146       9.757 301.566 104.208  1.00  0.00           C  
ATOM   1100  O   LYS A 146       8.994 301.193 105.098  1.00  0.00           O  
ATOM   1101  CB  LYS A 146      12.149 301.626 105.025  1.00  0.00           C  
ATOM   1102  CG  LYS A 146      13.399 302.432 105.433  1.00  0.00           C  
ATOM   1103  CD  LYS A 146      13.853 303.475 104.396  1.00  0.00           C  
ATOM   1104  CE  LYS A 146      15.206 304.107 104.743  1.00  0.00           C  
ATOM   1105  NZ  LYS A 146      15.490 305.264 103.877  1.00  0.00           N  
ATOM   1106  N   VAL A 147       9.629 301.236 102.910  1.00  0.00           N  
ATOM   1107  CA  VAL A 147       8.474 300.525 102.350  1.00  0.00           C  
ATOM   1108  C   VAL A 147       8.912 299.380 101.412  1.00  0.00           C  
ATOM   1109  O   VAL A 147      10.070 299.317 100.996  1.00  0.00           O  
ATOM   1110  CB  VAL A 147       7.548 301.494 101.543  1.00  0.00           C  
ATOM   1111  CG1 VAL A 147       7.196 302.769 102.333  1.00  0.00           C  
ATOM   1112  CG2 VAL A 147       8.054 301.871 100.135  1.00  0.00           C  
ATOM   1113  N   GLN A 148       7.935 298.529 101.064  1.00  0.00           N  
ATOM   1114  CA  GLN A 148       8.030 297.465 100.067  1.00  0.00           C  
ATOM   1115  C   GLN A 148       6.628 297.110  99.540  1.00  0.00           C  
ATOM   1116  O   GLN A 148       5.626 297.404 100.196  1.00  0.00           O  
ATOM   1117  CB  GLN A 148       8.765 296.230 100.646  1.00  0.00           C  
ATOM   1118  CG  GLN A 148       8.099 295.609 101.893  1.00  0.00           C  
ATOM   1119  CD  GLN A 148       8.696 294.253 102.262  1.00  0.00           C  
ATOM   1120  OE1 GLN A 148       8.516 293.275 101.539  1.00  0.00           O  
ATOM   1121  NE2 GLN A 148       9.384 294.181 103.402  1.00  0.00           N  
ATOM   1122  N   TRP A 149       6.603 296.450  98.372  1.00  0.00           N  
ATOM   1123  CA  TRP A 149       5.413 295.866  97.756  1.00  0.00           C  
ATOM   1124  C   TRP A 149       5.647 294.379  97.463  1.00  0.00           C  
ATOM   1125  O   TRP A 149       6.771 293.984  97.148  1.00  0.00           O  
ATOM   1126  CB  TRP A 149       5.038 296.638  96.477  1.00  0.00           C  
ATOM   1127  CG  TRP A 149       4.323 297.933  96.713  1.00  0.00           C  
ATOM   1128  CD1 TRP A 149       4.898 299.142  96.913  1.00  0.00           C  
ATOM   1129  NE1 TRP A 149       3.918 300.086  97.148  1.00  0.00           N  
ATOM   1130  CE2 TRP A 149       2.657 299.527  97.132  1.00  0.00           C  
ATOM   1131  CD2 TRP A 149       2.888 298.143  96.867  1.00  0.00           C  
ATOM   1132  CE3 TRP A 149       1.750 297.304  96.796  1.00  0.00           C  
ATOM   1133  CZ3 TRP A 149       0.452 297.812  96.988  1.00  0.00           C  
ATOM   1134  CZ2 TRP A 149       1.364 300.047  97.313  1.00  0.00           C  
ATOM   1135  CH2 TRP A 149       0.258 299.181  97.253  1.00  0.00           C  
ATOM   1136  N   LYS A 150       4.568 293.588  97.589  1.00  0.00           N  
ATOM   1137  CA  LYS A 150       4.560 292.132  97.438  1.00  0.00           C  
ATOM   1138  C   LYS A 150       3.317 291.674  96.660  1.00  0.00           C  
ATOM   1139  O   LYS A 150       2.250 292.275  96.797  1.00  0.00           O  
ATOM   1140  CB  LYS A 150       4.634 291.467  98.829  1.00  0.00           C  
ATOM   1141  CG  LYS A 150       6.013 291.597  99.504  1.00  0.00           C  
ATOM   1142  CD  LYS A 150       6.115 290.871 100.854  1.00  0.00           C  
ATOM   1143  CE  LYS A 150       5.354 291.567 101.992  1.00  0.00           C  
ATOM   1144  NZ  LYS A 150       5.553 290.855 103.266  1.00  0.00           N  
ATOM   1145  N   VAL A 151       3.494 290.605  95.867  1.00  0.00           N  
ATOM   1146  CA  VAL A 151       2.476 289.987  95.010  1.00  0.00           C  
ATOM   1147  C   VAL A 151       2.699 288.457  94.944  1.00  0.00           C  
ATOM   1148  O   VAL A 151       3.697 287.961  95.470  1.00  0.00           O  
ATOM   1149  CB  VAL A 151       2.517 290.568  93.560  1.00  0.00           C  
ATOM   1150  CG1 VAL A 151       2.215 292.074  93.510  1.00  0.00           C  
ATOM   1151  CG2 VAL A 151       3.808 290.257  92.779  1.00  0.00           C  
ATOM   1152  N   ASP A 152       1.764 287.740  94.294  1.00  0.00           N  
ATOM   1153  CA  ASP A 152       1.820 286.291  94.033  1.00  0.00           C  
ATOM   1154  C   ASP A 152       3.034 285.844  93.202  1.00  0.00           C  
ATOM   1155  O   ASP A 152       3.490 286.584  92.330  1.00  0.00           O  
ATOM   1156  CB  ASP A 152       0.540 285.761  93.344  1.00  0.00           C  
ATOM   1157  CG  ASP A 152      -0.747 286.022  94.124  1.00  0.00           C  
ATOM   1158  OD1 ASP A 152      -0.746 285.724  95.336  1.00  0.00           O  
ATOM   1159  OD2 ASP A 152      -1.739 286.415  93.474  1.00  0.00           O  
ATOM   1160  N   ASN A 153       3.486 284.603  93.464  1.00  0.00           N  
ATOM   1161  CA  ASN A 153       4.554 283.886  92.754  1.00  0.00           C  
ATOM   1162  C   ASN A 153       5.956 284.500  92.992  1.00  0.00           C  
ATOM   1163  O   ASN A 153       6.108 285.420  93.797  1.00  0.00           O  
ATOM   1164  CB  ASN A 153       4.200 283.769  91.239  1.00  0.00           C  
ATOM   1165  CG  ASN A 153       4.731 282.500  90.564  1.00  0.00           C  
ATOM   1166  OD1 ASN A 153       5.740 282.552  89.864  1.00  0.00           O  
ATOM   1167  ND2 ASN A 153       4.065 281.363  90.771  1.00  0.00           N  
ATOM   1168  N   ALA A 154       6.962 283.975  92.270  1.00  0.00           N  
ATOM   1169  CA  ALA A 154       8.305 284.550  92.142  1.00  0.00           C  
ATOM   1170  C   ALA A 154       8.331 285.856  91.320  1.00  0.00           C  
ATOM   1171  O   ALA A 154       9.342 286.558  91.350  1.00  0.00           O  
ATOM   1172  CB  ALA A 154       9.228 283.495  91.515  1.00  0.00           C  
ATOM   1173  N   LEU A 155       7.218 286.165  90.630  1.00  0.00           N  
ATOM   1174  CA  LEU A 155       6.937 287.432  89.952  1.00  0.00           C  
ATOM   1175  C   LEU A 155       6.887 288.602  90.948  1.00  0.00           C  
ATOM   1176  O   LEU A 155       6.462 288.424  92.092  1.00  0.00           O  
ATOM   1177  CB  LEU A 155       5.577 287.319  89.229  1.00  0.00           C  
ATOM   1178  CG  LEU A 155       5.502 286.252  88.114  1.00  0.00           C  
ATOM   1179  CD1 LEU A 155       4.051 286.088  87.611  1.00  0.00           C  
ATOM   1180  CD2 LEU A 155       6.491 286.531  86.963  1.00  0.00           C  
ATOM   1181  N   GLN A 156       7.301 289.787  90.477  1.00  0.00           N  
ATOM   1182  CA  GLN A 156       7.298 291.019  91.259  1.00  0.00           C  
ATOM   1183  C   GLN A 156       7.283 292.220  90.305  1.00  0.00           C  
ATOM   1184  O   GLN A 156       7.822 292.134  89.200  1.00  0.00           O  
ATOM   1185  CB  GLN A 156       8.531 291.040  92.201  1.00  0.00           C  
ATOM   1186  CG  GLN A 156       8.539 292.149  93.275  1.00  0.00           C  
ATOM   1187  CD  GLN A 156       7.340 292.060  94.220  1.00  0.00           C  
ATOM   1188  NE2 GLN A 156       7.416 291.160  95.201  1.00  0.00           N  
ATOM   1189  OE1 GLN A 156       6.355 292.777  94.054  1.00  0.00           O  
ATOM   1190  N   SER A 157       6.688 293.325  90.775  1.00  0.00           N  
ATOM   1191  CA  SER A 157       6.666 294.610  90.084  1.00  0.00           C  
ATOM   1192  C   SER A 157       7.188 295.677  91.060  1.00  0.00           C  
ATOM   1193  O   SER A 157       6.641 295.823  92.154  1.00  0.00           O  
ATOM   1194  CB  SER A 157       5.240 294.879  89.570  1.00  0.00           C  
ATOM   1195  OG  SER A 157       5.199 296.025  88.748  1.00  0.00           O  
ATOM   1196  N   GLY A 158       8.265 296.365  90.651  1.00  0.00           N  
ATOM   1197  CA  GLY A 158       9.030 297.289  91.489  1.00  0.00           C  
ATOM   1198  C   GLY A 158       8.697 298.761  91.207  1.00  0.00           C  
ATOM   1199  O   GLY A 158       9.484 299.625  91.592  1.00  0.00           O  
ATOM   1200  N   ASN A 159       7.571 299.057  90.533  1.00  0.00           N  
ATOM   1201  CA  ASN A 159       7.164 300.399  90.088  1.00  0.00           C  
ATOM   1202  C   ASN A 159       6.495 301.230  91.209  1.00  0.00           C  
ATOM   1203  O   ASN A 159       5.469 301.868  90.967  1.00  0.00           O  
ATOM   1204  CB  ASN A 159       6.264 300.264  88.831  1.00  0.00           C  
ATOM   1205  CG  ASN A 159       6.973 299.610  87.641  1.00  0.00           C  
ATOM   1206  ND2 ASN A 159       7.869 300.205  87.048  1.00  0.00           N  
ATOM   1207  OD1 ASN A 159       6.573 298.389  87.282  1.00  0.00           O  
ATOM   1208  N   SER A 160       7.096 301.225  92.410  1.00  0.00           N  
ATOM   1209  CA  SER A 160       6.689 302.030  93.562  1.00  0.00           C  
ATOM   1210  C   SER A 160       7.058 303.515  93.366  1.00  0.00           C  
ATOM   1211  O   SER A 160       8.099 303.816  92.781  1.00  0.00           O  
ATOM   1212  CB  SER A 160       7.332 301.437  94.833  1.00  0.00           C  
ATOM   1213  OG  SER A 160       6.885 302.100  96.000  1.00  0.00           O  
ATOM   1214  N   GLN A 161       6.189 304.400  93.872  1.00  0.00           N  
ATOM   1215  CA  GLN A 161       6.300 305.851  93.761  1.00  0.00           C  
ATOM   1216  C   GLN A 161       5.937 306.455  95.123  1.00  0.00           C  
ATOM   1217  O   GLN A 161       4.784 306.342  95.541  1.00  0.00           O  
ATOM   1218  CB  GLN A 161       5.362 306.330  92.631  1.00  0.00           C  
ATOM   1219  CG  GLN A 161       5.467 307.835  92.336  1.00  0.00           C  
ATOM   1220  CD  GLN A 161       4.516 308.253  91.217  1.00  0.00           C  
ATOM   1221  NE2 GLN A 161       3.302 308.282  91.403  1.00  0.00           N  
ATOM   1222  OE1 GLN A 161       5.065 308.580  90.048  1.00  0.00           O  
ATOM   1223  N   GLU A 162       6.932 307.067  95.785  1.00  0.00           N  
ATOM   1224  CA  GLU A 162       6.815 307.579  97.151  1.00  0.00           C  
ATOM   1225  C   GLU A 162       6.870 309.111  97.206  1.00  0.00           C  
ATOM   1226  O   GLU A 162       7.522 309.734  96.367  1.00  0.00           O  
ATOM   1227  CB  GLU A 162       7.952 306.998  98.013  1.00  0.00           C  
ATOM   1228  CG  GLU A 162       7.880 305.473  98.189  1.00  0.00           C  
ATOM   1229  CD  GLU A 162       9.039 304.970  99.044  1.00  0.00           C  
ATOM   1230  OE1 GLU A 162       8.996 305.220 100.268  1.00  0.00           O  
ATOM   1231  OE2 GLU A 162       9.945 304.336  98.460  1.00  0.00           O  
ATOM   1232  N   SER A 163       6.224 309.671  98.241  1.00  0.00           N  
ATOM   1233  CA  SER A 163       6.264 311.092  98.577  1.00  0.00           C  
ATOM   1234  C   SER A 163       5.817 311.291 100.036  1.00  0.00           C  
ATOM   1235  O   SER A 163       4.801 310.721 100.436  1.00  0.00           O  
ATOM   1236  CB  SER A 163       5.401 311.898  97.589  1.00  0.00           C  
ATOM   1237  OG  SER A 163       5.520 313.279  97.843  1.00  0.00           O  
ATOM   1238  N   VAL A 164       6.584 312.098 100.788  1.00  0.00           N  
ATOM   1239  CA  VAL A 164       6.365 312.388 102.207  1.00  0.00           C  
ATOM   1240  C   VAL A 164       5.846 313.829 102.387  1.00  0.00           C  
ATOM   1241  O   VAL A 164       6.283 314.731 101.670  1.00  0.00           O  
ATOM   1242  CB  VAL A 164       7.690 312.196 103.013  1.00  0.00           C  
ATOM   1243  CG1 VAL A 164       8.781 313.258 102.758  1.00  0.00           C  
ATOM   1244  CG2 VAL A 164       7.452 312.043 104.528  1.00  0.00           C  
ATOM   1245  N   THR A 165       4.942 314.016 103.360  1.00  0.00           N  
ATOM   1246  CA  THR A 165       4.409 315.321 103.766  1.00  0.00           C  
ATOM   1247  C   THR A 165       5.421 316.129 104.609  1.00  0.00           C  
ATOM   1248  O   THR A 165       6.420 315.583 105.077  1.00  0.00           O  
ATOM   1249  CB  THR A 165       3.118 315.147 104.621  1.00  0.00           C  
ATOM   1250  OG1 THR A 165       3.365 314.574 105.897  1.00  0.00           O  
ATOM   1251  CG2 THR A 165       2.017 314.339 103.927  1.00  0.00           C  
ATOM   1252  N   GLU A 166       5.099 317.416 104.822  1.00  0.00           N  
ATOM   1253  CA  GLU A 166       5.669 318.234 105.897  1.00  0.00           C  
ATOM   1254  C   GLU A 166       4.883 318.037 107.205  1.00  0.00           C  
ATOM   1255  O   GLU A 166       3.811 317.427 107.203  1.00  0.00           O  
ATOM   1256  CB  GLU A 166       5.723 319.716 105.463  1.00  0.00           C  
ATOM   1257  CG  GLU A 166       6.738 320.013 104.337  1.00  0.00           C  
ATOM   1258  CD  GLU A 166       8.183 319.632 104.684  1.00  0.00           C  
ATOM   1259  OE1 GLU A 166       8.589 319.846 105.849  1.00  0.00           O  
ATOM   1260  OE2 GLU A 166       8.861 319.089 103.786  1.00  0.00           O  
ATOM   1261  N   GLN A 167       5.473 318.522 108.311  1.00  0.00           N  
ATOM   1262  CA  GLN A 167       5.050 318.260 109.688  1.00  0.00           C  
ATOM   1263  C   GLN A 167       3.599 318.677 109.990  1.00  0.00           C  
ATOM   1264  O   GLN A 167       3.187 319.776 109.617  1.00  0.00           O  
ATOM   1265  CB  GLN A 167       6.037 318.964 110.640  1.00  0.00           C  
ATOM   1266  CG  GLN A 167       5.908 318.516 112.108  1.00  0.00           C  
ATOM   1267  CD  GLN A 167       7.170 318.820 112.914  1.00  0.00           C  
ATOM   1268  OE1 GLN A 167       7.740 319.904 112.806  1.00  0.00           O  
ATOM   1269  NE2 GLN A 167       7.608 317.856 113.726  1.00  0.00           N  
ATOM   1270  N   ASP A 168       2.878 317.787 110.689  1.00  0.00           N  
ATOM   1271  CA  ASP A 168       1.513 317.982 111.173  1.00  0.00           C  
ATOM   1272  C   ASP A 168       1.486 319.078 112.257  1.00  0.00           C  
ATOM   1273  O   ASP A 168       2.285 319.029 113.191  1.00  0.00           O  
ATOM   1274  CB  ASP A 168       0.932 316.651 111.701  1.00  0.00           C  
ATOM   1275  CG  ASP A 168      -0.558 316.717 112.032  1.00  0.00           C  
ATOM   1276  OD1 ASP A 168      -1.357 316.649 111.075  1.00  0.00           O  
ATOM   1277  OD2 ASP A 168      -0.866 316.837 113.237  1.00  0.00           O  
ATOM   1278  N   SER A 169       0.567 320.043 112.102  1.00  0.00           N  
ATOM   1279  CA  SER A 169       0.436 321.210 112.979  1.00  0.00           C  
ATOM   1280  C   SER A 169      -0.122 320.881 114.382  1.00  0.00           C  
ATOM   1281  O   SER A 169       0.180 321.611 115.327  1.00  0.00           O  
ATOM   1282  CB  SER A 169      -0.417 322.266 112.243  1.00  0.00           C  
ATOM   1283  OG  SER A 169      -0.496 323.488 112.950  1.00  0.00           O  
ATOM   1284  N   LYS A 170      -0.913 319.801 114.494  1.00  0.00           N  
ATOM   1285  CA  LYS A 170      -1.586 319.393 115.725  1.00  0.00           C  
ATOM   1286  C   LYS A 170      -0.707 318.470 116.589  1.00  0.00           C  
ATOM   1287  O   LYS A 170      -0.527 318.753 117.773  1.00  0.00           O  
ATOM   1288  CB  LYS A 170      -2.941 318.749 115.344  1.00  0.00           C  
ATOM   1289  CG  LYS A 170      -3.772 318.204 116.520  1.00  0.00           C  
ATOM   1290  CD  LYS A 170      -5.070 317.525 116.052  1.00  0.00           C  
ATOM   1291  CE  LYS A 170      -5.734 316.671 117.142  1.00  0.00           C  
ATOM   1292  NZ  LYS A 170      -4.985 315.424 117.386  1.00  0.00           N  
ATOM   1293  N   ASP A 171      -0.218 317.373 115.987  1.00  0.00           N  
ATOM   1294  CA  ASP A 171       0.418 316.243 116.677  1.00  0.00           C  
ATOM   1295  C   ASP A 171       1.941 316.163 116.486  1.00  0.00           C  
ATOM   1296  O   ASP A 171       2.556 315.333 117.153  1.00  0.00           O  
ATOM   1297  CB  ASP A 171      -0.243 314.894 116.289  1.00  0.00           C  
ATOM   1298  CG  ASP A 171      -1.751 314.846 116.562  1.00  0.00           C  
ATOM   1299  OD1 ASP A 171      -2.139 315.232 117.686  1.00  0.00           O  
ATOM   1300  OD2 ASP A 171      -2.491 314.347 115.689  1.00  0.00           O  
ATOM   1301  N   SER A 172       2.528 316.999 115.606  1.00  0.00           N  
ATOM   1302  CA  SER A 172       3.964 317.055 115.267  1.00  0.00           C  
ATOM   1303  C   SER A 172       4.486 315.820 114.495  1.00  0.00           C  
ATOM   1304  O   SER A 172       5.697 315.672 114.330  1.00  0.00           O  
ATOM   1305  CB  SER A 172       4.827 317.377 116.513  1.00  0.00           C  
ATOM   1306  OG  SER A 172       4.486 318.648 117.023  1.00  0.00           O  
ATOM   1307  N   THR A 173       3.566 314.964 114.026  1.00  0.00           N  
ATOM   1308  CA  THR A 173       3.830 313.732 113.288  1.00  0.00           C  
ATOM   1309  C   THR A 173       3.911 313.982 111.765  1.00  0.00           C  
ATOM   1310  O   THR A 173       3.823 315.122 111.308  1.00  0.00           O  
ATOM   1311  CB  THR A 173       2.699 312.705 113.581  1.00  0.00           C  
ATOM   1312  OG1 THR A 173       1.436 313.175 113.144  1.00  0.00           O  
ATOM   1313  CG2 THR A 173       2.617 312.294 115.057  1.00  0.00           C  
ATOM   1314  N   TYR A 174       4.147 312.895 111.018  1.00  0.00           N  
ATOM   1315  CA  TYR A 174       4.367 312.857 109.577  1.00  0.00           C  
ATOM   1316  C   TYR A 174       3.574 311.712 108.934  1.00  0.00           C  
ATOM   1317  O   TYR A 174       3.155 310.779 109.622  1.00  0.00           O  
ATOM   1318  CB  TYR A 174       5.877 312.675 109.331  1.00  0.00           C  
ATOM   1319  CG  TYR A 174       6.668 313.963 109.422  1.00  0.00           C  
ATOM   1320  CD1 TYR A 174       6.821 314.749 108.265  1.00  0.00           C  
ATOM   1321  CE1 TYR A 174       7.611 315.909 108.301  1.00  0.00           C  
ATOM   1322  CZ  TYR A 174       8.232 316.303 109.498  1.00  0.00           C  
ATOM   1323  OH  TYR A 174       9.025 317.412 109.498  1.00  0.00           O  
ATOM   1324  CD2 TYR A 174       7.270 314.368 110.633  1.00  0.00           C  
ATOM   1325  CE2 TYR A 174       8.052 315.540 110.671  1.00  0.00           C  
ATOM   1326  N   SER A 175       3.413 311.820 107.606  1.00  0.00           N  
ATOM   1327  CA  SER A 175       2.720 310.854 106.755  1.00  0.00           C  
ATOM   1328  C   SER A 175       3.551 310.608 105.482  1.00  0.00           C  
ATOM   1329  O   SER A 175       4.210 311.529 104.998  1.00  0.00           O  
ATOM   1330  CB  SER A 175       1.323 311.406 106.406  1.00  0.00           C  
ATOM   1331  OG  SER A 175       0.505 311.465 107.555  1.00  0.00           O  
ATOM   1332  N   LEU A 176       3.472 309.380 104.946  1.00  0.00           N  
ATOM   1333  CA  LEU A 176       4.118 308.947 103.702  1.00  0.00           C  
ATOM   1334  C   LEU A 176       3.092 308.212 102.830  1.00  0.00           C  
ATOM   1335  O   LEU A 176       2.303 307.425 103.348  1.00  0.00           O  
ATOM   1336  CB  LEU A 176       5.341 308.053 104.046  1.00  0.00           C  
ATOM   1337  CG  LEU A 176       6.106 307.416 102.858  1.00  0.00           C  
ATOM   1338  CD1 LEU A 176       6.801 308.464 101.969  1.00  0.00           C  
ATOM   1339  CD2 LEU A 176       7.104 306.349 103.335  1.00  0.00           C  
ATOM   1340  N   SER A 177       3.155 308.455 101.514  1.00  0.00           N  
ATOM   1341  CA  SER A 177       2.443 307.685 100.497  1.00  0.00           C  
ATOM   1342  C   SER A 177       3.443 306.760  99.788  1.00  0.00           C  
ATOM   1343  O   SER A 177       4.611 307.120  99.638  1.00  0.00           O  
ATOM   1344  CB  SER A 177       1.774 308.667  99.513  1.00  0.00           C  
ATOM   1345  OG  SER A 177       1.048 307.998  98.497  1.00  0.00           O  
ATOM   1346  N   SER A 178       2.949 305.601  99.340  1.00  0.00           N  
ATOM   1347  CA  SER A 178       3.673 304.630  98.531  1.00  0.00           C  
ATOM   1348  C   SER A 178       2.661 304.028  97.556  1.00  0.00           C  
ATOM   1349  O   SER A 178       1.644 303.507  98.006  1.00  0.00           O  
ATOM   1350  CB  SER A 178       4.321 303.576  99.453  1.00  0.00           C  
ATOM   1351  OG  SER A 178       4.956 302.552  98.715  1.00  0.00           O  
ATOM   1352  N   THR A 179       2.926 304.134  96.248  1.00  0.00           N  
ATOM   1353  CA  THR A 179       1.971 303.748  95.212  1.00  0.00           C  
ATOM   1354  C   THR A 179       2.676 302.916  94.135  1.00  0.00           C  
ATOM   1355  O   THR A 179       3.471 303.462  93.371  1.00  0.00           O  
ATOM   1356  CB  THR A 179       1.324 304.990  94.540  1.00  0.00           C  
ATOM   1357  OG1 THR A 179       0.678 305.778  95.522  1.00  0.00           O  
ATOM   1358  CG2 THR A 179       0.293 304.667  93.442  1.00  0.00           C  
ATOM   1359  N   LEU A 180       2.333 301.619  94.069  1.00  0.00           N  
ATOM   1360  CA  LEU A 180       2.694 300.720  92.975  1.00  0.00           C  
ATOM   1361  C   LEU A 180       1.851 301.078  91.737  1.00  0.00           C  
ATOM   1362  O   LEU A 180       0.734 300.580  91.594  1.00  0.00           O  
ATOM   1363  CB  LEU A 180       2.528 299.257  93.451  1.00  0.00           C  
ATOM   1364  CG  LEU A 180       2.879 298.169  92.411  1.00  0.00           C  
ATOM   1365  CD1 LEU A 180       4.321 298.316  91.894  1.00  0.00           C  
ATOM   1366  CD2 LEU A 180       2.624 296.751  92.962  1.00  0.00           C  
ATOM   1367  N   THR A 181       2.393 301.990  90.916  1.00  0.00           N  
ATOM   1368  CA  THR A 181       1.735 302.542  89.737  1.00  0.00           C  
ATOM   1369  C   THR A 181       2.085 301.719  88.486  1.00  0.00           C  
ATOM   1370  O   THR A 181       3.259 301.587  88.140  1.00  0.00           O  
ATOM   1371  CB  THR A 181       2.025 304.057  89.558  1.00  0.00           C  
ATOM   1372  OG1 THR A 181       1.342 304.557  88.424  1.00  0.00           O  
ATOM   1373  CG2 THR A 181       3.509 304.449  89.439  1.00  0.00           C  
ATOM   1374  N   LEU A 182       1.043 301.118  87.889  1.00  0.00           N  
ATOM   1375  CA  LEU A 182       1.149 300.106  86.844  1.00  0.00           C  
ATOM   1376  C   LEU A 182       0.302 300.490  85.621  1.00  0.00           C  
ATOM   1377  O   LEU A 182      -0.545 301.380  85.698  1.00  0.00           O  
ATOM   1378  CB  LEU A 182       0.615 298.752  87.382  1.00  0.00           C  
ATOM   1379  CG  LEU A 182       1.138 298.269  88.748  1.00  0.00           C  
ATOM   1380  CD1 LEU A 182       0.411 296.976  89.188  1.00  0.00           C  
ATOM   1381  CD2 LEU A 182       2.669 298.121  88.758  1.00  0.00           C  
ATOM   1382  N   SER A 183       0.483 299.705  84.546  1.00  0.00           N  
ATOM   1383  CA  SER A 183      -0.539 299.466  83.530  1.00  0.00           C  
ATOM   1384  C   SER A 183      -1.562 298.444  84.073  1.00  0.00           C  
ATOM   1385  O   SER A 183      -1.202 297.595  84.891  1.00  0.00           O  
ATOM   1386  CB  SER A 183       0.159 298.952  82.252  1.00  0.00           C  
ATOM   1387  OG  SER A 183      -0.758 298.658  81.216  1.00  0.00           O  
ATOM   1388  N   LYS A 184      -2.808 298.508  83.574  1.00  0.00           N  
ATOM   1389  CA  LYS A 184      -3.874 297.555  83.902  1.00  0.00           C  
ATOM   1390  C   LYS A 184      -3.554 296.100  83.499  1.00  0.00           C  
ATOM   1391  O   LYS A 184      -4.018 295.182  84.174  1.00  0.00           O  
ATOM   1392  CB  LYS A 184      -5.211 298.070  83.325  1.00  0.00           C  
ATOM   1393  CG  LYS A 184      -6.448 297.227  83.693  1.00  0.00           C  
ATOM   1394  CD  LYS A 184      -6.869 296.192  82.640  1.00  0.00           C  
ATOM   1395  CE  LYS A 184      -8.016 295.324  83.163  1.00  0.00           C  
ATOM   1396  NZ  LYS A 184      -8.384 294.260  82.215  1.00  0.00           N  
ATOM   1397  N   ALA A 185      -2.730 295.917  82.453  1.00  0.00           N  
ATOM   1398  CA  ALA A 185      -2.215 294.620  82.002  1.00  0.00           C  
ATOM   1399  C   ALA A 185      -1.330 293.897  83.035  1.00  0.00           C  
ATOM   1400  O   ALA A 185      -1.321 292.668  83.046  1.00  0.00           O  
ATOM   1401  CB  ALA A 185      -1.449 294.825  80.687  1.00  0.00           C  
ATOM   1402  N   ASP A 186      -0.630 294.664  83.892  1.00  0.00           N  
ATOM   1403  CA  ASP A 186       0.199 294.156  84.988  1.00  0.00           C  
ATOM   1404  C   ASP A 186      -0.660 293.755  86.207  1.00  0.00           C  
ATOM   1405  O   ASP A 186      -0.289 292.823  86.919  1.00  0.00           O  
ATOM   1406  CB  ASP A 186       1.254 295.208  85.409  1.00  0.00           C  
ATOM   1407  CG  ASP A 186       2.493 294.634  86.104  1.00  0.00           C  
ATOM   1408  OD1 ASP A 186       2.881 295.201  87.148  1.00  0.00           O  
ATOM   1409  OD2 ASP A 186       3.092 293.700  85.525  1.00  0.00           O  
ATOM   1410  N   TYR A 187      -1.784 294.462  86.419  1.00  0.00           N  
ATOM   1411  CA  TYR A 187      -2.692 294.278  87.554  1.00  0.00           C  
ATOM   1412  C   TYR A 187      -3.547 292.995  87.487  1.00  0.00           C  
ATOM   1413  O   TYR A 187      -4.008 292.530  88.530  1.00  0.00           O  
ATOM   1414  CB  TYR A 187      -3.534 295.555  87.717  1.00  0.00           C  
ATOM   1415  CG  TYR A 187      -4.479 295.579  88.908  1.00  0.00           C  
ATOM   1416  CD1 TYR A 187      -3.962 295.673  90.219  1.00  0.00           C  
ATOM   1417  CE1 TYR A 187      -4.835 295.652  91.325  1.00  0.00           C  
ATOM   1418  CZ  TYR A 187      -6.226 295.555  91.124  1.00  0.00           C  
ATOM   1419  OH  TYR A 187      -7.069 295.514  92.195  1.00  0.00           O  
ATOM   1420  CD2 TYR A 187      -5.872 295.493  88.711  1.00  0.00           C  
ATOM   1421  CE2 TYR A 187      -6.745 295.497  89.816  1.00  0.00           C  
ATOM   1422  N   GLU A 188      -3.713 292.420  86.285  1.00  0.00           N  
ATOM   1423  CA  GLU A 188      -4.432 291.162  86.071  1.00  0.00           C  
ATOM   1424  C   GLU A 188      -3.543 289.910  86.238  1.00  0.00           C  
ATOM   1425  O   GLU A 188      -4.097 288.812  86.308  1.00  0.00           O  
ATOM   1426  CB  GLU A 188      -5.107 291.194  84.682  1.00  0.00           C  
ATOM   1427  CG  GLU A 188      -6.160 292.308  84.494  1.00  0.00           C  
ATOM   1428  CD  GLU A 188      -7.358 292.198  85.442  1.00  0.00           C  
ATOM   1429  OE1 GLU A 188      -7.511 293.105  86.290  1.00  0.00           O  
ATOM   1430  OE2 GLU A 188      -8.119 291.219  85.287  1.00  0.00           O  
ATOM   1431  N   LYS A 189      -2.208 290.075  86.314  1.00  0.00           N  
ATOM   1432  CA  LYS A 189      -1.236 288.978  86.457  1.00  0.00           C  
ATOM   1433  C   LYS A 189      -1.283 288.270  87.822  1.00  0.00           C  
ATOM   1434  O   LYS A 189      -0.969 287.081  87.881  1.00  0.00           O  
ATOM   1435  CB  LYS A 189       0.193 289.505  86.226  1.00  0.00           C  
ATOM   1436  CG  LYS A 189       0.467 290.016  84.806  1.00  0.00           C  
ATOM   1437  CD  LYS A 189       1.891 290.575  84.686  1.00  0.00           C  
ATOM   1438  CE  LYS A 189       2.202 291.168  83.307  1.00  0.00           C  
ATOM   1439  NZ  LYS A 189       3.478 291.901  83.330  1.00  0.00           N  
ATOM   1440  N   HIS A 190      -1.648 289.011  88.880  1.00  0.00           N  
ATOM   1441  CA  HIS A 190      -1.697 288.533  90.263  1.00  0.00           C  
ATOM   1442  C   HIS A 190      -3.070 288.856  90.866  1.00  0.00           C  
ATOM   1443  O   HIS A 190      -3.793 289.716  90.354  1.00  0.00           O  
ATOM   1444  CB  HIS A 190      -0.565 289.175  91.110  1.00  0.00           C  
ATOM   1445  CG  HIS A 190       0.737 289.437  90.390  1.00  0.00           C  
ATOM   1446  ND1 HIS A 190       1.041 290.664  89.827  1.00  0.00           N  
ATOM   1447  CD2 HIS A 190       1.830 288.635  90.142  1.00  0.00           C  
ATOM   1448  CE1 HIS A 190       2.253 290.557  89.272  1.00  0.00           C  
ATOM   1449  NE2 HIS A 190       2.789 289.352  89.422  1.00  0.00           N  
ATOM   1450  N   LYS A 191      -3.381 288.163  91.971  1.00  0.00           N  
ATOM   1451  CA  LYS A 191      -4.550 288.413  92.802  1.00  0.00           C  
ATOM   1452  C   LYS A 191      -4.145 289.260  94.017  1.00  0.00           C  
ATOM   1453  O   LYS A 191      -4.763 290.299  94.248  1.00  0.00           O  
ATOM   1454  CB  LYS A 191      -5.195 287.071  93.202  1.00  0.00           C  
ATOM   1455  CG  LYS A 191      -6.567 287.230  93.879  1.00  0.00           C  
ATOM   1456  CD  LYS A 191      -7.205 285.904  94.336  1.00  0.00           C  
ATOM   1457  CE  LYS A 191      -7.471 284.879  93.218  1.00  0.00           C  
ATOM   1458  NZ  LYS A 191      -8.358 285.412  92.169  1.00  0.00           N  
ATOM   1459  N   VAL A 192      -3.113 288.821  94.757  1.00  0.00           N  
ATOM   1460  CA  VAL A 192      -2.577 289.529  95.920  1.00  0.00           C  
ATOM   1461  C   VAL A 192      -1.795 290.783  95.498  1.00  0.00           C  
ATOM   1462  O   VAL A 192      -0.943 290.706  94.612  1.00  0.00           O  
ATOM   1463  CB  VAL A 192      -1.632 288.631  96.773  1.00  0.00           C  
ATOM   1464  CG1 VAL A 192      -0.839 289.362  97.884  1.00  0.00           C  
ATOM   1465  CG2 VAL A 192      -2.410 287.464  97.403  1.00  0.00           C  
ATOM   1466  N   TYR A 193      -2.080 291.887  96.201  1.00  0.00           N  
ATOM   1467  CA  TYR A 193      -1.291 293.111  96.205  1.00  0.00           C  
ATOM   1468  C   TYR A 193      -1.228 293.574  97.662  1.00  0.00           C  
ATOM   1469  O   TYR A 193      -2.267 293.873  98.251  1.00  0.00           O  
ATOM   1470  CB  TYR A 193      -1.909 294.173  95.276  1.00  0.00           C  
ATOM   1471  CG  TYR A 193      -1.875 293.790  93.810  1.00  0.00           C  
ATOM   1472  CD1 TYR A 193      -0.701 294.000  93.060  1.00  0.00           C  
ATOM   1473  CE1 TYR A 193      -0.605 293.502  91.748  1.00  0.00           C  
ATOM   1474  CZ  TYR A 193      -1.688 292.803  91.183  1.00  0.00           C  
ATOM   1475  OH  TYR A 193      -1.562 292.250  89.947  1.00  0.00           O  
ATOM   1476  CD2 TYR A 193      -2.983 293.149  93.219  1.00  0.00           C  
ATOM   1477  CE2 TYR A 193      -2.889 292.653  91.905  1.00  0.00           C  
ATOM   1478  N   ALA A 194      -0.006 293.574  98.213  1.00  0.00           N  
ATOM   1479  CA  ALA A 194       0.277 293.842  99.618  1.00  0.00           C  
ATOM   1480  C   ALA A 194       1.354 294.919  99.750  1.00  0.00           C  
ATOM   1481  O   ALA A 194       2.263 294.982  98.922  1.00  0.00           O  
ATOM   1482  CB  ALA A 194       0.737 292.537 100.280  1.00  0.00           C  
ATOM   1483  N   CYS A 195       1.233 295.716 100.818  1.00  0.00           N  
ATOM   1484  CA  CYS A 195       2.160 296.772 101.202  1.00  0.00           C  
ATOM   1485  C   CYS A 195       2.621 296.502 102.637  1.00  0.00           C  
ATOM   1486  O   CYS A 195       1.790 296.206 103.495  1.00  0.00           O  
ATOM   1487  SG  CYS A 195       2.414 299.579 101.600  1.00  0.00           S  
ATOM   1488  CB  CYS A 195       1.437 298.125 101.113  1.00  0.00           C  
ATOM   1489  N   GLU A 196       3.931 296.645 102.868  1.00  0.00           N  
ATOM   1490  CA  GLU A 196       4.559 296.433 104.167  1.00  0.00           C  
ATOM   1491  C   GLU A 196       5.636 297.495 104.395  1.00  0.00           C  
ATOM   1492  O   GLU A 196       6.280 297.923 103.439  1.00  0.00           O  
ATOM   1493  CB  GLU A 196       5.064 294.977 104.236  1.00  0.00           C  
ATOM   1494  CG  GLU A 196       5.906 294.611 105.472  1.00  0.00           C  
ATOM   1495  CD  GLU A 196       6.156 293.107 105.515  1.00  0.00           C  
ATOM   1496  OE1 GLU A 196       5.167 292.372 105.728  1.00  0.00           O  
ATOM   1497  OE2 GLU A 196       7.318 292.703 105.294  1.00  0.00           O  
ATOM   1498  N   VAL A 197       5.787 297.913 105.660  1.00  0.00           N  
ATOM   1499  CA  VAL A 197       6.720 298.953 106.081  1.00  0.00           C  
ATOM   1500  C   VAL A 197       7.412 298.558 107.395  1.00  0.00           C  
ATOM   1501  O   VAL A 197       6.868 297.778 108.180  1.00  0.00           O  
ATOM   1502  CB  VAL A 197       6.008 300.330 106.272  1.00  0.00           C  
ATOM   1503  CG1 VAL A 197       5.296 300.786 104.989  1.00  0.00           C  
ATOM   1504  CG2 VAL A 197       5.054 300.440 107.479  1.00  0.00           C  
ATOM   1505  N   THR A 198       8.601 299.140 107.603  1.00  0.00           N  
ATOM   1506  CA  THR A 198       9.368 299.071 108.844  1.00  0.00           C  
ATOM   1507  C   THR A 198       9.818 300.497 109.215  1.00  0.00           C  
ATOM   1508  O   THR A 198       9.952 301.359 108.339  1.00  0.00           O  
ATOM   1509  CB  THR A 198      10.613 298.152 108.713  1.00  0.00           C  
ATOM   1510  OG1 THR A 198      11.583 298.658 107.814  1.00  0.00           O  
ATOM   1511  CG2 THR A 198      10.268 296.702 108.334  1.00  0.00           C  
ATOM   1512  N   HIS A 199       9.976 300.724 110.526  1.00  0.00           N  
ATOM   1513  CA  HIS A 199      10.076 302.056 111.115  1.00  0.00           C  
ATOM   1514  C   HIS A 199      10.943 302.055 112.383  1.00  0.00           C  
ATOM   1515  O   HIS A 199      11.373 301.002 112.852  1.00  0.00           O  
ATOM   1516  CB  HIS A 199       8.640 302.546 111.409  1.00  0.00           C  
ATOM   1517  CG  HIS A 199       8.502 304.043 111.402  1.00  0.00           C  
ATOM   1518  CD2 HIS A 199       8.467 304.886 110.315  1.00  0.00           C  
ATOM   1519  ND1 HIS A 199       8.432 304.801 112.575  1.00  0.00           N  
ATOM   1520  NE2 HIS A 199       8.410 306.167 110.825  1.00  0.00           N  
ATOM   1521  CE1 HIS A 199       8.390 306.058 112.151  1.00  0.00           C  
ATOM   1522  N   GLN A 200      11.157 303.260 112.929  1.00  0.00           N  
ATOM   1523  CA  GLN A 200      11.781 303.500 114.229  1.00  0.00           C  
ATOM   1524  C   GLN A 200      10.873 303.066 115.396  1.00  0.00           C  
ATOM   1525  O   GLN A 200      11.390 302.572 116.397  1.00  0.00           O  
ATOM   1526  CB  GLN A 200      12.153 304.994 114.372  1.00  0.00           C  
ATOM   1527  CG  GLN A 200      13.241 305.510 113.399  1.00  0.00           C  
ATOM   1528  CD  GLN A 200      12.760 305.804 111.971  1.00  0.00           C  
ATOM   1529  NE2 GLN A 200      13.684 305.818 111.011  1.00  0.00           N  
ATOM   1530  OE1 GLN A 200      11.578 306.036 111.734  1.00  0.00           O  
ATOM   1531  N   GLY A 201       9.548 303.253 115.245  1.00  0.00           N  
ATOM   1532  CA  GLY A 201       8.552 302.908 116.261  1.00  0.00           C  
ATOM   1533  C   GLY A 201       8.192 301.420 116.221  1.00  0.00           C  
ATOM   1534  O   GLY A 201       7.930 300.841 117.275  1.00  0.00           O  
ATOM   1535  N   LEU A 202       8.207 300.803 115.030  1.00  0.00           N  
ATOM   1536  CA  LEU A 202       7.984 299.375 114.823  1.00  0.00           C  
ATOM   1537  C   LEU A 202       8.896 298.921 113.680  1.00  0.00           C  
ATOM   1538  O   LEU A 202       8.506 298.996 112.514  1.00  0.00           O  
ATOM   1539  CB  LEU A 202       6.489 299.080 114.533  1.00  0.00           C  
ATOM   1540  CG  LEU A 202       5.579 299.008 115.781  1.00  0.00           C  
ATOM   1541  CD1 LEU A 202       4.093 298.896 115.391  1.00  0.00           C  
ATOM   1542  CD2 LEU A 202       5.994 297.885 116.755  1.00  0.00           C  
ATOM   1543  N   SER A 203      10.101 298.450 114.049  1.00  0.00           N  
ATOM   1544  CA  SER A 203      11.055 297.800 113.143  1.00  0.00           C  
ATOM   1545  C   SER A 203      10.566 296.404 112.697  1.00  0.00           C  
ATOM   1546  O   SER A 203      10.902 295.968 111.597  1.00  0.00           O  
ATOM   1547  CB  SER A 203      12.435 297.759 113.831  1.00  0.00           C  
ATOM   1548  OG  SER A 203      13.438 297.233 112.983  1.00  0.00           O  
ATOM   1549  N   SER A 204       9.725 295.773 113.537  1.00  0.00           N  
ATOM   1550  CA  SER A 204       8.907 294.607 113.210  1.00  0.00           C  
ATOM   1551  C   SER A 204       7.851 294.990 112.138  1.00  0.00           C  
ATOM   1552  O   SER A 204       7.212 296.027 112.316  1.00  0.00           O  
ATOM   1553  CB  SER A 204       8.226 294.154 114.518  1.00  0.00           C  
ATOM   1554  OG  SER A 204       7.465 292.980 114.323  1.00  0.00           O  
ATOM   1555  N   PRO A 205       7.702 294.179 111.060  1.00  0.00           N  
ATOM   1556  CA  PRO A 205       6.725 294.387 109.967  1.00  0.00           C  
ATOM   1557  C   PRO A 205       5.312 294.878 110.339  1.00  0.00           C  
ATOM   1558  O   PRO A 205       4.594 294.203 111.077  1.00  0.00           O  
ATOM   1559  CD  PRO A 205       8.502 292.977 110.795  1.00  0.00           C  
ATOM   1560  CB  PRO A 205       6.667 293.010 109.293  1.00  0.00           C  
ATOM   1561  CG  PRO A 205       8.087 292.497 109.409  1.00  0.00           C  
ATOM   1562  N   VAL A 206       4.961 296.048 109.790  1.00  0.00           N  
ATOM   1563  CA  VAL A 206       3.639 296.668 109.843  1.00  0.00           C  
ATOM   1564  C   VAL A 206       3.076 296.602 108.413  1.00  0.00           C  
ATOM   1565  O   VAL A 206       3.721 297.116 107.502  1.00  0.00           O  
ATOM   1566  CB  VAL A 206       3.770 298.154 110.288  1.00  0.00           C  
ATOM   1567  CG1 VAL A 206       2.496 299.001 110.111  1.00  0.00           C  
ATOM   1568  CG2 VAL A 206       4.263 298.258 111.740  1.00  0.00           C  
ATOM   1569  N   THR A 207       1.929 295.926 108.223  1.00  0.00           N  
ATOM   1570  CA  THR A 207       1.495 295.478 106.895  1.00  0.00           C  
ATOM   1571  C   THR A 207      -0.037 295.426 106.732  1.00  0.00           C  
ATOM   1572  O   THR A 207      -0.759 295.201 107.704  1.00  0.00           O  
ATOM   1573  CB  THR A 207       2.126 294.088 106.570  1.00  0.00           C  
ATOM   1574  OG1 THR A 207       1.770 293.609 105.286  1.00  0.00           O  
ATOM   1575  CG2 THR A 207       1.773 292.968 107.566  1.00  0.00           C  
ATOM   1576  N   LYS A 208      -0.479 295.619 105.477  1.00  0.00           N  
ATOM   1577  CA  LYS A 208      -1.842 295.421 104.989  1.00  0.00           C  
ATOM   1578  C   LYS A 208      -1.792 294.724 103.621  1.00  0.00           C  
ATOM   1579  O   LYS A 208      -0.802 294.843 102.898  1.00  0.00           O  
ATOM   1580  CB  LYS A 208      -2.577 296.776 104.870  1.00  0.00           C  
ATOM   1581  CG  LYS A 208      -2.935 297.453 106.201  1.00  0.00           C  
ATOM   1582  CD  LYS A 208      -4.014 296.726 107.019  1.00  0.00           C  
ATOM   1583  CE  LYS A 208      -4.397 297.500 108.288  1.00  0.00           C  
ATOM   1584  NZ  LYS A 208      -5.444 296.800 109.051  1.00  0.00           N  
ATOM   1585  N   SER A 209      -2.882 294.021 103.279  1.00  0.00           N  
ATOM   1586  CA  SER A 209      -3.016 293.274 102.031  1.00  0.00           C  
ATOM   1587  C   SER A 209      -4.491 293.179 101.620  1.00  0.00           C  
ATOM   1588  O   SER A 209      -5.374 293.215 102.478  1.00  0.00           O  
ATOM   1589  CB  SER A 209      -2.359 291.882 102.207  1.00  0.00           C  
ATOM   1590  OG  SER A 209      -2.441 291.089 101.038  1.00  0.00           O  
ATOM   1591  N   PHE A 210      -4.711 293.017 100.307  1.00  0.00           N  
ATOM   1592  CA  PHE A 210      -6.001 292.661  99.725  1.00  0.00           C  
ATOM   1593  C   PHE A 210      -5.760 291.661  98.584  1.00  0.00           C  
ATOM   1594  O   PHE A 210      -4.723 291.707  97.920  1.00  0.00           O  
ATOM   1595  CB  PHE A 210      -6.755 293.938  99.269  1.00  0.00           C  
ATOM   1596  CG  PHE A 210      -6.266 294.623  98.000  1.00  0.00           C  
ATOM   1597  CD1 PHE A 210      -6.707 294.184  96.733  1.00  0.00           C  
ATOM   1598  CE1 PHE A 210      -6.162 294.726  95.580  1.00  0.00           C  
ATOM   1599  CZ  PHE A 210      -5.196 295.719  95.664  1.00  0.00           C  
ATOM   1600  CD2 PHE A 210      -5.244 295.593  98.068  1.00  0.00           C  
ATOM   1601  CE2 PHE A 210      -4.737 296.149  96.904  1.00  0.00           C  
ATOM   1602  N   ASN A 211      -6.775 290.814  98.358  1.00  0.00           N  
ATOM   1603  CA  ASN A 211      -6.906 289.954  97.183  1.00  0.00           C  
ATOM   1604  C   ASN A 211      -7.913 290.613  96.238  1.00  0.00           C  
ATOM   1605  O   ASN A 211      -9.001 290.998  96.667  1.00  0.00           O  
ATOM   1606  CB  ASN A 211      -7.398 288.559  97.627  1.00  0.00           C  
ATOM   1607  CG  ASN A 211      -6.267 287.680  98.157  1.00  0.00           C  
ATOM   1608  ND2 ASN A 211      -5.973 287.766  99.455  1.00  0.00           N  
ATOM   1609  OD1 ASN A 211      -5.668 286.925  97.395  1.00  0.00           O  
ATOM   1610  N   ARG A 212      -7.528 290.694  94.956  1.00  0.00           N  
ATOM   1611  CA  ARG A 212      -8.344 291.195  93.850  1.00  0.00           C  
ATOM   1612  C   ARG A 212      -9.584 290.319  93.571  1.00  0.00           C  
ATOM   1613  O   ARG A 212     -10.577 290.850  93.080  1.00  0.00           O  
ATOM   1614  CB  ARG A 212      -7.425 291.361  92.618  1.00  0.00           C  
ATOM   1615  CG  ARG A 212      -8.095 291.921  91.351  1.00  0.00           C  
ATOM   1616  CD  ARG A 212      -7.117 292.149  90.186  1.00  0.00           C  
ATOM   1617  NE  ARG A 212      -6.633 290.900  89.583  1.00  0.00           N  
ATOM   1618  CZ  ARG A 212      -7.308 290.162  88.687  1.00  0.00           C  
ATOM   1619  NH1 ARG A 212      -8.551 290.493  88.307  1.00  0.00           N  
ATOM   1620  NH2 ARG A 212      -6.726 289.080  88.156  1.00  0.00           N  
ATOM   1621  N   GLY A 213      -9.526 289.020  93.920  1.00  0.00           N  
ATOM   1622  CA  GLY A 213     -10.626 288.062  93.794  1.00  0.00           C  
ATOM   1623  C   GLY A 213     -11.046 287.891  92.327  1.00  0.00           C  
ATOM   1624  O   GLY A 213     -10.196 287.833  91.437  1.00  0.00           O  
ATOM   1625  N   GLU A 214     -12.365 287.811  92.106  1.00  0.00           N  
ATOM   1626  CA  GLU A 214     -13.001 287.803  90.785  1.00  0.00           C  
ATOM   1627  C   GLU A 214     -13.431 289.211  90.323  1.00  0.00           C  
ATOM   1628  O   GLU A 214     -14.059 289.319  89.270  1.00  0.00           O  
ATOM   1629  CB  GLU A 214     -14.179 286.805  90.794  1.00  0.00           C  
ATOM   1630  CG  GLU A 214     -13.726 285.350  91.020  1.00  0.00           C  
ATOM   1631  CD  GLU A 214     -14.900 284.376  90.974  1.00  0.00           C  
ATOM   1632  OE1 GLU A 214     -15.076 283.743  89.910  1.00  0.00           O  
ATOM   1633  OE2 GLU A 214     -15.600 284.282  92.004  1.00  0.00           O  
ATOM   1634  N   CYS A 215     -13.066 290.266  91.080  1.00  0.00           N  
ATOM   1635  CA  CYS A 215     -13.224 291.671  90.697  1.00  0.00           C  
ATOM   1636  C   CYS A 215     -12.143 292.042  89.664  1.00  0.00           C  
ATOM   1637  O   CYS A 215     -11.048 292.466  90.037  1.00  0.00           O  
ATOM   1638  CB  CYS A 215     -13.223 292.553  91.968  1.00  0.00           C  
ATOM   1639  SG  CYS A 215     -13.473 294.324  91.691  1.00  0.00           S  
ATOM   1640  N   NMA A 215A    -12.470 291.793  88.388  1.00  0.00           N  
ATOM   1641  CA  NMA A 215A    -11.577 291.889  87.245  1.00  0.00           C  
ATOM   1642  CH3 ACE B   0       3.414 353.041 104.886  1.00  0.00           C  
ATOM   1643  C   ACE B   0       4.008 351.641 104.791  1.00  0.00           C  
ATOM   1644  O   ACE B   0       3.531 350.840 103.990  1.00  0.00           O  
ATOM   1645  N   GLN B   1       5.049 351.383 105.604  1.00  0.00           N  
ATOM   1646  CA  GLN B   1       5.865 350.165 105.739  1.00  0.00           C  
ATOM   1647  C   GLN B   1       6.669 349.776 104.480  1.00  0.00           C  
ATOM   1648  O   GLN B   1       6.418 350.269 103.381  1.00  0.00           O  
ATOM   1649  CB  GLN B   1       5.061 348.966 106.327  1.00  0.00           C  
ATOM   1650  CG  GLN B   1       4.071 348.231 105.387  1.00  0.00           C  
ATOM   1651  CD  GLN B   1       3.624 346.866 105.905  1.00  0.00           C  
ATOM   1652  OE1 GLN B   1       3.224 345.980 104.993  1.00  0.00           O  
ATOM   1653  NE2 GLN B   1       3.602 346.617 107.110  1.00  0.00           N  
ATOM   1654  N   VAL B   2       7.625 348.853 104.678  1.00  0.00           N  
ATOM   1655  CA  VAL B   2       8.309 348.149 103.598  1.00  0.00           C  
ATOM   1656  C   VAL B   2       7.392 347.050 103.025  1.00  0.00           C  
ATOM   1657  O   VAL B   2       6.840 346.253 103.786  1.00  0.00           O  
ATOM   1658  CB  VAL B   2       9.670 347.556 104.060  1.00  0.00           C  
ATOM   1659  CG1 VAL B   2       9.595 346.603 105.271  1.00  0.00           C  
ATOM   1660  CG2 VAL B   2      10.450 346.894 102.906  1.00  0.00           C  
ATOM   1661  N   GLN B   3       7.226 347.059 101.695  1.00  0.00           N  
ATOM   1662  CA  GLN B   3       6.323 346.162 100.982  1.00  0.00           C  
ATOM   1663  C   GLN B   3       6.829 346.011  99.544  1.00  0.00           C  
ATOM   1664  O   GLN B   3       6.864 346.998  98.809  1.00  0.00           O  
ATOM   1665  CB  GLN B   3       4.879 346.721 101.051  1.00  0.00           C  
ATOM   1666  CG  GLN B   3       3.784 345.833 100.420  1.00  0.00           C  
ATOM   1667  CD  GLN B   3       3.560 344.512 101.162  1.00  0.00           C  
ATOM   1668  OE1 GLN B   3       3.040 343.505 100.462  1.00  0.00           O  
ATOM   1669  NE2 GLN B   3       3.825 344.406 102.358  1.00  0.00           N  
ATOM   1670  N   LEU B   4       7.194 344.775  99.179  1.00  0.00           N  
ATOM   1671  CA  LEU B   4       7.598 344.378  97.833  1.00  0.00           C  
ATOM   1672  C   LEU B   4       6.742 343.174  97.428  1.00  0.00           C  
ATOM   1673  O   LEU B   4       6.590 342.253  98.230  1.00  0.00           O  
ATOM   1674  CB  LEU B   4       9.091 343.983  97.800  1.00  0.00           C  
ATOM   1675  CG  LEU B   4      10.092 345.143  97.991  1.00  0.00           C  
ATOM   1676  CD1 LEU B   4      10.354 345.464  99.477  1.00  0.00           C  
ATOM   1677  CD2 LEU B   4      11.407 344.835  97.260  1.00  0.00           C  
ATOM   1678  N   VAL B   5       6.219 343.188  96.193  1.00  0.00           N  
ATOM   1679  CA  VAL B   5       5.452 342.082  95.618  1.00  0.00           C  
ATOM   1680  C   VAL B   5       5.811 341.961  94.132  1.00  0.00           C  
ATOM   1681  O   VAL B   5       5.732 342.959  93.413  1.00  0.00           O  
ATOM   1682  CB  VAL B   5       3.909 342.272  95.767  1.00  0.00           C  
ATOM   1683  CG1 VAL B   5       3.071 341.195  95.038  1.00  0.00           C  
ATOM   1684  CG2 VAL B   5       3.473 342.324  97.242  1.00  0.00           C  
ATOM   1685  N   GLN B   6       6.178 340.739  93.710  1.00  0.00           N  
ATOM   1686  CA  GLN B   6       6.472 340.399  92.317  1.00  0.00           C  
ATOM   1687  C   GLN B   6       5.225 339.826  91.613  1.00  0.00           C  
ATOM   1688  O   GLN B   6       4.270 339.414  92.273  1.00  0.00           O  
ATOM   1689  CB  GLN B   6       7.718 339.475  92.244  1.00  0.00           C  
ATOM   1690  CG  GLN B   6       7.515 337.955  92.414  1.00  0.00           C  
ATOM   1691  CD  GLN B   6       7.040 337.566  93.812  1.00  0.00           C  
ATOM   1692  OE1 GLN B   6       7.852 337.359  94.708  1.00  0.00           O  
ATOM   1693  NE2 GLN B   6       5.725 337.467  94.010  1.00  0.00           N  
ATOM   1694  N   SER B   7       5.269 339.806  90.273  1.00  0.00           N  
ATOM   1695  CA  SER B   7       4.180 339.355  89.410  1.00  0.00           C  
ATOM   1696  C   SER B   7       4.728 338.764  88.101  1.00  0.00           C  
ATOM   1697  O   SER B   7       5.753 339.224  87.595  1.00  0.00           O  
ATOM   1698  CB  SER B   7       3.187 340.519  89.185  1.00  0.00           C  
ATOM   1699  OG  SER B   7       3.731 341.556  88.387  1.00  0.00           O  
ATOM   1700  N   GLY B   8       4.004 337.763  87.573  1.00  0.00           N  
ATOM   1701  CA  GLY B   8       4.312 337.071  86.321  1.00  0.00           C  
ATOM   1702  C   GLY B   8       5.323 335.936  86.542  1.00  0.00           C  
ATOM   1703  O   GLY B   8       6.175 336.005  87.427  1.00  0.00           O  
ATOM   1704  N   ALA B   9       5.231 334.902  85.689  1.00  0.00           N  
ATOM   1705  CA  ALA B   9       6.135 333.755  85.636  1.00  0.00           C  
ATOM   1706  C   ALA B   9       5.807 332.897  84.409  1.00  0.00           C  
ATOM   1707  O   ALA B   9       6.543 332.970  83.429  1.00  0.00           O  
ATOM   1708  CB  ALA B   9       6.117 332.933  86.938  1.00  0.00           C  
ATOM   1709  N   GLU B  10       4.710 332.117  84.482  1.00  0.00           N  
ATOM   1710  CA  GLU B  10       4.160 331.251  83.424  1.00  0.00           C  
ATOM   1711  C   GLU B  10       5.039 330.014  83.104  1.00  0.00           C  
ATOM   1712  O   GLU B  10       6.241 330.008  83.368  1.00  0.00           O  
ATOM   1713  CB  GLU B  10       3.777 332.117  82.187  1.00  0.00           C  
ATOM   1714  CG  GLU B  10       3.153 331.385  80.982  1.00  0.00           C  
ATOM   1715  CD  GLU B  10       2.854 332.353  79.838  1.00  0.00           C  
ATOM   1716  OE1 GLU B  10       3.742 332.491  78.968  1.00  0.00           O  
ATOM   1717  OE2 GLU B  10       1.755 332.948  79.864  1.00  0.00           O  
ATOM   1718  N   VAL B  11       4.402 328.972  82.541  1.00  0.00           N  
ATOM   1719  CA  VAL B  11       5.048 327.773  82.001  1.00  0.00           C  
ATOM   1720  C   VAL B  11       5.848 328.079  80.714  1.00  0.00           C  
ATOM   1721  O   VAL B  11       5.306 328.670  79.781  1.00  0.00           O  
ATOM   1722  CB  VAL B  11       4.000 326.651  81.729  1.00  0.00           C  
ATOM   1723  CG1 VAL B  11       2.834 327.066  80.807  1.00  0.00           C  
ATOM   1724  CG2 VAL B  11       4.631 325.344  81.205  1.00  0.00           C  
ATOM   1725  N   LYS B  12       7.129 327.677  80.708  1.00  0.00           N  
ATOM   1726  CA  LYS B  12       8.090 327.915  79.628  1.00  0.00           C  
ATOM   1727  C   LYS B  12       8.786 326.606  79.220  1.00  0.00           C  
ATOM   1728  O   LYS B  12       8.592 325.565  79.852  1.00  0.00           O  
ATOM   1729  CB  LYS B  12       9.144 328.953  80.091  1.00  0.00           C  
ATOM   1730  CG  LYS B  12       8.592 330.311  80.552  1.00  0.00           C  
ATOM   1731  CD  LYS B  12       7.820 331.083  79.470  1.00  0.00           C  
ATOM   1732  CE  LYS B  12       7.295 332.422  79.994  1.00  0.00           C  
ATOM   1733  NZ  LYS B  12       6.523 333.148  78.974  1.00  0.00           N  
ATOM   1734  N   LYS B  13       9.604 326.707  78.161  1.00  0.00           N  
ATOM   1735  CA  LYS B  13      10.464 325.644  77.640  1.00  0.00           C  
ATOM   1736  C   LYS B  13      11.917 326.169  77.542  1.00  0.00           C  
ATOM   1737  O   LYS B  13      12.104 327.387  77.508  1.00  0.00           O  
ATOM   1738  CB  LYS B  13       9.939 325.198  76.256  1.00  0.00           C  
ATOM   1739  CG  LYS B  13       8.496 324.665  76.288  1.00  0.00           C  
ATOM   1740  CD  LYS B  13       8.050 324.040  74.957  1.00  0.00           C  
ATOM   1741  CE  LYS B  13       6.569 323.631  74.943  1.00  0.00           C  
ATOM   1742  NZ  LYS B  13       6.263 322.614  75.965  1.00  0.00           N  
ATOM   1743  N   PRO B  14      12.928 325.265  77.483  1.00  0.00           N  
ATOM   1744  CA  PRO B  14      14.338 325.645  77.257  1.00  0.00           C  
ATOM   1745  C   PRO B  14      14.569 326.446  75.964  1.00  0.00           C  
ATOM   1746  O   PRO B  14      14.030 326.083  74.918  1.00  0.00           O  
ATOM   1747  CD  PRO B  14      12.809 323.820  77.670  1.00  0.00           C  
ATOM   1748  CB  PRO B  14      15.089 324.302  77.222  1.00  0.00           C  
ATOM   1749  CG  PRO B  14      14.214 323.345  78.005  1.00  0.00           C  
ATOM   1750  N   GLY B  15      15.356 327.526  76.077  1.00  0.00           N  
ATOM   1751  CA  GLY B  15      15.713 328.395  74.956  1.00  0.00           C  
ATOM   1752  C   GLY B  15      14.705 329.534  74.725  1.00  0.00           C  
ATOM   1753  O   GLY B  15      14.947 330.358  73.844  1.00  0.00           O  
ATOM   1754  N   ALA B  16      13.596 329.601  75.490  1.00  0.00           N  
ATOM   1755  CA  ALA B  16      12.544 330.618  75.376  1.00  0.00           C  
ATOM   1756  C   ALA B  16      12.922 331.941  76.081  1.00  0.00           C  
ATOM   1757  O   ALA B  16      14.103 332.284  76.142  1.00  0.00           O  
ATOM   1758  CB  ALA B  16      11.221 330.009  75.882  1.00  0.00           C  
ATOM   1759  N   SER B  17      11.916 332.662  76.604  1.00  0.00           N  
ATOM   1760  CA  SER B  17      12.082 333.900  77.367  1.00  0.00           C  
ATOM   1761  C   SER B  17      11.008 334.006  78.459  1.00  0.00           C  
ATOM   1762  O   SER B  17       9.910 333.473  78.289  1.00  0.00           O  
ATOM   1763  CB  SER B  17      12.028 335.117  76.417  1.00  0.00           C  
ATOM   1764  OG  SER B  17      13.270 335.326  75.781  1.00  0.00           O  
ATOM   1765  N   VAL B  18      11.340 334.727  79.540  1.00  0.00           N  
ATOM   1766  CA  VAL B  18      10.447 335.017  80.661  1.00  0.00           C  
ATOM   1767  C   VAL B  18      10.775 336.397  81.256  1.00  0.00           C  
ATOM   1768  O   VAL B  18      11.916 336.846  81.169  1.00  0.00           O  
ATOM   1769  CB  VAL B  18      10.533 333.917  81.768  1.00  0.00           C  
ATOM   1770  CG1 VAL B  18      11.889 333.821  82.490  1.00  0.00           C  
ATOM   1771  CG2 VAL B  18       9.421 334.038  82.821  1.00  0.00           C  
ATOM   1772  N   LYS B  19       9.765 337.037  81.863  1.00  0.00           N  
ATOM   1773  CA  LYS B  19       9.912 338.282  82.608  1.00  0.00           C  
ATOM   1774  C   LYS B  19       9.082 338.199  83.893  1.00  0.00           C  
ATOM   1775  O   LYS B  19       7.939 337.739  83.856  1.00  0.00           O  
ATOM   1776  CB  LYS B  19       9.545 339.485  81.709  1.00  0.00           C  
ATOM   1777  CG  LYS B  19       9.624 340.852  82.420  1.00  0.00           C  
ATOM   1778  CD  LYS B  19       9.617 342.052  81.462  1.00  0.00           C  
ATOM   1779  CE  LYS B  19       9.942 343.364  82.195  1.00  0.00           C  
ATOM   1780  NZ  LYS B  19      10.211 344.461  81.251  1.00  0.00           N  
ATOM   1781  N   VAL B  20       9.684 338.678  84.992  1.00  0.00           N  
ATOM   1782  CA  VAL B  20       9.040 338.830  86.289  1.00  0.00           C  
ATOM   1783  C   VAL B  20       9.237 340.297  86.708  1.00  0.00           C  
ATOM   1784  O   VAL B  20      10.374 340.758  86.832  1.00  0.00           O  
ATOM   1785  CB  VAL B  20       9.651 337.892  87.373  1.00  0.00           C  
ATOM   1786  CG1 VAL B  20       8.920 337.993  88.726  1.00  0.00           C  
ATOM   1787  CG2 VAL B  20       9.674 336.420  86.913  1.00  0.00           C  
ATOM   1788  N   SER B  21       8.113 341.003  86.888  1.00  0.00           N  
ATOM   1789  CA  SER B  21       8.047 342.397  87.331  1.00  0.00           C  
ATOM   1790  C   SER B  21       7.874 342.451  88.858  1.00  0.00           C  
ATOM   1791  O   SER B  21       7.486 341.448  89.452  1.00  0.00           O  
ATOM   1792  CB  SER B  21       6.844 343.057  86.631  1.00  0.00           C  
ATOM   1793  OG  SER B  21       7.102 343.219  85.249  1.00  0.00           O  
ATOM   1794  N   CYS B  22       8.151 343.613  89.467  1.00  0.00           N  
ATOM   1795  CA  CYS B  22       7.972 343.856  90.902  1.00  0.00           C  
ATOM   1796  C   CYS B  22       7.689 345.339  91.163  1.00  0.00           C  
ATOM   1797  O   CYS B  22       8.178 346.190  90.423  1.00  0.00           O  
ATOM   1798  CB  CYS B  22       9.182 343.305  91.694  1.00  0.00           C  
ATOM   1799  SG  CYS B  22       9.324 343.730  93.461  1.00  0.00           S  
ATOM   1800  N   LYS B  23       6.905 345.610  92.217  1.00  0.00           N  
ATOM   1801  CA  LYS B  23       6.522 346.955  92.632  1.00  0.00           C  
ATOM   1802  C   LYS B  23       6.788 347.153  94.129  1.00  0.00           C  
ATOM   1803  O   LYS B  23       6.448 346.286  94.936  1.00  0.00           O  
ATOM   1804  CB  LYS B  23       5.045 347.197  92.251  1.00  0.00           C  
ATOM   1805  CG  LYS B  23       4.553 348.617  92.585  1.00  0.00           C  
ATOM   1806  CD  LYS B  23       3.264 349.011  91.851  1.00  0.00           C  
ATOM   1807  CE  LYS B  23       2.788 350.431  92.201  1.00  0.00           C  
ATOM   1808  NZ  LYS B  23       3.782 351.455  91.830  1.00  0.00           N  
ATOM   1809  N   ALA B  24       7.348 348.330  94.455  1.00  0.00           N  
ATOM   1810  CA  ALA B  24       7.498 348.847  95.812  1.00  0.00           C  
ATOM   1811  C   ALA B  24       6.256 349.661  96.208  1.00  0.00           C  
ATOM   1812  O   ALA B  24       5.645 350.303  95.350  1.00  0.00           O  
ATOM   1813  CB  ALA B  24       8.737 349.748  95.852  1.00  0.00           C  
ATOM   1814  N   SER B  25       5.929 349.642  97.507  1.00  0.00           N  
ATOM   1815  CA  SER B  25       4.777 350.346  98.065  1.00  0.00           C  
ATOM   1816  C   SER B  25       5.086 350.809  99.494  1.00  0.00           C  
ATOM   1817  O   SER B  25       5.685 350.059 100.263  1.00  0.00           O  
ATOM   1818  CB  SER B  25       3.543 349.420  97.993  1.00  0.00           C  
ATOM   1819  OG  SER B  25       2.378 350.051  98.488  1.00  0.00           O  
ATOM   1820  N   GLY B  26       4.638 352.032  99.824  1.00  0.00           N  
ATOM   1821  CA  GLY B  26       4.676 352.593 101.175  1.00  0.00           C  
ATOM   1822  C   GLY B  26       6.063 353.081 101.630  1.00  0.00           C  
ATOM   1823  O   GLY B  26       6.200 353.469 102.789  1.00  0.00           O  
ATOM   1824  N   TYR B  27       7.071 353.074 100.745  1.00  0.00           N  
ATOM   1825  CA  TYR B  27       8.418 353.573 101.012  1.00  0.00           C  
ATOM   1826  C   TYR B  27       8.996 354.187  99.728  1.00  0.00           C  
ATOM   1827  O   TYR B  27       8.582 353.818  98.625  1.00  0.00           O  
ATOM   1828  CB  TYR B  27       9.300 352.441 101.599  1.00  0.00           C  
ATOM   1829  CG  TYR B  27       9.820 351.396 100.621  1.00  0.00           C  
ATOM   1830  CD1 TYR B  27      11.056 351.588  99.968  1.00  0.00           C  
ATOM   1831  CD2 TYR B  27       9.076 350.228 100.366  1.00  0.00           C  
ATOM   1832  CE1 TYR B  27      11.545 350.623  99.069  1.00  0.00           C  
ATOM   1833  CE2 TYR B  27       9.566 349.258  99.471  1.00  0.00           C  
ATOM   1834  CZ  TYR B  27      10.806 349.451  98.829  1.00  0.00           C  
ATOM   1835  OH  TYR B  27      11.292 348.504  97.975  1.00  0.00           O  
ATOM   1836  N   THR B  28       9.962 355.104  99.904  1.00  0.00           N  
ATOM   1837  CA  THR B  28      10.673 355.780  98.820  1.00  0.00           C  
ATOM   1838  C   THR B  28      11.603 354.803  98.072  1.00  0.00           C  
ATOM   1839  O   THR B  28      12.585 354.332  98.645  1.00  0.00           O  
ATOM   1840  CB  THR B  28      11.521 356.963  99.360  1.00  0.00           C  
ATOM   1841  OG1 THR B  28      10.662 357.881 100.007  1.00  0.00           O  
ATOM   1842  CG2 THR B  28      12.320 357.739  98.296  1.00  0.00           C  
ATOM   1843  N   PHE B  29      11.254 354.519  96.806  1.00  0.00           N  
ATOM   1844  CA  PHE B  29      11.967 353.608  95.907  1.00  0.00           C  
ATOM   1845  C   PHE B  29      13.427 354.016  95.644  1.00  0.00           C  
ATOM   1846  O   PHE B  29      14.296 353.148  95.596  1.00  0.00           O  
ATOM   1847  CB  PHE B  29      11.151 353.488  94.603  1.00  0.00           C  
ATOM   1848  CG  PHE B  29      11.707 352.579  93.520  1.00  0.00           C  
ATOM   1849  CD1 PHE B  29      11.327 351.224  93.479  1.00  0.00           C  
ATOM   1850  CE1 PHE B  29      11.854 350.386  92.511  1.00  0.00           C  
ATOM   1851  CZ  PHE B  29      12.797 350.862  91.612  1.00  0.00           C  
ATOM   1852  CD2 PHE B  29      12.700 353.036  92.630  1.00  0.00           C  
ATOM   1853  CE2 PHE B  29      13.230 352.178  91.678  1.00  0.00           C  
ATOM   1854  N   THR B  30      13.659 355.331  95.498  1.00  0.00           N  
ATOM   1855  CA  THR B  30      14.961 355.953  95.245  1.00  0.00           C  
ATOM   1856  C   THR B  30      15.978 355.791  96.398  1.00  0.00           C  
ATOM   1857  O   THR B  30      17.183 355.815  96.149  1.00  0.00           O  
ATOM   1858  CB  THR B  30      14.787 357.473  94.966  1.00  0.00           C  
ATOM   1859  OG1 THR B  30      13.786 357.663  93.985  1.00  0.00           O  
ATOM   1860  CG2 THR B  30      16.048 358.212  94.483  1.00  0.00           C  
ATOM   1861  N   ASP B  31      15.468 355.615  97.629  1.00  0.00           N  
ATOM   1862  CA  ASP B  31      16.237 355.530  98.872  1.00  0.00           C  
ATOM   1863  C   ASP B  31      16.913 354.152  99.074  1.00  0.00           C  
ATOM   1864  O   ASP B  31      17.870 354.076  99.844  1.00  0.00           O  
ATOM   1865  CB  ASP B  31      15.311 355.886 100.063  1.00  0.00           C  
ATOM   1866  CG  ASP B  31      16.012 356.206 101.387  1.00  0.00           C  
ATOM   1867  OD1 ASP B  31      15.387 355.926 102.432  1.00  0.00           O  
ATOM   1868  OD2 ASP B  31      17.103 356.815 101.340  1.00  0.00           O  
ATOM   1869  N   TYR B  32      16.419 353.096  98.399  1.00  0.00           N  
ATOM   1870  CA  TYR B  32      16.865 351.713  98.596  1.00  0.00           C  
ATOM   1871  C   TYR B  32      17.147 351.009  97.266  1.00  0.00           C  
ATOM   1872  O   TYR B  32      16.433 351.227  96.288  1.00  0.00           O  
ATOM   1873  CB  TYR B  32      15.787 350.938  99.375  1.00  0.00           C  
ATOM   1874  CG  TYR B  32      15.594 351.416 100.798  1.00  0.00           C  
ATOM   1875  CD1 TYR B  32      14.520 352.268 101.129  1.00  0.00           C  
ATOM   1876  CE1 TYR B  32      14.361 352.722 102.452  1.00  0.00           C  
ATOM   1877  CZ  TYR B  32      15.281 352.333 103.445  1.00  0.00           C  
ATOM   1878  OH  TYR B  32      15.128 352.769 104.728  1.00  0.00           O  
ATOM   1879  CD2 TYR B  32      16.514 351.030 101.791  1.00  0.00           C  
ATOM   1880  CE2 TYR B  32      16.365 351.497 103.108  1.00  0.00           C  
ATOM   1881  N   TYR B  33      18.168 350.139  97.277  1.00  0.00           N  
ATOM   1882  CA  TYR B  33      18.589 349.351  96.119  1.00  0.00           C  
ATOM   1883  C   TYR B  33      17.751 348.066  96.024  1.00  0.00           C  
ATOM   1884  O   TYR B  33      17.577 347.371  97.028  1.00  0.00           O  
ATOM   1885  CB  TYR B  33      20.095 349.027  96.212  1.00  0.00           C  
ATOM   1886  CG  TYR B  33      21.074 350.178  96.438  1.00  0.00           C  
ATOM   1887  CD1 TYR B  33      22.371 349.883  96.907  1.00  0.00           C  
ATOM   1888  CE1 TYR B  33      23.292 350.916  97.167  1.00  0.00           C  
ATOM   1889  CZ  TYR B  33      22.923 352.258  96.954  1.00  0.00           C  
ATOM   1890  OH  TYR B  33      23.814 353.258  97.213  1.00  0.00           O  
ATOM   1891  CD2 TYR B  33      20.721 351.527  96.201  1.00  0.00           C  
ATOM   1892  CE2 TYR B  33      21.638 352.563  96.468  1.00  0.00           C  
ATOM   1893  N   MET B  34      17.248 347.791  94.813  1.00  0.00           N  
ATOM   1894  CA  MET B  34      16.316 346.702  94.530  1.00  0.00           C  
ATOM   1895  C   MET B  34      17.073 345.420  94.170  1.00  0.00           C  
ATOM   1896  O   MET B  34      17.893 345.439  93.253  1.00  0.00           O  
ATOM   1897  CB  MET B  34      15.378 347.130  93.383  1.00  0.00           C  
ATOM   1898  CG  MET B  34      14.626 348.448  93.639  1.00  0.00           C  
ATOM   1899  SD  MET B  34      13.589 348.513  95.131  1.00  0.00           S  
ATOM   1900  CE  MET B  34      12.333 347.271  94.725  1.00  0.00           C  
ATOM   1901  N   HIS B  35      16.770 344.336  94.898  1.00  0.00           N  
ATOM   1902  CA  HIS B  35      17.374 343.015  94.718  1.00  0.00           C  
ATOM   1903  C   HIS B  35      16.456 342.116  93.881  1.00  0.00           C  
ATOM   1904  O   HIS B  35      15.244 342.335  93.828  1.00  0.00           O  
ATOM   1905  CB  HIS B  35      17.570 342.328  96.087  1.00  0.00           C  
ATOM   1906  CG  HIS B  35      18.426 343.003  97.133  1.00  0.00           C  
ATOM   1907  ND1 HIS B  35      18.320 344.340  97.477  1.00  0.00           N  
ATOM   1908  CD2 HIS B  35      19.395 342.486  97.964  1.00  0.00           C  
ATOM   1909  CE1 HIS B  35      19.175 344.560  98.475  1.00  0.00           C  
ATOM   1910  NE2 HIS B  35      19.863 343.481  98.824  1.00  0.00           N  
ATOM   1911  N   TRP B  36      17.066 341.064  93.319  1.00  0.00           N  
ATOM   1912  CA  TRP B  36      16.396 339.923  92.707  1.00  0.00           C  
ATOM   1913  C   TRP B  36      17.078 338.633  93.177  1.00  0.00           C  
ATOM   1914  O   TRP B  36      18.308 338.563  93.229  1.00  0.00           O  
ATOM   1915  CB  TRP B  36      16.409 340.060  91.178  1.00  0.00           C  
ATOM   1916  CG  TRP B  36      15.386 341.006  90.631  1.00  0.00           C  
ATOM   1917  CD1 TRP B  36      15.571 342.313  90.338  1.00  0.00           C  
ATOM   1918  NE1 TRP B  36      14.371 342.870  89.945  1.00  0.00           N  
ATOM   1919  CE2 TRP B  36      13.343 341.952  89.989  1.00  0.00           C  
ATOM   1920  CD2 TRP B  36      13.970 340.743  90.416  1.00  0.00           C  
ATOM   1921  CE3 TRP B  36      13.146 339.601  90.547  1.00  0.00           C  
ATOM   1922  CZ3 TRP B  36      11.763 339.664  90.296  1.00  0.00           C  
ATOM   1923  CZ2 TRP B  36      11.965 342.023  89.717  1.00  0.00           C  
ATOM   1924  CH2 TRP B  36      11.173 340.873  89.888  1.00  0.00           C  
ATOM   1925  N   VAL B  37      16.242 337.647  93.532  1.00  0.00           N  
ATOM   1926  CA  VAL B  37      16.635 336.367  94.119  1.00  0.00           C  
ATOM   1927  C   VAL B  37      15.644 335.288  93.618  1.00  0.00           C  
ATOM   1928  O   VAL B  37      14.519 335.623  93.248  1.00  0.00           O  
ATOM   1929  CB  VAL B  37      16.573 336.404  95.683  1.00  0.00           C  
ATOM   1930  CG1 VAL B  37      17.305 335.212  96.325  1.00  0.00           C  
ATOM   1931  CG2 VAL B  37      17.138 337.700  96.302  1.00  0.00           C  
ATOM   1932  N   ARG B  38      16.057 334.010  93.627  1.00  0.00           N  
ATOM   1933  CA  ARG B  38      15.177 332.862  93.398  1.00  0.00           C  
ATOM   1934  C   ARG B  38      15.374 331.796  94.484  1.00  0.00           C  
ATOM   1935  O   ARG B  38      16.345 331.853  95.237  1.00  0.00           O  
ATOM   1936  CB  ARG B  38      15.394 332.291  91.979  1.00  0.00           C  
ATOM   1937  CG  ARG B  38      16.771 331.645  91.715  1.00  0.00           C  
ATOM   1938  CD  ARG B  38      16.847 331.000  90.325  1.00  0.00           C  
ATOM   1939  NE  ARG B  38      18.228 330.674  89.956  1.00  0.00           N  
ATOM   1940  CZ  ARG B  38      18.741 330.697  88.715  1.00  0.00           C  
ATOM   1941  NH1 ARG B  38      17.992 331.054  87.663  1.00  0.00           N  
ATOM   1942  NH2 ARG B  38      20.023 330.357  88.533  1.00  0.00           N  
ATOM   1943  N   GLN B  39      14.442 330.832  94.521  1.00  0.00           N  
ATOM   1944  CA  GLN B  39      14.446 329.715  95.455  1.00  0.00           C  
ATOM   1945  C   GLN B  39      14.202 328.417  94.680  1.00  0.00           C  
ATOM   1946  O   GLN B  39      13.238 328.328  93.916  1.00  0.00           O  
ATOM   1947  CB  GLN B  39      13.347 329.945  96.509  1.00  0.00           C  
ATOM   1948  CG  GLN B  39      13.516 329.086  97.774  1.00  0.00           C  
ATOM   1949  CD  GLN B  39      12.531 329.515  98.855  1.00  0.00           C  
ATOM   1950  OE1 GLN B  39      11.517 328.860  99.081  1.00  0.00           O  
ATOM   1951  NE2 GLN B  39      12.824 330.631  99.523  1.00  0.00           N  
ATOM   1952  N   ALA B  40      15.059 327.420  94.943  1.00  0.00           N  
ATOM   1953  CA  ALA B  40      14.931 326.049  94.455  1.00  0.00           C  
ATOM   1954  C   ALA B  40      13.774 325.304  95.157  1.00  0.00           C  
ATOM   1955  O   ALA B  40      13.439 325.661  96.287  1.00  0.00           O  
ATOM   1956  CB  ALA B  40      16.267 325.338  94.734  1.00  0.00           C  
ATOM   1957  N   PRO B  41      13.221 324.242  94.521  1.00  0.00           N  
ATOM   1958  CA  PRO B  41      12.237 323.352  95.173  1.00  0.00           C  
ATOM   1959  C   PRO B  41      12.792 322.509  96.345  1.00  0.00           C  
ATOM   1960  O   PRO B  41      12.000 322.010  97.142  1.00  0.00           O  
ATOM   1961  CD  PRO B  41      13.497 323.812  93.147  1.00  0.00           C  
ATOM   1962  CB  PRO B  41      11.721 322.476  94.019  1.00  0.00           C  
ATOM   1963  CG  PRO B  41      12.882 322.420  93.038  1.00  0.00           C  
ATOM   1964  N   GLY B  42      14.130 322.416  96.463  1.00  0.00           N  
ATOM   1965  CA  GLY B  42      14.836 321.855  97.617  1.00  0.00           C  
ATOM   1966  C   GLY B  42      14.954 322.861  98.779  1.00  0.00           C  
ATOM   1967  O   GLY B  42      15.579 322.536  99.787  1.00  0.00           O  
ATOM   1968  N   GLN B  43      14.362 324.065  98.642  1.00  0.00           N  
ATOM   1969  CA  GLN B  43      14.274 325.147  99.623  1.00  0.00           C  
ATOM   1970  C   GLN B  43      15.641 325.755  99.983  1.00  0.00           C  
ATOM   1971  O   GLN B  43      15.941 325.932 101.163  1.00  0.00           O  
ATOM   1972  CB  GLN B  43      13.432 324.717 100.858  1.00  0.00           C  
ATOM   1973  CG  GLN B  43      11.986 324.257 100.560  1.00  0.00           C  
ATOM   1974  CD  GLN B  43      11.167 325.281  99.771  1.00  0.00           C  
ATOM   1975  OE1 GLN B  43      10.450 326.159 100.474  1.00  0.00           O  
ATOM   1976  NE2 GLN B  43      11.184 325.282  98.543  1.00  0.00           N  
ATOM   1977  N   GLY B  44      16.421 326.093  98.943  1.00  0.00           N  
ATOM   1978  CA  GLY B  44      17.674 326.834  99.050  1.00  0.00           C  
ATOM   1979  C   GLY B  44      17.534 328.103  98.209  1.00  0.00           C  
ATOM   1980  O   GLY B  44      17.103 328.032  97.058  1.00  0.00           O  
ATOM   1981  N   LEU B  45      17.934 329.254  98.777  1.00  0.00           N  
ATOM   1982  CA  LEU B  45      17.962 330.550  98.092  1.00  0.00           C  
ATOM   1983  C   LEU B  45      19.230 330.702  97.230  1.00  0.00           C  
ATOM   1984  O   LEU B  45      20.253 330.073  97.507  1.00  0.00           O  
ATOM   1985  CB  LEU B  45      17.852 331.684  99.137  1.00  0.00           C  
ATOM   1986  CG  LEU B  45      16.417 331.959  99.634  1.00  0.00           C  
ATOM   1987  CD1 LEU B  45      16.408 332.951 100.809  1.00  0.00           C  
ATOM   1988  CD2 LEU B  45      15.498 332.460  98.511  1.00  0.00           C  
ATOM   1989  N   GLU B  46      19.123 331.555  96.200  1.00  0.00           N  
ATOM   1990  CA  GLU B  46      20.148 331.802  95.188  1.00  0.00           C  
ATOM   1991  C   GLU B  46      19.934 333.206  94.603  1.00  0.00           C  
ATOM   1992  O   GLU B  46      18.852 333.477  94.085  1.00  0.00           O  
ATOM   1993  CB  GLU B  46      20.054 330.697  94.108  1.00  0.00           C  
ATOM   1994  CG  GLU B  46      21.004 330.865  92.901  1.00  0.00           C  
ATOM   1995  CD  GLU B  46      20.828 329.790  91.826  1.00  0.00           C  
ATOM   1996  OE1 GLU B  46      19.804 329.074  91.856  1.00  0.00           O  
ATOM   1997  OE2 GLU B  46      21.696 329.733  90.929  1.00  0.00           O  
ATOM   1998  N   TRP B  47      20.967 334.064  94.671  1.00  0.00           N  
ATOM   1999  CA  TRP B  47      20.942 335.432  94.138  1.00  0.00           C  
ATOM   2000  C   TRP B  47      20.942 335.458  92.597  1.00  0.00           C  
ATOM   2001  O   TRP B  47      21.358 334.488  91.963  1.00  0.00           O  
ATOM   2002  CB  TRP B  47      22.148 336.203  94.708  1.00  0.00           C  
ATOM   2003  CG  TRP B  47      22.197 337.688  94.480  1.00  0.00           C  
ATOM   2004  CD1 TRP B  47      21.326 338.597  94.976  1.00  0.00           C  
ATOM   2005  NE1 TRP B  47      21.735 339.868  94.636  1.00  0.00           N  
ATOM   2006  CE2 TRP B  47      22.893 339.849  93.888  1.00  0.00           C  
ATOM   2007  CD2 TRP B  47      23.183 338.460  93.732  1.00  0.00           C  
ATOM   2008  CE3 TRP B  47      24.317 338.128  92.959  1.00  0.00           C  
ATOM   2009  CZ3 TRP B  47      25.131 339.123  92.390  1.00  0.00           C  
ATOM   2010  CZ2 TRP B  47      23.713 340.852  93.342  1.00  0.00           C  
ATOM   2011  CH2 TRP B  47      24.837 340.484  92.583  1.00  0.00           C  
ATOM   2012  N   MET B  48      20.464 336.579  92.039  1.00  0.00           N  
ATOM   2013  CA  MET B  48      20.325 336.806  90.602  1.00  0.00           C  
ATOM   2014  C   MET B  48      21.075 338.077  90.183  1.00  0.00           C  
ATOM   2015  O   MET B  48      21.743 338.075  89.150  1.00  0.00           O  
ATOM   2016  CB  MET B  48      18.825 336.934  90.254  1.00  0.00           C  
ATOM   2017  CG  MET B  48      17.957 335.747  90.697  1.00  0.00           C  
ATOM   2018  SD  MET B  48      18.176 334.260  89.699  1.00  0.00           S  
ATOM   2019  CE  MET B  48      16.614 334.333  88.799  1.00  0.00           C  
ATOM   2020  N   GLY B  49      20.936 339.141  90.987  1.00  0.00           N  
ATOM   2021  CA  GLY B  49      21.470 340.457  90.673  1.00  0.00           C  
ATOM   2022  C   GLY B  49      20.799 341.504  91.570  1.00  0.00           C  
ATOM   2023  O   GLY B  49      19.871 341.207  92.323  1.00  0.00           O  
ATOM   2024  N   ARG B  50      21.303 342.741  91.483  1.00  0.00           N  
ATOM   2025  CA  ARG B  50      20.841 343.892  92.252  1.00  0.00           C  
ATOM   2026  C   ARG B  50      21.111 345.154  91.427  1.00  0.00           C  
ATOM   2027  O   ARG B  50      22.207 345.295  90.881  1.00  0.00           O  
ATOM   2028  CB  ARG B  50      21.551 343.906  93.626  1.00  0.00           C  
ATOM   2029  CG  ARG B  50      21.132 345.018  94.602  1.00  0.00           C  
ATOM   2030  CD  ARG B  50      21.845 344.836  95.949  1.00  0.00           C  
ATOM   2031  NE  ARG B  50      21.627 345.952  96.877  1.00  0.00           N  
ATOM   2032  CZ  ARG B  50      22.025 345.964  98.163  1.00  0.00           C  
ATOM   2033  NH1 ARG B  50      21.748 347.021  98.935  1.00  0.00           N  
ATOM   2034  NH2 ARG B  50      22.700 344.934  98.692  1.00  0.00           N  
ATOM   2035  N   VAL B  51      20.105 346.035  91.342  1.00  0.00           N  
ATOM   2036  CA  VAL B  51      20.145 347.241  90.517  1.00  0.00           C  
ATOM   2037  C   VAL B  51      19.727 348.459  91.354  1.00  0.00           C  
ATOM   2038  O   VAL B  51      18.717 348.419  92.060  1.00  0.00           O  
ATOM   2039  CB  VAL B  51      19.222 347.102  89.269  1.00  0.00           C  
ATOM   2040  CG1 VAL B  51      19.039 348.389  88.437  1.00  0.00           C  
ATOM   2041  CG2 VAL B  51      19.721 345.978  88.345  1.00  0.00           C  
ATOM   2042  N   ASN B  52      20.530 349.526  91.231  1.00  0.00           N  
ATOM   2043  CA  ASN B  52      20.322 350.840  91.844  1.00  0.00           C  
ATOM   2044  C   ASN B  52      19.153 351.565  91.137  1.00  0.00           C  
ATOM   2045  O   ASN B  52      19.045 351.422  89.920  1.00  0.00           O  
ATOM   2046  CB  ASN B  52      21.624 351.658  91.685  1.00  0.00           C  
ATOM   2047  CG  ASN B  52      22.826 351.041  92.407  1.00  0.00           C  
ATOM   2048  OD1 ASN B  52      23.091 351.470  93.640  1.00  0.00           O  
ATOM   2049  ND2 ASN B  52      23.516 350.188  91.853  1.00  0.00           N  
ATOM   2050  N   PRO B  53      18.307 352.333  91.869  1.00  0.00           N  
ATOM   2051  CA  PRO B  53      17.137 353.047  91.299  1.00  0.00           C  
ATOM   2052  C   PRO B  53      17.365 353.965  90.081  1.00  0.00           C  
ATOM   2053  O   PRO B  53      16.422 354.185  89.324  1.00  0.00           O  
ATOM   2054  CB  PRO B  53      16.574 353.840  92.485  1.00  0.00           C  
ATOM   2055  CG  PRO B  53      16.980 353.029  93.695  1.00  0.00           C  
ATOM   2056  CD  PRO B  53      18.361 352.520  93.317  1.00  0.00           C  
ATOM   2057  N   ASN B  54      18.609 354.441  89.893  1.00  0.00           N  
ATOM   2058  CA  ASN B  54      19.072 355.199  88.721  1.00  0.00           C  
ATOM   2059  C   ASN B  54      19.137 354.382  87.409  1.00  0.00           C  
ATOM   2060  O   ASN B  54      19.296 354.990  86.351  1.00  0.00           O  
ATOM   2061  CB  ASN B  54      20.427 355.878  89.051  1.00  0.00           C  
ATOM   2062  CG  ASN B  54      21.546 354.929  89.509  1.00  0.00           C  
ATOM   2063  OD1 ASN B  54      21.949 354.028  88.779  1.00  0.00           O  
ATOM   2064  ND2 ASN B  54      22.064 355.137  90.722  1.00  0.00           N  
ATOM   2065  N   ARG B  55      19.033 353.042  87.502  1.00  0.00           N  
ATOM   2066  CA  ARG B  55      19.037 352.034  86.432  1.00  0.00           C  
ATOM   2067  C   ARG B  55      20.434 351.720  85.856  1.00  0.00           C  
ATOM   2068  O   ARG B  55      20.636 350.607  85.373  1.00  0.00           O  
ATOM   2069  CB  ARG B  55      17.990 352.383  85.343  1.00  0.00           C  
ATOM   2070  CG  ARG B  55      17.680 351.260  84.334  1.00  0.00           C  
ATOM   2071  CD  ARG B  55      16.708 351.690  83.225  1.00  0.00           C  
ATOM   2072  NE  ARG B  55      17.329 352.619  82.269  1.00  0.00           N  
ATOM   2073  CZ  ARG B  55      18.154 352.273  81.267  1.00  0.00           C  
ATOM   2074  NH1 ARG B  55      18.668 353.229  80.483  1.00  0.00           N  
ATOM   2075  NH2 ARG B  55      18.472 350.991  81.032  1.00  0.00           N  
ATOM   2076  N   ARG B  56      21.370 352.684  85.917  1.00  0.00           N  
ATOM   2077  CA  ARG B  56      22.716 352.578  85.348  1.00  0.00           C  
ATOM   2078  C   ARG B  56      23.669 351.702  86.178  1.00  0.00           C  
ATOM   2079  O   ARG B  56      24.520 351.037  85.588  1.00  0.00           O  
ATOM   2080  CB  ARG B  56      23.314 353.987  85.126  1.00  0.00           C  
ATOM   2081  CG  ARG B  56      22.431 354.964  84.323  1.00  0.00           C  
ATOM   2082  CD  ARG B  56      21.948 354.405  82.973  1.00  0.00           C  
ATOM   2083  NE  ARG B  56      21.308 355.437  82.143  1.00  0.00           N  
ATOM   2084  CZ  ARG B  56      20.107 356.008  82.348  1.00  0.00           C  
ATOM   2085  NH1 ARG B  56      19.684 356.952  81.497  1.00  0.00           N  
ATOM   2086  NH2 ARG B  56      19.319 355.659  83.373  1.00  0.00           N  
ATOM   2087  N   GLY B  57      23.503 351.697  87.513  1.00  0.00           N  
ATOM   2088  CA  GLY B  57      24.268 350.843  88.417  1.00  0.00           C  
ATOM   2089  C   GLY B  57      23.590 349.472  88.460  1.00  0.00           C  
ATOM   2090  O   GLY B  57      22.429 349.376  88.862  1.00  0.00           O  
ATOM   2091  N   THR B  58      24.322 348.424  88.052  1.00  0.00           N  
ATOM   2092  CA  THR B  58      23.853 347.039  87.987  1.00  0.00           C  
ATOM   2093  C   THR B  58      24.994 346.083  88.390  1.00  0.00           C  
ATOM   2094  O   THR B  58      26.164 346.377  88.134  1.00  0.00           O  
ATOM   2095  CB  THR B  58      23.353 346.655  86.558  1.00  0.00           C  
ATOM   2096  OG1 THR B  58      24.399 346.482  85.616  1.00  0.00           O  
ATOM   2097  CG2 THR B  58      22.305 347.603  85.953  1.00  0.00           C  
ATOM   2098  N   THR B  59      24.620 344.954  89.011  1.00  0.00           N  
ATOM   2099  CA  THR B  59      25.524 343.880  89.431  1.00  0.00           C  
ATOM   2100  C   THR B  59      24.804 342.528  89.264  1.00  0.00           C  
ATOM   2101  O   THR B  59      23.589 342.458  89.454  1.00  0.00           O  
ATOM   2102  CB  THR B  59      25.971 344.038  90.915  1.00  0.00           C  
ATOM   2103  OG1 THR B  59      24.911 343.863  91.837  1.00  0.00           O  
ATOM   2104  CG2 THR B  59      26.682 345.362  91.231  1.00  0.00           C  
ATOM   2105  N   TYR B  60      25.572 341.491  88.888  1.00  0.00           N  
ATOM   2106  CA  TYR B  60      25.084 340.142  88.573  1.00  0.00           C  
ATOM   2107  C   TYR B  60      26.117 339.090  89.009  1.00  0.00           C  
ATOM   2108  O   TYR B  60      27.300 339.413  89.139  1.00  0.00           O  
ATOM   2109  CB  TYR B  60      24.833 340.009  87.050  1.00  0.00           C  
ATOM   2110  CG  TYR B  60      23.935 341.064  86.426  1.00  0.00           C  
ATOM   2111  CD1 TYR B  60      22.565 341.113  86.754  1.00  0.00           C  
ATOM   2112  CE1 TYR B  60      21.742 342.108  86.193  1.00  0.00           C  
ATOM   2113  CZ  TYR B  60      22.274 343.047  85.291  1.00  0.00           C  
ATOM   2114  OH  TYR B  60      21.464 343.997  84.740  1.00  0.00           O  
ATOM   2115  CD2 TYR B  60      24.469 342.010  85.526  1.00  0.00           C  
ATOM   2116  CE2 TYR B  60      23.642 342.999  84.959  1.00  0.00           C  
ATOM   2117  N   ASN B  61      25.655 337.839  89.188  1.00  0.00           N  
ATOM   2118  CA  ASN B  61      26.508 336.656  89.368  1.00  0.00           C  
ATOM   2119  C   ASN B  61      26.607 335.867  88.055  1.00  0.00           C  
ATOM   2120  O   ASN B  61      25.661 335.861  87.266  1.00  0.00           O  
ATOM   2121  CB  ASN B  61      26.021 335.769  90.544  1.00  0.00           C  
ATOM   2122  CG  ASN B  61      24.583 335.228  90.496  1.00  0.00           C  
ATOM   2123  OD1 ASN B  61      23.759 335.630  89.679  1.00  0.00           O  
ATOM   2124  ND2 ASN B  61      24.269 334.310  91.411  1.00  0.00           N  
ATOM   2125  N   GLN B  62      27.755 335.197  87.862  1.00  0.00           N  
ATOM   2126  CA  GLN B  62      28.097 334.469  86.636  1.00  0.00           C  
ATOM   2127  C   GLN B  62      27.285 333.185  86.385  1.00  0.00           C  
ATOM   2128  O   GLN B  62      27.250 332.718  85.247  1.00  0.00           O  
ATOM   2129  CB  GLN B  62      29.620 334.214  86.585  1.00  0.00           C  
ATOM   2130  CG  GLN B  62      30.518 335.475  86.588  1.00  0.00           C  
ATOM   2131  CD  GLN B  62      30.082 336.563  85.599  1.00  0.00           C  
ATOM   2132  OE1 GLN B  62      30.578 336.501  84.363  1.00  0.00           O  
ATOM   2133  NE2 GLN B  62      29.300 337.445  85.948  1.00  0.00           N  
ATOM   2134  N   LYS B  63      26.609 332.671  87.427  1.00  0.00           N  
ATOM   2135  CA  LYS B  63      25.632 331.584  87.351  1.00  0.00           C  
ATOM   2136  C   LYS B  63      24.356 331.974  86.568  1.00  0.00           C  
ATOM   2137  O   LYS B  63      23.753 331.104  85.936  1.00  0.00           O  
ATOM   2138  CB  LYS B  63      25.333 331.124  88.799  1.00  0.00           C  
ATOM   2139  CG  LYS B  63      24.227 330.067  88.985  1.00  0.00           C  
ATOM   2140  CD  LYS B  63      24.503 328.717  88.300  1.00  0.00           C  
ATOM   2141  CE  LYS B  63      23.291 327.771  88.311  1.00  0.00           C  
ATOM   2142  NZ  LYS B  63      22.851 327.427  89.674  1.00  0.00           N  
ATOM   2143  N   PHE B  64      23.987 333.266  86.613  1.00  0.00           N  
ATOM   2144  CA  PHE B  64      22.799 333.814  85.960  1.00  0.00           C  
ATOM   2145  C   PHE B  64      23.149 334.701  84.745  1.00  0.00           C  
ATOM   2146  O   PHE B  64      22.245 335.037  83.980  1.00  0.00           O  
ATOM   2147  CB  PHE B  64      21.983 334.578  87.029  1.00  0.00           C  
ATOM   2148  CG  PHE B  64      20.542 334.867  86.650  1.00  0.00           C  
ATOM   2149  CD1 PHE B  64      19.691 333.806  86.278  1.00  0.00           C  
ATOM   2150  CD2 PHE B  64      20.021 336.175  86.717  1.00  0.00           C  
ATOM   2151  CE1 PHE B  64      18.376 334.064  85.929  1.00  0.00           C  
ATOM   2152  CE2 PHE B  64      18.694 336.408  86.377  1.00  0.00           C  
ATOM   2153  CZ  PHE B  64      17.882 335.360  85.968  1.00  0.00           C  
ATOM   2154  N   GLU B  65      24.439 335.041  84.567  1.00  0.00           N  
ATOM   2155  CA  GLU B  65      24.944 335.871  83.470  1.00  0.00           C  
ATOM   2156  C   GLU B  65      24.921 335.138  82.114  1.00  0.00           C  
ATOM   2157  O   GLU B  65      24.886 333.905  82.069  1.00  0.00           O  
ATOM   2158  CB  GLU B  65      26.352 336.394  83.846  1.00  0.00           C  
ATOM   2159  CG  GLU B  65      26.957 337.488  82.941  1.00  0.00           C  
ATOM   2160  CD  GLU B  65      26.057 338.719  82.821  1.00  0.00           C  
ATOM   2161  OE1 GLU B  65      26.047 339.518  83.782  1.00  0.00           O  
ATOM   2162  OE2 GLU B  65      25.371 338.815  81.781  1.00  0.00           O  
ATOM   2163  N   GLY B  66      24.912 335.932  81.031  1.00  0.00           N  
ATOM   2164  CA  GLY B  66      24.742 335.465  79.653  1.00  0.00           C  
ATOM   2165  C   GLY B  66      23.257 335.265  79.303  1.00  0.00           C  
ATOM   2166  O   GLY B  66      22.956 334.796  78.206  1.00  0.00           O  
ATOM   2167  N   ARG B  67      22.344 335.600  80.230  1.00  0.00           N  
ATOM   2168  CA  ARG B  67      20.894 335.468  80.107  1.00  0.00           C  
ATOM   2169  C   ARG B  67      20.171 336.685  80.711  1.00  0.00           C  
ATOM   2170  O   ARG B  67      19.111 337.054  80.210  1.00  0.00           O  
ATOM   2171  CB  ARG B  67      20.424 334.172  80.808  1.00  0.00           C  
ATOM   2172  CG  ARG B  67      21.027 332.873  80.257  1.00  0.00           C  
ATOM   2173  CD  ARG B  67      20.245 331.616  80.674  1.00  0.00           C  
ATOM   2174  NE  ARG B  67      20.109 331.400  82.125  1.00  0.00           N  
ATOM   2175  CZ  ARG B  67      21.073 331.339  83.062  1.00  0.00           C  
ATOM   2176  NH1 ARG B  67      22.361 331.596  82.794  1.00  0.00           N  
ATOM   2177  NH2 ARG B  67      20.732 330.992  84.308  1.00  0.00           N  
ATOM   2178  N   VAL B  68      20.733 337.256  81.791  1.00  0.00           N  
ATOM   2179  CA  VAL B  68      20.119 338.304  82.606  1.00  0.00           C  
ATOM   2180  C   VAL B  68      20.090 339.696  81.943  1.00  0.00           C  
ATOM   2181  O   VAL B  68      21.034 340.079  81.252  1.00  0.00           O  
ATOM   2182  CB  VAL B  68      20.861 338.412  83.971  1.00  0.00           C  
ATOM   2183  CG1 VAL B  68      22.321 338.898  83.866  1.00  0.00           C  
ATOM   2184  CG2 VAL B  68      20.106 339.278  84.994  1.00  0.00           C  
ATOM   2185  N   THR B  69      19.013 340.434  82.250  1.00  0.00           N  
ATOM   2186  CA  THR B  69      18.876 341.879  82.099  1.00  0.00           C  
ATOM   2187  C   THR B  69      17.931 342.340  83.223  1.00  0.00           C  
ATOM   2188  O   THR B  69      16.885 341.721  83.424  1.00  0.00           O  
ATOM   2189  CB  THR B  69      18.255 342.274  80.728  1.00  0.00           C  
ATOM   2190  OG1 THR B  69      19.206 342.075  79.702  1.00  0.00           O  
ATOM   2191  CG2 THR B  69      17.726 343.717  80.592  1.00  0.00           C  
ATOM   2192  N   MET B  70      18.307 343.415  83.930  1.00  0.00           N  
ATOM   2193  CA  MET B  70      17.496 344.025  84.986  1.00  0.00           C  
ATOM   2194  C   MET B  70      17.473 345.546  84.810  1.00  0.00           C  
ATOM   2195  O   MET B  70      18.469 346.135  84.383  1.00  0.00           O  
ATOM   2196  CB  MET B  70      18.060 343.662  86.370  1.00  0.00           C  
ATOM   2197  CG  MET B  70      17.896 342.195  86.771  1.00  0.00           C  
ATOM   2198  SD  MET B  70      18.654 341.830  88.371  1.00  0.00           S  
ATOM   2199  CE  MET B  70      18.412 340.043  88.397  1.00  0.00           C  
ATOM   2200  N   THR B  71      16.331 346.148  85.172  1.00  0.00           N  
ATOM   2201  CA  THR B  71      16.089 347.588  85.121  1.00  0.00           C  
ATOM   2202  C   THR B  71      15.208 348.025  86.308  1.00  0.00           C  
ATOM   2203  O   THR B  71      14.608 347.191  86.986  1.00  0.00           O  
ATOM   2204  CB  THR B  71      15.396 348.015  83.792  1.00  0.00           C  
ATOM   2205  OG1 THR B  71      14.079 347.514  83.664  1.00  0.00           O  
ATOM   2206  CG2 THR B  71      16.183 347.676  82.516  1.00  0.00           C  
ATOM   2207  N   THR B  72      15.174 349.344  86.540  1.00  0.00           N  
ATOM   2208  CA  THR B  72      14.428 350.017  87.603  1.00  0.00           C  
ATOM   2209  C   THR B  72      13.945 351.391  87.090  1.00  0.00           C  
ATOM   2210  O   THR B  72      14.506 351.926  86.131  1.00  0.00           O  
ATOM   2211  CB  THR B  72      15.333 350.270  88.843  1.00  0.00           C  
ATOM   2212  OG1 THR B  72      16.510 350.966  88.483  1.00  0.00           O  
ATOM   2213  CG2 THR B  72      15.708 349.003  89.628  1.00  0.00           C  
ATOM   2214  N   ASP B  73      12.918 351.940  87.762  1.00  0.00           N  
ATOM   2215  CA  ASP B  73      12.404 353.286  87.520  1.00  0.00           C  
ATOM   2216  C   ASP B  73      11.840 353.851  88.835  1.00  0.00           C  
ATOM   2217  O   ASP B  73      11.047 353.182  89.498  1.00  0.00           O  
ATOM   2218  CB  ASP B  73      11.346 353.326  86.389  1.00  0.00           C  
ATOM   2219  CG  ASP B  73      10.866 354.744  86.048  1.00  0.00           C  
ATOM   2220  OD1 ASP B  73      11.732 355.639  85.936  1.00  0.00           O  
ATOM   2221  OD2 ASP B  73       9.640 354.905  85.872  1.00  0.00           O  
ATOM   2222  N   THR B  74      12.244 355.092  89.152  1.00  0.00           N  
ATOM   2223  CA  THR B  74      11.818 355.838  90.336  1.00  0.00           C  
ATOM   2224  C   THR B  74      10.402 356.437  90.207  1.00  0.00           C  
ATOM   2225  O   THR B  74       9.709 356.517  91.222  1.00  0.00           O  
ATOM   2226  CB  THR B  74      12.806 356.993  90.657  1.00  0.00           C  
ATOM   2227  OG1 THR B  74      12.777 358.029  89.689  1.00  0.00           O  
ATOM   2228  CG2 THR B  74      14.260 356.535  90.844  1.00  0.00           C  
ATOM   2229  N   SER B  75       9.997 356.831  88.985  1.00  0.00           N  
ATOM   2230  CA  SER B  75       8.701 357.460  88.713  1.00  0.00           C  
ATOM   2231  C   SER B  75       7.539 356.454  88.797  1.00  0.00           C  
ATOM   2232  O   SER B  75       6.523 356.758  89.422  1.00  0.00           O  
ATOM   2233  CB  SER B  75       8.767 358.182  87.351  1.00  0.00           C  
ATOM   2234  OG  SER B  75       7.574 358.891  87.072  1.00  0.00           O  
ATOM   2235  N   THR B  76       7.734 355.262  88.206  1.00  0.00           N  
ATOM   2236  CA  THR B  76       6.782 354.151  88.255  1.00  0.00           C  
ATOM   2237  C   THR B  76       6.841 353.375  89.594  1.00  0.00           C  
ATOM   2238  O   THR B  76       5.841 352.764  89.973  1.00  0.00           O  
ATOM   2239  CB  THR B  76       7.019 353.153  87.086  1.00  0.00           C  
ATOM   2240  OG1 THR B  76       7.062 353.858  85.861  1.00  0.00           O  
ATOM   2241  CG2 THR B  76       5.935 352.076  86.909  1.00  0.00           C  
ATOM   2242  N   SER B  77       7.990 353.450  90.297  1.00  0.00           N  
ATOM   2243  CA  SER B  77       8.286 352.814  91.589  1.00  0.00           C  
ATOM   2244  C   SER B  77       8.292 351.273  91.474  1.00  0.00           C  
ATOM   2245  O   SER B  77       7.622 350.584  92.246  1.00  0.00           O  
ATOM   2246  CB  SER B  77       7.358 353.386  92.693  1.00  0.00           C  
ATOM   2247  OG  SER B  77       7.712 352.944  93.988  1.00  0.00           O  
ATOM   2248  N   THR B  78       9.026 350.767  90.468  1.00  0.00           N  
ATOM   2249  CA  THR B  78       9.058 349.354  90.091  1.00  0.00           C  
ATOM   2250  C   THR B  78      10.472 348.921  89.672  1.00  0.00           C  
ATOM   2251  O   THR B  78      11.212 349.687  89.057  1.00  0.00           O  
ATOM   2252  CB  THR B  78       8.114 349.063  88.890  1.00  0.00           C  
ATOM   2253  OG1 THR B  78       8.383 349.921  87.798  1.00  0.00           O  
ATOM   2254  CG2 THR B  78       6.621 349.163  89.234  1.00  0.00           C  
ATOM   2255  N   ALA B  79      10.781 347.661  90.015  1.00  0.00           N  
ATOM   2256  CA  ALA B  79      11.969 346.915  89.614  1.00  0.00           C  
ATOM   2257  C   ALA B  79      11.562 345.799  88.644  1.00  0.00           C  
ATOM   2258  O   ALA B  79      10.415 345.350  88.665  1.00  0.00           O  
ATOM   2259  CB  ALA B  79      12.612 346.311  90.870  1.00  0.00           C  
ATOM   2260  N   TYR B  80      12.513 345.368  87.806  1.00  0.00           N  
ATOM   2261  CA  TYR B  80      12.280 344.397  86.741  1.00  0.00           C  
ATOM   2262  C   TYR B  80      13.467 343.443  86.604  1.00  0.00           C  
ATOM   2263  O   TYR B  80      14.615 343.843  86.811  1.00  0.00           O  
ATOM   2264  CB  TYR B  80      12.078 345.139  85.404  1.00  0.00           C  
ATOM   2265  CG  TYR B  80      10.903 346.097  85.353  1.00  0.00           C  
ATOM   2266  CD1 TYR B  80       9.592 345.594  85.242  1.00  0.00           C  
ATOM   2267  CE1 TYR B  80       8.499 346.479  85.173  1.00  0.00           C  
ATOM   2268  CZ  TYR B  80       8.716 347.870  85.206  1.00  0.00           C  
ATOM   2269  OH  TYR B  80       7.657 348.727  85.104  1.00  0.00           O  
ATOM   2270  CD2 TYR B  80      11.115 347.490  85.417  1.00  0.00           C  
ATOM   2271  CE2 TYR B  80      10.023 348.375  85.339  1.00  0.00           C  
ATOM   2272  N   MET B  81      13.148 342.217  86.174  1.00  0.00           N  
ATOM   2273  CA  MET B  81      14.090 341.235  85.662  1.00  0.00           C  
ATOM   2274  C   MET B  81      13.444 340.584  84.437  1.00  0.00           C  
ATOM   2275  O   MET B  81      12.320 340.096  84.534  1.00  0.00           O  
ATOM   2276  CB  MET B  81      14.435 340.202  86.754  1.00  0.00           C  
ATOM   2277  CG  MET B  81      15.350 339.050  86.283  1.00  0.00           C  
ATOM   2278  SD  MET B  81      14.810 337.403  86.801  1.00  0.00           S  
ATOM   2279  CE  MET B  81      13.355 337.197  85.733  1.00  0.00           C  
ATOM   2280  N   GLU B  82      14.192 340.555  83.327  1.00  0.00           N  
ATOM   2281  CA  GLU B  82      13.811 339.907  82.078  1.00  0.00           C  
ATOM   2282  C   GLU B  82      14.970 339.028  81.591  1.00  0.00           C  
ATOM   2283  O   GLU B  82      16.139 339.382  81.745  1.00  0.00           O  
ATOM   2284  CB  GLU B  82      13.332 340.960  81.065  1.00  0.00           C  
ATOM   2285  CG  GLU B  82      14.325 342.098  80.766  1.00  0.00           C  
ATOM   2286  CD  GLU B  82      13.748 343.093  79.764  1.00  0.00           C  
ATOM   2287  OE1 GLU B  82      12.768 343.778  80.135  1.00  0.00           O  
ATOM   2288  OE2 GLU B  82      14.293 343.139  78.640  1.00  0.00           O  
ATOM   2289  N   LEU B  83      14.597 337.854  81.071  1.00  0.00           N  
ATOM   2290  CA  LEU B  83      15.449 336.675  80.972  1.00  0.00           C  
ATOM   2291  C   LEU B  83      15.184 335.950  79.642  1.00  0.00           C  
ATOM   2292  O   LEU B  83      14.083 336.047  79.099  1.00  0.00           O  
ATOM   2293  CB  LEU B  83      15.123 335.817  82.219  1.00  0.00           C  
ATOM   2294  CG  LEU B  83      15.945 334.533  82.415  1.00  0.00           C  
ATOM   2295  CD1 LEU B  83      17.425 334.876  82.621  1.00  0.00           C  
ATOM   2296  CD2 LEU B  83      15.381 333.694  83.577  1.00  0.00           C  
ATOM   2297  N   ARG B  84      16.212 335.253  79.133  1.00  0.00           N  
ATOM   2298  CA  ARG B  84      16.232 334.670  77.788  1.00  0.00           C  
ATOM   2299  C   ARG B  84      17.260 333.534  77.702  1.00  0.00           C  
ATOM   2300  O   ARG B  84      18.229 333.524  78.461  1.00  0.00           O  
ATOM   2301  CB  ARG B  84      16.505 335.780  76.743  1.00  0.00           C  
ATOM   2302  CG  ARG B  84      17.800 336.586  76.979  1.00  0.00           C  
ATOM   2303  CD  ARG B  84      17.881 337.893  76.172  1.00  0.00           C  
ATOM   2304  NE  ARG B  84      16.860 338.877  76.569  1.00  0.00           N  
ATOM   2305  CZ  ARG B  84      16.778 339.552  77.729  1.00  0.00           C  
ATOM   2306  NH1 ARG B  84      15.775 340.422  77.899  1.00  0.00           N  
ATOM   2307  NH2 ARG B  84      17.669 339.383  78.716  1.00  0.00           N  
ATOM   2308  N   SER B  85      17.018 332.604  76.759  1.00  0.00           N  
ATOM   2309  CA  SER B  85      17.797 331.389  76.495  1.00  0.00           C  
ATOM   2310  C   SER B  85      17.757 330.420  77.697  1.00  0.00           C  
ATOM   2311  O   SER B  85      18.804 330.039  78.223  1.00  0.00           O  
ATOM   2312  CB  SER B  85      19.221 331.752  76.003  1.00  0.00           C  
ATOM   2313  OG  SER B  85      19.903 330.618  75.500  1.00  0.00           O  
ATOM   2314  N   LEU B  86      16.529 330.108  78.149  1.00  0.00           N  
ATOM   2315  CA  LEU B  86      16.229 329.506  79.453  1.00  0.00           C  
ATOM   2316  C   LEU B  86      16.863 328.126  79.699  1.00  0.00           C  
ATOM   2317  O   LEU B  86      17.003 327.333  78.769  1.00  0.00           O  
ATOM   2318  CB  LEU B  86      14.701 329.430  79.664  1.00  0.00           C  
ATOM   2319  CG  LEU B  86      13.927 330.748  79.457  1.00  0.00           C  
ATOM   2320  CD1 LEU B  86      12.437 330.590  79.813  1.00  0.00           C  
ATOM   2321  CD2 LEU B  86      14.553 331.937  80.195  1.00  0.00           C  
ATOM   2322  N   ARG B  87      17.206 327.889  80.974  1.00  0.00           N  
ATOM   2323  CA  ARG B  87      17.857 326.682  81.483  1.00  0.00           C  
ATOM   2324  C   ARG B  87      16.995 326.001  82.559  1.00  0.00           C  
ATOM   2325  O   ARG B  87      16.046 326.600  83.068  1.00  0.00           O  
ATOM   2326  CB  ARG B  87      19.206 327.092  82.111  1.00  0.00           C  
ATOM   2327  CG  ARG B  87      20.209 327.700  81.122  1.00  0.00           C  
ATOM   2328  CD  ARG B  87      21.543 328.010  81.811  1.00  0.00           C  
ATOM   2329  NE  ARG B  87      22.475 328.711  80.921  1.00  0.00           N  
ATOM   2330  CZ  ARG B  87      23.715 329.096  81.265  1.00  0.00           C  
ATOM   2331  NH1 ARG B  87      24.467 329.758  80.375  1.00  0.00           N  
ATOM   2332  NH2 ARG B  87      24.210 328.836  82.485  1.00  0.00           N  
ATOM   2333  N   SER B  88      17.408 324.781  82.948  1.00  0.00           N  
ATOM   2334  CA  SER B  88      16.918 324.066  84.134  1.00  0.00           C  
ATOM   2335  C   SER B  88      17.272 324.782  85.462  1.00  0.00           C  
ATOM   2336  O   SER B  88      16.556 324.604  86.445  1.00  0.00           O  
ATOM   2337  CB  SER B  88      17.453 322.619  84.087  1.00  0.00           C  
ATOM   2338  OG  SER B  88      16.928 321.821  85.129  1.00  0.00           O  
ATOM   2339  N   ASP B  89      18.321 325.629  85.446  1.00  0.00           N  
ATOM   2340  CA  ASP B  89      18.666 326.600  86.496  1.00  0.00           C  
ATOM   2341  C   ASP B  89      17.531 327.604  86.775  1.00  0.00           C  
ATOM   2342  O   ASP B  89      17.339 328.006  87.920  1.00  0.00           O  
ATOM   2343  CB  ASP B  89      19.948 327.412  86.173  1.00  0.00           C  
ATOM   2344  CG  ASP B  89      21.159 326.608  85.685  1.00  0.00           C  
ATOM   2345  OD1 ASP B  89      21.981 327.217  84.964  1.00  0.00           O  
ATOM   2346  OD2 ASP B  89      21.301 325.444  86.115  1.00  0.00           O  
ATOM   2347  N   ASP B  90      16.816 327.979  85.701  1.00  0.00           N  
ATOM   2348  CA  ASP B  90      15.741 328.970  85.666  1.00  0.00           C  
ATOM   2349  C   ASP B  90      14.355 328.375  86.009  1.00  0.00           C  
ATOM   2350  O   ASP B  90      13.381 329.129  86.042  1.00  0.00           O  
ATOM   2351  CB  ASP B  90      15.739 329.768  84.332  1.00  0.00           C  
ATOM   2352  CG  ASP B  90      17.112 330.320  83.905  1.00  0.00           C  
ATOM   2353  OD1 ASP B  90      17.938 330.637  84.793  1.00  0.00           O  
ATOM   2354  OD2 ASP B  90      17.304 330.485  82.681  1.00  0.00           O  
ATOM   2355  N   THR B  91      14.284 327.065  86.316  1.00  0.00           N  
ATOM   2356  CA  THR B  91      13.136 326.423  86.963  1.00  0.00           C  
ATOM   2357  C   THR B  91      13.240 326.671  88.482  1.00  0.00           C  
ATOM   2358  O   THR B  91      14.035 326.012  89.156  1.00  0.00           O  
ATOM   2359  CB  THR B  91      13.113 324.889  86.705  1.00  0.00           C  
ATOM   2360  OG1 THR B  91      12.969 324.650  85.320  1.00  0.00           O  
ATOM   2361  CG2 THR B  91      11.997 324.111  87.430  1.00  0.00           C  
ATOM   2362  N   ALA B  92      12.474 327.654  88.979  1.00  0.00           N  
ATOM   2363  CA  ALA B  92      12.549 328.155  90.352  1.00  0.00           C  
ATOM   2364  C   ALA B  92      11.375 329.094  90.663  1.00  0.00           C  
ATOM   2365  O   ALA B  92      10.642 329.489  89.755  1.00  0.00           O  
ATOM   2366  CB  ALA B  92      13.890 328.889  90.558  1.00  0.00           C  
ATOM   2367  N   VAL B  93      11.241 329.456  91.949  1.00  0.00           N  
ATOM   2368  CA  VAL B  93      10.287 330.450  92.438  1.00  0.00           C  
ATOM   2369  C   VAL B  93      11.024 331.794  92.589  1.00  0.00           C  
ATOM   2370  O   VAL B  93      12.029 331.847  93.294  1.00  0.00           O  
ATOM   2371  CB  VAL B  93       9.697 330.048  93.820  1.00  0.00           C  
ATOM   2372  CG1 VAL B  93       8.620 331.032  94.315  1.00  0.00           C  
ATOM   2373  CG2 VAL B  93       9.114 328.623  93.799  1.00  0.00           C  
ATOM   2374  N   TYR B  94      10.537 332.834  91.897  1.00  0.00           N  
ATOM   2375  CA  TYR B  94      11.208 334.129  91.742  1.00  0.00           C  
ATOM   2376  C   TYR B  94      10.701 335.150  92.772  1.00  0.00           C  
ATOM   2377  O   TYR B  94       9.517 335.140  93.106  1.00  0.00           O  
ATOM   2378  CB  TYR B  94      10.996 334.627  90.293  1.00  0.00           C  
ATOM   2379  CG  TYR B  94      11.879 333.946  89.255  1.00  0.00           C  
ATOM   2380  CD1 TYR B  94      11.793 332.555  89.028  1.00  0.00           C  
ATOM   2381  CE1 TYR B  94      12.668 331.918  88.130  1.00  0.00           C  
ATOM   2382  CZ  TYR B  94      13.606 332.677  87.407  1.00  0.00           C  
ATOM   2383  OH  TYR B  94      14.468 332.070  86.542  1.00  0.00           O  
ATOM   2384  CD2 TYR B  94      12.813 334.702  88.516  1.00  0.00           C  
ATOM   2385  CE2 TYR B  94      13.658 334.069  87.584  1.00  0.00           C  
ATOM   2386  N   TYR B  95      11.624 336.004  93.249  1.00  0.00           N  
ATOM   2387  CA  TYR B  95      11.420 336.982  94.319  1.00  0.00           C  
ATOM   2388  C   TYR B  95      12.171 338.291  94.032  1.00  0.00           C  
ATOM   2389  O   TYR B  95      13.227 338.268  93.400  1.00  0.00           O  
ATOM   2390  CB  TYR B  95      11.947 336.407  95.655  1.00  0.00           C  
ATOM   2391  CG  TYR B  95      11.206 335.205  96.207  1.00  0.00           C  
ATOM   2392  CD1 TYR B  95      11.640 333.899  95.903  1.00  0.00           C  
ATOM   2393  CE1 TYR B  95      10.950 332.789  96.424  1.00  0.00           C  
ATOM   2394  CZ  TYR B  95       9.838 332.977  97.268  1.00  0.00           C  
ATOM   2395  OH  TYR B  95       9.180 331.896  97.773  1.00  0.00           O  
ATOM   2396  CD2 TYR B  95      10.089 335.392  97.046  1.00  0.00           C  
ATOM   2397  CE2 TYR B  95       9.410 334.281  97.582  1.00  0.00           C  
ATOM   2398  N   CYS B  96      11.655 339.389  94.604  1.00  0.00           N  
ATOM   2399  CA  CYS B  96      12.353 340.670  94.760  1.00  0.00           C  
ATOM   2400  C   CYS B  96      12.500 340.987  96.260  1.00  0.00           C  
ATOM   2401  O   CYS B  96      11.673 340.544  97.058  1.00  0.00           O  
ATOM   2402  SG  CYS B  96       9.839 341.990  94.390  1.00  0.00           S  
ATOM   2403  CB  CYS B  96      11.599 341.775  93.993  1.00  0.00           C  
ATOM   2404  N   ALA B  97      13.564 341.731  96.612  1.00  0.00           N  
ATOM   2405  CA  ALA B  97      13.967 341.986  98.001  1.00  0.00           C  
ATOM   2406  C   ALA B  97      14.665 343.350  98.169  1.00  0.00           C  
ATOM   2407  O   ALA B  97      14.772 344.114  97.208  1.00  0.00           O  
ATOM   2408  CB  ALA B  97      14.833 340.809  98.490  1.00  0.00           C  
ATOM   2409  N   ARG B  98      15.105 343.635  99.408  1.00  0.00           N  
ATOM   2410  CA  ARG B  98      15.690 344.911  99.830  1.00  0.00           C  
ATOM   2411  C   ARG B  98      16.744 344.680 100.939  1.00  0.00           C  
ATOM   2412  O   ARG B  98      16.929 343.538 101.369  1.00  0.00           O  
ATOM   2413  CB  ARG B  98      14.529 345.841 100.266  1.00  0.00           C  
ATOM   2414  CG  ARG B  98      14.839 347.346 100.225  1.00  0.00           C  
ATOM   2415  CD  ARG B  98      13.705 348.205 100.793  1.00  0.00           C  
ATOM   2416  NE  ARG B  98      13.653 348.130 102.260  1.00  0.00           N  
ATOM   2417  CZ  ARG B  98      12.965 348.971 103.048  1.00  0.00           C  
ATOM   2418  NH1 ARG B  98      12.280 350.005 102.547  1.00  0.00           N  
ATOM   2419  NH2 ARG B  98      12.960 348.775 104.367  1.00  0.00           N  
ATOM   2420  N   ALA B  99      17.420 345.757 101.379  1.00  0.00           N  
ATOM   2421  CA  ALA B  99      18.372 345.765 102.495  1.00  0.00           C  
ATOM   2422  C   ALA B  99      18.145 347.005 103.380  1.00  0.00           C  
ATOM   2423  O   ALA B  99      18.223 348.127 102.878  1.00  0.00           O  
ATOM   2424  CB  ALA B  99      19.808 345.725 101.947  1.00  0.00           C  
ATOM   2425  N   ASN B 100      17.880 346.770 104.678  1.00  0.00           N  
ATOM   2426  CA  ASN B 100      17.579 347.766 105.718  1.00  0.00           C  
ATOM   2427  C   ASN B 100      17.588 347.075 107.107  1.00  0.00           C  
ATOM   2428  O   ASN B 100      18.013 345.925 107.217  1.00  0.00           O  
ATOM   2429  CB  ASN B 100      16.211 348.457 105.422  1.00  0.00           C  
ATOM   2430  CG  ASN B 100      15.959 349.764 106.190  1.00  0.00           C  
ATOM   2431  OD1 ASN B 100      16.837 350.616 106.296  1.00  0.00           O  
ATOM   2432  ND2 ASN B 100      14.761 349.916 106.760  1.00  0.00           N  
ATOM   2433  N   TRP B 101      17.101 347.781 108.144  1.00  0.00           N  
ATOM   2434  CA  TRP B 101      16.743 347.275 109.475  1.00  0.00           C  
ATOM   2435  C   TRP B 101      15.549 346.291 109.466  1.00  0.00           C  
ATOM   2436  O   TRP B 101      15.421 345.499 110.395  1.00  0.00           O  
ATOM   2437  CB  TRP B 101      16.458 348.498 110.383  1.00  0.00           C  
ATOM   2438  CG  TRP B 101      15.998 348.249 111.795  1.00  0.00           C  
ATOM   2439  CD1 TRP B 101      16.586 347.407 112.672  1.00  0.00           C  
ATOM   2440  CD2 TRP B 101      14.894 348.868 112.527  1.00  0.00           C  
ATOM   2441  NE1 TRP B 101      15.915 347.428 113.875  1.00  0.00           N  
ATOM   2442  CE2 TRP B 101      14.864 348.320 113.848  1.00  0.00           C  
ATOM   2443  CE3 TRP B 101      13.907 349.832 112.211  1.00  0.00           C  
ATOM   2444  CZ2 TRP B 101      13.904 348.706 114.801  1.00  0.00           C  
ATOM   2445  CZ3 TRP B 101      12.941 350.227 113.158  1.00  0.00           C  
ATOM   2446  CH2 TRP B 101      12.938 349.667 114.451  1.00  0.00           C  
ATOM   2447  N   LEU B 102      14.707 346.343 108.423  1.00  0.00           N  
ATOM   2448  CA  LEU B 102      13.588 345.429 108.201  1.00  0.00           C  
ATOM   2449  C   LEU B 102      13.272 345.423 106.706  1.00  0.00           C  
ATOM   2450  O   LEU B 102      13.211 346.495 106.104  1.00  0.00           O  
ATOM   2451  CB  LEU B 102      12.365 345.858 109.041  1.00  0.00           C  
ATOM   2452  CG  LEU B 102      11.141 344.912 108.950  1.00  0.00           C  
ATOM   2453  CD1 LEU B 102      11.452 343.507 109.511  1.00  0.00           C  
ATOM   2454  CD2 LEU B 102       9.887 345.543 109.592  1.00  0.00           C  
ATOM   2455  N   ASP B 103      13.060 344.221 106.147  1.00  0.00           N  
ATOM   2456  CA  ASP B 103      12.828 343.997 104.718  1.00  0.00           C  
ATOM   2457  C   ASP B 103      11.680 343.010 104.493  1.00  0.00           C  
ATOM   2458  O   ASP B 103      11.474 342.104 105.303  1.00  0.00           O  
ATOM   2459  CB  ASP B 103      14.104 343.548 103.970  1.00  0.00           C  
ATOM   2460  CG  ASP B 103      15.264 344.526 104.151  1.00  0.00           C  
ATOM   2461  OD1 ASP B 103      16.319 344.086 104.658  1.00  0.00           O  
ATOM   2462  OD2 ASP B 103      15.076 345.696 103.747  1.00  0.00           O  
ATOM   2463  N   TYR B 104      10.973 343.222 103.374  1.00  0.00           N  
ATOM   2464  CA  TYR B 104       9.834 342.431 102.920  1.00  0.00           C  
ATOM   2465  C   TYR B 104      10.159 341.857 101.532  1.00  0.00           C  
ATOM   2466  O   TYR B 104      10.777 342.541 100.715  1.00  0.00           O  
ATOM   2467  CB  TYR B 104       8.584 343.339 102.894  1.00  0.00           C  
ATOM   2468  CG  TYR B 104       7.250 342.623 102.783  1.00  0.00           C  
ATOM   2469  CD1 TYR B 104       6.788 342.160 101.537  1.00  0.00           C  
ATOM   2470  CE1 TYR B 104       5.558 341.482 101.439  1.00  0.00           C  
ATOM   2471  CZ  TYR B 104       4.772 341.280 102.589  1.00  0.00           C  
ATOM   2472  OH  TYR B 104       3.573 340.638 102.488  1.00  0.00           O  
ATOM   2473  CD2 TYR B 104       6.453 342.432 103.932  1.00  0.00           C  
ATOM   2474  CE2 TYR B 104       5.219 341.760 103.837  1.00  0.00           C  
ATOM   2475  N   TRP B 105       9.732 340.608 101.300  1.00  0.00           N  
ATOM   2476  CA  TRP B 105       9.866 339.899 100.027  1.00  0.00           C  
ATOM   2477  C   TRP B 105       8.473 339.544  99.493  1.00  0.00           C  
ATOM   2478  O   TRP B 105       7.549 339.339 100.282  1.00  0.00           O  
ATOM   2479  CB  TRP B 105      10.677 338.601 100.217  1.00  0.00           C  
ATOM   2480  CG  TRP B 105      12.143 338.689 100.535  1.00  0.00           C  
ATOM   2481  CD1 TRP B 105      12.744 339.510 101.431  1.00  0.00           C  
ATOM   2482  NE1 TRP B 105      14.091 339.237 101.485  1.00  0.00           N  
ATOM   2483  CE2 TRP B 105      14.432 338.190 100.662  1.00  0.00           C  
ATOM   2484  CD2 TRP B 105      13.204 337.822 100.032  1.00  0.00           C  
ATOM   2485  CE3 TRP B 105      13.255 336.750  99.112  1.00  0.00           C  
ATOM   2486  CZ3 TRP B 105      14.465 336.084  98.834  1.00  0.00           C  
ATOM   2487  CZ2 TRP B 105      15.643 337.532 100.404  1.00  0.00           C  
ATOM   2488  CH2 TRP B 105      15.651 336.468  99.487  1.00  0.00           C  
ATOM   2489  N   GLY B 106       8.364 339.435  98.160  1.00  0.00           N  
ATOM   2490  CA  GLY B 106       7.121 339.098  97.465  1.00  0.00           C  
ATOM   2491  C   GLY B 106       6.675 337.650  97.709  1.00  0.00           C  
ATOM   2492  O   GLY B 106       7.423 336.822  98.223  1.00  0.00           O  
ATOM   2493  N   GLN B 107       5.426 337.362  97.317  1.00  0.00           N  
ATOM   2494  CA  GLN B 107       4.706 336.104  97.540  1.00  0.00           C  
ATOM   2495  C   GLN B 107       5.264 334.848  96.830  1.00  0.00           C  
ATOM   2496  O   GLN B 107       4.799 333.749  97.128  1.00  0.00           O  
ATOM   2497  CB  GLN B 107       3.227 336.341  97.163  1.00  0.00           C  
ATOM   2498  CG  GLN B 107       2.506 337.306  98.124  1.00  0.00           C  
ATOM   2499  CD  GLN B 107       1.124 337.700  97.605  1.00  0.00           C  
ATOM   2500  OE1 GLN B 107       1.014 338.452  96.639  1.00  0.00           O  
ATOM   2501  NE2 GLN B 107       0.066 337.208  98.249  1.00  0.00           N  
ATOM   2502  N   GLY B 108       6.229 335.024  95.911  1.00  0.00           N  
ATOM   2503  CA  GLY B 108       6.798 333.982  95.064  1.00  0.00           C  
ATOM   2504  C   GLY B 108       5.953 333.813  93.789  1.00  0.00           C  
ATOM   2505  O   GLY B 108       4.723 333.832  93.846  1.00  0.00           O  
ATOM   2506  N   THR B 109       6.626 333.604  92.646  1.00  0.00           N  
ATOM   2507  CA  THR B 109       6.007 333.253  91.365  1.00  0.00           C  
ATOM   2508  C   THR B 109       6.854 332.152  90.700  1.00  0.00           C  
ATOM   2509  O   THR B 109       8.036 332.356  90.416  1.00  0.00           O  
ATOM   2510  CB  THR B 109       5.870 334.469  90.403  1.00  0.00           C  
ATOM   2511  OG1 THR B 109       7.110 335.087  90.104  1.00  0.00           O  
ATOM   2512  CG2 THR B 109       4.893 335.542  90.896  1.00  0.00           C  
ATOM   2513  N   THR B 110       6.229 330.979  90.506  1.00  0.00           N  
ATOM   2514  CA  THR B 110       6.877 329.756  90.039  1.00  0.00           C  
ATOM   2515  C   THR B 110       7.005 329.723  88.505  1.00  0.00           C  
ATOM   2516  O   THR B 110       6.005 329.540  87.809  1.00  0.00           O  
ATOM   2517  CB  THR B 110       6.098 328.492  90.498  1.00  0.00           C  
ATOM   2518  OG1 THR B 110       5.934 328.527  91.903  1.00  0.00           O  
ATOM   2519  CG2 THR B 110       6.769 327.152  90.134  1.00  0.00           C  
ATOM   2520  N   VAL B 111       8.248 329.873  88.021  1.00  0.00           N  
ATOM   2521  CA  VAL B 111       8.629 329.635  86.631  1.00  0.00           C  
ATOM   2522  C   VAL B 111       9.073 328.165  86.510  1.00  0.00           C  
ATOM   2523  O   VAL B 111       9.805 327.680  87.375  1.00  0.00           O  
ATOM   2524  CB  VAL B 111       9.829 330.536  86.206  1.00  0.00           C  
ATOM   2525  CG1 VAL B 111      10.355 330.260  84.780  1.00  0.00           C  
ATOM   2526  CG2 VAL B 111       9.496 332.033  86.333  1.00  0.00           C  
ATOM   2527  N   THR B 112       8.643 327.498  85.432  1.00  0.00           N  
ATOM   2528  CA  THR B 112       9.079 326.146  85.085  1.00  0.00           C  
ATOM   2529  C   THR B 112       9.583 326.155  83.633  1.00  0.00           C  
ATOM   2530  O   THR B 112       8.971 326.794  82.778  1.00  0.00           O  
ATOM   2531  CB  THR B 112       7.938 325.103  85.246  1.00  0.00           C  
ATOM   2532  OG1 THR B 112       6.907 325.225  84.281  1.00  0.00           O  
ATOM   2533  CG2 THR B 112       7.316 325.091  86.652  1.00  0.00           C  
ATOM   2534  N   VAL B 113      10.717 325.476  83.405  1.00  0.00           N  
ATOM   2535  CA  VAL B 113      11.421 325.445  82.127  1.00  0.00           C  
ATOM   2536  C   VAL B 113      11.687 323.973  81.769  1.00  0.00           C  
ATOM   2537  O   VAL B 113      12.670 323.389  82.229  1.00  0.00           O  
ATOM   2538  CB  VAL B 113      12.765 326.231  82.194  1.00  0.00           C  
ATOM   2539  CG1 VAL B 113      13.516 326.248  80.850  1.00  0.00           C  
ATOM   2540  CG2 VAL B 113      12.565 327.676  82.682  1.00  0.00           C  
ATOM   2541  N   SER B 114      10.780 323.396  80.968  1.00  0.00           N  
ATOM   2542  CA  SER B 114      10.864 322.022  80.474  1.00  0.00           C  
ATOM   2543  C   SER B 114      10.012 321.887  79.206  1.00  0.00           C  
ATOM   2544  O   SER B 114       8.935 322.477  79.125  1.00  0.00           O  
ATOM   2545  CB  SER B 114      10.454 321.025  81.582  1.00  0.00           C  
ATOM   2546  OG  SER B 114      10.473 319.684  81.129  1.00  0.00           O  
ATOM   2547  N   SER B 115      10.520 321.094  78.246  1.00  0.00           N  
ATOM   2548  CA  SER B 115       9.908 320.824  76.940  1.00  0.00           C  
ATOM   2549  C   SER B 115       8.553 320.086  76.987  1.00  0.00           C  
ATOM   2550  O   SER B 115       7.860 320.068  75.970  1.00  0.00           O  
ATOM   2551  CB  SER B 115      10.922 320.059  76.067  1.00  0.00           C  
ATOM   2552  OG  SER B 115      11.913 320.943  75.585  1.00  0.00           O  
ATOM   2553  N   ALA B 116       8.190 319.529  78.157  1.00  0.00           N  
ATOM   2554  CA  ALA B 116       6.903 318.897  78.456  1.00  0.00           C  
ATOM   2555  C   ALA B 116       5.703 319.830  78.216  1.00  0.00           C  
ATOM   2556  O   ALA B 116       5.758 321.008  78.577  1.00  0.00           O  
ATOM   2557  CB  ALA B 116       6.930 318.429  79.917  1.00  0.00           C  
ATOM   2558  N   SER B 117       4.649 319.278  77.596  1.00  0.00           N  
ATOM   2559  CA  SER B 117       3.425 319.996  77.244  1.00  0.00           C  
ATOM   2560  C   SER B 117       2.496 320.157  78.461  1.00  0.00           C  
ATOM   2561  O   SER B 117       2.390 319.236  79.273  1.00  0.00           O  
ATOM   2562  CB  SER B 117       2.733 319.238  76.093  1.00  0.00           C  
ATOM   2563  OG  SER B 117       1.603 319.937  75.611  1.00  0.00           O  
ATOM   2564  N   THR B 118       1.822 321.318  78.531  1.00  0.00           N  
ATOM   2565  CA  THR B 118       0.816 321.662  79.540  1.00  0.00           C  
ATOM   2566  C   THR B 118      -0.425 320.750  79.447  1.00  0.00           C  
ATOM   2567  O   THR B 118      -0.866 320.434  78.340  1.00  0.00           O  
ATOM   2568  CB  THR B 118       0.367 323.139  79.372  1.00  0.00           C  
ATOM   2569  OG1 THR B 118       1.501 323.975  79.497  1.00  0.00           O  
ATOM   2570  CG2 THR B 118      -0.700 323.643  80.362  1.00  0.00           C  
ATOM   2571  N   LYS B 119      -0.941 320.331  80.612  1.00  0.00           N  
ATOM   2572  CA  LYS B 119      -1.986 319.313  80.723  1.00  0.00           C  
ATOM   2573  C   LYS B 119      -2.828 319.548  81.988  1.00  0.00           C  
ATOM   2574  O   LYS B 119      -2.275 319.935  83.017  1.00  0.00           O  
ATOM   2575  CB  LYS B 119      -1.297 317.925  80.704  1.00  0.00           C  
ATOM   2576  CG  LYS B 119      -2.217 316.704  80.900  1.00  0.00           C  
ATOM   2577  CD  LYS B 119      -3.177 316.399  79.743  1.00  0.00           C  
ATOM   2578  CE  LYS B 119      -2.461 315.880  78.487  1.00  0.00           C  
ATOM   2579  NZ  LYS B 119      -3.430 315.453  77.465  1.00  0.00           N  
ATOM   2580  N   GLY B 120      -4.137 319.263  81.892  1.00  0.00           N  
ATOM   2581  CA  GLY B 120      -5.089 319.332  83.002  1.00  0.00           C  
ATOM   2582  C   GLY B 120      -5.295 317.931  83.619  1.00  0.00           C  
ATOM   2583  O   GLY B 120      -5.270 316.946  82.882  1.00  0.00           O  
ATOM   2584  N   PRO B 121      -5.526 317.829  84.950  1.00  0.00           N  
ATOM   2585  CA  PRO B 121      -5.579 316.560  85.705  1.00  0.00           C  
ATOM   2586  C   PRO B 121      -6.804 315.675  85.432  1.00  0.00           C  
ATOM   2587  O   PRO B 121      -7.858 316.169  85.029  1.00  0.00           O  
ATOM   2588  CD  PRO B 121      -5.650 318.967  85.856  1.00  0.00           C  
ATOM   2589  CB  PRO B 121      -5.568 317.014  87.176  1.00  0.00           C  
ATOM   2590  CG  PRO B 121      -6.191 318.396  87.157  1.00  0.00           C  
ATOM   2591  N   SER B 122      -6.622 314.383  85.742  1.00  0.00           N  
ATOM   2592  CA  SER B 122      -7.666 313.372  85.861  1.00  0.00           C  
ATOM   2593  C   SER B 122      -7.497 312.698  87.233  1.00  0.00           C  
ATOM   2594  O   SER B 122      -6.415 312.183  87.520  1.00  0.00           O  
ATOM   2595  CB  SER B 122      -7.525 312.344  84.722  1.00  0.00           C  
ATOM   2596  OG  SER B 122      -8.043 312.869  83.517  1.00  0.00           O  
ATOM   2597  N   VAL B 123      -8.559 312.723  88.056  1.00  0.00           N  
ATOM   2598  CA  VAL B 123      -8.555 312.171  89.414  1.00  0.00           C  
ATOM   2599  C   VAL B 123      -9.212 310.778  89.411  1.00  0.00           C  
ATOM   2600  O   VAL B 123     -10.270 310.599  88.805  1.00  0.00           O  
ATOM   2601  CB  VAL B 123      -9.322 313.086  90.410  1.00  0.00           C  
ATOM   2602  CG1 VAL B 123      -9.373 312.543  91.855  1.00  0.00           C  
ATOM   2603  CG2 VAL B 123      -8.728 314.506  90.428  1.00  0.00           C  
ATOM   2604  N   PHE B 124      -8.555 309.830  90.094  1.00  0.00           N  
ATOM   2605  CA  PHE B 124      -8.915 308.417  90.144  1.00  0.00           C  
ATOM   2606  C   PHE B 124      -9.072 307.985  91.616  1.00  0.00           C  
ATOM   2607  O   PHE B 124      -8.083 308.030  92.347  1.00  0.00           O  
ATOM   2608  CB  PHE B 124      -7.787 307.618  89.463  1.00  0.00           C  
ATOM   2609  CG  PHE B 124      -7.638 307.897  87.977  1.00  0.00           C  
ATOM   2610  CD1 PHE B 124      -8.610 307.436  87.064  1.00  0.00           C  
ATOM   2611  CD2 PHE B 124      -6.606 308.739  87.509  1.00  0.00           C  
ATOM   2612  CE1 PHE B 124      -8.505 307.751  85.716  1.00  0.00           C  
ATOM   2613  CE2 PHE B 124      -6.517 309.043  86.157  1.00  0.00           C  
ATOM   2614  CZ  PHE B 124      -7.458 308.544  85.264  1.00  0.00           C  
ATOM   2615  N   PRO B 125     -10.298 307.586  92.037  1.00  0.00           N  
ATOM   2616  CA  PRO B 125     -10.572 307.054  93.388  1.00  0.00           C  
ATOM   2617  C   PRO B 125      -9.737 305.849  93.851  1.00  0.00           C  
ATOM   2618  O   PRO B 125      -9.227 305.083  93.033  1.00  0.00           O  
ATOM   2619  CD  PRO B 125     -11.545 307.719  91.278  1.00  0.00           C  
ATOM   2620  CB  PRO B 125     -12.045 306.644  93.318  1.00  0.00           C  
ATOM   2621  CG  PRO B 125     -12.653 307.595  92.308  1.00  0.00           C  
ATOM   2622  N   LEU B 126      -9.680 305.701  95.181  1.00  0.00           N  
ATOM   2623  CA  LEU B 126      -9.158 304.528  95.880  1.00  0.00           C  
ATOM   2624  C   LEU B 126     -10.274 303.923  96.755  1.00  0.00           C  
ATOM   2625  O   LEU B 126     -10.022 303.512  97.887  1.00  0.00           O  
ATOM   2626  CB  LEU B 126      -7.874 304.903  96.664  1.00  0.00           C  
ATOM   2627  CG  LEU B 126      -6.585 305.060  95.821  1.00  0.00           C  
ATOM   2628  CD1 LEU B 126      -6.282 303.814  94.969  1.00  0.00           C  
ATOM   2629  CD2 LEU B 126      -6.514 306.355  94.996  1.00  0.00           C  
ATOM   2630  N   ALA B 127     -11.490 303.846  96.182  1.00  0.00           N  
ATOM   2631  CA  ALA B 127     -12.652 303.127  96.705  1.00  0.00           C  
ATOM   2632  C   ALA B 127     -12.424 301.595  96.609  1.00  0.00           C  
ATOM   2633  O   ALA B 127     -12.291 301.157  95.465  1.00  0.00           O  
ATOM   2634  CB  ALA B 127     -13.204 303.775  97.987  1.00  0.00           C  
ATOM   2635  N   PRO B 128     -12.376 300.781  97.698  1.00  0.00           N  
ATOM   2636  CA  PRO B 128     -12.071 299.349  97.526  1.00  0.00           C  
ATOM   2637  C   PRO B 128     -13.248 298.539  96.958  1.00  0.00           C  
ATOM   2638  O   PRO B 128     -14.396 298.759  97.349  1.00  0.00           O  
ATOM   2639  CB  PRO B 128     -11.644 298.880  98.924  1.00  0.00           C  
ATOM   2640  CG  PRO B 128     -12.394 299.788  99.875  1.00  0.00           C  
ATOM   2641  CD  PRO B 128     -12.451 301.115  99.126  1.00  0.00           C  
ATOM   2642  N   CYS B 129     -12.923 297.594  96.054  1.00  0.00           N  
ATOM   2643  CA  CYS B 129     -13.865 296.594  95.544  1.00  0.00           C  
ATOM   2644  C   CYS B 129     -14.287 295.587  96.634  1.00  0.00           C  
ATOM   2645  O   CYS B 129     -15.441 295.160  96.643  1.00  0.00           O  
ATOM   2646  SG  CYS B 129     -14.494 294.987  93.321  1.00  0.00           S  
ATOM   2647  CB  CYS B 129     -13.270 295.886  94.312  1.00  0.00           C  
ATOM   2648  N   SER B 130     -13.368 295.301  97.574  1.00  0.00           N  
ATOM   2649  CA  SER B 130     -13.630 294.625  98.845  1.00  0.00           C  
ATOM   2650  C   SER B 130     -14.384 295.554  99.823  1.00  0.00           C  
ATOM   2651  O   SER B 130     -14.411 296.770  99.623  1.00  0.00           O  
ATOM   2652  CB  SER B 130     -12.265 294.171  99.413  1.00  0.00           C  
ATOM   2653  OG  SER B 130     -12.398 293.396 100.589  1.00  0.00           O  
ATOM   2654  N   ARG B 131     -14.966 294.971 100.884  1.00  0.00           N  
ATOM   2655  CA  ARG B 131     -15.600 295.711 101.982  1.00  0.00           C  
ATOM   2656  C   ARG B 131     -14.585 296.537 102.802  1.00  0.00           C  
ATOM   2657  O   ARG B 131     -13.385 296.258 102.764  1.00  0.00           O  
ATOM   2658  CB  ARG B 131     -16.405 294.730 102.865  1.00  0.00           C  
ATOM   2659  CG  ARG B 131     -15.570 293.725 103.690  1.00  0.00           C  
ATOM   2660  CD  ARG B 131     -16.399 292.961 104.735  1.00  0.00           C  
ATOM   2661  NE  ARG B 131     -16.860 293.839 105.822  1.00  0.00           N  
ATOM   2662  CZ  ARG B 131     -16.122 294.283 106.854  1.00  0.00           C  
ATOM   2663  NH1 ARG B 131     -16.673 295.121 107.740  1.00  0.00           N  
ATOM   2664  NH2 ARG B 131     -14.845 293.905 107.015  1.00  0.00           N  
ATOM   2665  N   SER B 132     -15.102 297.525 103.548  1.00  0.00           N  
ATOM   2666  CA  SER B 132     -14.302 298.432 104.368  1.00  0.00           C  
ATOM   2667  C   SER B 132     -15.031 298.775 105.676  1.00  0.00           C  
ATOM   2668  O   SER B 132     -16.254 298.649 105.768  1.00  0.00           O  
ATOM   2669  CB  SER B 132     -13.948 299.680 103.525  1.00  0.00           C  
ATOM   2670  OG  SER B 132     -13.069 300.558 104.202  1.00  0.00           O  
ATOM   2671  N   THR B 133     -14.235 299.218 106.657  1.00  0.00           N  
ATOM   2672  CA  THR B 133     -14.657 299.705 107.968  1.00  0.00           C  
ATOM   2673  C   THR B 133     -13.510 300.493 108.630  1.00  0.00           C  
ATOM   2674  O   THR B 133     -13.774 301.509 109.275  1.00  0.00           O  
ATOM   2675  CB  THR B 133     -15.166 298.569 108.911  1.00  0.00           C  
ATOM   2676  OG1 THR B 133     -15.505 299.072 110.192  1.00  0.00           O  
ATOM   2677  CG2 THR B 133     -14.172 297.413 109.143  1.00  0.00           C  
ATOM   2678  N   SER B 134     -12.262 300.023 108.426  1.00  0.00           N  
ATOM   2679  CA  SER B 134     -11.008 300.584 108.944  1.00  0.00           C  
ATOM   2680  C   SER B 134     -10.999 300.706 110.483  1.00  0.00           C  
ATOM   2681  O   SER B 134     -10.561 301.720 111.027  1.00  0.00           O  
ATOM   2682  CB  SER B 134     -10.657 301.889 108.193  1.00  0.00           C  
ATOM   2683  OG  SER B 134     -10.177 301.597 106.895  1.00  0.00           O  
ATOM   2684  N   GLU B 135     -11.521 299.655 111.142  1.00  0.00           N  
ATOM   2685  CA  GLU B 135     -11.712 299.510 112.590  1.00  0.00           C  
ATOM   2686  C   GLU B 135     -12.651 300.586 113.175  1.00  0.00           C  
ATOM   2687  O   GLU B 135     -12.341 301.183 114.204  1.00  0.00           O  
ATOM   2688  CB  GLU B 135     -10.350 299.401 113.327  1.00  0.00           C  
ATOM   2689  CG  GLU B 135      -9.361 298.367 112.744  1.00  0.00           C  
ATOM   2690  CD  GLU B 135      -9.952 296.963 112.610  1.00  0.00           C  
ATOM   2691  OE1 GLU B 135     -10.053 296.283 113.655  1.00  0.00           O  
ATOM   2692  OE2 GLU B 135     -10.312 296.604 111.468  1.00  0.00           O  
ATOM   2693  N   SER B 136     -13.780 300.815 112.473  1.00  0.00           N  
ATOM   2694  CA  SER B 136     -14.816 301.814 112.765  1.00  0.00           C  
ATOM   2695  C   SER B 136     -14.305 303.272 112.710  1.00  0.00           C  
ATOM   2696  O   SER B 136     -14.810 304.129 113.435  1.00  0.00           O  
ATOM   2697  CB  SER B 136     -15.567 301.471 114.076  1.00  0.00           C  
ATOM   2698  OG  SER B 136     -16.371 300.323 113.886  1.00  0.00           O  
ATOM   2699  N   THR B 137     -13.314 303.521 111.840  1.00  0.00           N  
ATOM   2700  CA  THR B 137     -12.693 304.822 111.602  1.00  0.00           C  
ATOM   2701  C   THR B 137     -12.316 304.858 110.111  1.00  0.00           C  
ATOM   2702  O   THR B 137     -11.181 304.544 109.752  1.00  0.00           O  
ATOM   2703  CB  THR B 137     -11.437 305.038 112.502  1.00  0.00           C  
ATOM   2704  OG1 THR B 137     -11.825 305.063 113.863  1.00  0.00           O  
ATOM   2705  CG2 THR B 137     -10.639 306.333 112.255  1.00  0.00           C  
ATOM   2706  N   ALA B 138     -13.318 305.171 109.269  1.00  0.00           N  
ATOM   2707  CA  ALA B 138     -13.257 305.147 107.805  1.00  0.00           C  
ATOM   2708  C   ALA B 138     -12.117 305.989 107.212  1.00  0.00           C  
ATOM   2709  O   ALA B 138     -11.916 307.125 107.638  1.00  0.00           O  
ATOM   2710  CB  ALA B 138     -14.604 305.623 107.238  1.00  0.00           C  
ATOM   2711  N   ALA B 139     -11.426 305.405 106.221  1.00  0.00           N  
ATOM   2712  CA  ALA B 139     -10.350 306.033 105.462  1.00  0.00           C  
ATOM   2713  C   ALA B 139     -10.653 305.909 103.964  1.00  0.00           C  
ATOM   2714  O   ALA B 139     -11.034 304.830 103.507  1.00  0.00           O  
ATOM   2715  CB  ALA B 139      -9.015 305.362 105.822  1.00  0.00           C  
ATOM   2716  N   LEU B 140     -10.481 307.024 103.239  1.00  0.00           N  
ATOM   2717  CA  LEU B 140     -10.761 307.163 101.810  1.00  0.00           C  
ATOM   2718  C   LEU B 140      -9.624 307.957 101.150  1.00  0.00           C  
ATOM   2719  O   LEU B 140      -9.076 308.864 101.778  1.00  0.00           O  
ATOM   2720  CB  LEU B 140     -12.117 307.889 101.625  1.00  0.00           C  
ATOM   2721  CG  LEU B 140     -13.366 307.040 101.958  1.00  0.00           C  
ATOM   2722  CD1 LEU B 140     -14.644 307.904 101.932  1.00  0.00           C  
ATOM   2723  CD2 LEU B 140     -13.493 305.791 101.059  1.00  0.00           C  
ATOM   2724  N   GLY B 141      -9.296 307.604  99.897  1.00  0.00           N  
ATOM   2725  CA  GLY B 141      -8.178 308.194  99.162  1.00  0.00           C  
ATOM   2726  C   GLY B 141      -8.581 308.564  97.732  1.00  0.00           C  
ATOM   2727  O   GLY B 141      -9.605 308.119  97.207  1.00  0.00           O  
ATOM   2728  N   CYS B 142      -7.711 309.364  97.102  1.00  0.00           N  
ATOM   2729  CA  CYS B 142      -7.768 309.789  95.706  1.00  0.00           C  
ATOM   2730  C   CYS B 142      -6.339 309.985  95.177  1.00  0.00           C  
ATOM   2731  O   CYS B 142      -5.428 310.279  95.954  1.00  0.00           O  
ATOM   2732  CB  CYS B 142      -8.614 311.068  95.565  1.00  0.00           C  
ATOM   2733  SG  CYS B 142      -8.066 312.512  96.521  1.00  0.00           S  
ATOM   2734  N   LEU B 143      -6.180 309.827  93.855  1.00  0.00           N  
ATOM   2735  CA  LEU B 143      -4.920 310.023  93.151  1.00  0.00           C  
ATOM   2736  C   LEU B 143      -5.170 310.880  91.908  1.00  0.00           C  
ATOM   2737  O   LEU B 143      -5.866 310.446  90.991  1.00  0.00           O  
ATOM   2738  CB  LEU B 143      -4.297 308.651  92.799  1.00  0.00           C  
ATOM   2739  CG  LEU B 143      -2.946 308.713  92.044  1.00  0.00           C  
ATOM   2740  CD1 LEU B 143      -1.812 309.278  92.924  1.00  0.00           C  
ATOM   2741  CD2 LEU B 143      -2.596 307.340  91.446  1.00  0.00           C  
ATOM   2742  N   VAL B 144      -4.538 312.059  91.896  1.00  0.00           N  
ATOM   2743  CA  VAL B 144      -4.425 312.951  90.748  1.00  0.00           C  
ATOM   2744  C   VAL B 144      -3.297 312.426  89.837  1.00  0.00           C  
ATOM   2745  O   VAL B 144      -2.248 312.029  90.345  1.00  0.00           O  
ATOM   2746  CB  VAL B 144      -4.027 314.389  91.194  1.00  0.00           C  
ATOM   2747  CG1 VAL B 144      -4.189 315.409  90.054  1.00  0.00           C  
ATOM   2748  CG2 VAL B 144      -4.832 314.861  92.418  1.00  0.00           C  
ATOM   2749  N   LYS B 145      -3.528 312.435  88.517  1.00  0.00           N  
ATOM   2750  CA  LYS B 145      -2.567 311.963  87.523  1.00  0.00           C  
ATOM   2751  C   LYS B 145      -2.773 312.704  86.197  1.00  0.00           C  
ATOM   2752  O   LYS B 145      -3.902 313.058  85.859  1.00  0.00           O  
ATOM   2753  CB  LYS B 145      -2.681 310.418  87.394  1.00  0.00           C  
ATOM   2754  CG  LYS B 145      -1.841 309.751  86.281  1.00  0.00           C  
ATOM   2755  CD  LYS B 145      -0.318 309.916  86.452  1.00  0.00           C  
ATOM   2756  CE  LYS B 145       0.503 309.444  85.240  1.00  0.00           C  
ATOM   2757  NZ  LYS B 145       0.284 310.291  84.053  1.00  0.00           N  
ATOM   2758  N   ASP B 146      -1.658 312.878  85.466  1.00  0.00           N  
ATOM   2759  CA  ASP B 146      -1.560 313.435  84.117  1.00  0.00           C  
ATOM   2760  C   ASP B 146      -1.887 314.939  84.135  1.00  0.00           C  
ATOM   2761  O   ASP B 146      -2.998 315.324  83.784  1.00  0.00           O  
ATOM   2762  CB  ASP B 146      -2.406 312.638  83.079  1.00  0.00           C  
ATOM   2763  CG  ASP B 146      -2.118 312.996  81.615  1.00  0.00           C  
ATOM   2764  OD1 ASP B 146      -3.075 312.942  80.812  1.00  0.00           O  
ATOM   2765  OD2 ASP B 146      -0.928 313.215  81.302  1.00  0.00           O  
ATOM   2766  N   TYR B 147      -0.913 315.751  84.566  1.00  0.00           N  
ATOM   2767  CA  TYR B 147      -0.998 317.212  84.586  1.00  0.00           C  
ATOM   2768  C   TYR B 147       0.417 317.803  84.548  1.00  0.00           C  
ATOM   2769  O   TYR B 147       1.357 317.156  85.009  1.00  0.00           O  
ATOM   2770  CB  TYR B 147      -1.802 317.701  85.812  1.00  0.00           C  
ATOM   2771  CG  TYR B 147      -1.151 317.467  87.165  1.00  0.00           C  
ATOM   2772  CD1 TYR B 147      -0.306 318.447  87.722  1.00  0.00           C  
ATOM   2773  CE1 TYR B 147       0.321 318.221  88.960  1.00  0.00           C  
ATOM   2774  CZ  TYR B 147       0.092 317.016  89.649  1.00  0.00           C  
ATOM   2775  OH  TYR B 147       0.710 316.797  90.840  1.00  0.00           O  
ATOM   2776  CD2 TYR B 147      -1.372 316.258  87.855  1.00  0.00           C  
ATOM   2777  CE2 TYR B 147      -0.755 316.033  89.101  1.00  0.00           C  
ATOM   2778  N   PHE B 148       0.540 319.032  84.027  1.00  0.00           N  
ATOM   2779  CA  PHE B 148       1.813 319.745  83.939  1.00  0.00           C  
ATOM   2780  C   PHE B 148       1.545 321.255  83.795  1.00  0.00           C  
ATOM   2781  O   PHE B 148       0.660 321.612  83.017  1.00  0.00           O  
ATOM   2782  CB  PHE B 148       2.617 319.204  82.728  1.00  0.00           C  
ATOM   2783  CG  PHE B 148       4.008 319.795  82.569  1.00  0.00           C  
ATOM   2784  CD1 PHE B 148       4.210 320.969  81.811  1.00  0.00           C  
ATOM   2785  CE1 PHE B 148       5.443 321.603  81.825  1.00  0.00           C  
ATOM   2786  CZ  PHE B 148       6.476 321.104  82.605  1.00  0.00           C  
ATOM   2787  CD2 PHE B 148       5.073 319.293  83.346  1.00  0.00           C  
ATOM   2788  CE2 PHE B 148       6.297 319.947  83.354  1.00  0.00           C  
ATOM   2789  N   PRO B 149       2.333 322.122  84.477  1.00  0.00           N  
ATOM   2790  CA  PRO B 149       3.319 321.820  85.538  1.00  0.00           C  
ATOM   2791  C   PRO B 149       2.659 321.617  86.919  1.00  0.00           C  
ATOM   2792  O   PRO B 149       1.437 321.518  87.014  1.00  0.00           O  
ATOM   2793  CD  PRO B 149       2.354 323.547  84.174  1.00  0.00           C  
ATOM   2794  CB  PRO B 149       4.252 323.058  85.525  1.00  0.00           C  
ATOM   2795  CG  PRO B 149       3.814 323.920  84.355  1.00  0.00           C  
ATOM   2796  N   GLU B 150       3.485 321.630  87.978  1.00  0.00           N  
ATOM   2797  CA  GLU B 150       3.052 321.869  89.359  1.00  0.00           C  
ATOM   2798  C   GLU B 150       2.614 323.341  89.566  1.00  0.00           C  
ATOM   2799  O   GLU B 150       3.039 324.206  88.797  1.00  0.00           O  
ATOM   2800  CB  GLU B 150       4.227 321.546  90.308  1.00  0.00           C  
ATOM   2801  CG  GLU B 150       4.534 320.047  90.433  1.00  0.00           C  
ATOM   2802  CD  GLU B 150       5.676 319.804  91.417  1.00  0.00           C  
ATOM   2803  OE1 GLU B 150       5.410 319.921  92.633  1.00  0.00           O  
ATOM   2804  OE2 GLU B 150       6.794 319.517  90.940  1.00  0.00           O  
ATOM   2805  N   PRO B 151       1.849 323.637  90.642  1.00  0.00           N  
ATOM   2806  CA  PRO B 151       1.230 322.692  91.593  1.00  0.00           C  
ATOM   2807  C   PRO B 151      -0.182 322.243  91.161  1.00  0.00           C  
ATOM   2808  O   PRO B 151      -0.689 322.678  90.126  1.00  0.00           O  
ATOM   2809  CD  PRO B 151       1.624 325.026  91.053  1.00  0.00           C  
ATOM   2810  CB  PRO B 151       1.175 323.547  92.872  1.00  0.00           C  
ATOM   2811  CG  PRO B 151       0.856 324.949  92.370  1.00  0.00           C  
ATOM   2812  N   VAL B 152      -0.804 321.430  92.029  1.00  0.00           N  
ATOM   2813  CA  VAL B 152      -2.252 321.235  92.086  1.00  0.00           C  
ATOM   2814  C   VAL B 152      -2.724 321.414  93.536  1.00  0.00           C  
ATOM   2815  O   VAL B 152      -2.090 320.909  94.465  1.00  0.00           O  
ATOM   2816  CB  VAL B 152      -2.718 319.837  91.585  1.00  0.00           C  
ATOM   2817  CG1 VAL B 152      -2.629 319.752  90.060  1.00  0.00           C  
ATOM   2818  CG2 VAL B 152      -2.029 318.630  92.253  1.00  0.00           C  
ATOM   2819  N   THR B 153      -3.849 322.124  93.688  1.00  0.00           N  
ATOM   2820  CA  THR B 153      -4.585 322.260  94.942  1.00  0.00           C  
ATOM   2821  C   THR B 153      -5.508 321.042  95.106  1.00  0.00           C  
ATOM   2822  O   THR B 153      -6.097 320.612  94.115  1.00  0.00           O  
ATOM   2823  CB  THR B 153      -5.474 323.534  94.910  1.00  0.00           C  
ATOM   2824  OG1 THR B 153      -4.640 324.672  94.818  1.00  0.00           O  
ATOM   2825  CG2 THR B 153      -6.414 323.736  96.115  1.00  0.00           C  
ATOM   2826  N   VAL B 154      -5.628 320.525  96.340  1.00  0.00           N  
ATOM   2827  CA  VAL B 154      -6.547 319.437  96.678  1.00  0.00           C  
ATOM   2828  C   VAL B 154      -7.280 319.785  97.984  1.00  0.00           C  
ATOM   2829  O   VAL B 154      -6.652 320.257  98.933  1.00  0.00           O  
ATOM   2830  CB  VAL B 154      -5.822 318.070  96.870  1.00  0.00           C  
ATOM   2831  CG1 VAL B 154      -6.787 316.916  97.225  1.00  0.00           C  
ATOM   2832  CG2 VAL B 154      -4.990 317.679  95.637  1.00  0.00           C  
ATOM   2833  N   SER B 155      -8.593 319.511  98.004  1.00  0.00           N  
ATOM   2834  CA  SER B 155      -9.478 319.671  99.154  1.00  0.00           C  
ATOM   2835  C   SER B 155     -10.536 318.556  99.154  1.00  0.00           C  
ATOM   2836  O   SER B 155     -10.828 317.984  98.105  1.00  0.00           O  
ATOM   2837  CB  SER B 155     -10.085 321.094  99.141  1.00  0.00           C  
ATOM   2838  OG  SER B 155     -11.076 321.265  98.143  1.00  0.00           O  
ATOM   2839  N   TRP B 156     -11.093 318.278 100.343  1.00  0.00           N  
ATOM   2840  CA  TRP B 156     -12.149 317.286 100.535  1.00  0.00           C  
ATOM   2841  C   TRP B 156     -13.482 317.987 100.815  1.00  0.00           C  
ATOM   2842  O   TRP B 156     -13.537 318.879 101.662  1.00  0.00           O  
ATOM   2843  CB  TRP B 156     -11.754 316.315 101.662  1.00  0.00           C  
ATOM   2844  CG  TRP B 156     -10.647 315.369 101.300  1.00  0.00           C  
ATOM   2845  CD1 TRP B 156      -9.322 315.615 101.396  1.00  0.00           C  
ATOM   2846  NE1 TRP B 156      -8.610 314.528 100.927  1.00  0.00           N  
ATOM   2847  CE2 TRP B 156      -9.449 313.531 100.474  1.00  0.00           C  
ATOM   2848  CD2 TRP B 156     -10.763 314.052 100.681  1.00  0.00           C  
ATOM   2849  CE3 TRP B 156     -11.848 313.236 100.281  1.00  0.00           C  
ATOM   2850  CZ3 TRP B 156     -11.636 311.958  99.730  1.00  0.00           C  
ATOM   2851  CZ2 TRP B 156      -9.224 312.258  99.920  1.00  0.00           C  
ATOM   2852  CH2 TRP B 156     -10.328 311.467  99.554  1.00  0.00           C  
ATOM   2853  N   ASN B 157     -14.526 317.562 100.081  1.00  0.00           N  
ATOM   2854  CA  ASN B 157     -15.908 318.069 100.125  1.00  0.00           C  
ATOM   2855  C   ASN B 157     -15.999 319.572  99.777  1.00  0.00           C  
ATOM   2856  O   ASN B 157     -16.791 320.292 100.383  1.00  0.00           O  
ATOM   2857  CB  ASN B 157     -16.595 317.712 101.475  1.00  0.00           C  
ATOM   2858  CG  ASN B 157     -16.694 316.207 101.763  1.00  0.00           C  
ATOM   2859  OD1 ASN B 157     -16.427 315.372 100.902  1.00  0.00           O  
ATOM   2860  ND2 ASN B 157     -17.102 315.854 102.984  1.00  0.00           N  
ATOM   2861  N   SER B 158     -15.165 320.017  98.819  1.00  0.00           N  
ATOM   2862  CA  SER B 158     -14.967 321.408  98.390  1.00  0.00           C  
ATOM   2863  C   SER B 158     -14.435 322.322  99.519  1.00  0.00           C  
ATOM   2864  O   SER B 158     -14.779 323.503  99.570  1.00  0.00           O  
ATOM   2865  CB  SER B 158     -16.233 321.968  97.694  1.00  0.00           C  
ATOM   2866  OG  SER B 158     -16.417 321.354  96.435  1.00  0.00           O  
ATOM   2867  N   GLY B 159     -13.604 321.751 100.409  1.00  0.00           N  
ATOM   2868  CA  GLY B 159     -13.030 322.436 101.568  1.00  0.00           C  
ATOM   2869  C   GLY B 159     -13.931 322.355 102.814  1.00  0.00           C  
ATOM   2870  O   GLY B 159     -13.536 322.877 103.855  1.00  0.00           O  
ATOM   2871  N   ALA B 160     -15.107 321.701 102.736  1.00  0.00           N  
ATOM   2872  CA  ALA B 160     -16.020 321.489 103.867  1.00  0.00           C  
ATOM   2873  C   ALA B 160     -15.587 320.354 104.820  1.00  0.00           C  
ATOM   2874  O   ALA B 160     -16.266 320.139 105.824  1.00  0.00           O  
ATOM   2875  CB  ALA B 160     -17.440 321.240 103.337  1.00  0.00           C  
ATOM   2876  N   LEU B 161     -14.480 319.660 104.506  1.00  0.00           N  
ATOM   2877  CA  LEU B 161     -13.884 318.612 105.327  1.00  0.00           C  
ATOM   2878  C   LEU B 161     -12.356 318.759 105.303  1.00  0.00           C  
ATOM   2879  O   LEU B 161     -11.773 318.989 104.241  1.00  0.00           O  
ATOM   2880  CB  LEU B 161     -14.377 317.236 104.823  1.00  0.00           C  
ATOM   2881  CG  LEU B 161     -13.879 316.003 105.610  1.00  0.00           C  
ATOM   2882  CD1 LEU B 161     -14.252 316.051 107.105  1.00  0.00           C  
ATOM   2883  CD2 LEU B 161     -14.397 314.710 104.961  1.00  0.00           C  
ATOM   2884  N   THR B 162     -11.747 318.620 106.490  1.00  0.00           N  
ATOM   2885  CA  THR B 162     -10.309 318.783 106.720  1.00  0.00           C  
ATOM   2886  C   THR B 162      -9.786 317.869 107.860  1.00  0.00           C  
ATOM   2887  O   THR B 162      -8.573 317.772 108.045  1.00  0.00           O  
ATOM   2888  CB  THR B 162      -9.962 320.279 106.988  1.00  0.00           C  
ATOM   2889  OG1 THR B 162      -8.567 320.496 107.072  1.00  0.00           O  
ATOM   2890  CG2 THR B 162     -10.591 320.863 108.268  1.00  0.00           C  
ATOM   2891  N   SER B 163     -10.696 317.187 108.582  1.00  0.00           N  
ATOM   2892  CA  SER B 163     -10.393 316.268 109.681  1.00  0.00           C  
ATOM   2893  C   SER B 163      -9.606 315.035 109.196  1.00  0.00           C  
ATOM   2894  O   SER B 163     -10.126 314.264 108.390  1.00  0.00           O  
ATOM   2895  CB  SER B 163     -11.711 315.881 110.382  1.00  0.00           C  
ATOM   2896  OG  SER B 163     -11.488 315.047 111.502  1.00  0.00           O  
ATOM   2897  N   GLY B 164      -8.365 314.901 109.697  1.00  0.00           N  
ATOM   2898  CA  GLY B 164      -7.439 313.808 109.393  1.00  0.00           C  
ATOM   2899  C   GLY B 164      -6.932 313.804 107.940  1.00  0.00           C  
ATOM   2900  O   GLY B 164      -6.444 312.767 107.487  1.00  0.00           O  
ATOM   2901  N   VAL B 165      -7.052 314.930 107.212  1.00  0.00           N  
ATOM   2902  CA  VAL B 165      -6.580 315.076 105.835  1.00  0.00           C  
ATOM   2903  C   VAL B 165      -5.053 315.262 105.780  1.00  0.00           C  
ATOM   2904  O   VAL B 165      -4.502 316.042 106.557  1.00  0.00           O  
ATOM   2905  CB  VAL B 165      -7.281 316.263 105.107  1.00  0.00           C  
ATOM   2906  CG1 VAL B 165      -6.654 316.684 103.757  1.00  0.00           C  
ATOM   2907  CG2 VAL B 165      -8.769 315.948 104.883  1.00  0.00           C  
ATOM   2908  N   HIS B 166      -4.425 314.569 104.820  1.00  0.00           N  
ATOM   2909  CA  HIS B 166      -3.028 314.746 104.432  1.00  0.00           C  
ATOM   2910  C   HIS B 166      -2.955 314.741 102.901  1.00  0.00           C  
ATOM   2911  O   HIS B 166      -3.483 313.823 102.276  1.00  0.00           O  
ATOM   2912  CB  HIS B 166      -2.147 313.632 105.036  1.00  0.00           C  
ATOM   2913  CG  HIS B 166      -1.903 313.758 106.518  1.00  0.00           C  
ATOM   2914  ND1 HIS B 166      -2.586 313.165 107.561  1.00  0.00           N  
ATOM   2915  CD2 HIS B 166      -0.873 314.546 107.041  1.00  0.00           C  
ATOM   2916  CE1 HIS B 166      -1.979 313.611 108.723  1.00  0.00           C  
ATOM   2917  NE2 HIS B 166      -0.982 314.418 108.357  1.00  0.00           N  
ATOM   2918  N   THR B 167      -2.276 315.753 102.338  1.00  0.00           N  
ATOM   2919  CA  THR B 167      -1.982 315.857 100.910  1.00  0.00           C  
ATOM   2920  C   THR B 167      -0.457 315.801 100.742  1.00  0.00           C  
ATOM   2921  O   THR B 167       0.266 316.570 101.379  1.00  0.00           O  
ATOM   2922  CB  THR B 167      -2.505 317.187 100.300  1.00  0.00           C  
ATOM   2923  OG1 THR B 167      -3.914 317.230 100.422  1.00  0.00           O  
ATOM   2924  CG2 THR B 167      -2.165 317.400  98.811  1.00  0.00           C  
ATOM   2925  N   PHE B 168      -0.009 314.864  99.898  1.00  0.00           N  
ATOM   2926  CA  PHE B 168       1.396 314.542  99.656  1.00  0.00           C  
ATOM   2927  C   PHE B 168       1.889 315.355  98.440  1.00  0.00           C  
ATOM   2928  O   PHE B 168       1.106 315.529  97.510  1.00  0.00           O  
ATOM   2929  CB  PHE B 168       1.472 313.028  99.363  1.00  0.00           C  
ATOM   2930  CG  PHE B 168       0.903 312.145 100.467  1.00  0.00           C  
ATOM   2931  CD1 PHE B 168      -0.474 311.830 100.491  1.00  0.00           C  
ATOM   2932  CE1 PHE B 168      -1.022 311.128 101.552  1.00  0.00           C  
ATOM   2933  CZ  PHE B 168      -0.221 310.750 102.620  1.00  0.00           C  
ATOM   2934  CD2 PHE B 168       1.695 311.785 101.574  1.00  0.00           C  
ATOM   2935  CE2 PHE B 168       1.125 311.084 102.629  1.00  0.00           C  
ATOM   2936  N   PRO B 169       3.158 315.831  98.435  1.00  0.00           N  
ATOM   2937  CA  PRO B 169       3.793 316.455  97.247  1.00  0.00           C  
ATOM   2938  C   PRO B 169       3.767 315.615  95.951  1.00  0.00           C  
ATOM   2939  O   PRO B 169       3.668 314.388  96.011  1.00  0.00           O  
ATOM   2940  CD  PRO B 169       4.063 315.850  99.584  1.00  0.00           C  
ATOM   2941  CB  PRO B 169       5.239 316.721  97.701  1.00  0.00           C  
ATOM   2942  CG  PRO B 169       5.155 316.844  99.211  1.00  0.00           C  
ATOM   2943  N   ALA B 170       3.856 316.302  94.802  1.00  0.00           N  
ATOM   2944  CA  ALA B 170       3.858 315.687  93.475  1.00  0.00           C  
ATOM   2945  C   ALA B 170       5.184 314.985  93.134  1.00  0.00           C  
ATOM   2946  O   ALA B 170       6.234 315.361  93.654  1.00  0.00           O  
ATOM   2947  CB  ALA B 170       3.560 316.768  92.430  1.00  0.00           C  
ATOM   2948  N   VAL B 171       5.096 313.993  92.235  1.00  0.00           N  
ATOM   2949  CA  VAL B 171       6.229 313.237  91.698  1.00  0.00           C  
ATOM   2950  C   VAL B 171       6.070 313.141  90.171  1.00  0.00           C  
ATOM   2951  O   VAL B 171       4.974 312.846  89.693  1.00  0.00           O  
ATOM   2952  CB  VAL B 171       6.284 311.788  92.272  1.00  0.00           C  
ATOM   2953  CG1 VAL B 171       7.478 310.971  91.736  1.00  0.00           C  
ATOM   2954  CG2 VAL B 171       6.307 311.769  93.809  1.00  0.00           C  
ATOM   2955  N   LEU B 172       7.173 313.386  89.439  1.00  0.00           N  
ATOM   2956  CA  LEU B 172       7.265 313.305  87.976  1.00  0.00           C  
ATOM   2957  C   LEU B 172       7.013 311.866  87.479  1.00  0.00           C  
ATOM   2958  O   LEU B 172       7.568 310.934  88.062  1.00  0.00           O  
ATOM   2959  CB  LEU B 172       8.669 313.806  87.558  1.00  0.00           C  
ATOM   2960  CG  LEU B 172       8.861 314.107  86.051  1.00  0.00           C  
ATOM   2961  CD1 LEU B 172       8.228 315.458  85.661  1.00  0.00           C  
ATOM   2962  CD2 LEU B 172      10.347 314.038  85.636  1.00  0.00           C  
ATOM   2963  N   GLN B 173       6.195 311.703  86.423  1.00  0.00           N  
ATOM   2964  CA  GLN B 173       5.841 310.382  85.900  1.00  0.00           C  
ATOM   2965  C   GLN B 173       5.567 310.427  84.393  1.00  0.00           C  
ATOM   2966  O   GLN B 173       4.666 311.147  83.970  1.00  0.00           O  
ATOM   2967  CB  GLN B 173       4.637 309.807  86.681  1.00  0.00           C  
ATOM   2968  CG  GLN B 173       4.280 308.363  86.261  1.00  0.00           C  
ATOM   2969  CD  GLN B 173       3.178 307.712  87.097  1.00  0.00           C  
ATOM   2970  OE1 GLN B 173       2.826 306.477  86.738  1.00  0.00           O  
ATOM   2971  NE2 GLN B 173       2.651 308.298  88.040  1.00  0.00           N  
ATOM   2972  N   SER B 174       6.299 309.577  83.648  1.00  0.00           N  
ATOM   2973  CA  SER B 174       6.198 309.325  82.205  1.00  0.00           C  
ATOM   2974  C   SER B 174       6.650 310.535  81.369  1.00  0.00           C  
ATOM   2975  O   SER B 174       5.807 311.294  80.886  1.00  0.00           O  
ATOM   2976  CB  SER B 174       4.788 308.817  81.811  1.00  0.00           C  
ATOM   2977  OG  SER B 174       4.580 307.511  82.309  1.00  0.00           O  
ATOM   2978  N   SER B 175       7.982 310.676  81.225  1.00  0.00           N  
ATOM   2979  CA  SER B 175       8.694 311.758  80.533  1.00  0.00           C  
ATOM   2980  C   SER B 175       8.522 313.089  81.292  1.00  0.00           C  
ATOM   2981  O   SER B 175       9.208 313.293  82.295  1.00  0.00           O  
ATOM   2982  CB  SER B 175       8.326 311.794  79.025  1.00  0.00           C  
ATOM   2983  OG  SER B 175       9.083 312.760  78.325  1.00  0.00           O  
ATOM   2984  N   GLY B 176       7.574 313.929  80.843  1.00  0.00           N  
ATOM   2985  CA  GLY B 176       7.061 315.077  81.587  1.00  0.00           C  
ATOM   2986  C   GLY B 176       5.998 314.593  82.582  1.00  0.00           C  
ATOM   2987  O   GLY B 176       6.097 313.488  83.114  1.00  0.00           O  
ATOM   2988  N   LEU B 177       4.976 315.433  82.824  1.00  0.00           N  
ATOM   2989  CA  LEU B 177       3.763 315.147  83.610  1.00  0.00           C  
ATOM   2990  C   LEU B 177       4.026 314.839  85.104  1.00  0.00           C  
ATOM   2991  O   LEU B 177       5.169 314.675  85.522  1.00  0.00           O  
ATOM   2992  CB  LEU B 177       2.898 314.044  82.930  1.00  0.00           C  
ATOM   2993  CG  LEU B 177       2.352 314.361  81.514  1.00  0.00           C  
ATOM   2994  CD1 LEU B 177       1.550 315.672  81.440  1.00  0.00           C  
ATOM   2995  CD2 LEU B 177       3.389 314.237  80.383  1.00  0.00           C  
ATOM   2996  N   TYR B 178       2.947 314.809  85.900  1.00  0.00           N  
ATOM   2997  CA  TYR B 178       3.000 314.645  87.353  1.00  0.00           C  
ATOM   2998  C   TYR B 178       1.858 313.754  87.859  1.00  0.00           C  
ATOM   2999  O   TYR B 178       0.850 313.567  87.174  1.00  0.00           O  
ATOM   3000  CB  TYR B 178       2.962 316.034  88.030  1.00  0.00           C  
ATOM   3001  CG  TYR B 178       4.236 316.851  87.904  1.00  0.00           C  
ATOM   3002  CD1 TYR B 178       5.343 316.549  88.722  1.00  0.00           C  
ATOM   3003  CE1 TYR B 178       6.540 317.277  88.593  1.00  0.00           C  
ATOM   3004  CZ  TYR B 178       6.630 318.323  87.653  1.00  0.00           C  
ATOM   3005  OH  TYR B 178       7.792 319.025  87.524  1.00  0.00           O  
ATOM   3006  CD2 TYR B 178       4.322 317.909  86.975  1.00  0.00           C  
ATOM   3007  CE2 TYR B 178       5.516 318.645  86.853  1.00  0.00           C  
ATOM   3008  N   SER B 179       2.061 313.243  89.082  1.00  0.00           N  
ATOM   3009  CA  SER B 179       1.137 312.415  89.848  1.00  0.00           C  
ATOM   3010  C   SER B 179       1.218 312.849  91.321  1.00  0.00           C  
ATOM   3011  O   SER B 179       2.315 313.136  91.799  1.00  0.00           O  
ATOM   3012  CB  SER B 179       1.528 310.937  89.648  1.00  0.00           C  
ATOM   3013  OG  SER B 179       0.637 310.055  90.299  1.00  0.00           O  
ATOM   3014  N   LEU B 180       0.066 312.903  92.008  1.00  0.00           N  
ATOM   3015  CA  LEU B 180      -0.057 313.422  93.373  1.00  0.00           C  
ATOM   3016  C   LEU B 180      -1.224 312.734  94.093  1.00  0.00           C  
ATOM   3017  O   LEU B 180      -2.317 312.672  93.537  1.00  0.00           O  
ATOM   3018  CB  LEU B 180      -0.171 314.967  93.304  1.00  0.00           C  
ATOM   3019  CG  LEU B 180      -0.468 315.705  94.628  1.00  0.00           C  
ATOM   3020  CD1 LEU B 180       0.216 317.090  94.677  1.00  0.00           C  
ATOM   3021  CD2 LEU B 180      -1.978 315.814  94.927  1.00  0.00           C  
ATOM   3022  N   SER B 181      -0.978 312.255  95.321  1.00  0.00           N  
ATOM   3023  CA  SER B 181      -1.960 311.559  96.156  1.00  0.00           C  
ATOM   3024  C   SER B 181      -2.481 312.452  97.297  1.00  0.00           C  
ATOM   3025  O   SER B 181      -1.847 313.446  97.655  1.00  0.00           O  
ATOM   3026  CB  SER B 181      -1.315 310.254  96.676  1.00  0.00           C  
ATOM   3027  OG  SER B 181      -0.256 310.498  97.578  1.00  0.00           O  
ATOM   3028  N   SER B 182      -3.624 312.040  97.868  1.00  0.00           N  
ATOM   3029  CA  SER B 182      -4.243 312.642  99.048  1.00  0.00           C  
ATOM   3030  C   SER B 182      -5.156 311.612  99.736  1.00  0.00           C  
ATOM   3031  O   SER B 182      -5.674 310.706  99.080  1.00  0.00           O  
ATOM   3032  CB  SER B 182      -4.978 313.943  98.653  1.00  0.00           C  
ATOM   3033  OG  SER B 182      -5.593 314.576  99.758  1.00  0.00           O  
ATOM   3034  N   VAL B 183      -5.327 311.783 101.055  1.00  0.00           N  
ATOM   3035  CA  VAL B 183      -6.122 310.922 101.929  1.00  0.00           C  
ATOM   3036  C   VAL B 183      -6.960 311.779 102.895  1.00  0.00           C  
ATOM   3037  O   VAL B 183      -6.576 312.906 103.209  1.00  0.00           O  
ATOM   3038  CB  VAL B 183      -5.193 309.958 102.738  1.00  0.00           C  
ATOM   3039  CG1 VAL B 183      -4.258 310.654 103.744  1.00  0.00           C  
ATOM   3040  CG2 VAL B 183      -5.951 308.819 103.447  1.00  0.00           C  
ATOM   3041  N   VAL B 184      -8.076 311.199 103.361  1.00  0.00           N  
ATOM   3042  CA  VAL B 184      -8.876 311.671 104.487  1.00  0.00           C  
ATOM   3043  C   VAL B 184      -9.214 310.465 105.380  1.00  0.00           C  
ATOM   3044  O   VAL B 184      -9.480 309.380 104.859  1.00  0.00           O  
ATOM   3045  CB  VAL B 184     -10.185 312.370 104.016  1.00  0.00           C  
ATOM   3046  CG1 VAL B 184     -11.178 311.462 103.261  1.00  0.00           C  
ATOM   3047  CG2 VAL B 184     -10.918 313.074 105.169  1.00  0.00           C  
ATOM   3048  N   THR B 185      -9.195 310.679 106.704  1.00  0.00           N  
ATOM   3049  CA  THR B 185      -9.533 309.665 107.702  1.00  0.00           C  
ATOM   3050  C   THR B 185     -10.333 310.329 108.833  1.00  0.00           C  
ATOM   3051  O   THR B 185      -9.903 311.358 109.352  1.00  0.00           O  
ATOM   3052  CB  THR B 185      -8.269 308.985 108.301  1.00  0.00           C  
ATOM   3053  OG1 THR B 185      -7.559 308.313 107.278  1.00  0.00           O  
ATOM   3054  CG2 THR B 185      -8.541 307.957 109.414  1.00  0.00           C  
ATOM   3055  N   VAL B 186     -11.487 309.737 109.176  1.00  0.00           N  
ATOM   3056  CA  VAL B 186     -12.445 310.274 110.147  1.00  0.00           C  
ATOM   3057  C   VAL B 186     -13.023 309.138 111.020  1.00  0.00           C  
ATOM   3058  O   VAL B 186     -13.128 308.012 110.533  1.00  0.00           O  
ATOM   3059  CB  VAL B 186     -13.634 310.977 109.424  1.00  0.00           C  
ATOM   3060  CG1 VAL B 186     -13.199 312.281 108.732  1.00  0.00           C  
ATOM   3061  CG2 VAL B 186     -14.420 310.074 108.448  1.00  0.00           C  
ATOM   3062  N   PRO B 187     -13.409 309.442 112.284  1.00  0.00           N  
ATOM   3063  CA  PRO B 187     -14.108 308.475 113.156  1.00  0.00           C  
ATOM   3064  C   PRO B 187     -15.520 308.133 112.636  1.00  0.00           C  
ATOM   3065  O   PRO B 187     -16.226 309.025 112.163  1.00  0.00           O  
ATOM   3066  CB  PRO B 187     -14.148 309.181 114.520  1.00  0.00           C  
ATOM   3067  CG  PRO B 187     -14.140 310.664 114.188  1.00  0.00           C  
ATOM   3068  CD  PRO B 187     -13.245 310.734 112.958  1.00  0.00           C  
ATOM   3069  N   SER B 188     -15.877 306.839 112.717  1.00  0.00           N  
ATOM   3070  CA  SER B 188     -17.106 306.235 112.185  1.00  0.00           C  
ATOM   3071  C   SER B 188     -17.112 306.225 110.638  1.00  0.00           C  
ATOM   3072  O   SER B 188     -16.046 306.297 110.026  1.00  0.00           O  
ATOM   3073  CB  SER B 188     -18.357 306.865 112.860  1.00  0.00           C  
ATOM   3074  OG  SER B 188     -19.533 306.108 112.645  1.00  0.00           O  
ATOM   3075  N   SER B 189     -18.302 306.108 110.030  1.00  0.00           N  
ATOM   3076  CA  SER B 189     -18.522 306.137 108.587  1.00  0.00           C  
ATOM   3077  C   SER B 189     -19.889 306.778 108.310  1.00  0.00           C  
ATOM   3078  O   SER B 189     -20.839 306.533 109.056  1.00  0.00           O  
ATOM   3079  CB  SER B 189     -18.421 304.704 108.021  1.00  0.00           C  
ATOM   3080  OG  SER B 189     -18.540 304.690 106.611  1.00  0.00           O  
ATOM   3081  N   SER B 190     -19.962 307.575 107.234  1.00  0.00           N  
ATOM   3082  CA  SER B 190     -21.169 308.300 106.828  1.00  0.00           C  
ATOM   3083  C   SER B 190     -21.232 308.522 105.306  1.00  0.00           C  
ATOM   3084  O   SER B 190     -21.858 309.486 104.873  1.00  0.00           O  
ATOM   3085  CB  SER B 190     -21.319 309.590 107.675  1.00  0.00           C  
ATOM   3086  OG  SER B 190     -20.359 310.569 107.333  1.00  0.00           O  
ATOM   3087  N   LEU B 191     -20.615 307.619 104.520  1.00  0.00           N  
ATOM   3088  CA  LEU B 191     -20.558 307.665 103.051  1.00  0.00           C  
ATOM   3089  C   LEU B 191     -21.941 307.605 102.359  1.00  0.00           C  
ATOM   3090  O   LEU B 191     -22.097 308.190 101.287  1.00  0.00           O  
ATOM   3091  CB  LEU B 191     -19.601 306.550 102.558  1.00  0.00           C  
ATOM   3092  CG  LEU B 191     -19.305 306.516 101.037  1.00  0.00           C  
ATOM   3093  CD1 LEU B 191     -18.682 307.830 100.530  1.00  0.00           C  
ATOM   3094  CD2 LEU B 191     -18.422 305.303 100.676  1.00  0.00           C  
ATOM   3095  N   GLY B 192     -22.914 306.926 102.992  1.00  0.00           N  
ATOM   3096  CA  GLY B 192     -24.288 306.798 102.497  1.00  0.00           C  
ATOM   3097  C   GLY B 192     -25.183 307.980 102.911  1.00  0.00           C  
ATOM   3098  O   GLY B 192     -26.278 308.109 102.367  1.00  0.00           O  
ATOM   3099  N   THR B 193     -24.737 308.830 103.855  1.00  0.00           N  
ATOM   3100  CA  THR B 193     -25.465 310.004 104.351  1.00  0.00           C  
ATOM   3101  C   THR B 193     -24.920 311.311 103.737  1.00  0.00           C  
ATOM   3102  O   THR B 193     -25.696 312.241 103.509  1.00  0.00           O  
ATOM   3103  CB  THR B 193     -25.337 310.109 105.897  1.00  0.00           C  
ATOM   3104  OG1 THR B 193     -25.855 308.931 106.484  1.00  0.00           O  
ATOM   3105  CG2 THR B 193     -26.043 311.311 106.554  1.00  0.00           C  
ATOM   3106  N   LYS B 194     -23.608 311.343 103.462  1.00  0.00           N  
ATOM   3107  CA  LYS B 194     -22.873 312.450 102.867  1.00  0.00           C  
ATOM   3108  C   LYS B 194     -21.818 311.859 101.927  1.00  0.00           C  
ATOM   3109  O   LYS B 194     -21.028 311.022 102.359  1.00  0.00           O  
ATOM   3110  CB  LYS B 194     -22.261 313.321 103.994  1.00  0.00           C  
ATOM   3111  CG  LYS B 194     -21.198 314.360 103.571  1.00  0.00           C  
ATOM   3112  CD  LYS B 194     -21.695 315.413 102.567  1.00  0.00           C  
ATOM   3113  CE  LYS B 194     -20.594 316.413 102.187  1.00  0.00           C  
ATOM   3114  NZ  LYS B 194     -21.067 317.388 101.191  1.00  0.00           N  
ATOM   3115  N   THR B 195     -21.806 312.329 100.671  1.00  0.00           N  
ATOM   3116  CA  THR B 195     -20.814 311.960  99.665  1.00  0.00           C  
ATOM   3117  C   THR B 195     -19.411 312.512 100.007  1.00  0.00           C  
ATOM   3118  O   THR B 195     -19.285 313.691 100.343  1.00  0.00           O  
ATOM   3119  CB  THR B 195     -21.256 312.440  98.252  1.00  0.00           C  
ATOM   3120  OG1 THR B 195     -20.307 312.075  97.270  1.00  0.00           O  
ATOM   3121  CG2 THR B 195     -21.492 313.956  98.103  1.00  0.00           C  
ATOM   3122  N   TYR B 196     -18.396 311.637  99.914  1.00  0.00           N  
ATOM   3123  CA  TYR B 196     -16.989 311.985 100.093  1.00  0.00           C  
ATOM   3124  C   TYR B 196     -16.365 312.166  98.707  1.00  0.00           C  
ATOM   3125  O   TYR B 196     -16.254 311.198  97.952  1.00  0.00           O  
ATOM   3126  CB  TYR B 196     -16.259 310.909 100.919  1.00  0.00           C  
ATOM   3127  CG  TYR B 196     -16.533 310.973 102.414  1.00  0.00           C  
ATOM   3128  CD1 TYR B 196     -17.806 310.638 102.920  1.00  0.00           C  
ATOM   3129  CD2 TYR B 196     -15.519 311.376 103.310  1.00  0.00           C  
ATOM   3130  CE1 TYR B 196     -18.075 310.723 104.298  1.00  0.00           C  
ATOM   3131  CE2 TYR B 196     -15.781 311.445 104.695  1.00  0.00           C  
ATOM   3132  CZ  TYR B 196     -17.063 311.129 105.185  1.00  0.00           C  
ATOM   3133  OH  TYR B 196     -17.329 311.222 106.520  1.00  0.00           O  
ATOM   3134  N   THR B 197     -15.998 313.418  98.408  1.00  0.00           N  
ATOM   3135  CA  THR B 197     -15.444 313.840  97.127  1.00  0.00           C  
ATOM   3136  C   THR B 197     -14.066 314.485  97.346  1.00  0.00           C  
ATOM   3137  O   THR B 197     -13.838 315.139  98.364  1.00  0.00           O  
ATOM   3138  CB  THR B 197     -16.384 314.865  96.426  1.00  0.00           C  
ATOM   3139  OG1 THR B 197     -16.475 316.093  97.124  1.00  0.00           O  
ATOM   3140  CG2 THR B 197     -17.813 314.349  96.198  1.00  0.00           C  
ATOM   3141  N   CYS B 198     -13.182 314.273  96.363  1.00  0.00           N  
ATOM   3142  CA  CYS B 198     -11.833 314.821  96.290  1.00  0.00           C  
ATOM   3143  C   CYS B 198     -11.804 315.813  95.122  1.00  0.00           C  
ATOM   3144  O   CYS B 198     -11.851 315.406  93.959  1.00  0.00           O  
ATOM   3145  SG  CYS B 198      -9.123 314.058  95.724  1.00  0.00           S  
ATOM   3146  CB  CYS B 198     -10.840 313.652  96.149  1.00  0.00           C  
ATOM   3147  N   ASN B 199     -11.779 317.101  95.485  1.00  0.00           N  
ATOM   3148  CA  ASN B 199     -11.898 318.247  94.586  1.00  0.00           C  
ATOM   3149  C   ASN B 199     -10.501 318.818  94.339  1.00  0.00           C  
ATOM   3150  O   ASN B 199      -9.788 319.101  95.301  1.00  0.00           O  
ATOM   3151  CB  ASN B 199     -12.819 319.318  95.213  1.00  0.00           C  
ATOM   3152  CG  ASN B 199     -14.201 318.771  95.577  1.00  0.00           C  
ATOM   3153  OD1 ASN B 199     -14.371 318.187  96.644  1.00  0.00           O  
ATOM   3154  ND2 ASN B 199     -15.187 318.961  94.702  1.00  0.00           N  
ATOM   3155  N   VAL B 200     -10.127 318.928  93.057  1.00  0.00           N  
ATOM   3156  CA  VAL B 200      -8.759 319.190  92.623  1.00  0.00           C  
ATOM   3157  C   VAL B 200      -8.760 320.232  91.495  1.00  0.00           C  
ATOM   3158  O   VAL B 200      -9.497 320.060  90.526  1.00  0.00           O  
ATOM   3159  CB  VAL B 200      -8.091 317.886  92.099  1.00  0.00           C  
ATOM   3160  CG1 VAL B 200      -6.652 318.080  91.574  1.00  0.00           C  
ATOM   3161  CG2 VAL B 200      -8.119 316.778  93.168  1.00  0.00           C  
ATOM   3162  N   ASP B 201      -7.911 321.265  91.631  1.00  0.00           N  
ATOM   3163  CA  ASP B 201      -7.750 322.351  90.661  1.00  0.00           C  
ATOM   3164  C   ASP B 201      -6.296 322.367  90.156  1.00  0.00           C  
ATOM   3165  O   ASP B 201      -5.370 322.131  90.934  1.00  0.00           O  
ATOM   3166  CB  ASP B 201      -8.133 323.715  91.297  1.00  0.00           C  
ATOM   3167  CG  ASP B 201      -8.151 324.910  90.329  1.00  0.00           C  
ATOM   3168  OD1 ASP B 201      -7.848 326.027  90.802  1.00  0.00           O  
ATOM   3169  OD2 ASP B 201      -8.534 324.713  89.156  1.00  0.00           O  
ATOM   3170  N   HIS B 202      -6.142 322.702  88.867  1.00  0.00           N  
ATOM   3171  CA  HIS B 202      -4.876 322.945  88.191  1.00  0.00           C  
ATOM   3172  C   HIS B 202      -5.030 324.244  87.394  1.00  0.00           C  
ATOM   3173  O   HIS B 202      -5.600 324.229  86.303  1.00  0.00           O  
ATOM   3174  CB  HIS B 202      -4.555 321.751  87.280  1.00  0.00           C  
ATOM   3175  CG  HIS B 202      -3.273 321.889  86.500  1.00  0.00           C  
ATOM   3176  ND1 HIS B 202      -3.251 322.325  85.174  1.00  0.00           N  
ATOM   3177  CD2 HIS B 202      -1.980 321.659  86.914  1.00  0.00           C  
ATOM   3178  CE1 HIS B 202      -1.970 322.350  84.843  1.00  0.00           C  
ATOM   3179  NE2 HIS B 202      -1.171 321.963  85.836  1.00  0.00           N  
ATOM   3180  N   LYS B 203      -4.529 325.347  87.965  1.00  0.00           N  
ATOM   3181  CA  LYS B 203      -4.654 326.682  87.388  1.00  0.00           C  
ATOM   3182  C   LYS B 203      -3.724 327.047  86.197  1.00  0.00           C  
ATOM   3183  O   LYS B 203      -4.134 327.917  85.430  1.00  0.00           O  
ATOM   3184  CB  LYS B 203      -4.654 327.722  88.525  1.00  0.00           C  
ATOM   3185  CG  LYS B 203      -5.234 329.095  88.131  1.00  0.00           C  
ATOM   3186  CD  LYS B 203      -5.653 329.979  89.323  1.00  0.00           C  
ATOM   3187  CE  LYS B 203      -6.677 329.347  90.289  1.00  0.00           C  
ATOM   3188  NZ  LYS B 203      -7.831 328.759  89.584  1.00  0.00           N  
ATOM   3189  N   PRO B 204      -2.582 326.347  85.959  1.00  0.00           N  
ATOM   3190  CA  PRO B 204      -1.794 326.521  84.713  1.00  0.00           C  
ATOM   3191  C   PRO B 204      -2.477 326.115  83.388  1.00  0.00           C  
ATOM   3192  O   PRO B 204      -1.981 326.518  82.336  1.00  0.00           O  
ATOM   3193  CB  PRO B 204      -0.502 325.728  84.957  1.00  0.00           C  
ATOM   3194  CG  PRO B 204      -0.362 325.672  86.466  1.00  0.00           C  
ATOM   3195  CD  PRO B 204      -1.806 325.583  86.940  1.00  0.00           C  
ATOM   3196  N   SER B 205      -3.593 325.368  83.452  1.00  0.00           N  
ATOM   3197  CA  SER B 205      -4.482 325.089  82.316  1.00  0.00           C  
ATOM   3198  C   SER B 205      -5.944 325.493  82.605  1.00  0.00           C  
ATOM   3199  O   SER B 205      -6.757 325.479  81.682  1.00  0.00           O  
ATOM   3200  CB  SER B 205      -4.337 323.605  81.910  1.00  0.00           C  
ATOM   3201  OG  SER B 205      -5.066 322.728  82.745  1.00  0.00           O  
ATOM   3202  N   ASN B 206      -6.249 325.836  83.872  1.00  0.00           N  
ATOM   3203  CA  ASN B 206      -7.564 326.190  84.421  1.00  0.00           C  
ATOM   3204  C   ASN B 206      -8.584 325.027  84.448  1.00  0.00           C  
ATOM   3205  O   ASN B 206      -9.772 325.275  84.660  1.00  0.00           O  
ATOM   3206  CB  ASN B 206      -8.133 327.469  83.744  1.00  0.00           C  
ATOM   3207  CG  ASN B 206      -8.940 328.382  84.679  1.00  0.00           C  
ATOM   3208  OD1 ASN B 206      -8.616 328.542  85.855  1.00  0.00           O  
ATOM   3209  ND2 ASN B 206      -9.988 329.012  84.145  1.00  0.00           N  
ATOM   3210  N   THR B 207      -8.108 323.781  84.278  1.00  0.00           N  
ATOM   3211  CA  THR B 207      -8.906 322.563  84.403  1.00  0.00           C  
ATOM   3212  C   THR B 207      -9.104 322.204  85.887  1.00  0.00           C  
ATOM   3213  O   THR B 207      -8.143 322.232  86.656  1.00  0.00           O  
ATOM   3214  CB  THR B 207      -8.206 321.370  83.698  1.00  0.00           C  
ATOM   3215  OG1 THR B 207      -8.166 321.628  82.308  1.00  0.00           O  
ATOM   3216  CG2 THR B 207      -8.845 319.981  83.901  1.00  0.00           C  
ATOM   3217  N   LYS B 208     -10.349 321.852  86.241  1.00  0.00           N  
ATOM   3218  CA  LYS B 208     -10.750 321.461  87.588  1.00  0.00           C  
ATOM   3219  C   LYS B 208     -11.604 320.187  87.510  1.00  0.00           C  
ATOM   3220  O   LYS B 208     -12.410 320.042  86.589  1.00  0.00           O  
ATOM   3221  CB  LYS B 208     -11.498 322.642  88.248  1.00  0.00           C  
ATOM   3222  CG  LYS B 208     -11.843 322.432  89.734  1.00  0.00           C  
ATOM   3223  CD  LYS B 208     -12.453 323.673  90.409  1.00  0.00           C  
ATOM   3224  CE  LYS B 208     -13.877 324.025  89.948  1.00  0.00           C  
ATOM   3225  NZ  LYS B 208     -14.861 323.020  90.382  1.00  0.00           N  
ATOM   3226  N   VAL B 209     -11.400 319.295  88.490  1.00  0.00           N  
ATOM   3227  CA  VAL B 209     -12.074 318.006  88.621  1.00  0.00           C  
ATOM   3228  C   VAL B 209     -12.676 317.908  90.036  1.00  0.00           C  
ATOM   3229  O   VAL B 209     -12.016 318.279  91.004  1.00  0.00           O  
ATOM   3230  CB  VAL B 209     -11.066 316.836  88.420  1.00  0.00           C  
ATOM   3231  CG1 VAL B 209     -11.664 315.443  88.689  1.00  0.00           C  
ATOM   3232  CG2 VAL B 209     -10.438 316.856  87.014  1.00  0.00           C  
ATOM   3233  N   ASP B 210     -13.916 317.403  90.120  1.00  0.00           N  
ATOM   3234  CA  ASP B 210     -14.712 317.292  91.350  1.00  0.00           C  
ATOM   3235  C   ASP B 210     -15.188 315.842  91.518  1.00  0.00           C  
ATOM   3236  O   ASP B 210     -16.391 315.575  91.518  1.00  0.00           O  
ATOM   3237  CB  ASP B 210     -15.877 318.314  91.389  1.00  0.00           C  
ATOM   3238  CG  ASP B 210     -15.434 319.759  91.149  1.00  0.00           C  
ATOM   3239  OD1 ASP B 210     -15.663 320.257  90.025  1.00  0.00           O  
ATOM   3240  OD2 ASP B 210     -14.886 320.354  92.103  1.00  0.00           O  
ATOM   3241  N   LYS B 211     -14.216 314.920  91.607  1.00  0.00           N  
ATOM   3242  CA  LYS B 211     -14.442 313.479  91.548  1.00  0.00           C  
ATOM   3243  C   LYS B 211     -14.949 312.907  92.881  1.00  0.00           C  
ATOM   3244  O   LYS B 211     -14.333 313.157  93.917  1.00  0.00           O  
ATOM   3245  CB  LYS B 211     -13.121 312.803  91.119  1.00  0.00           C  
ATOM   3246  CG  LYS B 211     -13.224 311.305  90.786  1.00  0.00           C  
ATOM   3247  CD  LYS B 211     -14.006 311.048  89.485  1.00  0.00           C  
ATOM   3248  CE  LYS B 211     -14.224 309.567  89.178  1.00  0.00           C  
ATOM   3249  NZ  LYS B 211     -15.201 308.950  90.094  1.00  0.00           N  
ATOM   3250  N   ARG B 212     -16.012 312.086  92.812  1.00  0.00           N  
ATOM   3251  CA  ARG B 212     -16.472 311.267  93.933  1.00  0.00           C  
ATOM   3252  C   ARG B 212     -15.576 310.031  94.094  1.00  0.00           C  
ATOM   3253  O   ARG B 212     -15.335 309.330  93.109  1.00  0.00           O  
ATOM   3254  CB  ARG B 212     -17.948 310.860  93.732  1.00  0.00           C  
ATOM   3255  CG  ARG B 212     -18.532 310.121  94.950  1.00  0.00           C  
ATOM   3256  CD  ARG B 212     -20.022 309.788  94.823  1.00  0.00           C  
ATOM   3257  NE  ARG B 212     -20.481 309.040  96.003  1.00  0.00           N  
ATOM   3258  CZ  ARG B 212     -20.366 307.716  96.194  1.00  0.00           C  
ATOM   3259  NH1 ARG B 212     -20.721 307.195  97.376  1.00  0.00           N  
ATOM   3260  NH2 ARG B 212     -19.902 306.904  95.234  1.00  0.00           N  
ATOM   3261  N   VAL B 213     -15.143 309.770  95.337  1.00  0.00           N  
ATOM   3262  CA  VAL B 213     -14.389 308.574  95.701  1.00  0.00           C  
ATOM   3263  C   VAL B 213     -15.336 307.355  95.772  1.00  0.00           C  
ATOM   3264  O   VAL B 213     -16.289 307.371  96.551  1.00  0.00           O  
ATOM   3265  CB  VAL B 213     -13.595 308.792  97.016  1.00  0.00           C  
ATOM   3266  CG1 VAL B 213     -13.010 307.512  97.635  1.00  0.00           C  
ATOM   3267  CG2 VAL B 213     -12.470 309.815  96.783  1.00  0.00           C  
ATOM   3268  N   GLU B 214     -15.100 306.382  94.875  1.00  0.00           N  
ATOM   3269  CA  GLU B 214     -16.105 305.423  94.415  1.00  0.00           C  
ATOM   3270  C   GLU B 214     -15.473 304.072  94.020  1.00  0.00           C  
ATOM   3271  O   GLU B 214     -14.293 304.025  93.667  1.00  0.00           O  
ATOM   3272  CB  GLU B 214     -16.884 306.118  93.276  1.00  0.00           C  
ATOM   3273  CG  GLU B 214     -18.031 305.316  92.640  1.00  0.00           C  
ATOM   3274  CD  GLU B 214     -18.867 306.221  91.736  1.00  0.00           C  
ATOM   3275  OE1 GLU B 214     -19.574 307.082  92.306  1.00  0.00           O  
ATOM   3276  OE2 GLU B 214     -18.770 306.054  90.502  1.00  0.00           O  
ATOM   3277  N   SER B 215     -16.274 302.997  94.141  1.00  0.00           N  
ATOM   3278  CA  SER B 215     -15.826 301.599  94.196  1.00  0.00           C  
ATOM   3279  C   SER B 215     -16.406 300.725  93.061  1.00  0.00           C  
ATOM   3280  O   SER B 215     -17.263 301.180  92.305  1.00  0.00           O  
ATOM   3281  CB  SER B 215     -16.303 301.032  95.555  1.00  0.00           C  
ATOM   3282  OG  SER B 215     -15.661 301.666  96.639  1.00  0.00           O  
ATOM   3283  N   LYS B 216     -15.963 299.451  93.050  1.00  0.00           N  
ATOM   3284  CA  LYS B 216     -16.505 298.278  92.339  1.00  0.00           C  
ATOM   3285  C   LYS B 216     -16.147 298.209  90.843  1.00  0.00           C  
ATOM   3286  O   LYS B 216     -16.352 299.180  90.119  1.00  0.00           O  
ATOM   3287  CB  LYS B 216     -18.026 298.096  92.571  1.00  0.00           C  
ATOM   3288  CG  LYS B 216     -18.455 297.953  94.047  1.00  0.00           C  
ATOM   3289  CD  LYS B 216     -18.001 296.642  94.717  1.00  0.00           C  
ATOM   3290  CE  LYS B 216     -18.344 296.572  96.215  1.00  0.00           C  
ATOM   3291  NZ  LYS B 216     -17.505 297.484  97.015  1.00  0.00           N  
ATOM   3292  N   TYR B 217     -15.649 297.030  90.429  1.00  0.00           N  
ATOM   3293  CA  TYR B 217     -15.095 296.686  89.112  1.00  0.00           C  
ATOM   3294  C   TYR B 217     -15.483 295.228  88.757  1.00  0.00           C  
ATOM   3295  O   TYR B 217     -15.885 294.474  89.645  1.00  0.00           O  
ATOM   3296  CB  TYR B 217     -13.564 296.975  89.179  1.00  0.00           C  
ATOM   3297  CG  TYR B 217     -12.608 296.302  88.203  1.00  0.00           C  
ATOM   3298  CD1 TYR B 217     -12.754 296.464  86.809  1.00  0.00           C  
ATOM   3299  CD2 TYR B 217     -11.514 295.558  88.698  1.00  0.00           C  
ATOM   3300  CE1 TYR B 217     -11.840 295.866  85.921  1.00  0.00           C  
ATOM   3301  CE2 TYR B 217     -10.585 294.980  87.813  1.00  0.00           C  
ATOM   3302  CZ  TYR B 217     -10.757 295.118  86.423  1.00  0.00           C  
ATOM   3303  OH  TYR B 217      -9.886 294.519  85.562  1.00  0.00           O  
ATOM   3304  N   GLY B 218     -15.391 294.849  87.469  1.00  0.00           N  
ATOM   3305  CA  GLY B 218     -15.702 293.487  87.026  1.00  0.00           C  
ATOM   3306  C   GLY B 218     -14.873 293.111  85.781  1.00  0.00           C  
ATOM   3307  O   GLY B 218     -15.057 293.717  84.723  1.00  0.00           O  
ATOM   3308  N   PRO B 219     -13.970 292.106  85.886  1.00  0.00           N  
ATOM   3309  CA  PRO B 219     -13.117 291.659  84.767  1.00  0.00           C  
ATOM   3310  C   PRO B 219     -13.792 290.585  83.874  1.00  0.00           C  
ATOM   3311  O   PRO B 219     -14.715 289.910  84.331  1.00  0.00           O  
ATOM   3312  CB  PRO B 219     -11.912 291.059  85.512  1.00  0.00           C  
ATOM   3313  CG  PRO B 219     -12.517 290.421  86.755  1.00  0.00           C  
ATOM   3314  CD  PRO B 219     -13.657 291.371  87.117  1.00  0.00           C  
ATOM   3315  N   PRO B 220     -13.264 290.389  82.642  1.00  0.00           N  
ATOM   3316  CA  PRO B 220     -13.624 289.241  81.784  1.00  0.00           C  
ATOM   3317  C   PRO B 220     -12.816 287.962  82.121  1.00  0.00           C  
ATOM   3318  O   PRO B 220     -12.704 287.592  83.291  1.00  0.00           O  
ATOM   3319  CD  PRO B 220     -12.316 291.282  81.970  1.00  0.00           C  
ATOM   3320  CB  PRO B 220     -13.280 289.783  80.383  1.00  0.00           C  
ATOM   3321  CG  PRO B 220     -12.044 290.642  80.612  1.00  0.00           C  
ATOM   3322  N   CYS B 221     -12.210 287.358  81.082  1.00  0.00           N  
ATOM   3323  CA  CYS B 221     -11.094 286.412  81.193  1.00  0.00           C  
ATOM   3324  C   CYS B 221      -9.841 287.099  80.584  1.00  0.00           C  
ATOM   3325  O   CYS B 221      -9.710 287.112  79.359  1.00  0.00           O  
ATOM   3326  CB  CYS B 221     -11.462 285.080  80.484  1.00  0.00           C  
ATOM   3327  SG  CYS B 221     -10.090 283.903  80.231  1.00  0.00           S  
ATOM   3328  N   PRO B 222      -8.942 287.660  81.431  1.00  0.00           N  
ATOM   3329  CA  PRO B 222      -7.688 288.286  80.964  1.00  0.00           C  
ATOM   3330  C   PRO B 222      -6.622 287.426  80.235  1.00  0.00           C  
ATOM   3331  O   PRO B 222      -6.019 287.977  79.315  1.00  0.00           O  
ATOM   3332  CD  PRO B 222      -9.132 287.893  82.865  1.00  0.00           C  
ATOM   3333  CB  PRO B 222      -7.086 288.921  82.234  1.00  0.00           C  
ATOM   3334  CG  PRO B 222      -8.259 289.098  83.177  1.00  0.00           C  
ATOM   3335  N   PRO B 223      -6.339 286.160  80.643  1.00  0.00           N  
ATOM   3336  CA  PRO B 223      -5.111 285.474  80.184  1.00  0.00           C  
ATOM   3337  C   PRO B 223      -5.092 285.047  78.706  1.00  0.00           C  
ATOM   3338  O   PRO B 223      -6.104 284.618  78.152  1.00  0.00           O  
ATOM   3339  CB  PRO B 223      -4.961 284.272  81.130  1.00  0.00           C  
ATOM   3340  CG  PRO B 223      -6.363 283.997  81.628  1.00  0.00           C  
ATOM   3341  CD  PRO B 223      -6.955 285.394  81.732  1.00  0.00           C  
ATOM   3342  N   CYS B 224      -3.885 285.166  78.138  1.00  0.00           N  
ATOM   3343  CA  CYS B 224      -3.463 284.740  76.805  1.00  0.00           C  
ATOM   3344  C   CYS B 224      -2.147 283.916  76.872  1.00  0.00           C  
ATOM   3345  O   CYS B 224      -2.155 282.803  76.344  1.00  0.00           O  
ATOM   3346  CB  CYS B 224      -3.440 285.957  75.850  1.00  0.00           C  
ATOM   3347  SG  CYS B 224      -2.768 285.719  74.178  1.00  0.00           S  
ATOM   3348  N   PRO B 225      -1.094 284.367  77.607  1.00  0.00           N  
ATOM   3349  CA  PRO B 225      -0.088 283.433  78.143  1.00  0.00           C  
ATOM   3350  C   PRO B 225       1.091 283.132  77.194  1.00  0.00           C  
ATOM   3351  O   PRO B 225       0.868 282.547  76.135  1.00  0.00           O  
ATOM   3352  CD  PRO B 225      -0.858 285.730  78.108  1.00  0.00           C  
ATOM   3353  CB  PRO B 225       0.344 284.124  79.445  1.00  0.00           C  
ATOM   3354  CG  PRO B 225       0.254 285.616  79.153  1.00  0.00           C  
ATOM   3355  N   ALA B 226       2.316 283.500  77.612  1.00  0.00           N  
ATOM   3356  CA  ALA B 226       3.601 283.121  77.016  1.00  0.00           C  
ATOM   3357  C   ALA B 226       4.210 281.878  77.718  1.00  0.00           C  
ATOM   3358  O   ALA B 226       4.286 281.898  78.948  1.00  0.00           O  
ATOM   3359  CB  ALA B 226       4.542 284.325  77.183  1.00  0.00           C  
ATOM   3360  N   PRO B 227       4.603 280.816  76.971  1.00  0.00           N  
ATOM   3361  CA  PRO B 227       5.187 279.596  77.569  1.00  0.00           C  
ATOM   3362  C   PRO B 227       6.609 279.804  78.121  1.00  0.00           C  
ATOM   3363  O   PRO B 227       7.334 280.678  77.644  1.00  0.00           O  
ATOM   3364  CD  PRO B 227       4.558 280.673  75.520  1.00  0.00           C  
ATOM   3365  CB  PRO B 227       5.195 278.570  76.412  1.00  0.00           C  
ATOM   3366  CG  PRO B 227       4.365 279.185  75.299  1.00  0.00           C  
ATOM   3367  N   GLU B 228       6.980 278.949  79.083  1.00  0.00           N  
ATOM   3368  CA  GLU B 228       8.341 278.791  79.600  1.00  0.00           C  
ATOM   3369  C   GLU B 228       8.579 277.317  79.971  1.00  0.00           C  
ATOM   3370  O   GLU B 228       8.439 276.946  81.139  1.00  0.00           O  
ATOM   3371  CB  GLU B 228       8.576 279.729  80.810  1.00  0.00           C  
ATOM   3372  CG  GLU B 228       8.710 281.230  80.466  1.00  0.00           C  
ATOM   3373  CD  GLU B 228       9.891 281.563  79.544  1.00  0.00           C  
ATOM   3374  OE1 GLU B 228      10.928 280.872  79.657  1.00  0.00           O  
ATOM   3375  OE2 GLU B 228       9.739 282.511  78.744  1.00  0.00           O  
ATOM   3376  N   ALA B 229       8.924 276.501  78.961  1.00  0.00           N  
ATOM   3377  CA  ALA B 229       9.097 275.053  79.094  1.00  0.00           C  
ATOM   3378  C   ALA B 229      10.574 274.669  79.279  1.00  0.00           C  
ATOM   3379  O   ALA B 229      11.431 275.107  78.509  1.00  0.00           O  
ATOM   3380  CB  ALA B 229       8.493 274.358  77.860  1.00  0.00           C  
ATOM   3381  N   ALA B 230      10.829 273.836  80.302  1.00  0.00           N  
ATOM   3382  CA  ALA B 230      12.141 273.281  80.639  1.00  0.00           C  
ATOM   3383  C   ALA B 230      11.970 271.902  81.296  1.00  0.00           C  
ATOM   3384  O   ALA B 230      11.085 271.732  82.137  1.00  0.00           O  
ATOM   3385  CB  ALA B 230      12.880 274.253  81.571  1.00  0.00           C  
ATOM   3386  N   GLY B 231      12.823 270.944  80.895  1.00  0.00           N  
ATOM   3387  CA  GLY B 231      12.721 269.542  81.309  1.00  0.00           C  
ATOM   3388  C   GLY B 231      13.442 269.241  82.634  1.00  0.00           C  
ATOM   3389  O   GLY B 231      13.584 268.067  82.970  1.00  0.00           O  
ATOM   3390  N   GLY B 232      13.893 270.268  83.378  1.00  0.00           N  
ATOM   3391  CA  GLY B 232      14.669 270.114  84.616  1.00  0.00           C  
ATOM   3392  C   GLY B 232      15.906 269.212  84.387  1.00  0.00           C  
ATOM   3393  O   GLY B 232      16.773 269.582  83.593  1.00  0.00           O  
ATOM   3394  N   PRO B 233      16.016 268.045  85.067  1.00  0.00           N  
ATOM   3395  CA  PRO B 233      17.098 267.067  84.816  1.00  0.00           C  
ATOM   3396  C   PRO B 233      17.006 266.374  83.444  1.00  0.00           C  
ATOM   3397  O   PRO B 233      15.975 266.460  82.779  1.00  0.00           O  
ATOM   3398  CD  PRO B 233      15.127 267.586  86.137  1.00  0.00           C  
ATOM   3399  CB  PRO B 233      16.945 266.052  85.962  1.00  0.00           C  
ATOM   3400  CG  PRO B 233      15.479 266.118  86.348  1.00  0.00           C  
ATOM   3401  N   SER B 234      18.089 265.678  83.064  1.00  0.00           N  
ATOM   3402  CA  SER B 234      18.151 264.876  81.844  1.00  0.00           C  
ATOM   3403  C   SER B 234      19.054 263.655  82.070  1.00  0.00           C  
ATOM   3404  O   SER B 234      20.132 263.791  82.651  1.00  0.00           O  
ATOM   3405  CB  SER B 234      18.610 265.757  80.663  1.00  0.00           C  
ATOM   3406  OG  SER B 234      18.634 265.029  79.450  1.00  0.00           O  
ATOM   3407  N   VAL B 235      18.586 262.489  81.593  1.00  0.00           N  
ATOM   3408  CA  VAL B 235      19.279 261.207  81.701  1.00  0.00           C  
ATOM   3409  C   VAL B 235      20.253 261.028  80.524  1.00  0.00           C  
ATOM   3410  O   VAL B 235      19.887 261.284  79.376  1.00  0.00           O  
ATOM   3411  CB  VAL B 235      18.281 260.012  81.683  1.00  0.00           C  
ATOM   3412  CG1 VAL B 235      18.956 258.632  81.800  1.00  0.00           C  
ATOM   3413  CG2 VAL B 235      17.225 260.150  82.788  1.00  0.00           C  
ATOM   3414  N   PHE B 236      21.461 260.553  80.851  1.00  0.00           N  
ATOM   3415  CA  PHE B 236      22.518 260.180  79.916  1.00  0.00           C  
ATOM   3416  C   PHE B 236      23.056 258.791  80.283  1.00  0.00           C  
ATOM   3417  O   PHE B 236      22.902 258.352  81.424  1.00  0.00           O  
ATOM   3418  CB  PHE B 236      23.630 261.250  79.926  1.00  0.00           C  
ATOM   3419  CG  PHE B 236      23.184 262.599  79.394  1.00  0.00           C  
ATOM   3420  CD1 PHE B 236      22.781 263.623  80.278  1.00  0.00           C  
ATOM   3421  CE1 PHE B 236      22.265 264.809  79.773  1.00  0.00           C  
ATOM   3422  CZ  PHE B 236      22.111 264.980  78.403  1.00  0.00           C  
ATOM   3423  CD2 PHE B 236      22.994 262.774  78.008  1.00  0.00           C  
ATOM   3424  CE2 PHE B 236      22.464 263.963  77.525  1.00  0.00           C  
ATOM   3425  N   LEU B 237      23.664 258.115  79.296  1.00  0.00           N  
ATOM   3426  CA  LEU B 237      24.134 256.737  79.425  1.00  0.00           C  
ATOM   3427  C   LEU B 237      25.462 256.572  78.677  1.00  0.00           C  
ATOM   3428  O   LEU B 237      25.630 257.150  77.601  1.00  0.00           O  
ATOM   3429  CB  LEU B 237      23.031 255.788  78.901  1.00  0.00           C  
ATOM   3430  CG  LEU B 237      23.117 254.352  79.444  1.00  0.00           C  
ATOM   3431  CD1 LEU B 237      22.952 254.290  80.968  1.00  0.00           C  
ATOM   3432  CD2 LEU B 237      22.075 253.455  78.771  1.00  0.00           C  
ATOM   3433  N   PHE B 238      26.386 255.815  79.292  1.00  0.00           N  
ATOM   3434  CA  PHE B 238      27.791 255.707  78.895  1.00  0.00           C  
ATOM   3435  C   PHE B 238      28.236 254.229  78.931  1.00  0.00           C  
ATOM   3436  O   PHE B 238      27.788 253.496  79.816  1.00  0.00           O  
ATOM   3437  CB  PHE B 238      28.636 256.550  79.870  1.00  0.00           C  
ATOM   3438  CG  PHE B 238      28.376 258.045  79.807  1.00  0.00           C  
ATOM   3439  CD1 PHE B 238      27.388 258.626  80.629  1.00  0.00           C  
ATOM   3440  CE1 PHE B 238      27.068 259.969  80.488  1.00  0.00           C  
ATOM   3441  CZ  PHE B 238      27.701 260.741  79.522  1.00  0.00           C  
ATOM   3442  CD2 PHE B 238      28.982 258.831  78.804  1.00  0.00           C  
ATOM   3443  CE2 PHE B 238      28.650 260.174  78.681  1.00  0.00           C  
ATOM   3444  N   PRO B 239      29.084 253.804  77.964  1.00  0.00           N  
ATOM   3445  CA  PRO B 239      29.394 252.377  77.764  1.00  0.00           C  
ATOM   3446  C   PRO B 239      30.504 251.840  78.700  1.00  0.00           C  
ATOM   3447  O   PRO B 239      31.194 252.633  79.344  1.00  0.00           O  
ATOM   3448  CD  PRO B 239      29.757 254.641  76.962  1.00  0.00           C  
ATOM   3449  CB  PRO B 239      29.857 252.359  76.297  1.00  0.00           C  
ATOM   3450  CG  PRO B 239      30.591 253.679  76.122  1.00  0.00           C  
ATOM   3451  N   PRO B 240      30.734 250.507  78.665  1.00  0.00           N  
ATOM   3452  CA  PRO B 240      32.011 249.905  79.089  1.00  0.00           C  
ATOM   3453  C   PRO B 240      33.163 250.216  78.120  1.00  0.00           C  
ATOM   3454  O   PRO B 240      32.928 250.567  76.961  1.00  0.00           O  
ATOM   3455  CD  PRO B 240      29.815 249.485  78.159  1.00  0.00           C  
ATOM   3456  CB  PRO B 240      31.707 248.398  79.073  1.00  0.00           C  
ATOM   3457  CG  PRO B 240      30.655 248.229  77.994  1.00  0.00           C  
ATOM   3458  N   LYS B 241      34.396 250.001  78.601  1.00  0.00           N  
ATOM   3459  CA  LYS B 241      35.590 249.952  77.755  1.00  0.00           C  
ATOM   3460  C   LYS B 241      35.561 248.648  76.925  1.00  0.00           C  
ATOM   3461  O   LYS B 241      35.197 247.610  77.482  1.00  0.00           O  
ATOM   3462  CB  LYS B 241      36.856 249.929  78.639  1.00  0.00           C  
ATOM   3463  CG  LYS B 241      36.939 251.049  79.687  1.00  0.00           C  
ATOM   3464  CD  LYS B 241      38.220 250.948  80.536  1.00  0.00           C  
ATOM   3465  CE  LYS B 241      38.135 251.695  81.875  1.00  0.00           C  
ATOM   3466  NZ  LYS B 241      37.126 251.093  82.767  1.00  0.00           N  
ATOM   3467  N   PRO B 242      36.013 248.689  75.649  1.00  0.00           N  
ATOM   3468  CA  PRO B 242      36.361 247.467  74.894  1.00  0.00           C  
ATOM   3469  C   PRO B 242      37.354 246.529  75.608  1.00  0.00           C  
ATOM   3470  O   PRO B 242      37.237 245.317  75.455  1.00  0.00           O  
ATOM   3471  CB  PRO B 242      36.936 247.996  73.569  1.00  0.00           C  
ATOM   3472  CG  PRO B 242      36.341 249.385  73.420  1.00  0.00           C  
ATOM   3473  CD  PRO B 242      36.267 249.889  74.855  1.00  0.00           C  
ATOM   3474  N   LYS B 243      38.267 247.097  76.421  1.00  0.00           N  
ATOM   3475  CA  LYS B 243      39.210 246.359  77.260  1.00  0.00           C  
ATOM   3476  C   LYS B 243      38.499 245.451  78.283  1.00  0.00           C  
ATOM   3477  O   LYS B 243      38.845 244.274  78.382  1.00  0.00           O  
ATOM   3478  CB  LYS B 243      40.160 247.355  77.966  1.00  0.00           C  
ATOM   3479  CG  LYS B 243      41.504 246.718  78.356  1.00  0.00           C  
ATOM   3480  CD  LYS B 243      42.509 247.714  78.951  1.00  0.00           C  
ATOM   3481  CE  LYS B 243      43.886 247.073  79.171  1.00  0.00           C  
ATOM   3482  NZ  LYS B 243      44.855 248.036  79.721  1.00  0.00           N  
ATOM   3483  N   ASP B 244      37.501 246.012  78.989  1.00  0.00           N  
ATOM   3484  CA  ASP B 244      36.706 245.339  80.024  1.00  0.00           C  
ATOM   3485  C   ASP B 244      35.794 244.229  79.478  1.00  0.00           C  
ATOM   3486  O   ASP B 244      35.620 243.218  80.158  1.00  0.00           O  
ATOM   3487  CB  ASP B 244      35.888 246.310  80.913  1.00  0.00           C  
ATOM   3488  CG  ASP B 244      36.672 247.496  81.492  1.00  0.00           C  
ATOM   3489  OD1 ASP B 244      37.911 247.385  81.626  1.00  0.00           O  
ATOM   3490  OD2 ASP B 244      36.007 248.496  81.839  1.00  0.00           O  
ATOM   3491  N   THR B 245      35.253 244.426  78.265  1.00  0.00           N  
ATOM   3492  CA  THR B 245      34.414 243.457  77.557  1.00  0.00           C  
ATOM   3493  C   THR B 245      35.177 242.187  77.132  1.00  0.00           C  
ATOM   3494  O   THR B 245      34.621 241.093  77.214  1.00  0.00           O  
ATOM   3495  CB  THR B 245      33.790 244.087  76.281  1.00  0.00           C  
ATOM   3496  OG1 THR B 245      33.041 245.232  76.638  1.00  0.00           O  
ATOM   3497  CG2 THR B 245      32.874 243.157  75.465  1.00  0.00           C  
ATOM   3498  N   LEU B 246      36.428 242.367  76.680  1.00  0.00           N  
ATOM   3499  CA  LEU B 246      37.229 241.346  76.002  1.00  0.00           C  
ATOM   3500  C   LEU B 246      38.100 240.486  76.938  1.00  0.00           C  
ATOM   3501  O   LEU B 246      38.881 239.678  76.434  1.00  0.00           O  
ATOM   3502  CB  LEU B 246      38.048 242.043  74.894  1.00  0.00           C  
ATOM   3503  CG  LEU B 246      37.176 242.642  73.764  1.00  0.00           C  
ATOM   3504  CD1 LEU B 246      38.035 243.474  72.796  1.00  0.00           C  
ATOM   3505  CD2 LEU B 246      36.339 241.572  73.038  1.00  0.00           C  
ATOM   3506  N   MET B 247      37.927 240.622  78.262  1.00  0.00           N  
ATOM   3507  CA  MET B 247      38.516 239.737  79.267  1.00  0.00           C  
ATOM   3508  C   MET B 247      37.468 239.402  80.332  1.00  0.00           C  
ATOM   3509  O   MET B 247      36.794 240.300  80.840  1.00  0.00           O  
ATOM   3510  CB  MET B 247      39.763 240.386  79.902  1.00  0.00           C  
ATOM   3511  CG  MET B 247      41.046 240.127  79.100  1.00  0.00           C  
ATOM   3512  SD  MET B 247      42.511 240.967  79.756  1.00  0.00           S  
ATOM   3513  CE  MET B 247      43.732 240.425  78.531  1.00  0.00           C  
ATOM   3514  N   ILE B 248      37.405 238.106  80.680  1.00  0.00           N  
ATOM   3515  CA  ILE B 248      36.551 237.554  81.734  1.00  0.00           C  
ATOM   3516  C   ILE B 248      36.961 237.966  83.167  1.00  0.00           C  
ATOM   3517  O   ILE B 248      36.140 237.870  84.078  1.00  0.00           O  
ATOM   3518  CB  ILE B 248      36.472 236.002  81.655  1.00  0.00           C  
ATOM   3519  CG2 ILE B 248      35.744 235.563  80.370  1.00  0.00           C  
ATOM   3520  CG1 ILE B 248      37.839 235.287  81.812  1.00  0.00           C  
ATOM   3521  CD1 ILE B 248      37.727 233.763  81.955  1.00  0.00           C  
ATOM   3522  N   SER B 249      38.211 238.432  83.325  1.00  0.00           N  
ATOM   3523  CA  SER B 249      38.796 238.923  84.571  1.00  0.00           C  
ATOM   3524  C   SER B 249      38.511 240.413  84.857  1.00  0.00           C  
ATOM   3525  O   SER B 249      38.896 240.878  85.929  1.00  0.00           O  
ATOM   3526  CB  SER B 249      40.309 238.621  84.526  1.00  0.00           C  
ATOM   3527  OG  SER B 249      40.978 239.384  83.537  1.00  0.00           O  
ATOM   3528  N   ARG B 250      37.873 241.133  83.915  1.00  0.00           N  
ATOM   3529  CA  ARG B 250      37.629 242.575  84.001  1.00  0.00           C  
ATOM   3530  C   ARG B 250      36.135 242.910  84.139  1.00  0.00           C  
ATOM   3531  O   ARG B 250      35.800 243.695  85.025  1.00  0.00           O  
ATOM   3532  CB  ARG B 250      38.236 243.272  82.771  1.00  0.00           C  
ATOM   3533  CG  ARG B 250      39.772 243.175  82.688  1.00  0.00           C  
ATOM   3534  CD  ARG B 250      40.353 243.952  81.497  1.00  0.00           C  
ATOM   3535  NE  ARG B 250      40.189 245.405  81.650  1.00  0.00           N  
ATOM   3536  CZ  ARG B 250      41.082 246.258  82.172  1.00  0.00           C  
ATOM   3537  NH1 ARG B 250      40.723 247.537  82.325  1.00  0.00           N  
ATOM   3538  NH2 ARG B 250      42.304 245.854  82.544  1.00  0.00           N  
ATOM   3539  N   THR B 251      35.282 242.302  83.292  1.00  0.00           N  
ATOM   3540  CA  THR B 251      33.812 242.405  83.257  1.00  0.00           C  
ATOM   3541  C   THR B 251      33.280 243.811  82.858  1.00  0.00           C  
ATOM   3542  O   THR B 251      33.539 244.774  83.581  1.00  0.00           O  
ATOM   3543  CB  THR B 251      33.148 242.010  84.610  1.00  0.00           C  
ATOM   3544  OG1 THR B 251      33.632 240.749  85.031  1.00  0.00           O  
ATOM   3545  CG2 THR B 251      31.610 241.919  84.562  1.00  0.00           C  
ATOM   3546  N   PRO B 252      32.536 243.927  81.728  1.00  0.00           N  
ATOM   3547  CA  PRO B 252      31.964 245.217  81.302  1.00  0.00           C  
ATOM   3548  C   PRO B 252      30.758 245.665  82.153  1.00  0.00           C  
ATOM   3549  O   PRO B 252      30.082 244.837  82.761  1.00  0.00           O  
ATOM   3550  CD  PRO B 252      32.161 242.852  80.802  1.00  0.00           C  
ATOM   3551  CB  PRO B 252      31.584 244.962  79.838  1.00  0.00           C  
ATOM   3552  CG  PRO B 252      31.229 243.490  79.775  1.00  0.00           C  
ATOM   3553  N   GLU B 253      30.521 246.984  82.172  1.00  0.00           N  
ATOM   3554  CA  GLU B 253      29.432 247.634  82.893  1.00  0.00           C  
ATOM   3555  C   GLU B 253      29.028 248.921  82.158  1.00  0.00           C  
ATOM   3556  O   GLU B 253      29.892 249.745  81.856  1.00  0.00           O  
ATOM   3557  CB  GLU B 253      29.878 247.873  84.356  1.00  0.00           C  
ATOM   3558  CG  GLU B 253      28.903 248.689  85.227  1.00  0.00           C  
ATOM   3559  CD  GLU B 253      29.405 248.810  86.663  1.00  0.00           C  
ATOM   3560  OE1 GLU B 253      28.918 248.024  87.505  1.00  0.00           O  
ATOM   3561  OE2 GLU B 253      30.258 249.694  86.897  1.00  0.00           O  
ATOM   3562  N   VAL B 254      27.715 249.080  81.921  1.00  0.00           N  
ATOM   3563  CA  VAL B 254      27.098 250.318  81.438  1.00  0.00           C  
ATOM   3564  C   VAL B 254      26.664 251.142  82.666  1.00  0.00           C  
ATOM   3565  O   VAL B 254      26.079 250.580  83.592  1.00  0.00           O  
ATOM   3566  CB  VAL B 254      25.854 250.016  80.547  1.00  0.00           C  
ATOM   3567  CG1 VAL B 254      24.979 251.241  80.212  1.00  0.00           C  
ATOM   3568  CG2 VAL B 254      26.272 249.347  79.226  1.00  0.00           C  
ATOM   3569  N   THR B 255      26.964 252.449  82.651  1.00  0.00           N  
ATOM   3570  CA  THR B 255      26.729 253.355  83.779  1.00  0.00           C  
ATOM   3571  C   THR B 255      25.950 254.594  83.312  1.00  0.00           C  
ATOM   3572  O   THR B 255      26.239 255.152  82.252  1.00  0.00           O  
ATOM   3573  CB  THR B 255      28.075 253.797  84.408  1.00  0.00           C  
ATOM   3574  OG1 THR B 255      28.672 252.682  85.036  1.00  0.00           O  
ATOM   3575  CG2 THR B 255      28.024 254.945  85.439  1.00  0.00           C  
ATOM   3576  N   CYS B 256      24.970 254.983  84.140  1.00  0.00           N  
ATOM   3577  CA  CYS B 256      24.050 256.096  83.933  1.00  0.00           C  
ATOM   3578  C   CYS B 256      24.487 257.323  84.739  1.00  0.00           C  
ATOM   3579  O   CYS B 256      25.021 257.177  85.839  1.00  0.00           O  
ATOM   3580  CB  CYS B 256      22.648 255.630  84.366  1.00  0.00           C  
ATOM   3581  SG  CYS B 256      21.285 256.795  84.120  1.00  0.00           S  
ATOM   3582  N   VAL B 257      24.209 258.506  84.175  1.00  0.00           N  
ATOM   3583  CA  VAL B 257      24.437 259.803  84.802  1.00  0.00           C  
ATOM   3584  C   VAL B 257      23.204 260.668  84.518  1.00  0.00           C  
ATOM   3585  O   VAL B 257      22.838 260.836  83.357  1.00  0.00           O  
ATOM   3586  CB  VAL B 257      25.666 260.540  84.201  1.00  0.00           C  
ATOM   3587  CG1 VAL B 257      26.006 261.844  84.950  1.00  0.00           C  
ATOM   3588  CG2 VAL B 257      26.902 259.635  84.150  1.00  0.00           C  
ATOM   3589  N   VAL B 258      22.595 261.206  85.581  1.00  0.00           N  
ATOM   3590  CA  VAL B 258      21.415 262.056  85.499  1.00  0.00           C  
ATOM   3591  C   VAL B 258      21.799 263.410  86.112  1.00  0.00           C  
ATOM   3592  O   VAL B 258      21.765 263.573  87.333  1.00  0.00           O  
ATOM   3593  CB  VAL B 258      20.206 261.445  86.260  1.00  0.00           C  
ATOM   3594  CG1 VAL B 258      18.923 262.286  86.094  1.00  0.00           C  
ATOM   3595  CG2 VAL B 258      19.944 259.989  85.835  1.00  0.00           C  
ATOM   3596  N   VAL B 259      22.210 264.339  85.236  1.00  0.00           N  
ATOM   3597  CA  VAL B 259      22.623 265.695  85.597  1.00  0.00           C  
ATOM   3598  C   VAL B 259      21.408 266.591  85.904  1.00  0.00           C  
ATOM   3599  O   VAL B 259      20.313 266.341  85.397  1.00  0.00           O  
ATOM   3600  CB  VAL B 259      23.441 266.354  84.446  1.00  0.00           C  
ATOM   3601  CG1 VAL B 259      24.740 265.581  84.161  1.00  0.00           C  
ATOM   3602  CG2 VAL B 259      22.654 266.597  83.140  1.00  0.00           C  
ATOM   3603  N   ASP B 260      21.658 267.641  86.702  1.00  0.00           N  
ATOM   3604  CA  ASP B 260      20.739 268.751  86.981  1.00  0.00           C  
ATOM   3605  C   ASP B 260      19.450 268.354  87.732  1.00  0.00           C  
ATOM   3606  O   ASP B 260      18.402 268.965  87.514  1.00  0.00           O  
ATOM   3607  CB  ASP B 260      20.457 269.663  85.757  1.00  0.00           C  
ATOM   3608  CG  ASP B 260      21.708 270.109  84.996  1.00  0.00           C  
ATOM   3609  OD1 ASP B 260      21.584 270.259  83.763  1.00  0.00           O  
ATOM   3610  OD2 ASP B 260      22.736 270.383  85.655  1.00  0.00           O  
ATOM   3611  N   VAL B 261      19.554 267.356  88.627  1.00  0.00           N  
ATOM   3612  CA  VAL B 261      18.491 266.950  89.552  1.00  0.00           C  
ATOM   3613  C   VAL B 261      18.249 268.049  90.606  1.00  0.00           C  
ATOM   3614  O   VAL B 261      19.204 268.674  91.067  1.00  0.00           O  
ATOM   3615  CB  VAL B 261      18.842 265.598  90.242  1.00  0.00           C  
ATOM   3616  CG1 VAL B 261      17.955 265.215  91.446  1.00  0.00           C  
ATOM   3617  CG2 VAL B 261      18.844 264.452  89.216  1.00  0.00           C  
ATOM   3618  N   SER B 262      16.970 268.279  90.938  1.00  0.00           N  
ATOM   3619  CA  SER B 262      16.523 269.331  91.851  1.00  0.00           C  
ATOM   3620  C   SER B 262      17.056 269.138  93.284  1.00  0.00           C  
ATOM   3621  O   SER B 262      17.037 268.017  93.791  1.00  0.00           O  
ATOM   3622  CB  SER B 262      14.980 269.365  91.813  1.00  0.00           C  
ATOM   3623  OG  SER B 262      14.450 270.403  92.612  1.00  0.00           O  
ATOM   3624  N   GLN B 263      17.472 270.246  93.923  1.00  0.00           N  
ATOM   3625  CA  GLN B 263      17.786 270.285  95.356  1.00  0.00           C  
ATOM   3626  C   GLN B 263      16.533 270.292  96.252  1.00  0.00           C  
ATOM   3627  O   GLN B 263      16.644 269.939  97.427  1.00  0.00           O  
ATOM   3628  CB  GLN B 263      18.730 271.465  95.669  1.00  0.00           C  
ATOM   3629  CG  GLN B 263      20.163 271.234  95.144  1.00  0.00           C  
ATOM   3630  CD  GLN B 263      21.149 272.339  95.533  1.00  0.00           C  
ATOM   3631  OE1 GLN B 263      20.766 273.487  95.752  1.00  0.00           O  
ATOM   3632  NE2 GLN B 263      22.440 272.006  95.584  1.00  0.00           N  
ATOM   3633  N   GLU B 264      15.372 270.637  95.671  1.00  0.00           N  
ATOM   3634  CA  GLU B 264      14.054 270.577  96.307  1.00  0.00           C  
ATOM   3635  C   GLU B 264      13.367 269.210  96.104  1.00  0.00           C  
ATOM   3636  O   GLU B 264      12.367 268.951  96.773  1.00  0.00           O  
ATOM   3637  CB  GLU B 264      13.169 271.718  95.750  1.00  0.00           C  
ATOM   3638  CG  GLU B 264      13.787 273.132  95.808  1.00  0.00           C  
ATOM   3639  CD  GLU B 264      14.196 273.560  97.218  1.00  0.00           C  
ATOM   3640  OE1 GLU B 264      13.280 273.741  98.048  1.00  0.00           O  
ATOM   3641  OE2 GLU B 264      15.420 273.693  97.441  1.00  0.00           O  
ATOM   3642  N   ASP B 265      13.909 268.360  95.211  1.00  0.00           N  
ATOM   3643  CA  ASP B 265      13.434 267.002  94.950  1.00  0.00           C  
ATOM   3644  C   ASP B 265      14.621 266.099  94.534  1.00  0.00           C  
ATOM   3645  O   ASP B 265      14.702 265.708  93.367  1.00  0.00           O  
ATOM   3646  CB  ASP B 265      12.242 266.975  93.953  1.00  0.00           C  
ATOM   3647  CG  ASP B 265      11.627 265.584  93.734  1.00  0.00           C  
ATOM   3648  OD1 ASP B 265      11.607 264.789  94.699  1.00  0.00           O  
ATOM   3649  OD2 ASP B 265      11.129 265.365  92.610  1.00  0.00           O  
ATOM   3650  N   PRO B 266      15.536 265.781  95.481  1.00  0.00           N  
ATOM   3651  CA  PRO B 266      16.590 264.775  95.248  1.00  0.00           C  
ATOM   3652  C   PRO B 266      16.088 263.316  95.288  1.00  0.00           C  
ATOM   3653  O   PRO B 266      16.830 262.420  94.888  1.00  0.00           O  
ATOM   3654  CD  PRO B 266      15.630 266.341  96.834  1.00  0.00           C  
ATOM   3655  CB  PRO B 266      17.588 265.057  96.377  1.00  0.00           C  
ATOM   3656  CG  PRO B 266      16.727 265.545  97.531  1.00  0.00           C  
ATOM   3657  N   GLU B 267      14.843 263.110  95.756  1.00  0.00           N  
ATOM   3658  CA  GLU B 267      14.187 261.819  95.961  1.00  0.00           C  
ATOM   3659  C   GLU B 267      13.562 261.279  94.658  1.00  0.00           C  
ATOM   3660  O   GLU B 267      12.383 260.919  94.639  1.00  0.00           O  
ATOM   3661  CB  GLU B 267      13.144 261.973  97.098  1.00  0.00           C  
ATOM   3662  CG  GLU B 267      13.688 262.533  98.431  1.00  0.00           C  
ATOM   3663  CD  GLU B 267      14.792 261.672  99.044  1.00  0.00           C  
ATOM   3664  OE1 GLU B 267      14.467 260.536  99.455  1.00  0.00           O  
ATOM   3665  OE2 GLU B 267      15.941 262.162  99.088  1.00  0.00           O  
ATOM   3666  N   VAL B 268      14.369 261.236  93.585  1.00  0.00           N  
ATOM   3667  CA  VAL B 268      13.962 260.785  92.256  1.00  0.00           C  
ATOM   3668  C   VAL B 268      13.815 259.251  92.204  1.00  0.00           C  
ATOM   3669  O   VAL B 268      14.564 258.534  92.870  1.00  0.00           O  
ATOM   3670  CB  VAL B 268      14.986 261.231  91.164  1.00  0.00           C  
ATOM   3671  CG1 VAL B 268      15.271 262.743  91.230  1.00  0.00           C  
ATOM   3672  CG2 VAL B 268      16.315 260.447  91.112  1.00  0.00           C  
ATOM   3673  N   GLN B 269      12.881 258.783  91.364  1.00  0.00           N  
ATOM   3674  CA  GLN B 269      12.773 257.380  90.966  1.00  0.00           C  
ATOM   3675  C   GLN B 269      13.788 257.096  89.847  1.00  0.00           C  
ATOM   3676  O   GLN B 269      14.150 258.009  89.102  1.00  0.00           O  
ATOM   3677  CB  GLN B 269      11.344 257.076  90.475  1.00  0.00           C  
ATOM   3678  CG  GLN B 269      10.246 257.394  91.511  1.00  0.00           C  
ATOM   3679  CD  GLN B 269       8.831 257.066  91.027  1.00  0.00           C  
ATOM   3680  OE1 GLN B 269       8.615 256.681  89.880  1.00  0.00           O  
ATOM   3681  NE2 GLN B 269       7.847 257.229  91.914  1.00  0.00           N  
ATOM   3682  N   PHE B 270      14.213 255.830  89.744  1.00  0.00           N  
ATOM   3683  CA  PHE B 270      15.182 255.366  88.755  1.00  0.00           C  
ATOM   3684  C   PHE B 270      14.924 253.896  88.403  1.00  0.00           C  
ATOM   3685  O   PHE B 270      14.565 253.112  89.283  1.00  0.00           O  
ATOM   3686  CB  PHE B 270      16.633 255.646  89.218  1.00  0.00           C  
ATOM   3687  CG  PHE B 270      16.982 255.158  90.616  1.00  0.00           C  
ATOM   3688  CD1 PHE B 270      17.309 253.805  90.843  1.00  0.00           C  
ATOM   3689  CD2 PHE B 270      16.795 256.012  91.724  1.00  0.00           C  
ATOM   3690  CE1 PHE B 270      17.467 253.339  92.141  1.00  0.00           C  
ATOM   3691  CE2 PHE B 270      16.969 255.531  93.013  1.00  0.00           C  
ATOM   3692  CZ  PHE B 270      17.302 254.198  93.220  1.00  0.00           C  
ATOM   3693  N   ASN B 271      15.106 253.563  87.115  1.00  0.00           N  
ATOM   3694  CA  ASN B 271      14.856 252.237  86.543  1.00  0.00           C  
ATOM   3695  C   ASN B 271      15.985 251.866  85.571  1.00  0.00           C  
ATOM   3696  O   ASN B 271      16.631 252.749  85.003  1.00  0.00           O  
ATOM   3697  CB  ASN B 271      13.498 252.225  85.799  1.00  0.00           C  
ATOM   3698  CG  ASN B 271      12.284 252.461  86.704  1.00  0.00           C  
ATOM   3699  OD1 ASN B 271      12.080 251.741  87.678  1.00  0.00           O  
ATOM   3700  ND2 ASN B 271      11.471 253.470  86.383  1.00  0.00           N  
ATOM   3701  N   TRP B 272      16.164 250.549  85.385  1.00  0.00           N  
ATOM   3702  CA  TRP B 272      17.111 249.942  84.452  1.00  0.00           C  
ATOM   3703  C   TRP B 272      16.427 248.830  83.652  1.00  0.00           C  
ATOM   3704  O   TRP B 272      15.625 248.084  84.211  1.00  0.00           O  
ATOM   3705  CB  TRP B 272      18.319 249.379  85.217  1.00  0.00           C  
ATOM   3706  CG  TRP B 272      19.398 250.360  85.546  1.00  0.00           C  
ATOM   3707  CD1 TRP B 272      19.554 251.023  86.711  1.00  0.00           C  
ATOM   3708  NE1 TRP B 272      20.694 251.799  86.646  1.00  0.00           N  
ATOM   3709  CE2 TRP B 272      21.306 251.703  85.415  1.00  0.00           C  
ATOM   3710  CD2 TRP B 272      20.470 250.820  84.673  1.00  0.00           C  
ATOM   3711  CE3 TRP B 272      20.842 250.557  83.333  1.00  0.00           C  
ATOM   3712  CZ3 TRP B 272      22.011 251.109  82.775  1.00  0.00           C  
ATOM   3713  CZ2 TRP B 272      22.476 252.255  84.870  1.00  0.00           C  
ATOM   3714  CH2 TRP B 272      22.837 251.944  83.550  1.00  0.00           C  
ATOM   3715  N   TYR B 273      16.780 248.737  82.360  1.00  0.00           N  
ATOM   3716  CA  TYR B 273      16.209 247.781  81.410  1.00  0.00           C  
ATOM   3717  C   TYR B 273      17.321 247.199  80.527  1.00  0.00           C  
ATOM   3718  O   TYR B 273      18.317 247.878  80.266  1.00  0.00           O  
ATOM   3719  CB  TYR B 273      15.133 248.449  80.513  1.00  0.00           C  
ATOM   3720  CG  TYR B 273      14.141 249.381  81.191  1.00  0.00           C  
ATOM   3721  CD1 TYR B 273      14.520 250.700  81.520  1.00  0.00           C  
ATOM   3722  CD2 TYR B 273      12.836 248.942  81.489  1.00  0.00           C  
ATOM   3723  CE1 TYR B 273      13.619 251.554  82.178  1.00  0.00           C  
ATOM   3724  CE2 TYR B 273      11.933 249.796  82.153  1.00  0.00           C  
ATOM   3725  CZ  TYR B 273      12.328 251.099  82.509  1.00  0.00           C  
ATOM   3726  OH  TYR B 273      11.465 251.913  83.181  1.00  0.00           O  
ATOM   3727  N   VAL B 274      17.089 245.971  80.040  1.00  0.00           N  
ATOM   3728  CA  VAL B 274      17.875 245.326  78.992  1.00  0.00           C  
ATOM   3729  C   VAL B 274      16.877 244.832  77.936  1.00  0.00           C  
ATOM   3730  O   VAL B 274      16.025 244.006  78.263  1.00  0.00           O  
ATOM   3731  CB  VAL B 274      18.693 244.107  79.514  1.00  0.00           C  
ATOM   3732  CG1 VAL B 274      19.450 243.348  78.400  1.00  0.00           C  
ATOM   3733  CG2 VAL B 274      19.689 244.531  80.603  1.00  0.00           C  
ATOM   3734  N   ASP B 275      16.986 245.360  76.703  1.00  0.00           N  
ATOM   3735  CA  ASP B 275      16.097 245.049  75.569  1.00  0.00           C  
ATOM   3736  C   ASP B 275      14.616 245.406  75.839  1.00  0.00           C  
ATOM   3737  O   ASP B 275      13.713 244.678  75.427  1.00  0.00           O  
ATOM   3738  CB  ASP B 275      16.292 243.618  74.995  1.00  0.00           C  
ATOM   3739  CG  ASP B 275      17.750 243.261  74.670  1.00  0.00           C  
ATOM   3740  OD1 ASP B 275      18.095 242.072  74.842  1.00  0.00           O  
ATOM   3741  OD2 ASP B 275      18.472 244.158  74.179  1.00  0.00           O  
ATOM   3742  N   GLY B 276      14.408 246.539  76.532  1.00  0.00           N  
ATOM   3743  CA  GLY B 276      13.109 247.140  76.825  1.00  0.00           C  
ATOM   3744  C   GLY B 276      12.439 246.581  78.093  1.00  0.00           C  
ATOM   3745  O   GLY B 276      11.622 247.291  78.678  1.00  0.00           O  
ATOM   3746  N   VAL B 277      12.773 245.353  78.532  1.00  0.00           N  
ATOM   3747  CA  VAL B 277      12.222 244.727  79.738  1.00  0.00           C  
ATOM   3748  C   VAL B 277      13.082 245.059  80.975  1.00  0.00           C  
ATOM   3749  O   VAL B 277      14.311 245.038  80.896  1.00  0.00           O  
ATOM   3750  CB  VAL B 277      12.058 243.186  79.568  1.00  0.00           C  
ATOM   3751  CG1 VAL B 277      13.354 242.430  79.223  1.00  0.00           C  
ATOM   3752  CG2 VAL B 277      11.360 242.517  80.768  1.00  0.00           C  
ATOM   3753  N   GLU B 278      12.400 245.400  82.082  1.00  0.00           N  
ATOM   3754  CA  GLU B 278      12.995 245.919  83.315  1.00  0.00           C  
ATOM   3755  C   GLU B 278      13.701 244.815  84.123  1.00  0.00           C  
ATOM   3756  O   GLU B 278      13.184 243.702  84.215  1.00  0.00           O  
ATOM   3757  CB  GLU B 278      11.889 246.639  84.117  1.00  0.00           C  
ATOM   3758  CG  GLU B 278      12.413 247.542  85.250  1.00  0.00           C  
ATOM   3759  CD  GLU B 278      11.286 248.345  85.898  1.00  0.00           C  
ATOM   3760  OE1 GLU B 278      10.907 249.376  85.299  1.00  0.00           O  
ATOM   3761  OE2 GLU B 278      10.817 247.909  86.971  1.00  0.00           O  
ATOM   3762  N   VAL B 279      14.874 245.152  84.684  1.00  0.00           N  
ATOM   3763  CA  VAL B 279      15.730 244.225  85.430  1.00  0.00           C  
ATOM   3764  C   VAL B 279      15.316 244.122  86.914  1.00  0.00           C  
ATOM   3765  O   VAL B 279      14.714 245.051  87.454  1.00  0.00           O  
ATOM   3766  CB  VAL B 279      17.229 244.659  85.370  1.00  0.00           C  
ATOM   3767  CG1 VAL B 279      17.714 244.828  83.920  1.00  0.00           C  
ATOM   3768  CG2 VAL B 279      17.616 245.885  86.225  1.00  0.00           C  
ATOM   3769  N   HIS B 280      15.708 243.004  87.544  1.00  0.00           N  
ATOM   3770  CA  HIS B 280      15.655 242.795  88.988  1.00  0.00           C  
ATOM   3771  C   HIS B 280      17.079 242.477  89.465  1.00  0.00           C  
ATOM   3772  O   HIS B 280      17.693 241.546  88.941  1.00  0.00           O  
ATOM   3773  CB  HIS B 280      14.671 241.655  89.321  1.00  0.00           C  
ATOM   3774  CG  HIS B 280      14.630 241.278  90.783  1.00  0.00           C  
ATOM   3775  CD2 HIS B 280      15.063 240.116  91.387  1.00  0.00           C  
ATOM   3776  ND1 HIS B 280      14.140 242.142  91.768  1.00  0.00           N  
ATOM   3777  NE2 HIS B 280      14.839 240.275  92.742  1.00  0.00           N  
ATOM   3778  CE1 HIS B 280      14.294 241.481  92.908  1.00  0.00           C  
ATOM   3779  N   ASN B 281      17.564 243.263  90.443  1.00  0.00           N  
ATOM   3780  CA  ASN B 281      18.934 243.264  90.966  1.00  0.00           C  
ATOM   3781  C   ASN B 281      19.934 243.642  89.854  1.00  0.00           C  
ATOM   3782  O   ASN B 281      20.117 244.832  89.611  1.00  0.00           O  
ATOM   3783  CB  ASN B 281      19.259 241.942  91.721  1.00  0.00           C  
ATOM   3784  CG  ASN B 281      20.566 242.013  92.523  1.00  0.00           C  
ATOM   3785  OD1 ASN B 281      21.621 241.607  92.037  1.00  0.00           O  
ATOM   3786  ND2 ASN B 281      20.503 242.531  93.751  1.00  0.00           N  
ATOM   3787  N   ALA B 282      20.555 242.630  89.215  1.00  0.00           N  
ATOM   3788  CA  ALA B 282      21.523 242.741  88.117  1.00  0.00           C  
ATOM   3789  C   ALA B 282      22.801 243.534  88.477  1.00  0.00           C  
ATOM   3790  O   ALA B 282      23.451 244.086  87.588  1.00  0.00           O  
ATOM   3791  CB  ALA B 282      20.817 243.265  86.852  1.00  0.00           C  
ATOM   3792  N   LYS B 283      23.125 243.561  89.783  1.00  0.00           N  
ATOM   3793  CA  LYS B 283      24.244 244.267  90.419  1.00  0.00           C  
ATOM   3794  C   LYS B 283      24.178 245.804  90.282  1.00  0.00           C  
ATOM   3795  O   LYS B 283      25.213 246.465  90.369  1.00  0.00           O  
ATOM   3796  CB  LYS B 283      25.605 243.669  89.980  1.00  0.00           C  
ATOM   3797  CG  LYS B 283      25.736 242.140  90.148  1.00  0.00           C  
ATOM   3798  CD  LYS B 283      25.455 241.626  91.570  1.00  0.00           C  
ATOM   3799  CE  LYS B 283      25.642 240.108  91.696  1.00  0.00           C  
ATOM   3800  NZ  LYS B 283      25.301 239.639  93.049  1.00  0.00           N  
ATOM   3801  N   THR B 284      22.957 246.347  90.120  1.00  0.00           N  
ATOM   3802  CA  THR B 284      22.667 247.782  90.104  1.00  0.00           C  
ATOM   3803  C   THR B 284      22.904 248.414  91.490  1.00  0.00           C  
ATOM   3804  O   THR B 284      22.499 247.838  92.500  1.00  0.00           O  
ATOM   3805  CB  THR B 284      21.190 248.030  89.685  1.00  0.00           C  
ATOM   3806  OG1 THR B 284      21.016 247.595  88.350  1.00  0.00           O  
ATOM   3807  CG2 THR B 284      20.675 249.479  89.780  1.00  0.00           C  
ATOM   3808  N   LYS B 285      23.557 249.587  91.497  1.00  0.00           N  
ATOM   3809  CA  LYS B 285      23.956 250.302  92.706  1.00  0.00           C  
ATOM   3810  C   LYS B 285      23.767 251.818  92.494  1.00  0.00           C  
ATOM   3811  O   LYS B 285      24.642 252.443  91.893  1.00  0.00           O  
ATOM   3812  CB  LYS B 285      25.407 249.909  93.076  1.00  0.00           C  
ATOM   3813  CG  LYS B 285      25.982 250.600  94.333  1.00  0.00           C  
ATOM   3814  CD  LYS B 285      25.107 250.513  95.599  1.00  0.00           C  
ATOM   3815  CE  LYS B 285      24.784 249.076  96.041  1.00  0.00           C  
ATOM   3816  NZ  LYS B 285      23.952 249.068  97.256  1.00  0.00           N  
ATOM   3817  N   PRO B 286      22.634 252.385  92.974  1.00  0.00           N  
ATOM   3818  CA  PRO B 286      22.377 253.832  92.885  1.00  0.00           C  
ATOM   3819  C   PRO B 286      23.134 254.646  93.953  1.00  0.00           C  
ATOM   3820  O   PRO B 286      23.416 254.140  95.040  1.00  0.00           O  
ATOM   3821  CB  PRO B 286      20.857 253.920  93.074  1.00  0.00           C  
ATOM   3822  CG  PRO B 286      20.531 252.778  94.022  1.00  0.00           C  
ATOM   3823  CD  PRO B 286      21.504 251.686  93.597  1.00  0.00           C  
ATOM   3824  N   ARG B 287      23.419 255.908  93.607  1.00  0.00           N  
ATOM   3825  CA  ARG B 287      24.030 256.921  94.464  1.00  0.00           C  
ATOM   3826  C   ARG B 287      23.604 258.322  93.989  1.00  0.00           C  
ATOM   3827  O   ARG B 287      22.962 258.461  92.946  1.00  0.00           O  
ATOM   3828  CB  ARG B 287      25.571 256.739  94.497  1.00  0.00           C  
ATOM   3829  CG  ARG B 287      26.298 257.001  93.158  1.00  0.00           C  
ATOM   3830  CD  ARG B 287      27.829 256.912  93.253  1.00  0.00           C  
ATOM   3831  NE  ARG B 287      28.423 258.044  93.983  1.00  0.00           N  
ATOM   3832  CZ  ARG B 287      28.837 259.205  93.446  1.00  0.00           C  
ATOM   3833  NH1 ARG B 287      29.384 260.138  94.234  1.00  0.00           N  
ATOM   3834  NH2 ARG B 287      28.726 259.458  92.135  1.00  0.00           N  
ATOM   3835  N   GLU B 288      24.011 259.344  94.756  1.00  0.00           N  
ATOM   3836  CA  GLU B 288      23.845 260.752  94.407  1.00  0.00           C  
ATOM   3837  C   GLU B 288      25.084 261.539  94.856  1.00  0.00           C  
ATOM   3838  O   GLU B 288      25.759 261.143  95.809  1.00  0.00           O  
ATOM   3839  CB  GLU B 288      22.514 261.278  94.988  1.00  0.00           C  
ATOM   3840  CG  GLU B 288      22.171 262.727  94.586  1.00  0.00           C  
ATOM   3841  CD  GLU B 288      20.815 263.174  95.128  1.00  0.00           C  
ATOM   3842  OE1 GLU B 288      19.947 263.508  94.292  1.00  0.00           O  
ATOM   3843  OE2 GLU B 288      20.682 263.199  96.371  1.00  0.00           O  
ATOM   3844  N   GLU B 289      25.361 262.630  94.130  1.00  0.00           N  
ATOM   3845  CA  GLU B 289      26.539 263.471  94.294  1.00  0.00           C  
ATOM   3846  C   GLU B 289      26.125 264.945  94.213  1.00  0.00           C  
ATOM   3847  O   GLU B 289      25.339 265.308  93.339  1.00  0.00           O  
ATOM   3848  CB  GLU B 289      27.538 263.093  93.189  1.00  0.00           C  
ATOM   3849  CG  GLU B 289      28.884 263.832  93.253  1.00  0.00           C  
ATOM   3850  CD  GLU B 289      29.799 263.344  92.138  1.00  0.00           C  
ATOM   3851  OE1 GLU B 289      30.006 264.120  91.182  1.00  0.00           O  
ATOM   3852  OE2 GLU B 289      30.230 262.171  92.225  1.00  0.00           O  
ATOM   3853  N   GLN B 290      26.679 265.763  95.119  1.00  0.00           N  
ATOM   3854  CA  GLN B 290      26.403 267.195  95.220  1.00  0.00           C  
ATOM   3855  C   GLN B 290      27.180 267.995  94.159  1.00  0.00           C  
ATOM   3856  O   GLN B 290      28.354 267.716  93.916  1.00  0.00           O  
ATOM   3857  CB  GLN B 290      26.774 267.642  96.657  1.00  0.00           C  
ATOM   3858  CG  GLN B 290      26.394 269.084  97.062  1.00  0.00           C  
ATOM   3859  CD  GLN B 290      24.881 269.295  97.162  1.00  0.00           C  
ATOM   3860  NE2 GLN B 290      24.336 269.245  98.378  1.00  0.00           N  
ATOM   3861  OE1 GLN B 290      24.210 269.496  96.154  1.00  0.00           O  
ATOM   3862  N   PHE B 291      26.514 269.020  93.606  1.00  0.00           N  
ATOM   3863  CA  PHE B 291      27.099 270.103  92.812  1.00  0.00           C  
ATOM   3864  C   PHE B 291      26.348 271.445  93.338  1.00  0.00           C  
ATOM   3865  O   PHE B 291      25.195 271.339  93.738  1.00  0.00           O  
ATOM   3866  CB  PHE B 291      27.265 269.583  91.248  1.00  0.00           C  
ATOM   3867  CG  PHE B 291      27.613 270.565  90.081  1.00  0.00           C  
ATOM   3868  CD1 PHE B 291      29.044 270.810  89.371  1.00  0.00           C  
ATOM   3869  CD2 PHE B 291      26.570 271.659  90.292  1.00  0.00           C  
ATOM   3870  CE1 PHE B 291      29.635 272.246  88.948  1.00  0.00           C  
ATOM   3871  CE2 PHE B 291      26.932 273.099  90.015  1.00  0.00           C  
ATOM   3872  CZ  PHE B 291      28.695 273.562  89.219  1.00  0.00           C  
ATOM   3873  N   ASN B 292      26.985 272.660  93.431  1.00  0.00           N  
ATOM   3874  CA  ASN B 292      26.614 274.011  93.983  1.00  0.00           C  
ATOM   3875  C   ASN B 292      25.195 274.561  93.734  1.00  0.00           C  
ATOM   3876  O   ASN B 292      24.818 275.492  94.444  1.00  0.00           O  
ATOM   3877  CB  ASN B 292      27.760 275.141  93.904  1.00  0.00           C  
ATOM   3878  CG  ASN B 292      27.702 276.451  92.994  1.00  0.00           C  
ATOM   3879  ND2 ASN B 292      27.726 276.442  91.624  1.00  0.00           N  
ATOM   3880  OD1 ASN B 292      27.715 277.538  93.567  1.00  0.00           O  
ATOM   3881  N   SER B 293      24.433 273.999  92.783  1.00  0.00           N  
ATOM   3882  CA  SER B 293      23.058 274.417  92.497  1.00  0.00           C  
ATOM   3883  C   SER B 293      22.107 273.242  92.196  1.00  0.00           C  
ATOM   3884  O   SER B 293      20.910 273.484  92.047  1.00  0.00           O  
ATOM   3885  CB  SER B 293      23.063 275.444  91.341  1.00  0.00           C  
ATOM   3886  OG  SER B 293      23.457 276.721  91.804  1.00  0.00           O  
ATOM   3887  N   THR B 294      22.629 272.006  92.095  1.00  0.00           N  
ATOM   3888  CA  THR B 294      21.887 270.823  91.651  1.00  0.00           C  
ATOM   3889  C   THR B 294      22.399 269.545  92.362  1.00  0.00           C  
ATOM   3890  O   THR B 294      23.161 269.625  93.321  1.00  0.00           O  
ATOM   3891  CB  THR B 294      21.990 270.649  90.102  1.00  0.00           C  
ATOM   3892  OG1 THR B 294      23.284 270.257  89.676  1.00  0.00           O  
ATOM   3893  CG2 THR B 294      21.532 271.860  89.273  1.00  0.00           C  
ATOM   3894  N   TYR B 295      21.954 268.378  91.888  1.00  0.00           N  
ATOM   3895  CA  TYR B 295      22.499 267.067  92.219  1.00  0.00           C  
ATOM   3896  C   TYR B 295      22.772 266.301  90.918  1.00  0.00           C  
ATOM   3897  O   TYR B 295      22.205 266.619  89.869  1.00  0.00           O  
ATOM   3898  CB  TYR B 295      21.506 266.300  93.116  1.00  0.00           C  
ATOM   3899  CG  TYR B 295      21.518 266.684  94.584  1.00  0.00           C  
ATOM   3900  CD1 TYR B 295      22.601 266.298  95.401  1.00  0.00           C  
ATOM   3901  CD2 TYR B 295      20.430 267.374  95.155  1.00  0.00           C  
ATOM   3902  CE1 TYR B 295      22.596 266.589  96.777  1.00  0.00           C  
ATOM   3903  CE2 TYR B 295      20.423 267.663  96.535  1.00  0.00           C  
ATOM   3904  CZ  TYR B 295      21.506 267.274  97.345  1.00  0.00           C  
ATOM   3905  OH  TYR B 295      21.499 267.560  98.680  1.00  0.00           O  
ATOM   3906  N   ARG B 296      23.635 265.285  91.031  1.00  0.00           N  
ATOM   3907  CA  ARG B 296      23.974 264.358  89.963  1.00  0.00           C  
ATOM   3908  C   ARG B 296      23.770 262.934  90.487  1.00  0.00           C  
ATOM   3909  O   ARG B 296      24.664 262.383  91.130  1.00  0.00           O  
ATOM   3910  CB  ARG B 296      25.412 264.631  89.475  1.00  0.00           C  
ATOM   3911  CG  ARG B 296      25.820 263.779  88.256  1.00  0.00           C  
ATOM   3912  CD  ARG B 296      27.237 264.079  87.745  1.00  0.00           C  
ATOM   3913  NE  ARG B 296      28.297 263.520  88.600  1.00  0.00           N  
ATOM   3914  CZ  ARG B 296      29.152 262.549  88.239  1.00  0.00           C  
ATOM   3915  NH1 ARG B 296      29.115 262.011  87.016  1.00  0.00           N  
ATOM   3916  NH2 ARG B 296      30.073 262.114  89.105  1.00  0.00           N  
ATOM   3917  N   VAL B 297      22.586 262.372  90.200  1.00  0.00           N  
ATOM   3918  CA  VAL B 297      22.253 260.978  90.484  1.00  0.00           C  
ATOM   3919  C   VAL B 297      22.962 260.060  89.472  1.00  0.00           C  
ATOM   3920  O   VAL B 297      22.850 260.283  88.268  1.00  0.00           O  
ATOM   3921  CB  VAL B 297      20.714 260.752  90.455  1.00  0.00           C  
ATOM   3922  CG1 VAL B 297      20.261 259.275  90.429  1.00  0.00           C  
ATOM   3923  CG2 VAL B 297      20.054 261.472  91.644  1.00  0.00           C  
ATOM   3924  N   VAL B 298      23.695 259.067  89.990  1.00  0.00           N  
ATOM   3925  CA  VAL B 298      24.476 258.107  89.210  1.00  0.00           C  
ATOM   3926  C   VAL B 298      24.055 256.689  89.630  1.00  0.00           C  
ATOM   3927  O   VAL B 298      23.773 256.460  90.804  1.00  0.00           O  
ATOM   3928  CB  VAL B 298      26.004 258.304  89.463  1.00  0.00           C  
ATOM   3929  CG1 VAL B 298      26.920 257.184  88.920  1.00  0.00           C  
ATOM   3930  CG2 VAL B 298      26.485 259.663  88.918  1.00  0.00           C  
ATOM   3931  N   SER B 299      24.023 255.761  88.664  1.00  0.00           N  
ATOM   3932  CA  SER B 299      23.681 254.357  88.889  1.00  0.00           C  
ATOM   3933  C   SER B 299      24.394 253.488  87.839  1.00  0.00           C  
ATOM   3934  O   SER B 299      24.895 254.024  86.852  1.00  0.00           O  
ATOM   3935  CB  SER B 299      22.142 254.206  88.900  1.00  0.00           C  
ATOM   3936  OG  SER B 299      21.736 252.911  89.294  1.00  0.00           O  
ATOM   3937  N   VAL B 300      24.449 252.168  88.077  1.00  0.00           N  
ATOM   3938  CA  VAL B 300      25.176 251.211  87.236  1.00  0.00           C  
ATOM   3939  C   VAL B 300      24.299 250.000  86.865  1.00  0.00           C  
ATOM   3940  O   VAL B 300      23.229 249.810  87.442  1.00  0.00           O  
ATOM   3941  CB  VAL B 300      26.463 250.697  87.947  1.00  0.00           C  
ATOM   3942  CG1 VAL B 300      27.420 251.842  88.321  1.00  0.00           C  
ATOM   3943  CG2 VAL B 300      26.225 249.781  89.164  1.00  0.00           C  
ATOM   3944  N   LEU B 301      24.793 249.200  85.907  1.00  0.00           N  
ATOM   3945  CA  LEU B 301      24.229 247.920  85.494  1.00  0.00           C  
ATOM   3946  C   LEU B 301      25.357 247.095  84.867  1.00  0.00           C  
ATOM   3947  O   LEU B 301      25.843 247.457  83.796  1.00  0.00           O  
ATOM   3948  CB  LEU B 301      23.042 248.134  84.522  1.00  0.00           C  
ATOM   3949  CG  LEU B 301      22.445 246.847  83.904  1.00  0.00           C  
ATOM   3950  CD1 LEU B 301      21.925 245.870  84.971  1.00  0.00           C  
ATOM   3951  CD2 LEU B 301      21.367 247.161  82.857  1.00  0.00           C  
ATOM   3952  N   THR B 302      25.737 245.996  85.538  1.00  0.00           N  
ATOM   3953  CA  THR B 302      26.761 245.059  85.071  1.00  0.00           C  
ATOM   3954  C   THR B 302      26.277 244.262  83.842  1.00  0.00           C  
ATOM   3955  O   THR B 302      25.115 243.859  83.789  1.00  0.00           O  
ATOM   3956  CB  THR B 302      27.156 244.060  86.190  1.00  0.00           C  
ATOM   3957  OG1 THR B 302      27.652 244.798  87.289  1.00  0.00           O  
ATOM   3958  CG2 THR B 302      28.227 243.021  85.809  1.00  0.00           C  
ATOM   3959  N   VAL B 303      27.192 244.074  82.880  1.00  0.00           N  
ATOM   3960  CA  VAL B 303      26.943 243.455  81.580  1.00  0.00           C  
ATOM   3961  C   VAL B 303      27.879 242.241  81.392  1.00  0.00           C  
ATOM   3962  O   VAL B 303      28.954 242.193  81.991  1.00  0.00           O  
ATOM   3963  CB  VAL B 303      27.174 244.513  80.456  1.00  0.00           C  
ATOM   3964  CG1 VAL B 303      27.154 243.970  79.015  1.00  0.00           C  
ATOM   3965  CG2 VAL B 303      26.168 245.673  80.584  1.00  0.00           C  
ATOM   3966  N   LEU B 304      27.443 241.266  80.576  1.00  0.00           N  
ATOM   3967  CA  LEU B 304      28.217 240.074  80.222  1.00  0.00           C  
ATOM   3968  C   LEU B 304      29.221 240.379  79.094  1.00  0.00           C  
ATOM   3969  O   LEU B 304      28.937 241.190  78.212  1.00  0.00           O  
ATOM   3970  CB  LEU B 304      27.227 238.949  79.835  1.00  0.00           C  
ATOM   3971  CG  LEU B 304      27.835 237.570  79.472  1.00  0.00           C  
ATOM   3972  CD1 LEU B 304      28.596 236.935  80.657  1.00  0.00           C  
ATOM   3973  CD2 LEU B 304      26.761 236.626  78.888  1.00  0.00           C  
ATOM   3974  N   HIS B 305      30.357 239.667  79.131  1.00  0.00           N  
ATOM   3975  CA  HIS B 305      31.484 239.723  78.188  1.00  0.00           C  
ATOM   3976  C   HIS B 305      31.114 239.532  76.704  1.00  0.00           C  
ATOM   3977  O   HIS B 305      31.838 240.031  75.846  1.00  0.00           O  
ATOM   3978  CB  HIS B 305      32.525 238.658  78.605  1.00  0.00           C  
ATOM   3979  CG  HIS B 305      32.787 238.607  80.090  1.00  0.00           C  
ATOM   3980  ND1 HIS B 305      32.311 237.592  80.904  1.00  0.00           N  
ATOM   3981  CD2 HIS B 305      33.449 239.474  80.925  1.00  0.00           C  
ATOM   3982  CE1 HIS B 305      32.660 237.897  82.157  1.00  0.00           C  
ATOM   3983  NE2 HIS B 305      33.341 239.031  82.245  1.00  0.00           N  
ATOM   3984  N   GLN B 306      30.006 238.822  76.437  1.00  0.00           N  
ATOM   3985  CA  GLN B 306      29.514 238.490  75.101  1.00  0.00           C  
ATOM   3986  C   GLN B 306      28.226 239.240  74.722  1.00  0.00           C  
ATOM   3987  O   GLN B 306      27.934 239.319  73.529  1.00  0.00           O  
ATOM   3988  CB  GLN B 306      29.301 236.966  75.026  1.00  0.00           C  
ATOM   3989  CG  GLN B 306      30.625 236.179  75.028  1.00  0.00           C  
ATOM   3990  CD  GLN B 306      30.386 234.673  75.099  1.00  0.00           C  
ATOM   3991  NE2 GLN B 306      30.695 233.953  74.019  1.00  0.00           N  
ATOM   3992  OE1 GLN B 306      29.938 234.162  76.123  1.00  0.00           O  
ATOM   3993  N   ASP B 307      27.484 239.786  75.704  1.00  0.00           N  
ATOM   3994  CA  ASP B 307      26.249 240.545  75.466  1.00  0.00           C  
ATOM   3995  C   ASP B 307      26.485 241.992  75.006  1.00  0.00           C  
ATOM   3996  O   ASP B 307      25.635 242.519  74.287  1.00  0.00           O  
ATOM   3997  CB  ASP B 307      25.250 240.508  76.641  1.00  0.00           C  
ATOM   3998  CG  ASP B 307      24.719 239.119  77.010  1.00  0.00           C  
ATOM   3999  OD1 ASP B 307      23.946 239.071  77.990  1.00  0.00           O  
ATOM   4000  OD2 ASP B 307      24.995 238.149  76.271  1.00  0.00           O  
ATOM   4001  N   TRP B 308      27.639 242.590  75.360  1.00  0.00           N  
ATOM   4002  CA  TRP B 308      28.073 243.853  74.758  1.00  0.00           C  
ATOM   4003  C   TRP B 308      28.536 243.649  73.302  1.00  0.00           C  
ATOM   4004  O   TRP B 308      28.209 244.486  72.464  1.00  0.00           O  
ATOM   4005  CB  TRP B 308      29.138 244.559  75.620  1.00  0.00           C  
ATOM   4006  CG  TRP B 308      29.502 245.943  75.156  1.00  0.00           C  
ATOM   4007  CD1 TRP B 308      30.621 246.287  74.478  1.00  0.00           C  
ATOM   4008  NE1 TRP B 308      30.574 247.625  74.148  1.00  0.00           N  
ATOM   4009  CE2 TRP B 308      29.400 248.212  74.568  1.00  0.00           C  
ATOM   4010  CD2 TRP B 308      28.693 247.159  75.225  1.00  0.00           C  
ATOM   4011  CE3 TRP B 308      27.424 247.480  75.764  1.00  0.00           C  
ATOM   4012  CZ3 TRP B 308      26.888 248.779  75.650  1.00  0.00           C  
ATOM   4013  CZ2 TRP B 308      28.872 249.508  74.439  1.00  0.00           C  
ATOM   4014  CH2 TRP B 308      27.607 249.790  74.986  1.00  0.00           C  
ATOM   4015  N   LEU B 309      29.220 242.523  73.016  1.00  0.00           N  
ATOM   4016  CA  LEU B 309      29.618 242.103  71.664  1.00  0.00           C  
ATOM   4017  C   LEU B 309      28.419 241.794  70.745  1.00  0.00           C  
ATOM   4018  O   LEU B 309      28.516 242.038  69.543  1.00  0.00           O  
ATOM   4019  CB  LEU B 309      30.570 240.886  71.736  1.00  0.00           C  
ATOM   4020  CG  LEU B 309      31.925 241.154  72.427  1.00  0.00           C  
ATOM   4021  CD1 LEU B 309      32.756 239.860  72.550  1.00  0.00           C  
ATOM   4022  CD2 LEU B 309      32.722 242.268  71.724  1.00  0.00           C  
ATOM   4023  N   ASN B 310      27.308 241.312  71.329  1.00  0.00           N  
ATOM   4024  CA  ASN B 310      26.018 241.104  70.663  1.00  0.00           C  
ATOM   4025  C   ASN B 310      25.310 242.433  70.309  1.00  0.00           C  
ATOM   4026  O   ASN B 310      24.510 242.452  69.374  1.00  0.00           O  
ATOM   4027  CB  ASN B 310      25.141 240.206  71.570  1.00  0.00           C  
ATOM   4028  CG  ASN B 310      23.879 239.659  70.896  1.00  0.00           C  
ATOM   4029  ND2 ASN B 310      24.041 238.705  69.977  1.00  0.00           N  
ATOM   4030  OD1 ASN B 310      22.772 240.087  71.209  1.00  0.00           O  
ATOM   4031  N   GLY B 311      25.638 243.520  71.031  1.00  0.00           N  
ATOM   4032  CA  GLY B 311      25.117 244.859  70.780  1.00  0.00           C  
ATOM   4033  C   GLY B 311      23.677 245.014  71.290  1.00  0.00           C  
ATOM   4034  O   GLY B 311      22.890 245.710  70.651  1.00  0.00           O  
ATOM   4035  N   LYS B 312      23.334 244.373  72.423  1.00  0.00           N  
ATOM   4036  CA  LYS B 312      22.041 244.514  73.103  1.00  0.00           C  
ATOM   4037  C   LYS B 312      21.805 245.948  73.611  1.00  0.00           C  
ATOM   4038  O   LYS B 312      22.768 246.665  73.895  1.00  0.00           O  
ATOM   4039  CB  LYS B 312      21.967 243.523  74.282  1.00  0.00           C  
ATOM   4040  CG  LYS B 312      22.001 242.051  73.849  1.00  0.00           C  
ATOM   4041  CD  LYS B 312      21.689 241.091  75.005  1.00  0.00           C  
ATOM   4042  CE  LYS B 312      21.962 239.626  74.638  1.00  0.00           C  
ATOM   4043  NZ  LYS B 312      21.690 238.728  75.773  1.00  0.00           N  
ATOM   4044  N   GLU B 313      20.523 246.325  73.741  1.00  0.00           N  
ATOM   4045  CA  GLU B 313      20.118 247.586  74.357  1.00  0.00           C  
ATOM   4046  C   GLU B 313      20.316 247.526  75.877  1.00  0.00           C  
ATOM   4047  O   GLU B 313      19.930 246.544  76.511  1.00  0.00           O  
ATOM   4048  CB  GLU B 313      18.656 247.920  73.986  1.00  0.00           C  
ATOM   4049  CG  GLU B 313      18.094 249.192  74.666  1.00  0.00           C  
ATOM   4050  CD  GLU B 313      16.636 249.453  74.304  1.00  0.00           C  
ATOM   4051  OE1 GLU B 313      16.412 250.228  73.349  1.00  0.00           O  
ATOM   4052  OE2 GLU B 313      15.768 248.892  75.008  1.00  0.00           O  
ATOM   4053  N   TYR B 314      20.872 248.616  76.412  1.00  0.00           N  
ATOM   4054  CA  TYR B 314      20.945 248.923  77.834  1.00  0.00           C  
ATOM   4055  C   TYR B 314      20.353 250.325  77.986  1.00  0.00           C  
ATOM   4056  O   TYR B 314      20.671 251.195  77.177  1.00  0.00           O  
ATOM   4057  CB  TYR B 314      22.412 248.836  78.303  1.00  0.00           C  
ATOM   4058  CG  TYR B 314      22.979 247.438  78.145  1.00  0.00           C  
ATOM   4059  CD1 TYR B 314      23.717 247.090  76.993  1.00  0.00           C  
ATOM   4060  CD2 TYR B 314      22.678 246.453  79.105  1.00  0.00           C  
ATOM   4061  CE1 TYR B 314      24.113 245.756  76.785  1.00  0.00           C  
ATOM   4062  CE2 TYR B 314      23.061 245.115  78.891  1.00  0.00           C  
ATOM   4063  CZ  TYR B 314      23.768 244.766  77.725  1.00  0.00           C  
ATOM   4064  OH  TYR B 314      24.105 243.466  77.496  1.00  0.00           O  
ATOM   4065  N   LYS B 315      19.470 250.504  78.979  1.00  0.00           N  
ATOM   4066  CA  LYS B 315      18.654 251.708  79.132  1.00  0.00           C  
ATOM   4067  C   LYS B 315      18.565 252.107  80.607  1.00  0.00           C  
ATOM   4068  O   LYS B 315      18.372 251.242  81.460  1.00  0.00           O  
ATOM   4069  CB  LYS B 315      17.263 251.445  78.511  1.00  0.00           C  
ATOM   4070  CG  LYS B 315      16.226 252.583  78.658  1.00  0.00           C  
ATOM   4071  CD  LYS B 315      14.804 252.188  78.227  1.00  0.00           C  
ATOM   4072  CE  LYS B 315      14.654 251.917  76.725  1.00  0.00           C  
ATOM   4073  NZ  LYS B 315      13.252 251.665  76.360  1.00  0.00           N  
ATOM   4074  N   CYS B 316      18.638 253.424  80.849  1.00  0.00           N  
ATOM   4075  CA  CYS B 316      18.373 254.074  82.130  1.00  0.00           C  
ATOM   4076  C   CYS B 316      17.216 255.069  81.943  1.00  0.00           C  
ATOM   4077  O   CYS B 316      17.065 255.625  80.854  1.00  0.00           O  
ATOM   4078  SG  CYS B 316      19.630 255.612  84.196  1.00  0.00           S  
ATOM   4079  CB  CYS B 316      19.658 254.790  82.577  1.00  0.00           C  
ATOM   4080  N   LYS B 317      16.436 255.286  83.011  1.00  0.00           N  
ATOM   4081  CA  LYS B 317      15.278 256.183  83.033  1.00  0.00           C  
ATOM   4082  C   LYS B 317      15.077 256.736  84.449  1.00  0.00           C  
ATOM   4083  O   LYS B 317      15.474 256.078  85.411  1.00  0.00           O  
ATOM   4084  CB  LYS B 317      14.043 255.394  82.541  1.00  0.00           C  
ATOM   4085  CG  LYS B 317      12.742 256.204  82.401  1.00  0.00           C  
ATOM   4086  CD  LYS B 317      11.647 255.406  81.673  1.00  0.00           C  
ATOM   4087  CE  LYS B 317      10.429 256.250  81.274  1.00  0.00           C  
ATOM   4088  NZ  LYS B 317      10.770 257.244  80.241  1.00  0.00           N  
ATOM   4089  N   VAL B 318      14.430 257.912  84.549  1.00  0.00           N  
ATOM   4090  CA  VAL B 318      13.990 258.503  85.816  1.00  0.00           C  
ATOM   4091  C   VAL B 318      12.571 259.086  85.699  1.00  0.00           C  
ATOM   4092  O   VAL B 318      12.106 259.384  84.597  1.00  0.00           O  
ATOM   4093  CB  VAL B 318      14.933 259.641  86.313  1.00  0.00           C  
ATOM   4094  CG1 VAL B 318      16.352 259.130  86.593  1.00  0.00           C  
ATOM   4095  CG2 VAL B 318      14.940 260.913  85.439  1.00  0.00           C  
ATOM   4096  N   SER B 319      11.946 259.272  86.871  1.00  0.00           N  
ATOM   4097  CA  SER B 319      10.670 259.954  87.064  1.00  0.00           C  
ATOM   4098  C   SER B 319      10.768 260.745  88.377  1.00  0.00           C  
ATOM   4099  O   SER B 319      11.196 260.186  89.387  1.00  0.00           O  
ATOM   4100  CB  SER B 319       9.533 258.909  87.083  1.00  0.00           C  
ATOM   4101  OG  SER B 319       8.268 259.511  87.275  1.00  0.00           O  
ATOM   4102  N   ASN B 320      10.391 262.032  88.347  1.00  0.00           N  
ATOM   4103  CA  ASN B 320      10.489 262.932  89.501  1.00  0.00           C  
ATOM   4104  C   ASN B 320       9.582 264.160  89.316  1.00  0.00           C  
ATOM   4105  O   ASN B 320       9.181 264.465  88.194  1.00  0.00           O  
ATOM   4106  CB  ASN B 320      11.970 263.294  89.802  1.00  0.00           C  
ATOM   4107  CG  ASN B 320      12.708 264.080  88.714  1.00  0.00           C  
ATOM   4108  OD1 ASN B 320      12.730 265.307  88.739  1.00  0.00           O  
ATOM   4109  ND2 ASN B 320      13.341 263.378  87.771  1.00  0.00           N  
ATOM   4110  N   LYS B 321       9.278 264.837  90.435  1.00  0.00           N  
ATOM   4111  CA  LYS B 321       8.429 266.032  90.496  1.00  0.00           C  
ATOM   4112  C   LYS B 321       9.124 267.302  89.959  1.00  0.00           C  
ATOM   4113  O   LYS B 321       8.430 268.220  89.524  1.00  0.00           O  
ATOM   4114  CB  LYS B 321       7.915 266.190  91.949  1.00  0.00           C  
ATOM   4115  CG  LYS B 321       6.960 267.369  92.228  1.00  0.00           C  
ATOM   4116  CD  LYS B 321       5.663 267.329  91.406  1.00  0.00           C  
ATOM   4117  CE  LYS B 321       4.702 268.466  91.777  1.00  0.00           C  
ATOM   4118  NZ  LYS B 321       3.479 268.418  90.959  1.00  0.00           N  
ATOM   4119  N   GLY B 322      10.469 267.313  89.949  1.00  0.00           N  
ATOM   4120  CA  GLY B 322      11.295 268.379  89.370  1.00  0.00           C  
ATOM   4121  C   GLY B 322      11.409 268.290  87.834  1.00  0.00           C  
ATOM   4122  O   GLY B 322      12.162 269.069  87.252  1.00  0.00           O  
ATOM   4123  N   LEU B 323      10.694 267.351  87.189  1.00  0.00           N  
ATOM   4124  CA  LEU B 323      10.746 267.050  85.760  1.00  0.00           C  
ATOM   4125  C   LEU B 323       9.296 266.878  85.251  1.00  0.00           C  
ATOM   4126  O   LEU B 323       8.567 266.068  85.826  1.00  0.00           O  
ATOM   4127  CB  LEU B 323      11.564 265.743  85.620  1.00  0.00           C  
ATOM   4128  CG  LEU B 323      11.767 265.224  84.183  1.00  0.00           C  
ATOM   4129  CD1 LEU B 323      12.603 266.181  83.314  1.00  0.00           C  
ATOM   4130  CD2 LEU B 323      12.377 263.813  84.193  1.00  0.00           C  
ATOM   4131  N   PRO B 324       8.874 267.626  84.201  1.00  0.00           N  
ATOM   4132  CA  PRO B 324       7.483 267.566  83.706  1.00  0.00           C  
ATOM   4133  C   PRO B 324       7.082 266.268  82.971  1.00  0.00           C  
ATOM   4134  O   PRO B 324       5.886 265.990  82.895  1.00  0.00           O  
ATOM   4135  CD  PRO B 324       9.654 268.625  83.464  1.00  0.00           C  
ATOM   4136  CB  PRO B 324       7.373 268.799  82.794  1.00  0.00           C  
ATOM   4137  CG  PRO B 324       8.784 269.008  82.271  1.00  0.00           C  
ATOM   4138  N   SER B 325       8.060 265.501  82.458  1.00  0.00           N  
ATOM   4139  CA  SER B 325       7.837 264.231  81.764  1.00  0.00           C  
ATOM   4140  C   SER B 325       9.124 263.392  81.809  1.00  0.00           C  
ATOM   4141  O   SER B 325      10.205 263.931  81.577  1.00  0.00           O  
ATOM   4142  CB  SER B 325       7.348 264.492  80.321  1.00  0.00           C  
ATOM   4143  OG  SER B 325       7.081 263.286  79.632  1.00  0.00           O  
ATOM   4144  N   SER B 326       8.966 262.092  82.109  1.00  0.00           N  
ATOM   4145  CA  SER B 326      10.032 261.114  82.340  1.00  0.00           C  
ATOM   4146  C   SER B 326      10.963 260.917  81.129  1.00  0.00           C  
ATOM   4147  O   SER B 326      10.512 260.435  80.089  1.00  0.00           O  
ATOM   4148  CB  SER B 326       9.378 259.778  82.736  1.00  0.00           C  
ATOM   4149  OG  SER B 326       8.760 259.896  84.000  1.00  0.00           O  
ATOM   4150  N   ILE B 327      12.246 261.267  81.309  1.00  0.00           N  
ATOM   4151  CA  ILE B 327      13.304 261.154  80.300  1.00  0.00           C  
ATOM   4152  C   ILE B 327      14.096 259.846  80.497  1.00  0.00           C  
ATOM   4153  O   ILE B 327      14.234 259.377  81.628  1.00  0.00           O  
ATOM   4154  CB  ILE B 327      14.261 262.389  80.375  1.00  0.00           C  
ATOM   4155  CG2 ILE B 327      15.579 262.265  79.571  1.00  0.00           C  
ATOM   4156  CG1 ILE B 327      13.507 263.665  79.927  1.00  0.00           C  
ATOM   4157  CD1 ILE B 327      14.256 264.972  80.211  1.00  0.00           C  
ATOM   4158  N   GLU B 328      14.602 259.298  79.380  1.00  0.00           N  
ATOM   4159  CA  GLU B 328      15.428 258.093  79.319  1.00  0.00           C  
ATOM   4160  C   GLU B 328      16.543 258.266  78.273  1.00  0.00           C  
ATOM   4161  O   GLU B 328      16.482 259.178  77.445  1.00  0.00           O  
ATOM   4162  CB  GLU B 328      14.521 256.872  79.026  1.00  0.00           C  
ATOM   4163  CG  GLU B 328      13.863 256.843  77.628  1.00  0.00           C  
ATOM   4164  CD  GLU B 328      12.907 255.659  77.473  1.00  0.00           C  
ATOM   4165  OE1 GLU B 328      11.876 255.667  78.178  1.00  0.00           O  
ATOM   4166  OE2 GLU B 328      13.217 254.766  76.655  1.00  0.00           O  
ATOM   4167  N   LYS B 329      17.526 257.354  78.319  1.00  0.00           N  
ATOM   4168  CA  LYS B 329      18.597 257.238  77.330  1.00  0.00           C  
ATOM   4169  C   LYS B 329      18.995 255.764  77.182  1.00  0.00           C  
ATOM   4170  O   LYS B 329      19.096 255.058  78.186  1.00  0.00           O  
ATOM   4171  CB  LYS B 329      19.790 258.142  77.726  1.00  0.00           C  
ATOM   4172  CG  LYS B 329      21.012 258.095  76.784  1.00  0.00           C  
ATOM   4173  CD  LYS B 329      20.728 258.568  75.350  1.00  0.00           C  
ATOM   4174  CE  LYS B 329      22.005 258.625  74.500  1.00  0.00           C  
ATOM   4175  NZ  LYS B 329      21.707 259.012  73.111  1.00  0.00           N  
ATOM   4176  N   THR B 330      19.241 255.357  75.927  1.00  0.00           N  
ATOM   4177  CA  THR B 330      19.682 254.022  75.529  1.00  0.00           C  
ATOM   4178  C   THR B 330      21.121 254.068  74.977  1.00  0.00           C  
ATOM   4179  O   THR B 330      21.585 255.122  74.535  1.00  0.00           O  
ATOM   4180  CB  THR B 330      18.771 253.458  74.403  1.00  0.00           C  
ATOM   4181  OG1 THR B 330      18.853 254.197  73.195  1.00  0.00           O  
ATOM   4182  CG2 THR B 330      17.304 253.342  74.817  1.00  0.00           C  
ATOM   4183  N   ILE B 331      21.786 252.901  74.994  1.00  0.00           N  
ATOM   4184  CA  ILE B 331      23.105 252.702  74.403  1.00  0.00           C  
ATOM   4185  C   ILE B 331      23.317 251.216  74.050  1.00  0.00           C  
ATOM   4186  O   ILE B 331      22.742 250.333  74.690  1.00  0.00           O  
ATOM   4187  CB  ILE B 331      24.250 253.198  75.345  1.00  0.00           C  
ATOM   4188  CG2 ILE B 331      24.580 252.248  76.520  1.00  0.00           C  
ATOM   4189  CG1 ILE B 331      25.524 253.546  74.544  1.00  0.00           C  
ATOM   4190  CD1 ILE B 331      26.543 254.365  75.338  1.00  0.00           C  
ATOM   4191  N   SER B 332      24.168 250.990  73.041  1.00  0.00           N  
ATOM   4192  CA  SER B 332      24.633 249.686  72.578  1.00  0.00           C  
ATOM   4193  C   SER B 332      25.967 249.860  71.829  1.00  0.00           C  
ATOM   4194  O   SER B 332      26.326 250.980  71.462  1.00  0.00           O  
ATOM   4195  CB  SER B 332      23.538 249.001  71.727  1.00  0.00           C  
ATOM   4196  OG  SER B 332      23.351 249.616  70.466  1.00  0.00           O  
ATOM   4197  N   LYS B 333      26.676 248.740  71.613  1.00  0.00           N  
ATOM   4198  CA  LYS B 333      27.930 248.689  70.855  1.00  0.00           C  
ATOM   4199  C   LYS B 333      27.693 248.933  69.350  1.00  0.00           C  
ATOM   4200  O   LYS B 333      26.640 248.557  68.830  1.00  0.00           O  
ATOM   4201  CB  LYS B 333      28.575 247.308  71.087  1.00  0.00           C  
ATOM   4202  CG  LYS B 333      30.021 247.175  70.570  1.00  0.00           C  
ATOM   4203  CD  LYS B 333      30.542 245.735  70.653  1.00  0.00           C  
ATOM   4204  CE  LYS B 333      31.933 245.544  70.038  1.00  0.00           C  
ATOM   4205  NZ  LYS B 333      31.958 245.863  68.603  1.00  0.00           N  
ATOM   4206  N   ALA B 334      28.708 249.507  68.677  1.00  0.00           N  
ATOM   4207  CA  ALA B 334      28.789 249.615  67.219  1.00  0.00           C  
ATOM   4208  C   ALA B 334      28.878 248.227  66.560  1.00  0.00           C  
ATOM   4209  O   ALA B 334      29.764 247.442  66.899  1.00  0.00           O  
ATOM   4210  CB  ALA B 334      30.005 250.476  66.844  1.00  0.00           C  
ATOM   4211  N   LYS B 335      27.942 247.958  65.637  1.00  0.00           N  
ATOM   4212  CA  LYS B 335      27.724 246.649  65.013  1.00  0.00           C  
ATOM   4213  C   LYS B 335      28.507 246.483  63.694  1.00  0.00           C  
ATOM   4214  O   LYS B 335      27.998 245.875  62.751  1.00  0.00           O  
ATOM   4215  CB  LYS B 335      26.202 246.420  64.856  1.00  0.00           C  
ATOM   4216  CG  LYS B 335      25.462 246.378  66.206  1.00  0.00           C  
ATOM   4217  CD  LYS B 335      23.941 246.226  66.059  1.00  0.00           C  
ATOM   4218  CE  LYS B 335      23.212 246.144  67.409  1.00  0.00           C  
ATOM   4219  NZ  LYS B 335      23.406 247.361  68.220  1.00  0.00           N  
ATOM   4220  N   GLY B 336      29.747 247.003  63.660  1.00  0.00           N  
ATOM   4221  CA  GLY B 336      30.685 246.821  62.555  1.00  0.00           C  
ATOM   4222  C   GLY B 336      31.251 245.394  62.577  1.00  0.00           C  
ATOM   4223  O   GLY B 336      31.347 244.766  63.633  1.00  0.00           O  
ATOM   4224  N   GLN B 337      31.627 244.893  61.391  1.00  0.00           N  
ATOM   4225  CA  GLN B 337      32.117 243.530  61.180  1.00  0.00           C  
ATOM   4226  C   GLN B 337      33.596 243.401  61.605  1.00  0.00           C  
ATOM   4227  O   GLN B 337      34.367 244.316  61.317  1.00  0.00           O  
ATOM   4228  CB  GLN B 337      31.939 243.189  59.682  1.00  0.00           C  
ATOM   4229  CG  GLN B 337      30.478 243.226  59.178  1.00  0.00           C  
ATOM   4230  CD  GLN B 337      29.540 242.307  59.967  1.00  0.00           C  
ATOM   4231  OE1 GLN B 337      29.713 241.091  59.964  1.00  0.00           O  
ATOM   4232  NE2 GLN B 337      28.544 242.883  60.646  1.00  0.00           N  
ATOM   4233  N   PRO B 338      33.964 242.292  62.293  1.00  0.00           N  
ATOM   4234  CA  PRO B 338      35.307 242.109  62.880  1.00  0.00           C  
ATOM   4235  C   PRO B 338      36.442 242.039  61.838  1.00  0.00           C  
ATOM   4236  O   PRO B 338      36.329 241.313  60.849  1.00  0.00           O  
ATOM   4237  CB  PRO B 338      35.179 240.802  63.681  1.00  0.00           C  
ATOM   4238  CG  PRO B 338      34.074 240.027  62.988  1.00  0.00           C  
ATOM   4239  CD  PRO B 338      33.115 241.126  62.556  1.00  0.00           C  
ATOM   4240  N   ARG B 339      37.510 242.805  62.101  1.00  0.00           N  
ATOM   4241  CA  ARG B 339      38.717 242.906  61.288  1.00  0.00           C  
ATOM   4242  C   ARG B 339      39.922 243.023  62.234  1.00  0.00           C  
ATOM   4243  O   ARG B 339      39.933 243.901  63.097  1.00  0.00           O  
ATOM   4244  CB  ARG B 339      38.580 244.109  60.324  1.00  0.00           C  
ATOM   4245  CG  ARG B 339      39.832 244.401  59.480  1.00  0.00           C  
ATOM   4246  CD  ARG B 339      39.639 245.576  58.508  1.00  0.00           C  
ATOM   4247  NE  ARG B 339      40.924 246.017  57.947  1.00  0.00           N  
ATOM   4248  CZ  ARG B 339      41.107 246.783  56.858  1.00  0.00           C  
ATOM   4249  NH1 ARG B 339      40.078 247.194  56.104  1.00  0.00           N  
ATOM   4250  NH2 ARG B 339      42.351 247.158  56.530  1.00  0.00           N  
ATOM   4251  N   GLU B 340      40.901 242.122  62.043  1.00  0.00           N  
ATOM   4252  CA  GLU B 340      42.101 241.962  62.867  1.00  0.00           C  
ATOM   4253  C   GLU B 340      43.021 243.206  62.832  1.00  0.00           C  
ATOM   4254  O   GLU B 340      43.490 243.547  61.745  1.00  0.00           O  
ATOM   4255  CB  GLU B 340      42.846 240.708  62.362  1.00  0.00           C  
ATOM   4256  CG  GLU B 340      44.110 240.380  63.179  1.00  0.00           C  
ATOM   4257  CD  GLU B 340      44.771 239.083  62.723  1.00  0.00           C  
ATOM   4258  OE1 GLU B 340      44.593 238.071  63.435  1.00  0.00           O  
ATOM   4259  OE2 GLU B 340      45.442 239.133  61.670  1.00  0.00           O  
ATOM   4260  N   PRO B 341      43.307 243.832  64.002  1.00  0.00           N  
ATOM   4261  CA  PRO B 341      44.364 244.854  64.112  1.00  0.00           C  
ATOM   4262  C   PRO B 341      45.766 244.284  63.838  1.00  0.00           C  
ATOM   4263  O   PRO B 341      46.184 243.333  64.499  1.00  0.00           O  
ATOM   4264  CD  PRO B 341      42.721 243.555  65.313  1.00  0.00           C  
ATOM   4265  CB  PRO B 341      44.257 245.382  65.556  1.00  0.00           C  
ATOM   4266  CG  PRO B 341      42.972 244.814  66.124  1.00  0.00           C  
ATOM   4267  N   GLN B 342      46.456 244.902  62.872  1.00  0.00           N  
ATOM   4268  CA  GLN B 342      47.833 244.606  62.500  1.00  0.00           C  
ATOM   4269  C   GLN B 342      48.760 245.461  63.377  1.00  0.00           C  
ATOM   4270  O   GLN B 342      49.075 246.596  63.017  1.00  0.00           O  
ATOM   4271  CB  GLN B 342      48.013 244.885  60.987  1.00  0.00           C  
ATOM   4272  CG  GLN B 342      47.054 244.104  60.059  1.00  0.00           C  
ATOM   4273  CD  GLN B 342      47.113 242.587  60.261  1.00  0.00           C  
ATOM   4274  OE1 GLN B 342      48.166 241.978  60.088  1.00  0.00           O  
ATOM   4275  NE2 GLN B 342      45.983 241.974  60.621  1.00  0.00           N  
ATOM   4276  N   VAL B 343      49.138 244.903  64.540  1.00  0.00           N  
ATOM   4277  CA  VAL B 343      50.045 245.532  65.497  1.00  0.00           C  
ATOM   4278  C   VAL B 343      51.499 245.514  64.984  1.00  0.00           C  
ATOM   4279  O   VAL B 343      52.003 244.467  64.575  1.00  0.00           O  
ATOM   4280  CB  VAL B 343      49.952 244.875  66.910  1.00  0.00           C  
ATOM   4281  CG1 VAL B 343      50.355 243.386  66.965  1.00  0.00           C  
ATOM   4282  CG2 VAL B 343      50.731 245.665  67.983  1.00  0.00           C  
ATOM   4283  N   TYR B 344      52.129 246.694  65.021  1.00  0.00           N  
ATOM   4284  CA  TYR B 344      53.531 246.919  64.687  1.00  0.00           C  
ATOM   4285  C   TYR B 344      54.180 247.689  65.844  1.00  0.00           C  
ATOM   4286  O   TYR B 344      53.493 248.435  66.542  1.00  0.00           O  
ATOM   4287  CB  TYR B 344      53.647 247.733  63.379  1.00  0.00           C  
ATOM   4288  CG  TYR B 344      52.899 247.179  62.177  1.00  0.00           C  
ATOM   4289  CD1 TYR B 344      51.909 247.955  61.541  1.00  0.00           C  
ATOM   4290  CE1 TYR B 344      51.218 247.447  60.425  1.00  0.00           C  
ATOM   4291  CZ  TYR B 344      51.518 246.162  59.933  1.00  0.00           C  
ATOM   4292  OH  TYR B 344      50.858 245.678  58.841  1.00  0.00           O  
ATOM   4293  CD2 TYR B 344      53.188 245.887  61.690  1.00  0.00           C  
ATOM   4294  CE2 TYR B 344      52.496 245.379  60.573  1.00  0.00           C  
ATOM   4295  N   THR B 345      55.500 247.523  66.003  1.00  0.00           N  
ATOM   4296  CA  THR B 345      56.310 248.297  66.943  1.00  0.00           C  
ATOM   4297  C   THR B 345      57.590 248.762  66.233  1.00  0.00           C  
ATOM   4298  O   THR B 345      58.168 248.017  65.441  1.00  0.00           O  
ATOM   4299  CB  THR B 345      56.670 247.504  68.230  1.00  0.00           C  
ATOM   4300  OG1 THR B 345      57.495 246.383  67.980  1.00  0.00           O  
ATOM   4301  CG2 THR B 345      55.447 247.053  69.040  1.00  0.00           C  
ATOM   4302  N   LEU B 346      57.968 250.017  66.521  1.00  0.00           N  
ATOM   4303  CA  LEU B 346      59.112 250.716  65.941  1.00  0.00           C  
ATOM   4304  C   LEU B 346      59.986 251.251  67.092  1.00  0.00           C  
ATOM   4305  O   LEU B 346      59.440 251.630  68.132  1.00  0.00           O  
ATOM   4306  CB  LEU B 346      58.599 251.886  65.068  1.00  0.00           C  
ATOM   4307  CG  LEU B 346      57.810 251.463  63.806  1.00  0.00           C  
ATOM   4308  CD1 LEU B 346      57.179 252.693  63.120  1.00  0.00           C  
ATOM   4309  CD2 LEU B 346      58.665 250.618  62.834  1.00  0.00           C  
ATOM   4310  N   PRO B 347      61.327 251.245  66.916  1.00  0.00           N  
ATOM   4311  CA  PRO B 347      62.266 251.601  67.996  1.00  0.00           C  
ATOM   4312  C   PRO B 347      62.193 253.084  68.430  1.00  0.00           C  
ATOM   4313  O   PRO B 347      61.637 253.906  67.698  1.00  0.00           O  
ATOM   4314  CD  PRO B 347      62.035 250.888  65.684  1.00  0.00           C  
ATOM   4315  CB  PRO B 347      63.640 251.248  67.392  1.00  0.00           C  
ATOM   4316  CG  PRO B 347      63.457 251.384  65.891  1.00  0.00           C  
ATOM   4317  N   PRO B 348      62.796 253.410  69.597  1.00  0.00           N  
ATOM   4318  CA  PRO B 348      62.924 254.800  70.058  1.00  0.00           C  
ATOM   4319  C   PRO B 348      63.930 255.601  69.212  1.00  0.00           C  
ATOM   4320  O   PRO B 348      64.820 255.013  68.596  1.00  0.00           O  
ATOM   4321  CD  PRO B 348      63.460 252.478  70.511  1.00  0.00           C  
ATOM   4322  CB  PRO B 348      63.393 254.647  71.511  1.00  0.00           C  
ATOM   4323  CG  PRO B 348      64.181 253.349  71.531  1.00  0.00           C  
ATOM   4324  N   SER B 349      63.752 256.932  69.202  1.00  0.00           N  
ATOM   4325  CA  SER B 349      64.597 257.879  68.476  1.00  0.00           C  
ATOM   4326  C   SER B 349      66.076 257.798  68.904  1.00  0.00           C  
ATOM   4327  O   SER B 349      66.384 257.987  70.082  1.00  0.00           O  
ATOM   4328  CB  SER B 349      64.012 259.293  68.647  1.00  0.00           C  
ATOM   4329  OG  SER B 349      64.823 260.275  68.031  1.00  0.00           O  
ATOM   4330  N   GLN B 350      66.948 257.530  67.918  1.00  0.00           N  
ATOM   4331  CA  GLN B 350      68.404 257.423  68.057  1.00  0.00           C  
ATOM   4332  C   GLN B 350      69.115 258.719  68.495  1.00  0.00           C  
ATOM   4333  O   GLN B 350      70.207 258.639  69.053  1.00  0.00           O  
ATOM   4334  CB  GLN B 350      69.012 256.799  66.772  1.00  0.00           C  
ATOM   4335  CG  GLN B 350      68.582 257.403  65.409  1.00  0.00           C  
ATOM   4336  CD  GLN B 350      69.092 258.822  65.132  1.00  0.00           C  
ATOM   4337  OE1 GLN B 350      68.244 259.661  64.532  1.00  0.00           O  
ATOM   4338  NE2 GLN B 350      70.235 259.153  65.436  1.00  0.00           N  
ATOM   4339  N   GLU B 351      68.477 259.873  68.244  1.00  0.00           N  
ATOM   4340  CA  GLU B 351      68.960 261.208  68.598  1.00  0.00           C  
ATOM   4341  C   GLU B 351      68.290 261.756  69.873  1.00  0.00           C  
ATOM   4342  O   GLU B 351      68.728 262.797  70.361  1.00  0.00           O  
ATOM   4343  CB  GLU B 351      68.785 262.138  67.381  1.00  0.00           C  
ATOM   4344  CG  GLU B 351      67.335 262.284  66.888  1.00  0.00           C  
ATOM   4345  CD  GLU B 351      67.253 263.182  65.662  1.00  0.00           C  
ATOM   4346  OE1 GLU B 351      66.784 264.330  65.818  1.00  0.00           O  
ATOM   4347  OE2 GLU B 351      67.649 262.705  64.575  1.00  0.00           O  
ATOM   4348  N   GLU B 352      67.295 261.035  70.425  1.00  0.00           N  
ATOM   4349  CA  GLU B 352      66.797 261.243  71.788  1.00  0.00           C  
ATOM   4350  C   GLU B 352      67.672 260.495  72.823  1.00  0.00           C  
ATOM   4351  O   GLU B 352      67.531 260.751  74.018  1.00  0.00           O  
ATOM   4352  CB  GLU B 352      65.299 260.868  71.852  1.00  0.00           C  
ATOM   4353  CG  GLU B 352      64.561 261.411  73.096  1.00  0.00           C  
ATOM   4354  CD  GLU B 352      63.051 261.159  73.088  1.00  0.00           C  
ATOM   4355  OE1 GLU B 352      62.623 260.118  72.539  1.00  0.00           O  
ATOM   4356  OE2 GLU B 352      62.338 262.016  73.657  1.00  0.00           O  
ATOM   4357  N   MET B 353      68.614 259.647  72.357  1.00  0.00           N  
ATOM   4358  CA  MET B 353      69.683 259.023  73.151  1.00  0.00           C  
ATOM   4359  C   MET B 353      70.752 260.017  73.656  1.00  0.00           C  
ATOM   4360  O   MET B 353      71.624 259.613  74.423  1.00  0.00           O  
ATOM   4361  CB  MET B 353      70.352 257.882  72.353  1.00  0.00           C  
ATOM   4362  CG  MET B 353      69.397 256.779  71.869  1.00  0.00           C  
ATOM   4363  SD  MET B 353      68.681 255.765  73.188  1.00  0.00           S  
ATOM   4364  CE  MET B 353      67.485 254.821  72.209  1.00  0.00           C  
ATOM   4365  N   THR B 354      70.654 261.301  73.270  1.00  0.00           N  
ATOM   4366  CA  THR B 354      71.366 262.421  73.892  1.00  0.00           C  
ATOM   4367  C   THR B 354      70.816 262.766  75.300  1.00  0.00           C  
ATOM   4368  O   THR B 354      71.498 263.466  76.049  1.00  0.00           O  
ATOM   4369  CB  THR B 354      71.255 263.690  73.002  1.00  0.00           C  
ATOM   4370  OG1 THR B 354      69.925 264.176  72.914  1.00  0.00           O  
ATOM   4371  CG2 THR B 354      71.822 263.498  71.586  1.00  0.00           C  
ATOM   4372  N   LYS B 355      69.619 262.252  75.638  1.00  0.00           N  
ATOM   4373  CA  LYS B 355      68.928 262.432  76.914  1.00  0.00           C  
ATOM   4374  C   LYS B 355      68.941 261.115  77.708  1.00  0.00           C  
ATOM   4375  O   LYS B 355      69.233 260.054  77.155  1.00  0.00           O  
ATOM   4376  CB  LYS B 355      67.470 262.866  76.640  1.00  0.00           C  
ATOM   4377  CG  LYS B 355      67.349 264.086  75.711  1.00  0.00           C  
ATOM   4378  CD  LYS B 355      65.895 264.546  75.532  1.00  0.00           C  
ATOM   4379  CE  LYS B 355      65.742 265.675  74.504  1.00  0.00           C  
ATOM   4380  NZ  LYS B 355      66.070 265.225  73.141  1.00  0.00           N  
ATOM   4381  N   ASN B 356      68.595 261.215  79.002  1.00  0.00           N  
ATOM   4382  CA  ASN B 356      68.491 260.087  79.937  1.00  0.00           C  
ATOM   4383  C   ASN B 356      67.266 259.172  79.712  1.00  0.00           C  
ATOM   4384  O   ASN B 356      67.236 258.090  80.298  1.00  0.00           O  
ATOM   4385  CB  ASN B 356      68.559 260.617  81.394  1.00  0.00           C  
ATOM   4386  CG  ASN B 356      67.442 261.598  81.781  1.00  0.00           C  
ATOM   4387  OD1 ASN B 356      67.770 262.887  81.892  1.00  0.00           O  
ATOM   4388  ND2 ASN B 356      66.299 261.198  81.988  1.00  0.00           N  
ATOM   4389  N   GLN B 357      66.290 259.610  78.897  1.00  0.00           N  
ATOM   4390  CA  GLN B 357      65.026 258.912  78.673  1.00  0.00           C  
ATOM   4391  C   GLN B 357      64.552 259.122  77.227  1.00  0.00           C  
ATOM   4392  O   GLN B 357      64.793 260.185  76.651  1.00  0.00           O  
ATOM   4393  CB  GLN B 357      63.998 259.398  79.724  1.00  0.00           C  
ATOM   4394  CG  GLN B 357      62.698 258.574  79.772  1.00  0.00           C  
ATOM   4395  CD  GLN B 357      61.762 259.036  80.885  1.00  0.00           C  
ATOM   4396  OE1 GLN B 357      60.956 259.941  80.686  1.00  0.00           O  
ATOM   4397  NE2 GLN B 357      61.860 258.407  82.060  1.00  0.00           N  
ATOM   4398  N   VAL B 358      63.886 258.090  76.684  1.00  0.00           N  
ATOM   4399  CA  VAL B 358      63.364 258.039  75.319  1.00  0.00           C  
ATOM   4400  C   VAL B 358      61.922 257.495  75.292  1.00  0.00           C  
ATOM   4401  O   VAL B 358      61.501 256.813  76.227  1.00  0.00           O  
ATOM   4402  CB  VAL B 358      64.244 257.133  74.409  1.00  0.00           C  
ATOM   4403  CG1 VAL B 358      65.659 257.704  74.236  1.00  0.00           C  
ATOM   4404  CG2 VAL B 358      64.307 255.646  74.826  1.00  0.00           C  
ATOM   4405  N   SER B 359      61.200 257.803  74.203  1.00  0.00           N  
ATOM   4406  CA  SER B 359      59.838 257.331  73.953  1.00  0.00           C  
ATOM   4407  C   SER B 359      59.852 256.199  72.913  1.00  0.00           C  
ATOM   4408  O   SER B 359      60.357 256.394  71.807  1.00  0.00           O  
ATOM   4409  CB  SER B 359      58.980 258.525  73.489  1.00  0.00           C  
ATOM   4410  OG  SER B 359      57.638 258.150  73.247  1.00  0.00           O  
ATOM   4411  N   LEU B 360      59.257 255.053  73.285  1.00  0.00           N  
ATOM   4412  CA  LEU B 360      58.984 253.914  72.404  1.00  0.00           C  
ATOM   4413  C   LEU B 360      57.731 254.177  71.550  1.00  0.00           C  
ATOM   4414  O   LEU B 360      56.899 255.000  71.933  1.00  0.00           O  
ATOM   4415  CB  LEU B 360      58.762 252.643  73.258  1.00  0.00           C  
ATOM   4416  CG  LEU B 360      59.898 252.280  74.238  1.00  0.00           C  
ATOM   4417  CD1 LEU B 360      59.507 251.049  75.068  1.00  0.00           C  
ATOM   4418  CD2 LEU B 360      61.246 252.066  73.528  1.00  0.00           C  
ATOM   4419  N   THR B 361      57.612 253.461  70.420  1.00  0.00           N  
ATOM   4420  CA  THR B 361      56.534 253.657  69.449  1.00  0.00           C  
ATOM   4421  C   THR B 361      55.863 252.321  69.081  1.00  0.00           C  
ATOM   4422  O   THR B 361      56.537 251.301  68.929  1.00  0.00           O  
ATOM   4423  CB  THR B 361      57.089 254.308  68.154  1.00  0.00           C  
ATOM   4424  OG1 THR B 361      57.592 255.595  68.453  1.00  0.00           O  
ATOM   4425  CG2 THR B 361      56.086 254.468  66.999  1.00  0.00           C  
ATOM   4426  N   CYS B 362      54.532 252.381  68.923  1.00  0.00           N  
ATOM   4427  CA  CYS B 362      53.665 251.297  68.476  1.00  0.00           C  
ATOM   4428  C   CYS B 362      52.606 251.881  67.536  1.00  0.00           C  
ATOM   4429  O   CYS B 362      52.048 252.935  67.837  1.00  0.00           O  
ATOM   4430  CB  CYS B 362      53.061 250.578  69.697  1.00  0.00           C  
ATOM   4431  SG  CYS B 362      51.850 249.260  69.393  1.00  0.00           S  
ATOM   4432  N   LEU B 363      52.365 251.176  66.422  1.00  0.00           N  
ATOM   4433  CA  LEU B 363      51.431 251.552  65.367  1.00  0.00           C  
ATOM   4434  C   LEU B 363      50.486 250.362  65.168  1.00  0.00           C  
ATOM   4435  O   LEU B 363      50.901 249.336  64.633  1.00  0.00           O  
ATOM   4436  CB  LEU B 363      52.247 251.903  64.096  1.00  0.00           C  
ATOM   4437  CG  LEU B 363      51.501 252.659  62.967  1.00  0.00           C  
ATOM   4438  CD1 LEU B 363      52.496 253.058  61.864  1.00  0.00           C  
ATOM   4439  CD2 LEU B 363      50.303 251.917  62.347  1.00  0.00           C  
ATOM   4440  N   VAL B 364      49.229 250.534  65.590  1.00  0.00           N  
ATOM   4441  CA  VAL B 364      48.142 249.588  65.354  1.00  0.00           C  
ATOM   4442  C   VAL B 364      47.377 250.082  64.112  1.00  0.00           C  
ATOM   4443  O   VAL B 364      47.063 251.271  64.045  1.00  0.00           O  
ATOM   4444  CB  VAL B 364      47.157 249.553  66.556  1.00  0.00           C  
ATOM   4445  CG1 VAL B 364      46.090 248.452  66.409  1.00  0.00           C  
ATOM   4446  CG2 VAL B 364      47.887 249.387  67.902  1.00  0.00           C  
ATOM   4447  N   LYS B 365      47.121 249.186  63.148  1.00  0.00           N  
ATOM   4448  CA  LYS B 365      46.548 249.535  61.846  1.00  0.00           C  
ATOM   4449  C   LYS B 365      45.469 248.535  61.420  1.00  0.00           C  
ATOM   4450  O   LYS B 365      45.580 247.347  61.714  1.00  0.00           O  
ATOM   4451  CB  LYS B 365      47.693 249.614  60.806  1.00  0.00           C  
ATOM   4452  CG  LYS B 365      47.247 249.816  59.343  1.00  0.00           C  
ATOM   4453  CD  LYS B 365      48.419 250.010  58.379  1.00  0.00           C  
ATOM   4454  CE  LYS B 365      47.958 250.114  56.920  1.00  0.00           C  
ATOM   4455  NZ  LYS B 365      49.058 250.558  56.055  1.00  0.00           N  
ATOM   4456  N   GLY B 366      44.500 249.044  60.644  1.00  0.00           N  
ATOM   4457  CA  GLY B 366      43.600 248.255  59.817  1.00  0.00           C  
ATOM   4458  C   GLY B 366      42.623 247.421  60.649  1.00  0.00           C  
ATOM   4459  O   GLY B 366      42.591 246.205  60.472  1.00  0.00           O  
ATOM   4460  N   PHE B 367      41.850 248.062  61.541  1.00  0.00           N  
ATOM   4461  CA  PHE B 367      40.841 247.403  62.374  1.00  0.00           C  
ATOM   4462  C   PHE B 367      39.477 248.092  62.252  1.00  0.00           C  
ATOM   4463  O   PHE B 367      39.398 249.298  62.024  1.00  0.00           O  
ATOM   4464  CB  PHE B 367      41.325 247.322  63.837  1.00  0.00           C  
ATOM   4465  CG  PHE B 367      41.569 248.634  64.565  1.00  0.00           C  
ATOM   4466  CD1 PHE B 367      42.838 249.247  64.512  1.00  0.00           C  
ATOM   4467  CE1 PHE B 367      43.048 250.464  65.144  1.00  0.00           C  
ATOM   4468  CZ  PHE B 367      41.999 251.108  65.788  1.00  0.00           C  
ATOM   4469  CD2 PHE B 367      40.507 249.310  65.204  1.00  0.00           C  
ATOM   4470  CE2 PHE B 367      40.735 250.534  65.817  1.00  0.00           C  
ATOM   4471  N   TYR B 368      38.427 247.282  62.438  1.00  0.00           N  
ATOM   4472  CA  TYR B 368      37.022 247.676  62.386  1.00  0.00           C  
ATOM   4473  C   TYR B 368      36.236 246.600  63.164  1.00  0.00           C  
ATOM   4474  O   TYR B 368      36.525 245.422  62.962  1.00  0.00           O  
ATOM   4475  CB  TYR B 368      36.580 247.764  60.907  1.00  0.00           C  
ATOM   4476  CG  TYR B 368      35.189 248.331  60.692  1.00  0.00           C  
ATOM   4477  CD1 TYR B 368      34.935 249.691  60.971  1.00  0.00           C  
ATOM   4478  CD2 TYR B 368      34.145 247.512  60.213  1.00  0.00           C  
ATOM   4479  CE1 TYR B 368      33.640 250.218  60.805  1.00  0.00           C  
ATOM   4480  CE2 TYR B 368      32.853 248.042  60.035  1.00  0.00           C  
ATOM   4481  CZ  TYR B 368      32.597 249.394  60.341  1.00  0.00           C  
ATOM   4482  OH  TYR B 368      31.342 249.906  60.187  1.00  0.00           O  
ATOM   4483  N   PRO B 369      35.286 246.974  64.052  1.00  0.00           N  
ATOM   4484  CA  PRO B 369      34.901 248.344  64.437  1.00  0.00           C  
ATOM   4485  C   PRO B 369      35.948 249.046  65.321  1.00  0.00           C  
ATOM   4486  O   PRO B 369      36.941 248.434  65.719  1.00  0.00           O  
ATOM   4487  CD  PRO B 369      34.507 245.977  64.785  1.00  0.00           C  
ATOM   4488  CB  PRO B 369      33.567 248.135  65.174  1.00  0.00           C  
ATOM   4489  CG  PRO B 369      33.692 246.761  65.804  1.00  0.00           C  
ATOM   4490  N   SER B 370      35.693 250.336  65.597  1.00  0.00           N  
ATOM   4491  CA  SER B 370      36.535 251.223  66.406  1.00  0.00           C  
ATOM   4492  C   SER B 370      36.669 250.809  67.894  1.00  0.00           C  
ATOM   4493  O   SER B 370      37.538 251.348  68.578  1.00  0.00           O  
ATOM   4494  CB  SER B 370      36.003 252.663  66.239  1.00  0.00           C  
ATOM   4495  OG  SER B 370      36.879 253.633  66.775  1.00  0.00           O  
ATOM   4496  N   ASP B 371      35.839 249.852  68.357  1.00  0.00           N  
ATOM   4497  CA  ASP B 371      35.907 249.195  69.668  1.00  0.00           C  
ATOM   4498  C   ASP B 371      37.216 248.399  69.828  1.00  0.00           C  
ATOM   4499  O   ASP B 371      37.285 247.234  69.435  1.00  0.00           O  
ATOM   4500  CB  ASP B 371      34.675 248.297  69.950  1.00  0.00           C  
ATOM   4501  CG  ASP B 371      33.325 248.978  69.717  1.00  0.00           C  
ATOM   4502  OD1 ASP B 371      32.703 248.678  68.674  1.00  0.00           O  
ATOM   4503  OD2 ASP B 371      32.907 249.738  70.618  1.00  0.00           O  
ATOM   4504  N   ILE B 372      38.236 249.067  70.390  1.00  0.00           N  
ATOM   4505  CA  ILE B 372      39.580 248.538  70.594  1.00  0.00           C  
ATOM   4506  C   ILE B 372      40.161 249.105  71.904  1.00  0.00           C  
ATOM   4507  O   ILE B 372      39.699 250.137  72.395  1.00  0.00           O  
ATOM   4508  CB  ILE B 372      40.518 248.933  69.403  1.00  0.00           C  
ATOM   4509  CG2 ILE B 372      40.935 250.423  69.384  1.00  0.00           C  
ATOM   4510  CG1 ILE B 372      41.762 248.018  69.311  1.00  0.00           C  
ATOM   4511  CD1 ILE B 372      42.433 247.988  67.936  1.00  0.00           C  
ATOM   4512  N   ALA B 373      41.199 248.430  72.412  1.00  0.00           N  
ATOM   4513  CA  ALA B 373      42.057 248.916  73.486  1.00  0.00           C  
ATOM   4514  C   ALA B 373      43.516 248.566  73.171  1.00  0.00           C  
ATOM   4515  O   ALA B 373      43.778 247.601  72.450  1.00  0.00           O  
ATOM   4516  CB  ALA B 373      41.593 248.305  74.814  1.00  0.00           C  
ATOM   4517  N   VAL B 374      44.439 249.363  73.727  1.00  0.00           N  
ATOM   4518  CA  VAL B 374      45.881 249.187  73.574  1.00  0.00           C  
ATOM   4519  C   VAL B 374      46.603 249.682  74.840  1.00  0.00           C  
ATOM   4520  O   VAL B 374      46.137 250.610  75.503  1.00  0.00           O  
ATOM   4521  CB  VAL B 374      46.425 249.896  72.295  1.00  0.00           C  
ATOM   4522  CG1 VAL B 374      46.244 251.423  72.300  1.00  0.00           C  
ATOM   4523  CG2 VAL B 374      47.899 249.564  71.983  1.00  0.00           C  
ATOM   4524  N   GLU B 375      47.725 249.022  75.150  1.00  0.00           N  
ATOM   4525  CA  GLU B 375      48.559 249.249  76.325  1.00  0.00           C  
ATOM   4526  C   GLU B 375      50.007 248.842  76.016  1.00  0.00           C  
ATOM   4527  O   GLU B 375      50.311 248.421  74.898  1.00  0.00           O  
ATOM   4528  CB  GLU B 375      47.963 248.472  77.525  1.00  0.00           C  
ATOM   4529  CG  GLU B 375      48.044 246.931  77.436  1.00  0.00           C  
ATOM   4530  CD  GLU B 375      47.354 246.237  78.609  1.00  0.00           C  
ATOM   4531  OE1 GLU B 375      47.466 246.754  79.744  1.00  0.00           O  
ATOM   4532  OE2 GLU B 375      46.668 245.226  78.348  1.00  0.00           O  
ATOM   4533  N   TRP B 376      50.867 248.955  77.040  1.00  0.00           N  
ATOM   4534  CA  TRP B 376      52.203 248.365  77.049  1.00  0.00           C  
ATOM   4535  C   TRP B 376      52.386 247.527  78.316  1.00  0.00           C  
ATOM   4536  O   TRP B 376      51.891 247.890  79.384  1.00  0.00           O  
ATOM   4537  CB  TRP B 376      53.301 249.437  76.952  1.00  0.00           C  
ATOM   4538  CG  TRP B 376      53.425 250.146  75.639  1.00  0.00           C  
ATOM   4539  CD1 TRP B 376      52.545 251.044  75.146  1.00  0.00           C  
ATOM   4540  NE1 TRP B 376      52.983 251.498  73.924  1.00  0.00           N  
ATOM   4541  CE2 TRP B 376      54.185 250.931  73.568  1.00  0.00           C  
ATOM   4542  CD2 TRP B 376      54.482 250.031  74.635  1.00  0.00           C  
ATOM   4543  CE3 TRP B 376      55.672 249.276  74.517  1.00  0.00           C  
ATOM   4544  CZ3 TRP B 376      56.510 249.395  73.390  1.00  0.00           C  
ATOM   4545  CZ2 TRP B 376      55.034 251.096  72.464  1.00  0.00           C  
ATOM   4546  CH2 TRP B 376      56.193 250.308  72.365  1.00  0.00           C  
ATOM   4547  N   GLU B 377      53.130 246.428  78.146  1.00  0.00           N  
ATOM   4548  CA  GLU B 377      53.475 245.464  79.179  1.00  0.00           C  
ATOM   4549  C   GLU B 377      54.986 245.196  79.143  1.00  0.00           C  
ATOM   4550  O   GLU B 377      55.614 245.303  78.089  1.00  0.00           O  
ATOM   4551  CB  GLU B 377      52.676 244.158  78.960  1.00  0.00           C  
ATOM   4552  CG  GLU B 377      51.144 244.348  78.921  1.00  0.00           C  
ATOM   4553  CD  GLU B 377      50.396 243.018  78.923  1.00  0.00           C  
ATOM   4554  OE1 GLU B 377      49.802 242.692  77.873  1.00  0.00           O  
ATOM   4555  OE2 GLU B 377      50.442 242.346  79.977  1.00  0.00           O  
ATOM   4556  N   SER B 378      55.530 244.820  80.307  1.00  0.00           N  
ATOM   4557  CA  SER B 378      56.911 244.387  80.494  1.00  0.00           C  
ATOM   4558  C   SER B 378      56.995 243.610  81.814  1.00  0.00           C  
ATOM   4559  O   SER B 378      56.332 243.980  82.783  1.00  0.00           O  
ATOM   4560  CB  SER B 378      57.870 245.593  80.451  1.00  0.00           C  
ATOM   4561  OG  SER B 378      59.226 245.197  80.542  1.00  0.00           O  
ATOM   4562  N   ASN B 379      57.798 242.533  81.813  1.00  0.00           N  
ATOM   4563  CA  ASN B 379      57.932 241.556  82.901  1.00  0.00           C  
ATOM   4564  C   ASN B 379      56.640 240.729  83.123  1.00  0.00           C  
ATOM   4565  O   ASN B 379      56.373 240.296  84.245  1.00  0.00           O  
ATOM   4566  CB  ASN B 379      58.447 242.235  84.205  1.00  0.00           C  
ATOM   4567  CG  ASN B 379      59.264 241.331  85.141  1.00  0.00           C  
ATOM   4568  OD1 ASN B 379      59.406 241.751  86.399  1.00  0.00           O  
ATOM   4569  ND2 ASN B 379      59.770 240.282  84.747  1.00  0.00           N  
ATOM   4570  N   GLY B 380      55.865 240.517  82.042  1.00  0.00           N  
ATOM   4571  CA  GLY B 380      54.637 239.717  82.043  1.00  0.00           C  
ATOM   4572  C   GLY B 380      53.441 240.440  82.688  1.00  0.00           C  
ATOM   4573  O   GLY B 380      52.501 239.764  83.106  1.00  0.00           O  
ATOM   4574  N   GLN B 381      53.475 241.779  82.792  1.00  0.00           N  
ATOM   4575  CA  GLN B 381      52.457 242.597  83.458  1.00  0.00           C  
ATOM   4576  C   GLN B 381      52.388 243.997  82.809  1.00  0.00           C  
ATOM   4577  O   GLN B 381      53.409 244.444  82.284  1.00  0.00           O  
ATOM   4578  CB  GLN B 381      52.788 242.679  84.969  1.00  0.00           C  
ATOM   4579  CG  GLN B 381      54.146 243.344  85.301  1.00  0.00           C  
ATOM   4580  CD  GLN B 381      54.471 243.388  86.796  1.00  0.00           C  
ATOM   4581  OE1 GLN B 381      53.755 242.837  87.628  1.00  0.00           O  
ATOM   4582  NE2 GLN B 381      55.577 244.051  87.141  1.00  0.00           N  
ATOM   4583  N   PRO B 382      51.228 244.697  82.901  1.00  0.00           N  
ATOM   4584  CA  PRO B 382      51.104 246.132  82.556  1.00  0.00           C  
ATOM   4585  C   PRO B 382      52.158 247.045  83.209  1.00  0.00           C  
ATOM   4586  O   PRO B 382      52.245 247.104  84.436  1.00  0.00           O  
ATOM   4587  CB  PRO B 382      49.671 246.494  82.986  1.00  0.00           C  
ATOM   4588  CG  PRO B 382      48.910 245.188  82.874  1.00  0.00           C  
ATOM   4589  CD  PRO B 382      49.935 244.156  83.325  1.00  0.00           C  
ATOM   4590  N   GLU B 383      52.956 247.702  82.354  1.00  0.00           N  
ATOM   4591  CA  GLU B 383      54.045 248.603  82.734  1.00  0.00           C  
ATOM   4592  C   GLU B 383      53.512 250.010  83.081  1.00  0.00           C  
ATOM   4593  O   GLU B 383      52.399 250.364  82.696  1.00  0.00           O  
ATOM   4594  CB  GLU B 383      55.083 248.584  81.581  1.00  0.00           C  
ATOM   4595  CG  GLU B 383      56.367 249.426  81.760  1.00  0.00           C  
ATOM   4596  CD  GLU B 383      57.146 249.100  83.037  1.00  0.00           C  
ATOM   4597  OE1 GLU B 383      57.724 247.995  83.092  1.00  0.00           O  
ATOM   4598  OE2 GLU B 383      57.139 249.962  83.944  1.00  0.00           O  
ATOM   4599  N   ASN B 384      54.318 250.787  83.817  1.00  0.00           N  
ATOM   4600  CA  ASN B 384      54.023 252.169  84.204  1.00  0.00           C  
ATOM   4601  C   ASN B 384      54.347 253.147  83.063  1.00  0.00           C  
ATOM   4602  O   ASN B 384      55.279 252.907  82.297  1.00  0.00           O  
ATOM   4603  CB  ASN B 384      54.872 252.537  85.444  1.00  0.00           C  
ATOM   4604  CG  ASN B 384      54.540 251.724  86.700  1.00  0.00           C  
ATOM   4605  OD1 ASN B 384      55.551 251.445  87.525  1.00  0.00           O  
ATOM   4606  ND2 ASN B 384      53.388 251.370  86.941  1.00  0.00           N  
ATOM   4607  N   ASN B 385      53.622 254.278  83.039  1.00  0.00           N  
ATOM   4608  CA  ASN B 385      53.918 255.485  82.250  1.00  0.00           C  
ATOM   4609  C   ASN B 385      53.731 255.337  80.722  1.00  0.00           C  
ATOM   4610  O   ASN B 385      54.344 256.105  79.977  1.00  0.00           O  
ATOM   4611  CB  ASN B 385      55.316 256.071  82.617  1.00  0.00           C  
ATOM   4612  CG  ASN B 385      55.493 256.439  84.094  1.00  0.00           C  
ATOM   4613  OD1 ASN B 385      54.532 256.756  84.790  1.00  0.00           O  
ATOM   4614  ND2 ASN B 385      56.739 256.419  84.573  1.00  0.00           N  
ATOM   4615  N   TYR B 386      52.856 254.418  80.269  1.00  0.00           N  
ATOM   4616  CA  TYR B 386      52.398 254.383  78.872  1.00  0.00           C  
ATOM   4617  C   TYR B 386      51.238 255.366  78.644  1.00  0.00           C  
ATOM   4618  O   TYR B 386      50.523 255.706  79.588  1.00  0.00           O  
ATOM   4619  CB  TYR B 386      52.076 252.936  78.420  1.00  0.00           C  
ATOM   4620  CG  TYR B 386      50.888 252.214  79.038  1.00  0.00           C  
ATOM   4621  CD1 TYR B 386      49.565 252.526  78.653  1.00  0.00           C  
ATOM   4622  CE1 TYR B 386      48.478 251.828  79.215  1.00  0.00           C  
ATOM   4623  CZ  TYR B 386      48.708 250.799  80.148  1.00  0.00           C  
ATOM   4624  OH  TYR B 386      47.657 250.105  80.677  1.00  0.00           O  
ATOM   4625  CD2 TYR B 386      51.112 251.170  79.956  1.00  0.00           C  
ATOM   4626  CE2 TYR B 386      50.027 250.462  80.511  1.00  0.00           C  
ATOM   4627  N   LYS B 387      51.067 255.788  77.380  1.00  0.00           N  
ATOM   4628  CA  LYS B 387      49.977 256.667  76.965  1.00  0.00           C  
ATOM   4629  C   LYS B 387      49.565 256.353  75.518  1.00  0.00           C  
ATOM   4630  O   LYS B 387      50.376 255.862  74.733  1.00  0.00           O  
ATOM   4631  CB  LYS B 387      50.385 258.151  77.173  1.00  0.00           C  
ATOM   4632  CG  LYS B 387      49.206 259.146  77.228  1.00  0.00           C  
ATOM   4633  CD  LYS B 387      48.345 259.005  78.497  1.00  0.00           C  
ATOM   4634  CE  LYS B 387      47.034 259.799  78.428  1.00  0.00           C  
ATOM   4635  NZ  LYS B 387      46.265 259.666  79.677  1.00  0.00           N  
ATOM   4636  N   THR B 388      48.288 256.629  75.216  1.00  0.00           N  
ATOM   4637  CA  THR B 388      47.616 256.307  73.958  1.00  0.00           C  
ATOM   4638  C   THR B 388      46.925 257.559  73.379  1.00  0.00           C  
ATOM   4639  O   THR B 388      46.797 258.571  74.073  1.00  0.00           O  
ATOM   4640  CB  THR B 388      46.536 255.208  74.195  1.00  0.00           C  
ATOM   4641  OG1 THR B 388      45.372 255.688  74.849  1.00  0.00           O  
ATOM   4642  CG2 THR B 388      47.049 253.974  74.951  1.00  0.00           C  
ATOM   4643  N   THR B 389      46.473 257.445  72.121  1.00  0.00           N  
ATOM   4644  CA  THR B 389      45.643 258.437  71.430  1.00  0.00           C  
ATOM   4645  C   THR B 389      44.307 257.781  70.991  1.00  0.00           C  
ATOM   4646  O   THR B 389      44.254 256.556  70.878  1.00  0.00           O  
ATOM   4647  CB  THR B 389      46.373 258.992  70.174  1.00  0.00           C  
ATOM   4648  OG1 THR B 389      46.502 258.036  69.135  1.00  0.00           O  
ATOM   4649  CG2 THR B 389      47.752 259.590  70.489  1.00  0.00           C  
ATOM   4650  N   PRO B 390      43.244 258.584  70.734  1.00  0.00           N  
ATOM   4651  CA  PRO B 390      41.988 258.060  70.150  1.00  0.00           C  
ATOM   4652  C   PRO B 390      42.153 257.460  68.728  1.00  0.00           C  
ATOM   4653  O   PRO B 390      42.977 257.974  67.968  1.00  0.00           O  
ATOM   4654  CB  PRO B 390      41.070 259.296  70.104  1.00  0.00           C  
ATOM   4655  CG  PRO B 390      41.618 260.242  71.156  1.00  0.00           C  
ATOM   4656  CD  PRO B 390      43.118 259.997  71.098  1.00  0.00           C  
ATOM   4657  N   PRO B 391      41.332 256.440  68.371  1.00  0.00           N  
ATOM   4658  CA  PRO B 391      41.206 255.938  66.984  1.00  0.00           C  
ATOM   4659  C   PRO B 391      40.830 257.009  65.942  1.00  0.00           C  
ATOM   4660  O   PRO B 391      39.944 257.827  66.190  1.00  0.00           O  
ATOM   4661  CD  PRO B 391      40.482 255.664  69.277  1.00  0.00           C  
ATOM   4662  CB  PRO B 391      40.110 254.862  67.070  1.00  0.00           C  
ATOM   4663  CG  PRO B 391      40.138 254.393  68.509  1.00  0.00           C  
ATOM   4664  N   VAL B 392      41.516 256.952  64.795  1.00  0.00           N  
ATOM   4665  CA  VAL B 392      41.328 257.819  63.630  1.00  0.00           C  
ATOM   4666  C   VAL B 392      41.448 256.981  62.344  1.00  0.00           C  
ATOM   4667  O   VAL B 392      42.168 255.984  62.340  1.00  0.00           O  
ATOM   4668  CB  VAL B 392      42.384 258.960  63.591  1.00  0.00           C  
ATOM   4669  CG1 VAL B 392      41.938 260.170  64.427  1.00  0.00           C  
ATOM   4670  CG2 VAL B 392      43.795 258.506  64.015  1.00  0.00           C  
ATOM   4671  N   LEU B 393      40.709 257.368  61.289  1.00  0.00           N  
ATOM   4672  CA  LEU B 393      40.570 256.580  60.059  1.00  0.00           C  
ATOM   4673  C   LEU B 393      41.791 256.713  59.127  1.00  0.00           C  
ATOM   4674  O   LEU B 393      42.261 257.825  58.886  1.00  0.00           O  
ATOM   4675  CB  LEU B 393      39.264 256.979  59.337  1.00  0.00           C  
ATOM   4676  CG  LEU B 393      38.686 255.869  58.426  1.00  0.00           C  
ATOM   4677  CD1 LEU B 393      37.946 254.802  59.250  1.00  0.00           C  
ATOM   4678  CD2 LEU B 393      37.772 256.440  57.325  1.00  0.00           C  
ATOM   4679  N   ASP B 394      42.243 255.566  58.595  1.00  0.00           N  
ATOM   4680  CA  ASP B 394      43.361 255.434  57.660  1.00  0.00           C  
ATOM   4681  C   ASP B 394      42.842 255.392  56.203  1.00  0.00           C  
ATOM   4682  O   ASP B 394      41.633 255.354  55.962  1.00  0.00           O  
ATOM   4683  CB  ASP B 394      44.164 254.151  57.994  1.00  0.00           C  
ATOM   4684  CG  ASP B 394      45.597 254.092  57.455  1.00  0.00           C  
ATOM   4685  OD1 ASP B 394      46.175 252.989  57.555  1.00  0.00           O  
ATOM   4686  OD2 ASP B 394      46.121 255.137  57.009  1.00  0.00           O  
ATOM   4687  N   SER B 395      43.791 255.401  55.254  1.00  0.00           N  
ATOM   4688  CA  SER B 395      43.589 255.342  53.806  1.00  0.00           C  
ATOM   4689  C   SER B 395      43.086 253.981  53.277  1.00  0.00           C  
ATOM   4690  O   SER B 395      42.611 253.946  52.142  1.00  0.00           O  
ATOM   4691  CB  SER B 395      44.886 255.818  53.113  1.00  0.00           C  
ATOM   4692  OG  SER B 395      45.956 254.904  53.270  1.00  0.00           O  
ATOM   4693  N   ASP B 396      43.150 252.908  54.093  1.00  0.00           N  
ATOM   4694  CA  ASP B 396      42.570 251.590  53.778  1.00  0.00           C  
ATOM   4695  C   ASP B 396      41.051 251.513  54.070  1.00  0.00           C  
ATOM   4696  O   ASP B 396      40.446 250.472  53.806  1.00  0.00           O  
ATOM   4697  CB  ASP B 396      43.336 250.403  54.430  1.00  0.00           C  
ATOM   4698  CG  ASP B 396      43.561 250.466  55.947  1.00  0.00           C  
ATOM   4699  OD1 ASP B 396      42.802 251.190  56.627  1.00  0.00           O  
ATOM   4700  OD2 ASP B 396      44.436 249.705  56.412  1.00  0.00           O  
ATOM   4701  N   GLY B 397      40.461 252.601  54.599  1.00  0.00           N  
ATOM   4702  CA  GLY B 397      39.034 252.714  54.894  1.00  0.00           C  
ATOM   4703  C   GLY B 397      38.679 252.209  56.301  1.00  0.00           C  
ATOM   4704  O   GLY B 397      37.492 252.075  56.595  1.00  0.00           O  
ATOM   4705  N   SER B 398      39.674 251.930  57.161  1.00  0.00           N  
ATOM   4706  CA  SER B 398      39.481 251.473  58.538  1.00  0.00           C  
ATOM   4707  C   SER B 398      40.516 252.117  59.480  1.00  0.00           C  
ATOM   4708  O   SER B 398      41.428 252.804  59.025  1.00  0.00           O  
ATOM   4709  CB  SER B 398      39.431 249.932  58.563  1.00  0.00           C  
ATOM   4710  OG  SER B 398      40.697 249.344  58.384  1.00  0.00           O  
ATOM   4711  N   PHE B 399      40.294 251.954  60.793  1.00  0.00           N  
ATOM   4712  CA  PHE B 399      40.957 252.714  61.854  1.00  0.00           C  
ATOM   4713  C   PHE B 399      42.427 252.337  62.102  1.00  0.00           C  
ATOM   4714  O   PHE B 399      42.814 251.190  61.880  1.00  0.00           O  
ATOM   4715  CB  PHE B 399      40.127 252.591  63.146  1.00  0.00           C  
ATOM   4716  CG  PHE B 399      38.771 253.270  63.088  1.00  0.00           C  
ATOM   4717  CD1 PHE B 399      37.647 252.581  62.584  1.00  0.00           C  
ATOM   4718  CD2 PHE B 399      38.662 254.648  63.367  1.00  0.00           C  
ATOM   4719  CE1 PHE B 399      36.441 253.249  62.420  1.00  0.00           C  
ATOM   4720  CE2 PHE B 399      37.447 255.297  63.201  1.00  0.00           C  
ATOM   4721  CZ  PHE B 399      36.340 254.600  62.733  1.00  0.00           C  
ATOM   4722  N   PHE B 400      43.188 253.319  62.610  1.00  0.00           N  
ATOM   4723  CA  PHE B 400      44.548 253.179  63.128  1.00  0.00           C  
ATOM   4724  C   PHE B 400      44.651 253.937  64.466  1.00  0.00           C  
ATOM   4725  O   PHE B 400      43.824 254.803  64.759  1.00  0.00           O  
ATOM   4726  CB  PHE B 400      45.568 253.665  62.067  1.00  0.00           C  
ATOM   4727  CG  PHE B 400      45.857 255.158  61.961  1.00  0.00           C  
ATOM   4728  CD1 PHE B 400      45.043 255.988  61.163  1.00  0.00           C  
ATOM   4729  CE1 PHE B 400      45.293 257.351  61.087  1.00  0.00           C  
ATOM   4730  CZ  PHE B 400      46.324 257.912  61.830  1.00  0.00           C  
ATOM   4731  CD2 PHE B 400      46.880 255.750  62.735  1.00  0.00           C  
ATOM   4732  CE2 PHE B 400      47.106 257.118  62.655  1.00  0.00           C  
ATOM   4733  N   LEU B 401      45.675 253.580  65.258  1.00  0.00           N  
ATOM   4734  CA  LEU B 401      45.901 254.087  66.612  1.00  0.00           C  
ATOM   4735  C   LEU B 401      47.406 253.990  66.923  1.00  0.00           C  
ATOM   4736  O   LEU B 401      47.997 252.938  66.679  1.00  0.00           O  
ATOM   4737  CB  LEU B 401      45.029 253.251  67.590  1.00  0.00           C  
ATOM   4738  CG  LEU B 401      44.675 253.916  68.938  1.00  0.00           C  
ATOM   4739  CD1 LEU B 401      43.591 253.110  69.682  1.00  0.00           C  
ATOM   4740  CD2 LEU B 401      45.888 254.163  69.848  1.00  0.00           C  
ATOM   4741  N   TYR B 402      47.990 255.062  67.489  1.00  0.00           N  
ATOM   4742  CA  TYR B 402      49.367 255.069  67.997  1.00  0.00           C  
ATOM   4743  C   TYR B 402      49.391 255.020  69.530  1.00  0.00           C  
ATOM   4744  O   TYR B 402      48.654 255.757  70.186  1.00  0.00           O  
ATOM   4745  CB  TYR B 402      50.120 256.325  67.520  1.00  0.00           C  
ATOM   4746  CG  TYR B 402      50.743 256.234  66.141  1.00  0.00           C  
ATOM   4747  CD1 TYR B 402      50.054 256.721  65.014  1.00  0.00           C  
ATOM   4748  CE1 TYR B 402      50.690 256.757  63.759  1.00  0.00           C  
ATOM   4749  CZ  TYR B 402      52.010 256.286  63.619  1.00  0.00           C  
ATOM   4750  OH  TYR B 402      52.632 256.360  62.407  1.00  0.00           O  
ATOM   4751  CD2 TYR B 402      52.050 255.722  65.991  1.00  0.00           C  
ATOM   4752  CE2 TYR B 402      52.680 255.742  64.732  1.00  0.00           C  
ATOM   4753  N   SER B 403      50.298 254.187  70.058  1.00  0.00           N  
ATOM   4754  CA  SER B 403      50.577 254.032  71.482  1.00  0.00           C  
ATOM   4755  C   SER B 403      52.090 254.190  71.722  1.00  0.00           C  
ATOM   4756  O   SER B 403      52.883 253.997  70.801  1.00  0.00           O  
ATOM   4757  CB  SER B 403      50.022 252.662  71.929  1.00  0.00           C  
ATOM   4758  OG  SER B 403      50.140 252.471  73.323  1.00  0.00           O  
ATOM   4759  N   ARG B 404      52.461 254.554  72.958  1.00  0.00           N  
ATOM   4760  CA  ARG B 404      53.841 254.838  73.355  1.00  0.00           C  
ATOM   4761  C   ARG B 404      54.084 254.498  74.829  1.00  0.00           C  
ATOM   4762  O   ARG B 404      53.134 254.386  75.603  1.00  0.00           O  
ATOM   4763  CB  ARG B 404      54.169 256.319  73.070  1.00  0.00           C  
ATOM   4764  CG  ARG B 404      53.210 257.338  73.717  1.00  0.00           C  
ATOM   4765  CD  ARG B 404      53.756 258.767  73.707  1.00  0.00           C  
ATOM   4766  NE  ARG B 404      54.826 258.958  74.692  1.00  0.00           N  
ATOM   4767  CZ  ARG B 404      55.523 260.096  74.843  1.00  0.00           C  
ATOM   4768  NH1 ARG B 404      56.348 260.226  75.888  1.00  0.00           N  
ATOM   4769  NH2 ARG B 404      55.388 261.109  73.978  1.00  0.00           N  
ATOM   4770  N   LEU B 405      55.372 254.373  75.177  1.00  0.00           N  
ATOM   4771  CA  LEU B 405      55.851 254.094  76.527  1.00  0.00           C  
ATOM   4772  C   LEU B 405      57.186 254.812  76.735  1.00  0.00           C  
ATOM   4773  O   LEU B 405      58.102 254.617  75.938  1.00  0.00           O  
ATOM   4774  CB  LEU B 405      55.937 252.557  76.723  1.00  0.00           C  
ATOM   4775  CG  LEU B 405      56.600 252.041  78.022  1.00  0.00           C  
ATOM   4776  CD1 LEU B 405      55.870 252.506  79.293  1.00  0.00           C  
ATOM   4777  CD2 LEU B 405      56.806 250.513  77.989  1.00  0.00           C  
ATOM   4778  N   THR B 406      57.283 255.601  77.818  1.00  0.00           N  
ATOM   4779  CA  THR B 406      58.539 256.211  78.252  1.00  0.00           C  
ATOM   4780  C   THR B 406      59.393 255.167  78.995  1.00  0.00           C  
ATOM   4781  O   THR B 406      58.901 254.489  79.898  1.00  0.00           O  
ATOM   4782  CB  THR B 406      58.310 257.438  79.178  1.00  0.00           C  
ATOM   4783  OG1 THR B 406      57.702 257.118  80.416  1.00  0.00           O  
ATOM   4784  CG2 THR B 406      57.504 258.558  78.513  1.00  0.00           C  
ATOM   4785  N   VAL B 407      60.657 255.047  78.565  1.00  0.00           N  
ATOM   4786  CA  VAL B 407      61.651 254.152  79.150  1.00  0.00           C  
ATOM   4787  C   VAL B 407      62.998 254.877  79.165  1.00  0.00           C  
ATOM   4788  O   VAL B 407      63.314 255.613  78.229  1.00  0.00           O  
ATOM   4789  CB  VAL B 407      61.810 252.818  78.359  1.00  0.00           C  
ATOM   4790  CG1 VAL B 407      60.483 252.051  78.282  1.00  0.00           C  
ATOM   4791  CG2 VAL B 407      62.445 252.932  76.954  1.00  0.00           C  
ATOM   4792  N   ASP B 408      63.779 254.648  80.230  1.00  0.00           N  
ATOM   4793  CA  ASP B 408      65.125 255.202  80.382  1.00  0.00           C  
ATOM   4794  C   ASP B 408      66.082 254.634  79.323  1.00  0.00           C  
ATOM   4795  O   ASP B 408      65.935 253.480  78.921  1.00  0.00           O  
ATOM   4796  CB  ASP B 408      65.714 254.994  81.794  1.00  0.00           C  
ATOM   4797  CG  ASP B 408      64.765 255.365  82.939  1.00  0.00           C  
ATOM   4798  OD1 ASP B 408      64.858 254.686  83.985  1.00  0.00           O  
ATOM   4799  OD2 ASP B 408      64.015 256.355  82.778  1.00  0.00           O  
ATOM   4800  N   LYS B 409      67.076 255.447  78.935  1.00  0.00           N  
ATOM   4801  CA  LYS B 409      68.206 255.029  78.101  1.00  0.00           C  
ATOM   4802  C   LYS B 409      69.040 253.916  78.768  1.00  0.00           C  
ATOM   4803  O   LYS B 409      69.523 253.028  78.069  1.00  0.00           O  
ATOM   4804  CB  LYS B 409      69.051 256.274  77.763  1.00  0.00           C  
ATOM   4805  CG  LYS B 409      70.303 255.997  76.907  1.00  0.00           C  
ATOM   4806  CD  LYS B 409      71.051 257.273  76.503  1.00  0.00           C  
ATOM   4807  CE  LYS B 409      71.737 257.992  77.676  1.00  0.00           C  
ATOM   4808  NZ  LYS B 409      72.363 259.250  77.242  1.00  0.00           N  
ATOM   4809  N   SER B 410      69.132 253.961  80.110  1.00  0.00           N  
ATOM   4810  CA  SER B 410      69.733 252.934  80.957  1.00  0.00           C  
ATOM   4811  C   SER B 410      69.000 251.580  80.857  1.00  0.00           C  
ATOM   4812  O   SER B 410      69.666 250.562  80.691  1.00  0.00           O  
ATOM   4813  CB  SER B 410      69.792 253.462  82.406  1.00  0.00           C  
ATOM   4814  OG  SER B 410      70.426 252.548  83.279  1.00  0.00           O  
ATOM   4815  N   ARG B 411      67.656 251.601  80.914  1.00  0.00           N  
ATOM   4816  CA  ARG B 411      66.798 250.416  80.799  1.00  0.00           C  
ATOM   4817  C   ARG B 411      66.699 249.862  79.366  1.00  0.00           C  
ATOM   4818  O   ARG B 411      66.478 248.661  79.212  1.00  0.00           O  
ATOM   4819  CB  ARG B 411      65.394 250.720  81.363  1.00  0.00           C  
ATOM   4820  CG  ARG B 411      65.365 251.125  82.853  1.00  0.00           C  
ATOM   4821  CD  ARG B 411      65.844 250.042  83.834  1.00  0.00           C  
ATOM   4822  NE  ARG B 411      65.004 248.836  83.786  1.00  0.00           N  
ATOM   4823  CZ  ARG B 411      65.024 247.837  84.686  1.00  0.00           C  
ATOM   4824  NH1 ARG B 411      64.215 246.783  84.517  1.00  0.00           N  
ATOM   4825  NH2 ARG B 411      65.838 247.874  85.750  1.00  0.00           N  
ATOM   4826  N   TRP B 412      66.886 250.720  78.347  1.00  0.00           N  
ATOM   4827  CA  TRP B 412      66.960 250.319  76.942  1.00  0.00           C  
ATOM   4828  C   TRP B 412      68.275 249.583  76.629  1.00  0.00           C  
ATOM   4829  O   TRP B 412      68.227 248.530  75.996  1.00  0.00           O  
ATOM   4830  CB  TRP B 412      66.724 251.541  76.029  1.00  0.00           C  
ATOM   4831  CG  TRP B 412      66.750 251.268  74.550  1.00  0.00           C  
ATOM   4832  CD1 TRP B 412      67.766 251.575  73.713  1.00  0.00           C  
ATOM   4833  NE1 TRP B 412      67.471 251.133  72.440  1.00  0.00           N  
ATOM   4834  CE2 TRP B 412      66.250 250.494  72.393  1.00  0.00           C  
ATOM   4835  CD2 TRP B 412      65.764 250.559  73.735  1.00  0.00           C  
ATOM   4836  CE3 TRP B 412      64.509 249.955  73.991  1.00  0.00           C  
ATOM   4837  CZ3 TRP B 412      63.779 249.320  72.965  1.00  0.00           C  
ATOM   4838  CZ2 TRP B 412      65.527 249.870  71.361  1.00  0.00           C  
ATOM   4839  CH2 TRP B 412      64.284 249.279  71.651  1.00  0.00           C  
ATOM   4840  N   GLN B 413      69.411 250.113  77.118  1.00  0.00           N  
ATOM   4841  CA  GLN B 413      70.735 249.499  76.973  1.00  0.00           C  
ATOM   4842  C   GLN B 413      70.974 248.282  77.890  1.00  0.00           C  
ATOM   4843  O   GLN B 413      71.849 247.475  77.580  1.00  0.00           O  
ATOM   4844  CB  GLN B 413      71.827 250.578  77.160  1.00  0.00           C  
ATOM   4845  CG  GLN B 413      71.885 251.662  76.060  1.00  0.00           C  
ATOM   4846  CD  GLN B 413      72.096 251.101  74.652  1.00  0.00           C  
ATOM   4847  OE1 GLN B 413      73.353 250.855  74.277  1.00  0.00           O  
ATOM   4848  NE2 GLN B 413      71.139 250.889  73.913  1.00  0.00           N  
ATOM   4849  N   GLU B 414      70.180 248.148  78.968  1.00  0.00           N  
ATOM   4850  CA  GLU B 414      70.118 246.964  79.831  1.00  0.00           C  
ATOM   4851  C   GLU B 414      69.488 245.752  79.116  1.00  0.00           C  
ATOM   4852  O   GLU B 414      69.910 244.623  79.362  1.00  0.00           O  
ATOM   4853  CB  GLU B 414      69.343 247.341  81.115  1.00  0.00           C  
ATOM   4854  CG  GLU B 414      69.099 246.214  82.137  1.00  0.00           C  
ATOM   4855  CD  GLU B 414      68.247 246.699  83.311  1.00  0.00           C  
ATOM   4856  OE1 GLU B 414      67.142 246.138  83.477  1.00  0.00           O  
ATOM   4857  OE2 GLU B 414      68.695 247.634  84.010  1.00  0.00           O  
ATOM   4858  N   GLY B 415      68.495 246.019  78.249  1.00  0.00           N  
ATOM   4859  CA  GLY B 415      67.699 245.018  77.549  1.00  0.00           C  
ATOM   4860  C   GLY B 415      66.538 244.600  78.458  1.00  0.00           C  
ATOM   4861  O   GLY B 415      66.753 243.995  79.509  1.00  0.00           O  
ATOM   4862  N   ASN B 416      65.309 244.914  78.026  1.00  0.00           N  
ATOM   4863  CA  ASN B 416      64.047 244.636  78.719  1.00  0.00           C  
ATOM   4864  C   ASN B 416      62.969 244.346  77.667  1.00  0.00           C  
ATOM   4865  O   ASN B 416      63.041 244.854  76.546  1.00  0.00           O  
ATOM   4866  CB  ASN B 416      63.667 245.857  79.593  1.00  0.00           C  
ATOM   4867  CG  ASN B 416      64.343 245.857  80.965  1.00  0.00           C  
ATOM   4868  OD1 ASN B 416      63.901 245.153  81.870  1.00  0.00           O  
ATOM   4869  ND2 ASN B 416      65.405 246.646  81.135  1.00  0.00           N  
ATOM   4870  N   VAL B 417      61.972 243.543  78.074  1.00  0.00           N  
ATOM   4871  CA  VAL B 417      60.856 243.080  77.244  1.00  0.00           C  
ATOM   4872  C   VAL B 417      59.699 244.112  77.173  1.00  0.00           C  
ATOM   4873  O   VAL B 417      58.531 243.778  77.369  1.00  0.00           O  
ATOM   4874  CB  VAL B 417      60.398 241.659  77.706  1.00  0.00           C  
ATOM   4875  CG1 VAL B 417      59.782 241.600  79.121  1.00  0.00           C  
ATOM   4876  CG2 VAL B 417      59.498 240.935  76.684  1.00  0.00           C  
ATOM   4877  N   PHE B 418      60.054 245.370  76.852  1.00  0.00           N  
ATOM   4878  CA  PHE B 418      59.122 246.463  76.576  1.00  0.00           C  
ATOM   4879  C   PHE B 418      58.328 246.166  75.294  1.00  0.00           C  
ATOM   4880  O   PHE B 418      58.928 246.000  74.230  1.00  0.00           O  
ATOM   4881  CB  PHE B 418      59.891 247.792  76.466  1.00  0.00           C  
ATOM   4882  CG  PHE B 418      60.624 248.237  77.723  1.00  0.00           C  
ATOM   4883  CD1 PHE B 418      59.940 248.349  78.953  1.00  0.00           C  
ATOM   4884  CD2 PHE B 418      61.975 248.643  77.655  1.00  0.00           C  
ATOM   4885  CE1 PHE B 418      60.602 248.815  80.081  1.00  0.00           C  
ATOM   4886  CE2 PHE B 418      62.615 249.123  78.790  1.00  0.00           C  
ATOM   4887  CZ  PHE B 418      61.934 249.200  79.999  1.00  0.00           C  
ATOM   4888  N   SER B 419      57.005 246.027  75.453  1.00  0.00           N  
ATOM   4889  CA  SER B 419      56.152 245.349  74.487  1.00  0.00           C  
ATOM   4890  C   SER B 419      54.763 245.989  74.440  1.00  0.00           C  
ATOM   4891  O   SER B 419      54.171 246.214  75.492  1.00  0.00           O  
ATOM   4892  CB  SER B 419      56.105 243.860  74.899  1.00  0.00           C  
ATOM   4893  OG  SER B 419      55.312 243.087  74.034  1.00  0.00           O  
ATOM   4894  N   CYS B 420      54.267 246.249  73.221  1.00  0.00           N  
ATOM   4895  CA  CYS B 420      52.923 246.764  72.964  1.00  0.00           C  
ATOM   4896  C   CYS B 420      51.926 245.596  72.915  1.00  0.00           C  
ATOM   4897  O   CYS B 420      52.243 244.560  72.331  1.00  0.00           O  
ATOM   4898  SG  CYS B 420      51.472 248.532  71.261  1.00  0.00           S  
ATOM   4899  CB  CYS B 420      52.943 247.533  71.631  1.00  0.00           C  
ATOM   4900  N   SER B 421      50.744 245.794  73.513  1.00  0.00           N  
ATOM   4901  CA  SER B 421      49.683 244.792  73.601  1.00  0.00           C  
ATOM   4902  C   SER B 421      48.352 245.430  73.182  1.00  0.00           C  
ATOM   4903  O   SER B 421      48.036 246.520  73.654  1.00  0.00           O  
ATOM   4904  CB  SER B 421      49.664 244.227  75.035  1.00  0.00           C  
ATOM   4905  OG  SER B 421      48.684 243.225  75.210  1.00  0.00           O  
ATOM   4906  N   VAL B 422      47.613 244.741  72.298  1.00  0.00           N  
ATOM   4907  CA  VAL B 422      46.352 245.196  71.704  1.00  0.00           C  
ATOM   4908  C   VAL B 422      45.245 244.172  72.012  1.00  0.00           C  
ATOM   4909  O   VAL B 422      45.511 242.972  72.012  1.00  0.00           O  
ATOM   4910  CB  VAL B 422      46.483 245.326  70.156  1.00  0.00           C  
ATOM   4911  CG1 VAL B 422      45.163 245.638  69.417  1.00  0.00           C  
ATOM   4912  CG2 VAL B 422      47.529 246.382  69.767  1.00  0.00           C  
ATOM   4913  N   MET B 423      44.020 244.674  72.246  1.00  0.00           N  
ATOM   4914  CA  MET B 423      42.825 243.877  72.519  1.00  0.00           C  
ATOM   4915  C   MET B 423      41.696 244.300  71.572  1.00  0.00           C  
ATOM   4916  O   MET B 423      41.350 245.480  71.531  1.00  0.00           O  
ATOM   4917  CB  MET B 423      42.401 244.058  73.988  1.00  0.00           C  
ATOM   4918  CG  MET B 423      43.425 243.518  74.999  1.00  0.00           C  
ATOM   4919  SD  MET B 423      43.007 243.753  76.746  1.00  0.00           S  
ATOM   4920  CE  MET B 423      41.389 242.945  76.814  1.00  0.00           C  
ATOM   4921  N   HIS B 424      41.136 243.317  70.850  1.00  0.00           N  
ATOM   4922  CA  HIS B 424      40.074 243.484  69.858  1.00  0.00           C  
ATOM   4923  C   HIS B 424      39.307 242.162  69.699  1.00  0.00           C  
ATOM   4924  O   HIS B 424      39.873 241.088  69.900  1.00  0.00           O  
ATOM   4925  CB  HIS B 424      40.683 243.960  68.522  1.00  0.00           C  
ATOM   4926  CG  HIS B 424      39.694 244.473  67.502  1.00  0.00           C  
ATOM   4927  CD2 HIS B 424      39.209 245.753  67.342  1.00  0.00           C  
ATOM   4928  ND1 HIS B 424      39.119 243.654  66.524  1.00  0.00           N  
ATOM   4929  NE2 HIS B 424      38.326 245.711  66.279  1.00  0.00           N  
ATOM   4930  CE1 HIS B 424      38.316 244.454  65.835  1.00  0.00           C  
ATOM   4931  N   GLU B 425      38.026 242.281  69.323  1.00  0.00           N  
ATOM   4932  CA  GLU B 425      37.061 241.192  69.149  1.00  0.00           C  
ATOM   4933  C   GLU B 425      37.396 240.189  68.024  1.00  0.00           C  
ATOM   4934  O   GLU B 425      36.901 239.064  68.073  1.00  0.00           O  
ATOM   4935  CB  GLU B 425      35.673 241.842  68.964  1.00  0.00           C  
ATOM   4936  CG  GLU B 425      35.510 242.636  67.651  1.00  0.00           C  
ATOM   4937  CD  GLU B 425      34.326 243.592  67.712  1.00  0.00           C  
ATOM   4938  OE1 GLU B 425      33.244 243.225  67.207  1.00  0.00           O
[truncated: 438,461 more chars]
