# Supplementary material for: Reconstruction of 3D structures of MET antibodies from electron microscopy 2D class averages
Source: PLoS One. 2017 Apr 13;12(4):e0175758. doi: 10.1371/journal.pone.0175758 (PMC5391116; doi:10.1371/journal.pone.0175758)
Supplement: S2 File — (ZIP) [file pone.0175758.s002.zip › IgG4-pdbs/0.8952_img17_m_1397.pdb]

MODEL        1
ATOM      1  CH3 ACE A   0       1.511 299.221 -51.433  1.00  0.00           C  
ATOM      2  C   ACE A   0       1.666 297.886 -52.153  1.00  0.00           C  
ATOM      3  O   ACE A   0       2.144 296.923 -51.555  1.00  0.00           O  
ATOM      4  N   ASP A   1       1.259 297.860 -53.435  1.00  0.00           N  
ATOM      5  CA  ASP A   1       1.310 296.725 -54.367  1.00  0.00           C  
ATOM      6  C   ASP A   1       0.474 295.522 -53.891  1.00  0.00           C  
ATOM      7  O   ASP A   1       0.951 294.716 -53.089  1.00  0.00           O  
ATOM      8  CB  ASP A   1       2.732 296.282 -54.806  1.00  0.00           C  
ATOM      9  CG  ASP A   1       3.638 297.394 -55.356  1.00  0.00           C  
ATOM     10  OD1 ASP A   1       3.911 298.359 -54.612  1.00  0.00           O  
ATOM     11  OD2 ASP A   1       4.104 297.217 -56.504  1.00  0.00           O  
ATOM     12  N   ILE A   2      -0.768 295.441 -54.391  1.00  0.00           N  
ATOM     13  CA  ILE A   2      -1.767 294.454 -53.980  1.00  0.00           C  
ATOM     14  C   ILE A   2      -2.335 293.757 -55.231  1.00  0.00           C  
ATOM     15  O   ILE A   2      -2.539 294.420 -56.247  1.00  0.00           O  
ATOM     16  CB  ILE A   2      -2.950 295.142 -53.222  1.00  0.00           C  
ATOM     17  CG2 ILE A   2      -3.993 294.124 -52.715  1.00  0.00           C  
ATOM     18  CG1 ILE A   2      -2.473 296.017 -52.030  1.00  0.00           C  
ATOM     19  CD1 ILE A   2      -2.310 297.504 -52.381  1.00  0.00           C  
ATOM     20  N   GLN A   3      -2.618 292.448 -55.109  1.00  0.00           N  
ATOM     21  CA  GLN A   3      -3.360 291.638 -56.080  1.00  0.00           C  
ATOM     22  C   GLN A   3      -4.479 290.883 -55.344  1.00  0.00           C  
ATOM     23  O   GLN A   3      -4.254 290.407 -54.233  1.00  0.00           O  
ATOM     24  CB  GLN A   3      -2.387 290.697 -56.833  1.00  0.00           C  
ATOM     25  CG  GLN A   3      -3.028 289.704 -57.833  1.00  0.00           C  
ATOM     26  CD  GLN A   3      -3.814 290.379 -58.962  1.00  0.00           C  
ATOM     27  OE1 GLN A   3      -3.264 291.187 -59.709  1.00  0.00           O  
ATOM     28  NE2 GLN A   3      -5.097 290.038 -59.107  1.00  0.00           N  
ATOM     29  N   MET A   4      -5.659 290.793 -55.981  1.00  0.00           N  
ATOM     30  CA  MET A   4      -6.865 290.187 -55.411  1.00  0.00           C  
ATOM     31  C   MET A   4      -7.118 288.751 -55.891  1.00  0.00           C  
ATOM     32  O   MET A   4      -6.627 288.342 -56.945  1.00  0.00           O  
ATOM     33  CB  MET A   4      -8.103 291.022 -55.787  1.00  0.00           C  
ATOM     34  CG  MET A   4      -7.979 292.524 -55.527  1.00  0.00           C  
ATOM     35  SD  MET A   4      -9.573 293.355 -55.386  1.00  0.00           S  
ATOM     36  CE  MET A   4     -10.058 292.820 -53.732  1.00  0.00           C  
ATOM     37  N   THR A   5      -7.991 288.082 -55.127  1.00  0.00           N  
ATOM     38  CA  THR A   5      -8.708 286.855 -55.465  1.00  0.00           C  
ATOM     39  C   THR A   5     -10.177 287.050 -55.026  1.00  0.00           C  
ATOM     40  O   THR A   5     -10.425 287.767 -54.055  1.00  0.00           O  
ATOM     41  CB  THR A   5      -8.105 285.647 -54.696  1.00  0.00           C  
ATOM     42  OG1 THR A   5      -6.813 285.379 -55.206  1.00  0.00           O  
ATOM     43  CG2 THR A   5      -8.901 284.329 -54.738  1.00  0.00           C  
ATOM     44  N   GLN A   6     -11.121 286.404 -55.732  1.00  0.00           N  
ATOM     45  CA  GLN A   6     -12.550 286.408 -55.403  1.00  0.00           C  
ATOM     46  C   GLN A   6     -13.090 284.971 -55.458  1.00  0.00           C  
ATOM     47  O   GLN A   6     -12.770 284.237 -56.393  1.00  0.00           O  
ATOM     48  CB  GLN A   6     -13.290 287.385 -56.339  1.00  0.00           C  
ATOM     49  CG  GLN A   6     -14.811 287.498 -56.080  1.00  0.00           C  
ATOM     50  CD  GLN A   6     -15.439 288.769 -56.667  1.00  0.00           C  
ATOM     51  OE1 GLN A   6     -14.817 289.502 -57.433  1.00  0.00           O  
ATOM     52  NE2 GLN A   6     -16.693 289.033 -56.307  1.00  0.00           N  
ATOM     53  N   SER A   7     -13.883 284.600 -54.438  1.00  0.00           N  
ATOM     54  CA  SER A   7     -14.344 283.232 -54.200  1.00  0.00           C  
ATOM     55  C   SER A   7     -15.641 283.264 -53.355  1.00  0.00           C  
ATOM     56  O   SER A   7     -15.719 284.081 -52.438  1.00  0.00           O  
ATOM     57  CB  SER A   7     -13.210 282.468 -53.475  1.00  0.00           C  
ATOM     58  OG  SER A   7     -13.556 281.118 -53.235  1.00  0.00           O  
ATOM     59  N   PRO A   8     -16.621 282.365 -53.613  1.00  0.00           N  
ATOM     60  CA  PRO A   8     -16.727 281.433 -54.758  1.00  0.00           C  
ATOM     61  C   PRO A   8     -16.926 282.166 -56.096  1.00  0.00           C  
ATOM     62  O   PRO A   8     -17.715 283.107 -56.141  1.00  0.00           O  
ATOM     63  CD  PRO A   8     -17.752 282.189 -52.702  1.00  0.00           C  
ATOM     64  CB  PRO A   8     -17.962 280.573 -54.414  1.00  0.00           C  
ATOM     65  CG  PRO A   8     -18.181 280.750 -52.922  1.00  0.00           C  
ATOM     66  N   SER A   9     -16.205 281.719 -57.140  1.00  0.00           N  
ATOM     67  CA  SER A   9     -16.251 282.270 -58.504  1.00  0.00           C  
ATOM     68  C   SER A   9     -17.596 282.034 -59.235  1.00  0.00           C  
ATOM     69  O   SER A   9     -17.911 282.769 -60.171  1.00  0.00           O  
ATOM     70  CB  SER A   9     -15.042 281.714 -59.289  1.00  0.00           C  
ATOM     71  OG  SER A   9     -14.919 282.291 -60.574  1.00  0.00           O  
ATOM     72  N   SER A  10     -18.385 281.059 -58.757  1.00  0.00           N  
ATOM     73  CA  SER A  10     -19.786 280.839 -59.109  1.00  0.00           C  
ATOM     74  C   SER A  10     -20.544 280.509 -57.812  1.00  0.00           C  
ATOM     75  O   SER A  10     -20.019 279.780 -56.968  1.00  0.00           O  
ATOM     76  CB  SER A  10     -19.895 279.759 -60.206  1.00  0.00           C  
ATOM     77  OG  SER A  10     -19.546 278.466 -59.750  1.00  0.00           O  
ATOM     78  N   LEU A  11     -21.739 281.098 -57.653  1.00  0.00           N  
ATOM     79  CA  LEU A  11     -22.442 281.167 -56.371  1.00  0.00           C  
ATOM     80  C   LEU A  11     -23.963 281.162 -56.587  1.00  0.00           C  
ATOM     81  O   LEU A  11     -24.431 281.599 -57.638  1.00  0.00           O  
ATOM     82  CB  LEU A  11     -21.931 282.440 -55.650  1.00  0.00           C  
ATOM     83  CG  LEU A  11     -22.458 282.711 -54.225  1.00  0.00           C  
ATOM     84  CD1 LEU A  11     -22.185 281.544 -53.253  1.00  0.00           C  
ATOM     85  CD2 LEU A  11     -21.880 284.043 -53.707  1.00  0.00           C  
ATOM     86  N   SER A  12     -24.713 280.679 -55.581  1.00  0.00           N  
ATOM     87  CA  SER A  12     -26.174 280.636 -55.605  1.00  0.00           C  
ATOM     88  C   SER A  12     -26.780 280.727 -54.194  1.00  0.00           C  
ATOM     89  O   SER A  12     -26.148 280.329 -53.215  1.00  0.00           O  
ATOM     90  CB  SER A  12     -26.660 279.400 -56.404  1.00  0.00           C  
ATOM     91  OG  SER A  12     -26.501 278.186 -55.693  1.00  0.00           O  
ATOM     92  N   ALA A  13     -28.020 281.239 -54.149  1.00  0.00           N  
ATOM     93  CA  ALA A  13     -28.872 281.390 -52.969  1.00  0.00           C  
ATOM     94  C   ALA A  13     -30.276 281.816 -53.423  1.00  0.00           C  
ATOM     95  O   ALA A  13     -30.417 282.427 -54.481  1.00  0.00           O  
ATOM     96  CB  ALA A  13     -28.277 282.423 -51.999  1.00  0.00           C  
ATOM     97  N   SER A  14     -31.301 281.471 -52.631  1.00  0.00           N  
ATOM     98  CA  SER A  14     -32.707 281.728 -52.957  1.00  0.00           C  
ATOM     99  C   SER A  14     -33.083 283.220 -52.878  1.00  0.00           C  
ATOM    100  O   SER A  14     -32.425 283.984 -52.170  1.00  0.00           O  
ATOM    101  CB  SER A  14     -33.590 280.886 -52.013  1.00  0.00           C  
ATOM    102  OG  SER A  14     -33.652 279.549 -52.459  1.00  0.00           O  
ATOM    103  N   VAL A  15     -34.161 283.603 -53.580  1.00  0.00           N  
ATOM    104  CA  VAL A  15     -34.798 284.915 -53.424  1.00  0.00           C  
ATOM    105  C   VAL A  15     -35.534 284.979 -52.065  1.00  0.00           C  
ATOM    106  O   VAL A  15     -36.225 284.029 -51.693  1.00  0.00           O  
ATOM    107  CB  VAL A  15     -35.754 285.229 -54.611  1.00  0.00           C  
ATOM    108  CG1 VAL A  15     -36.987 284.310 -54.714  1.00  0.00           C  
ATOM    109  CG2 VAL A  15     -36.195 286.705 -54.643  1.00  0.00           C  
ATOM    110  N   GLY A  16     -35.302 286.073 -51.324  1.00  0.00           N  
ATOM    111  CA  GLY A  16     -35.743 286.256 -49.941  1.00  0.00           C  
ATOM    112  C   GLY A  16     -34.781 285.613 -48.922  1.00  0.00           C  
ATOM    113  O   GLY A  16     -35.021 285.745 -47.722  1.00  0.00           O  
ATOM    114  N   ASP A  17     -33.701 284.950 -49.375  1.00  0.00           N  
ATOM    115  CA  ASP A  17     -32.671 284.305 -48.551  1.00  0.00           C  
ATOM    116  C   ASP A  17     -31.371 285.131 -48.634  1.00  0.00           C  
ATOM    117  O   ASP A  17     -31.184 285.903 -49.574  1.00  0.00           O  
ATOM    118  CB  ASP A  17     -32.444 282.851 -49.040  1.00  0.00           C  
ATOM    119  CG  ASP A  17     -31.614 281.944 -48.124  1.00  0.00           C  
ATOM    120  OD1 ASP A  17     -31.540 282.235 -46.909  1.00  0.00           O  
ATOM    121  OD2 ASP A  17     -31.113 280.933 -48.660  1.00  0.00           O  
ATOM    122  N   ARG A  18     -30.495 284.948 -47.634  1.00  0.00           N  
ATOM    123  CA  ARG A  18     -29.203 285.620 -47.513  1.00  0.00           C  
ATOM    124  C   ARG A  18     -28.080 284.839 -48.223  1.00  0.00           C  
ATOM    125  O   ARG A  18     -28.141 283.613 -48.304  1.00  0.00           O  
ATOM    126  CB  ARG A  18     -28.931 285.830 -46.008  1.00  0.00           C  
ATOM    127  CG  ARG A  18     -27.651 286.618 -45.670  1.00  0.00           C  
ATOM    128  CD  ARG A  18     -27.661 287.116 -44.217  1.00  0.00           C  
ATOM    129  NE  ARG A  18     -26.648 288.156 -43.998  1.00  0.00           N  
ATOM    130  CZ  ARG A  18     -26.615 289.005 -42.957  1.00  0.00           C  
ATOM    131  NH1 ARG A  18     -25.633 289.911 -42.889  1.00  0.00           N  
ATOM    132  NH2 ARG A  18     -27.544 288.969 -41.992  1.00  0.00           N  
ATOM    133  N   VAL A  19     -27.063 285.580 -48.692  1.00  0.00           N  
ATOM    134  CA  VAL A  19     -25.853 285.044 -49.322  1.00  0.00           C  
ATOM    135  C   VAL A  19     -24.621 285.844 -48.847  1.00  0.00           C  
ATOM    136  O   VAL A  19     -24.771 286.990 -48.422  1.00  0.00           O  
ATOM    137  CB  VAL A  19     -25.973 285.107 -50.875  1.00  0.00           C  
ATOM    138  CG1 VAL A  19     -25.847 286.517 -51.482  1.00  0.00           C  
ATOM    139  CG2 VAL A  19     -25.017 284.137 -51.592  1.00  0.00           C  
ATOM    140  N   THR A  20     -23.434 285.220 -48.932  1.00  0.00           N  
ATOM    141  CA  THR A  20     -22.145 285.813 -48.566  1.00  0.00           C  
ATOM    142  C   THR A  20     -21.095 285.504 -49.652  1.00  0.00           C  
ATOM    143  O   THR A  20     -21.103 284.410 -50.215  1.00  0.00           O  
ATOM    144  CB  THR A  20     -21.638 285.261 -47.203  1.00  0.00           C  
ATOM    145  OG1 THR A  20     -22.553 285.626 -46.185  1.00  0.00           O  
ATOM    146  CG2 THR A  20     -20.242 285.734 -46.751  1.00  0.00           C  
ATOM    147  N   ILE A  21     -20.219 286.489 -49.912  1.00  0.00           N  
ATOM    148  CA  ILE A  21     -19.142 286.446 -50.905  1.00  0.00           C  
ATOM    149  C   ILE A  21     -17.844 286.920 -50.214  1.00  0.00           C  
ATOM    150  O   ILE A  21     -17.914 287.797 -49.353  1.00  0.00           O  
ATOM    151  CB  ILE A  21     -19.407 287.427 -52.096  1.00  0.00           C  
ATOM    152  CG2 ILE A  21     -18.490 287.087 -53.294  1.00  0.00           C  
ATOM    153  CG1 ILE A  21     -20.893 287.455 -52.537  1.00  0.00           C  
ATOM    154  CD1 ILE A  21     -21.208 288.411 -53.696  1.00  0.00           C  
ATOM    155  N   THR A  22     -16.689 286.357 -50.606  1.00  0.00           N  
ATOM    156  CA  THR A  22     -15.376 286.683 -50.035  1.00  0.00           C  
ATOM    157  C   THR A  22     -14.419 287.213 -51.123  1.00  0.00           C  
ATOM    158  O   THR A  22     -14.418 286.703 -52.243  1.00  0.00           O  
ATOM    159  CB  THR A  22     -14.731 285.424 -49.388  1.00  0.00           C  
ATOM    160  OG1 THR A  22     -15.569 284.962 -48.346  1.00  0.00           O  
ATOM    161  CG2 THR A  22     -13.316 285.600 -48.799  1.00  0.00           C  
ATOM    162  N   CYS A  23     -13.597 288.209 -50.748  1.00  0.00           N  
ATOM    163  CA  CYS A  23     -12.438 288.666 -51.510  1.00  0.00           C  
ATOM    164  C   CYS A  23     -11.238 288.766 -50.568  1.00  0.00           C  
ATOM    165  O   CYS A  23     -11.254 289.580 -49.644  1.00  0.00           O  
ATOM    166  CB  CYS A  23     -12.695 290.019 -52.204  1.00  0.00           C  
ATOM    167  SG  CYS A  23     -13.710 289.918 -53.698  1.00  0.00           S  
ATOM    168  N   SER A  24     -10.211 287.956 -50.851  1.00  0.00           N  
ATOM    169  CA  SER A  24      -8.906 287.999 -50.195  1.00  0.00           C  
ATOM    170  C   SER A  24      -7.879 288.723 -51.086  1.00  0.00           C  
ATOM    171  O   SER A  24      -8.137 288.958 -52.268  1.00  0.00           O  
ATOM    172  CB  SER A  24      -8.488 286.560 -49.829  1.00  0.00           C  
ATOM    173  OG  SER A  24      -8.204 285.764 -50.965  1.00  0.00           O  
ATOM    174  N   VAL A  25      -6.737 289.079 -50.482  1.00  0.00           N  
ATOM    175  CA  VAL A  25      -5.646 289.806 -51.128  1.00  0.00           C  
ATOM    176  C   VAL A  25      -4.276 289.240 -50.717  1.00  0.00           C  
ATOM    177  O   VAL A  25      -4.120 288.734 -49.604  1.00  0.00           O  
ATOM    178  CB  VAL A  25      -5.681 291.324 -50.787  1.00  0.00           C  
ATOM    179  CG1 VAL A  25      -6.818 292.050 -51.517  1.00  0.00           C  
ATOM    180  CG2 VAL A  25      -5.716 291.644 -49.280  1.00  0.00           C  
ATOM    181  N   SER A  26      -3.305 289.354 -51.638  1.00  0.00           N  
ATOM    182  CA  SER A  26      -1.912 288.927 -51.469  1.00  0.00           C  
ATOM    183  C   SER A  26      -1.072 289.853 -50.564  1.00  0.00           C  
ATOM    184  O   SER A  26      -0.015 289.427 -50.101  1.00  0.00           O  
ATOM    185  CB  SER A  26      -1.281 288.767 -52.868  1.00  0.00           C  
ATOM    186  OG  SER A  26      -1.049 290.013 -53.501  1.00  0.00           O  
ATOM    187  N   SER A  27      -1.548 291.088 -50.338  1.00  0.00           N  
ATOM    188  CA  SER A  27      -0.906 292.107 -49.516  1.00  0.00           C  
ATOM    189  C   SER A  27      -2.000 292.858 -48.749  1.00  0.00           C  
ATOM    190  O   SER A  27      -2.995 293.258 -49.354  1.00  0.00           O  
ATOM    191  CB  SER A  27      -0.069 293.029 -50.425  1.00  0.00           C  
ATOM    192  OG  SER A  27       0.582 294.055 -49.701  1.00  0.00           O  
ATOM    193  N   SER A  28      -1.787 293.022 -47.432  1.00  0.00           N  
ATOM    194  CA  SER A  28      -2.713 293.653 -46.488  1.00  0.00           C  
ATOM    195  C   SER A  28      -3.031 295.110 -46.865  1.00  0.00           C  
ATOM    196  O   SER A  28      -2.110 295.915 -47.014  1.00  0.00           O  
ATOM    197  CB  SER A  28      -2.113 293.541 -45.070  1.00  0.00           C  
ATOM    198  OG  SER A  28      -2.956 294.099 -44.082  1.00  0.00           O  
ATOM    199  N   VAL A  29      -4.332 295.409 -47.015  1.00  0.00           N  
ATOM    200  CA  VAL A  29      -4.827 296.741 -47.353  1.00  0.00           C  
ATOM    201  C   VAL A  29      -4.846 297.670 -46.122  1.00  0.00           C  
ATOM    202  O   VAL A  29      -5.437 297.337 -45.092  1.00  0.00           O  
ATOM    203  CB  VAL A  29      -6.234 296.701 -48.014  1.00  0.00           C  
ATOM    204  CG1 VAL A  29      -6.157 296.199 -49.466  1.00  0.00           C  
ATOM    205  CG2 VAL A  29      -7.280 295.884 -47.241  1.00  0.00           C  
ATOM    206  N   SER A  30      -4.174 298.823 -46.266  1.00  0.00           N  
ATOM    207  CA  SER A  30      -4.061 299.881 -45.264  1.00  0.00           C  
ATOM    208  C   SER A  30      -5.403 300.606 -45.081  1.00  0.00           C  
ATOM    209  O   SER A  30      -6.063 300.911 -46.074  1.00  0.00           O  
ATOM    210  CB  SER A  30      -2.943 300.851 -45.701  1.00  0.00           C  
ATOM    211  OG  SER A  30      -2.729 301.871 -44.744  1.00  0.00           O  
ATOM    212  N   SER A  31      -5.776 300.843 -43.809  1.00  0.00           N  
ATOM    213  CA  SER A  31      -7.034 301.466 -43.371  1.00  0.00           C  
ATOM    214  C   SER A  31      -8.289 300.687 -43.841  1.00  0.00           C  
ATOM    215  O   SER A  31      -9.340 301.286 -44.064  1.00  0.00           O  
ATOM    216  CB  SER A  31      -7.027 302.966 -43.757  1.00  0.00           C  
ATOM    217  OG  SER A  31      -8.055 303.703 -43.124  1.00  0.00           O  
ATOM    218  N   ILE A  32      -8.130 299.359 -44.010  1.00  0.00           N  
ATOM    219  CA  ILE A  32      -9.079 298.388 -44.562  1.00  0.00           C  
ATOM    220  C   ILE A  32      -9.736 298.816 -45.900  1.00  0.00           C  
ATOM    221  O   ILE A  32     -10.944 298.672 -46.078  1.00  0.00           O  
ATOM    222  CB  ILE A  32     -10.113 297.851 -43.519  1.00  0.00           C  
ATOM    223  CG1 ILE A  32     -11.061 298.915 -42.910  1.00  0.00           C  
ATOM    224  CG2 ILE A  32      -9.396 297.045 -42.416  1.00  0.00           C  
ATOM    225  CD1 ILE A  32     -12.209 298.328 -42.073  1.00  0.00           C  
ATOM    226  N   TYR A  33      -8.916 299.340 -46.829  1.00  0.00           N  
ATOM    227  CA  TYR A  33      -9.340 299.804 -48.154  1.00  0.00           C  
ATOM    228  C   TYR A  33      -9.456 298.658 -49.176  1.00  0.00           C  
ATOM    229  O   TYR A  33      -8.718 298.626 -50.163  1.00  0.00           O  
ATOM    230  CB  TYR A  33      -8.414 300.947 -48.637  1.00  0.00           C  
ATOM    231  CG  TYR A  33      -8.461 302.271 -47.880  1.00  0.00           C  
ATOM    232  CD1 TYR A  33      -9.586 302.665 -47.116  1.00  0.00           C  
ATOM    233  CD2 TYR A  33      -7.360 303.147 -47.979  1.00  0.00           C  
ATOM    234  CE1 TYR A  33      -9.601 303.912 -46.462  1.00  0.00           C  
ATOM    235  CE2 TYR A  33      -7.377 304.398 -47.332  1.00  0.00           C  
ATOM    236  CZ  TYR A  33      -8.497 304.780 -46.570  1.00  0.00           C  
ATOM    237  OH  TYR A  33      -8.513 305.984 -45.927  1.00  0.00           O  
ATOM    238  N   LEU A  34     -10.448 297.784 -48.937  1.00  0.00           N  
ATOM    239  CA  LEU A  34     -11.037 296.879 -49.919  1.00  0.00           C  
ATOM    240  C   LEU A  34     -12.511 297.285 -50.078  1.00  0.00           C  
ATOM    241  O   LEU A  34     -13.172 297.600 -49.091  1.00  0.00           O  
ATOM    242  CB  LEU A  34     -10.837 295.413 -49.472  1.00  0.00           C  
ATOM    243  CG  LEU A  34     -11.376 294.350 -50.462  1.00  0.00           C  
ATOM    244  CD1 LEU A  34     -10.507 293.086 -50.437  1.00  0.00           C  
ATOM    245  CD2 LEU A  34     -12.860 293.997 -50.232  1.00  0.00           C  
ATOM    246  N   HIS A  35     -12.979 297.312 -51.331  1.00  0.00           N  
ATOM    247  CA  HIS A  35     -14.265 297.875 -51.747  1.00  0.00           C  
ATOM    248  C   HIS A  35     -15.038 296.832 -52.569  1.00  0.00           C  
ATOM    249  O   HIS A  35     -14.429 295.882 -53.059  1.00  0.00           O  
ATOM    250  CB  HIS A  35     -13.997 299.165 -52.564  1.00  0.00           C  
ATOM    251  CG  HIS A  35     -12.898 300.052 -52.018  1.00  0.00           C  
ATOM    252  ND1 HIS A  35     -13.044 300.815 -50.855  1.00  0.00           N  
ATOM    253  CD2 HIS A  35     -11.610 300.215 -52.489  1.00  0.00           C  
ATOM    254  CE1 HIS A  35     -11.862 301.385 -50.663  1.00  0.00           C  
ATOM    255  NE2 HIS A  35     -10.973 301.062 -51.600  1.00  0.00           N  
ATOM    256  N   TRP A  36     -16.360 297.027 -52.706  1.00  0.00           N  
ATOM    257  CA  TRP A  36     -17.259 296.144 -53.456  1.00  0.00           C  
ATOM    258  C   TRP A  36     -18.160 296.928 -54.417  1.00  0.00           C  
ATOM    259  O   TRP A  36     -18.524 298.072 -54.148  1.00  0.00           O  
ATOM    260  CB  TRP A  36     -18.111 295.278 -52.512  1.00  0.00           C  
ATOM    261  CG  TRP A  36     -17.376 294.254 -51.701  1.00  0.00           C  
ATOM    262  CD1 TRP A  36     -16.702 294.475 -50.548  1.00  0.00           C  
ATOM    263  NE1 TRP A  36     -16.148 293.293 -50.103  1.00  0.00           N  
ATOM    264  CE2 TRP A  36     -16.428 292.244 -50.955  1.00  0.00           C  
ATOM    265  CD2 TRP A  36     -17.206 292.835 -51.998  1.00  0.00           C  
ATOM    266  CE3 TRP A  36     -17.656 291.978 -53.029  1.00  0.00           C  
ATOM    267  CZ3 TRP A  36     -17.370 290.601 -53.010  1.00  0.00           C  
ATOM    268  CZ2 TRP A  36     -16.125 290.872 -50.933  1.00  0.00           C  
ATOM    269  CH2 TRP A  36     -16.613 290.048 -51.962  1.00  0.00           C  
ATOM    270  N   TYR A  37     -18.505 296.248 -55.520  1.00  0.00           N  
ATOM    271  CA  TYR A  37     -19.315 296.724 -56.639  1.00  0.00           C  
ATOM    272  C   TYR A  37     -20.342 295.645 -57.033  1.00  0.00           C  
ATOM    273  O   TYR A  37     -20.164 294.473 -56.697  1.00  0.00           O  
ATOM    274  CB  TYR A  37     -18.368 297.048 -57.820  1.00  0.00           C  
ATOM    275  CG  TYR A  37     -17.732 298.424 -57.768  1.00  0.00           C  
ATOM    276  CD1 TYR A  37     -18.290 299.470 -58.528  1.00  0.00           C  
ATOM    277  CE1 TYR A  37     -17.762 300.770 -58.448  1.00  0.00           C  
ATOM    278  CZ  TYR A  37     -16.637 301.024 -57.644  1.00  0.00           C  
ATOM    279  OH  TYR A  37     -16.118 302.283 -57.599  1.00  0.00           O  
ATOM    280  CD2 TYR A  37     -16.603 298.678 -56.961  1.00  0.00           C  
ATOM    281  CE2 TYR A  37     -16.060 299.978 -56.897  1.00  0.00           C  
ATOM    282  N   GLN A  38     -21.384 296.068 -57.768  1.00  0.00           N  
ATOM    283  CA  GLN A  38     -22.429 295.197 -58.310  1.00  0.00           C  
ATOM    284  C   GLN A  38     -22.767 295.624 -59.745  1.00  0.00           C  
ATOM    285  O   GLN A  38     -23.041 296.802 -59.980  1.00  0.00           O  
ATOM    286  CB  GLN A  38     -23.662 295.233 -57.380  1.00  0.00           C  
ATOM    287  CG  GLN A  38     -24.845 294.347 -57.835  1.00  0.00           C  
ATOM    288  CD  GLN A  38     -26.061 294.441 -56.906  1.00  0.00           C  
ATOM    289  NE2 GLN A  38     -27.232 294.039 -57.402  1.00  0.00           N  
ATOM    290  OE1 GLN A  38     -25.952 294.854 -55.753  1.00  0.00           O  
ATOM    291  N   GLN A  39     -22.778 294.639 -60.657  1.00  0.00           N  
ATOM    292  CA  GLN A  39     -23.120 294.793 -62.068  1.00  0.00           C  
ATOM    293  C   GLN A  39     -24.222 293.783 -62.419  1.00  0.00           C  
ATOM    294  O   GLN A  39     -23.945 292.587 -62.504  1.00  0.00           O  
ATOM    295  CB  GLN A  39     -21.855 294.553 -62.917  1.00  0.00           C  
ATOM    296  CG  GLN A  39     -22.086 294.730 -64.431  1.00  0.00           C  
ATOM    297  CD  GLN A  39     -20.897 294.274 -65.268  1.00  0.00           C  
ATOM    298  OE1 GLN A  39     -20.095 295.093 -65.706  1.00  0.00           O  
ATOM    299  NE2 GLN A  39     -20.777 292.965 -65.500  1.00  0.00           N  
ATOM    300  N   LYS A  40     -25.438 294.290 -62.670  1.00  0.00           N  
ATOM    301  CA  LYS A  40     -26.554 293.516 -63.220  1.00  0.00           C  
ATOM    302  C   LYS A  40     -26.363 293.255 -64.730  1.00  0.00           C  
ATOM    303  O   LYS A  40     -25.650 294.021 -65.380  1.00  0.00           O  
ATOM    304  CB  LYS A  40     -27.869 294.294 -63.003  1.00  0.00           C  
ATOM    305  CG  LYS A  40     -28.305 294.389 -61.535  1.00  0.00           C  
ATOM    306  CD  LYS A  40     -29.537 295.281 -61.298  1.00  0.00           C  
ATOM    307  CE  LYS A  40     -30.839 294.790 -61.960  1.00  0.00           C  
ATOM    308  NZ  LYS A  40     -30.942 295.168 -63.380  1.00  0.00           N  
ATOM    309  N   PRO A  41     -27.075 292.247 -65.285  1.00  0.00           N  
ATOM    310  CA  PRO A  41     -27.255 292.134 -66.745  1.00  0.00           C  
ATOM    311  C   PRO A  41     -28.025 293.345 -67.315  1.00  0.00           C  
ATOM    312  O   PRO A  41     -29.126 293.643 -66.847  1.00  0.00           O  
ATOM    313  CD  PRO A  41     -27.808 291.195 -64.571  1.00  0.00           C  
ATOM    314  CB  PRO A  41     -28.017 290.807 -66.914  1.00  0.00           C  
ATOM    315  CG  PRO A  41     -28.762 290.610 -65.604  1.00  0.00           C  
ATOM    316  N   GLY A  42     -27.400 294.042 -68.278  1.00  0.00           N  
ATOM    317  CA  GLY A  42     -27.934 295.266 -68.880  1.00  0.00           C  
ATOM    318  C   GLY A  42     -27.571 296.528 -68.074  1.00  0.00           C  
ATOM    319  O   GLY A  42     -28.211 297.559 -68.270  1.00  0.00           O  
ATOM    320  N   LYS A  43     -26.572 296.455 -67.177  1.00  0.00           N  
ATOM    321  CA  LYS A  43     -26.097 297.568 -66.351  1.00  0.00           C  
ATOM    322  C   LYS A  43     -24.562 297.506 -66.255  1.00  0.00           C  
ATOM    323  O   LYS A  43     -23.984 296.428 -66.385  1.00  0.00           O  
ATOM    324  CB  LYS A  43     -26.751 297.456 -64.952  1.00  0.00           C  
ATOM    325  CG  LYS A  43     -26.700 298.741 -64.098  1.00  0.00           C  
ATOM    326  CD  LYS A  43     -27.328 298.588 -62.698  1.00  0.00           C  
ATOM    327  CE  LYS A  43     -26.525 297.728 -61.702  1.00  0.00           C  
ATOM    328  NZ  LYS A  43     -25.252 298.354 -61.303  1.00  0.00           N  
ATOM    329  N   ALA A  44     -23.937 298.664 -65.988  1.00  0.00           N  
ATOM    330  CA  ALA A  44     -22.516 298.790 -65.649  1.00  0.00           C  
ATOM    331  C   ALA A  44     -22.299 298.650 -64.122  1.00  0.00           C  
ATOM    332  O   ALA A  44     -23.273 298.759 -63.374  1.00  0.00           O  
ATOM    333  CB  ALA A  44     -22.042 300.165 -66.141  1.00  0.00           C  
ATOM    334  N   PRO A  45     -21.042 298.448 -63.658  1.00  0.00           N  
ATOM    335  CA  PRO A  45     -20.735 298.419 -62.212  1.00  0.00           C  
ATOM    336  C   PRO A  45     -21.027 299.753 -61.496  1.00  0.00           C  
ATOM    337  O   PRO A  45     -20.720 300.814 -62.036  1.00  0.00           O  
ATOM    338  CD  PRO A  45     -19.838 298.188 -64.447  1.00  0.00           C  
ATOM    339  CB  PRO A  45     -19.238 298.056 -62.152  1.00  0.00           C  
ATOM    340  CG  PRO A  45     -18.927 297.422 -63.496  1.00  0.00           C  
ATOM    341  N   LYS A  46     -21.617 299.668 -60.294  1.00  0.00           N  
ATOM    342  CA  LYS A  46     -21.794 300.801 -59.383  1.00  0.00           C  
ATOM    343  C   LYS A  46     -21.458 300.371 -57.950  1.00  0.00           C  
ATOM    344  O   LYS A  46     -21.668 299.209 -57.597  1.00  0.00           O  
ATOM    345  CB  LYS A  46     -23.220 301.383 -59.490  1.00  0.00           C  
ATOM    346  CG  LYS A  46     -23.431 302.219 -60.766  1.00  0.00           C  
ATOM    347  CD  LYS A  46     -24.669 303.129 -60.713  1.00  0.00           C  
ATOM    348  CE  LYS A  46     -25.993 302.419 -61.023  1.00  0.00           C  
ATOM    349  NZ  LYS A  46     -26.107 302.107 -62.457  1.00  0.00           N  
ATOM    350  N   LEU A  47     -20.902 301.324 -57.177  1.00  0.00           N  
ATOM    351  CA  LEU A  47     -20.366 301.116 -55.829  1.00  0.00           C  
ATOM    352  C   LEU A  47     -21.441 300.634 -54.842  1.00  0.00           C  
ATOM    353  O   LEU A  47     -22.560 301.150 -54.856  1.00  0.00           O  
ATOM    354  CB  LEU A  47     -19.692 302.423 -55.345  1.00  0.00           C  
ATOM    355  CG  LEU A  47     -18.881 302.308 -54.030  1.00  0.00           C  
ATOM    356  CD1 LEU A  47     -17.577 301.518 -54.219  1.00  0.00           C  
ATOM    357  CD2 LEU A  47     -18.581 303.688 -53.427  1.00  0.00           C  
ATOM    358  N   LEU A  48     -21.058 299.654 -54.013  1.00  0.00           N  
ATOM    359  CA  LEU A  48     -21.933 298.968 -53.068  1.00  0.00           C  
ATOM    360  C   LEU A  48     -21.411 299.126 -51.633  1.00  0.00           C  
ATOM    361  O   LEU A  48     -22.181 299.515 -50.753  1.00  0.00           O  
ATOM    362  CB  LEU A  48     -22.024 297.491 -53.507  1.00  0.00           C  
ATOM    363  CG  LEU A  48     -23.094 296.650 -52.786  1.00  0.00           C  
ATOM    364  CD1 LEU A  48     -24.526 297.097 -53.140  1.00  0.00           C  
ATOM    365  CD2 LEU A  48     -22.874 295.168 -53.104  1.00  0.00           C  
ATOM    366  N   ILE A  49     -20.113 298.844 -51.433  1.00  0.00           N  
ATOM    367  CA  ILE A  49     -19.395 299.021 -50.170  1.00  0.00           C  
ATOM    368  C   ILE A  49     -18.044 299.689 -50.490  1.00  0.00           C  
ATOM    369  O   ILE A  49     -17.457 299.412 -51.535  1.00  0.00           O  
ATOM    370  CB  ILE A  49     -19.092 297.661 -49.457  1.00  0.00           C  
ATOM    371  CG2 ILE A  49     -18.331 297.793 -48.121  1.00  0.00           C  
ATOM    372  CG1 ILE A  49     -20.335 296.760 -49.258  1.00  0.00           C  
ATOM    373  CD1 ILE A  49     -21.338 297.258 -48.207  1.00  0.00           C  
ATOM    374  N   TYR A  50     -17.559 300.519 -49.561  1.00  0.00           N  
ATOM    375  CA  TYR A  50     -16.223 301.104 -49.582  1.00  0.00           C  
ATOM    376  C   TYR A  50     -15.661 301.090 -48.154  1.00  0.00           C  
ATOM    377  O   TYR A  50     -16.428 301.130 -47.191  1.00  0.00           O  
ATOM    378  CB  TYR A  50     -16.272 302.522 -50.199  1.00  0.00           C  
ATOM    379  CG  TYR A  50     -16.928 303.585 -49.333  1.00  0.00           C  
ATOM    380  CD1 TYR A  50     -18.332 303.619 -49.211  1.00  0.00           C  
ATOM    381  CE1 TYR A  50     -18.937 304.534 -48.334  1.00  0.00           C  
ATOM    382  CZ  TYR A  50     -18.150 305.448 -47.607  1.00  0.00           C  
ATOM    383  OH  TYR A  50     -18.750 306.334 -46.760  1.00  0.00           O  
ATOM    384  CD2 TYR A  50     -16.139 304.504 -48.609  1.00  0.00           C  
ATOM    385  CE2 TYR A  50     -16.750 305.438 -47.750  1.00  0.00           C  
ATOM    386  N   SER A  51     -14.324 301.013 -48.043  1.00  0.00           N  
ATOM    387  CA  SER A  51     -13.568 300.912 -46.788  1.00  0.00           C  
ATOM    388  C   SER A  51     -14.017 299.704 -45.928  1.00  0.00           C  
ATOM    389  O   SER A  51     -14.146 299.810 -44.708  1.00  0.00           O  
ATOM    390  CB  SER A  51     -13.583 302.273 -46.050  1.00  0.00           C  
ATOM    391  OG  SER A  51     -12.636 302.315 -45.001  1.00  0.00           O  
ATOM    392  N   THR A  52     -14.273 298.580 -46.622  1.00  0.00           N  
ATOM    393  CA  THR A  52     -14.654 297.249 -46.143  1.00  0.00           C  
ATOM    394  C   THR A  52     -16.061 297.125 -45.522  1.00  0.00           C  
ATOM    395  O   THR A  52     -16.607 296.026 -45.608  1.00  0.00           O  
ATOM    396  CB  THR A  52     -13.571 296.651 -45.192  1.00  0.00           C  
ATOM    397  OG1 THR A  52     -12.510 296.196 -46.007  1.00  0.00           O  
ATOM    398  CG2 THR A  52     -13.967 295.509 -44.240  1.00  0.00           C  
ATOM    399  N   SER A  53     -16.642 298.190 -44.943  1.00  0.00           N  
ATOM    400  CA  SER A  53     -17.885 298.096 -44.167  1.00  0.00           C  
ATOM    401  C   SER A  53     -18.885 299.245 -44.384  1.00  0.00           C  
ATOM    402  O   SER A  53     -20.056 299.051 -44.055  1.00  0.00           O  
ATOM    403  CB  SER A  53     -17.526 297.900 -42.678  1.00  0.00           C  
ATOM    404  OG  SER A  53     -16.960 299.067 -42.109  1.00  0.00           O  
ATOM    405  N   ASN A  54     -18.448 300.398 -44.919  1.00  0.00           N  
ATOM    406  CA  ASN A  54     -19.318 301.562 -45.133  1.00  0.00           C  
ATOM    407  C   ASN A  54     -20.123 301.394 -46.430  1.00  0.00           C  
ATOM    408  O   ASN A  54     -19.532 301.155 -47.482  1.00  0.00           O  
ATOM    409  CB  ASN A  54     -18.501 302.873 -45.163  1.00  0.00           C  
ATOM    410  CG  ASN A  54     -17.687 303.111 -43.889  1.00  0.00           C  
ATOM    411  ND2 ASN A  54     -16.518 302.741 -43.818  1.00  0.00           N  
ATOM    412  OD1 ASN A  54     -18.299 303.736 -42.881  1.00  0.00           O  
ATOM    413  N   LEU A  55     -21.455 301.526 -46.329  1.00  0.00           N  
ATOM    414  CA  LEU A  55     -22.390 301.399 -47.448  1.00  0.00           C  
ATOM    415  C   LEU A  55     -22.396 302.675 -48.304  1.00  0.00           C  
ATOM    416  O   LEU A  55     -22.407 303.780 -47.757  1.00  0.00           O  
ATOM    417  CB  LEU A  55     -23.812 301.110 -46.913  1.00  0.00           C  
ATOM    418  CG  LEU A  55     -24.086 299.641 -46.511  1.00  0.00           C  
ATOM    419  CD1 LEU A  55     -23.193 299.130 -45.363  1.00  0.00           C  
ATOM    420  CD2 LEU A  55     -25.579 299.447 -46.179  1.00  0.00           C  
ATOM    421  N   ALA A  56     -22.441 302.484 -49.632  1.00  0.00           N  
ATOM    422  CA  ALA A  56     -22.571 303.549 -50.627  1.00  0.00           C  
ATOM    423  C   ALA A  56     -23.970 304.200 -50.626  1.00  0.00           C  
ATOM    424  O   ALA A  56     -24.885 303.693 -49.973  1.00  0.00           O  
ATOM    425  CB  ALA A  56     -22.231 302.955 -52.003  1.00  0.00           C  
ATOM    426  N   SER A  57     -24.116 305.321 -51.353  1.00  0.00           N  
ATOM    427  CA  SER A  57     -25.374 306.071 -51.449  1.00  0.00           C  
ATOM    428  C   SER A  57     -26.495 305.252 -52.119  1.00  0.00           C  
ATOM    429  O   SER A  57     -26.274 304.672 -53.183  1.00  0.00           O  
ATOM    430  CB  SER A  57     -25.134 307.391 -52.205  1.00  0.00           C  
ATOM    431  OG  SER A  57     -26.259 308.244 -52.135  1.00  0.00           O  
ATOM    432  N   GLY A  58     -27.672 305.236 -51.475  1.00  0.00           N  
ATOM    433  CA  GLY A  58     -28.877 304.556 -51.954  1.00  0.00           C  
ATOM    434  C   GLY A  58     -28.894 303.045 -51.659  1.00  0.00           C  
ATOM    435  O   GLY A  58     -29.892 302.398 -51.974  1.00  0.00           O  
ATOM    436  N   VAL A  59     -27.828 302.480 -51.064  1.00  0.00           N  
ATOM    437  CA  VAL A  59     -27.722 301.061 -50.714  1.00  0.00           C  
ATOM    438  C   VAL A  59     -28.420 300.819 -49.351  1.00  0.00           C  
ATOM    439  O   VAL A  59     -28.009 301.441 -48.369  1.00  0.00           O  
ATOM    440  CB  VAL A  59     -26.227 300.650 -50.588  1.00  0.00           C  
ATOM    441  CG1 VAL A  59     -26.005 299.220 -50.058  1.00  0.00           C  
ATOM    442  CG2 VAL A  59     -25.494 300.810 -51.930  1.00  0.00           C  
ATOM    443  N   PRO A  60     -29.462 299.953 -49.302  1.00  0.00           N  
ATOM    444  CA  PRO A  60     -30.192 299.671 -48.051  1.00  0.00           C  
ATOM    445  C   PRO A  60     -29.371 298.845 -47.040  1.00  0.00           C  
ATOM    446  O   PRO A  60     -28.480 298.096 -47.439  1.00  0.00           O  
ATOM    447  CD  PRO A  60     -30.017 299.191 -50.425  1.00  0.00           C  
ATOM    448  CB  PRO A  60     -31.452 298.931 -48.533  1.00  0.00           C  
ATOM    449  CG  PRO A  60     -31.027 298.228 -49.810  1.00  0.00           C  
ATOM    450  N   SER A  61     -29.700 299.011 -45.748  1.00  0.00           N  
ATOM    451  CA  SER A  61     -29.014 298.438 -44.578  1.00  0.00           C  
ATOM    452  C   SER A  61     -28.906 296.897 -44.519  1.00  0.00           C  
ATOM    453  O   SER A  61     -28.136 296.392 -43.702  1.00  0.00           O  
ATOM    454  CB  SER A  61     -29.687 298.981 -43.303  1.00  0.00           C  
ATOM    455  OG  SER A  61     -29.357 300.342 -43.118  1.00  0.00           O  
ATOM    456  N   ARG A  62     -29.647 296.181 -45.380  1.00  0.00           N  
ATOM    457  CA  ARG A  62     -29.569 294.728 -45.566  1.00  0.00           C  
ATOM    458  C   ARG A  62     -28.253 294.256 -46.227  1.00  0.00           C  
ATOM    459  O   ARG A  62     -27.866 293.108 -46.018  1.00  0.00           O  
ATOM    460  CB  ARG A  62     -30.819 294.263 -46.342  1.00  0.00           C  
ATOM    461  CG  ARG A  62     -30.924 294.780 -47.790  1.00  0.00           C  
ATOM    462  CD  ARG A  62     -32.275 294.448 -48.438  1.00  0.00           C  
ATOM    463  NE  ARG A  62     -32.287 294.786 -49.867  1.00  0.00           N  
ATOM    464  CZ  ARG A  62     -31.768 294.029 -50.845  1.00  0.00           C  
ATOM    465  NH1 ARG A  62     -31.202 292.843 -50.585  1.00  0.00           N  
ATOM    466  NH2 ARG A  62     -31.818 294.460 -52.111  1.00  0.00           N  
ATOM    467  N   PHE A  63     -27.570 295.153 -46.962  1.00  0.00           N  
ATOM    468  CA  PHE A  63     -26.184 294.978 -47.404  1.00  0.00           C  
ATOM    469  C   PHE A  63     -25.222 295.322 -46.257  1.00  0.00           C  
ATOM    470  O   PHE A  63     -25.493 296.249 -45.491  1.00  0.00           O  
ATOM    471  CB  PHE A  63     -25.893 295.892 -48.610  1.00  0.00           C  
ATOM    472  CG  PHE A  63     -26.587 295.527 -49.910  1.00  0.00           C  
ATOM    473  CD1 PHE A  63     -27.924 295.910 -50.136  1.00  0.00           C  
ATOM    474  CE1 PHE A  63     -28.563 295.550 -51.314  1.00  0.00           C  
ATOM    475  CZ  PHE A  63     -27.897 294.789 -52.265  1.00  0.00           C  
ATOM    476  CD2 PHE A  63     -25.943 294.704 -50.857  1.00  0.00           C  
ATOM    477  CE2 PHE A  63     -26.595 294.365 -52.037  1.00  0.00           C  
ATOM    478  N   SER A  64     -24.102 294.592 -46.177  1.00  0.00           N  
ATOM    479  CA  SER A  64     -23.067 294.788 -45.165  1.00  0.00           C  
ATOM    480  C   SER A  64     -21.754 294.153 -45.645  1.00  0.00           C  
ATOM    481  O   SER A  64     -21.785 293.223 -46.450  1.00  0.00           O  
ATOM    482  CB  SER A  64     -23.555 294.211 -43.812  1.00  0.00           C  
ATOM    483  OG  SER A  64     -22.609 294.393 -42.776  1.00  0.00           O  
ATOM    484  N   GLY A  65     -20.628 294.659 -45.122  1.00  0.00           N  
ATOM    485  CA  GLY A  65     -19.304 294.087 -45.332  1.00  0.00           C  
ATOM    486  C   GLY A  65     -18.543 294.110 -44.001  1.00  0.00           C  
ATOM    487  O   GLY A  65     -18.885 294.865 -43.087  1.00  0.00           O  
ATOM    488  N   SER A  66     -17.488 293.287 -43.912  1.00  0.00           N  
ATOM    489  CA  SER A  66     -16.644 293.132 -42.726  1.00  0.00           C  
ATOM    490  C   SER A  66     -15.321 292.444 -43.110  1.00  0.00           C  
ATOM    491  O   SER A  66     -15.249 291.794 -44.153  1.00  0.00           O  
ATOM    492  CB  SER A  66     -17.424 292.346 -41.640  1.00  0.00           C  
ATOM    493  OG  SER A  66     -16.702 292.234 -40.429  1.00  0.00           O  
ATOM    494  N   GLY A  67     -14.303 292.586 -42.246  1.00  0.00           N  
ATOM    495  CA  GLY A  67     -13.013 291.920 -42.397  1.00  0.00           C  
ATOM    496  C   GLY A  67     -11.874 292.807 -41.890  1.00  0.00           C  
ATOM    497  O   GLY A  67     -12.069 293.966 -41.515  1.00  0.00           O  
ATOM    498  N   SER A  68     -10.665 292.231 -41.909  1.00  0.00           N  
ATOM    499  CA  SER A  68      -9.406 292.853 -41.502  1.00  0.00           C  
ATOM    500  C   SER A  68      -8.222 292.049 -42.068  1.00  0.00           C  
ATOM    501  O   SER A  68      -8.370 290.864 -42.375  1.00  0.00           O  
ATOM    502  CB  SER A  68      -9.354 293.001 -39.961  1.00  0.00           C  
ATOM    503  OG  SER A  68      -9.219 291.759 -39.298  1.00  0.00           O  
ATOM    504  N   GLY A  69      -7.058 292.711 -42.170  1.00  0.00           N  
ATOM    505  CA  GLY A  69      -5.809 292.093 -42.608  1.00  0.00           C  
ATOM    506  C   GLY A  69      -5.842 291.853 -44.121  1.00  0.00           C  
ATOM    507  O   GLY A  69      -5.746 292.803 -44.899  1.00  0.00           O  
ATOM    508  N   THR A  70      -5.937 290.573 -44.510  1.00  0.00           N  
ATOM    509  CA  THR A  70      -5.866 290.098 -45.892  1.00  0.00           C  
ATOM    510  C   THR A  70      -7.144 289.364 -46.361  1.00  0.00           C  
ATOM    511  O   THR A  70      -7.176 288.960 -47.523  1.00  0.00           O  
ATOM    512  CB  THR A  70      -4.665 289.124 -46.061  1.00  0.00           C  
ATOM    513  OG1 THR A  70      -4.820 287.958 -45.272  1.00  0.00           O  
ATOM    514  CG2 THR A  70      -3.304 289.767 -45.751  1.00  0.00           C  
ATOM    515  N   ASP A  71      -8.168 289.213 -45.498  1.00  0.00           N  
ATOM    516  CA  ASP A  71      -9.433 288.523 -45.804  1.00  0.00           C  
ATOM    517  C   ASP A  71     -10.624 289.428 -45.472  1.00  0.00           C  
ATOM    518  O   ASP A  71     -10.687 289.980 -44.371  1.00  0.00           O  
ATOM    519  CB  ASP A  71      -9.571 287.160 -45.086  1.00  0.00           C  
ATOM    520  CG  ASP A  71      -8.427 286.182 -45.376  1.00  0.00           C  
ATOM    521  OD1 ASP A  71      -7.896 285.617 -44.397  1.00  0.00           O  
ATOM    522  OD2 ASP A  71      -8.172 285.945 -46.577  1.00  0.00           O  
ATOM    523  N   PHE A  72     -11.533 289.578 -46.451  1.00  0.00           N  
ATOM    524  CA  PHE A  72     -12.662 290.513 -46.422  1.00  0.00           C  
ATOM    525  C   PHE A  72     -13.888 289.889 -47.096  1.00  0.00           C  
ATOM    526  O   PHE A  72     -13.736 289.006 -47.939  1.00  0.00           O  
ATOM    527  CB  PHE A  72     -12.267 291.820 -47.141  1.00  0.00           C  
ATOM    528  CG  PHE A  72     -11.089 292.558 -46.533  1.00  0.00           C  
ATOM    529  CD1 PHE A  72      -9.768 292.266 -46.935  1.00  0.00           C  
ATOM    530  CE1 PHE A  72      -8.698 292.869 -46.293  1.00  0.00           C  
ATOM    531  CZ  PHE A  72      -8.918 293.749 -45.240  1.00  0.00           C  
ATOM    532  CD2 PHE A  72     -11.289 293.399 -45.426  1.00  0.00           C  
ATOM    533  CE2 PHE A  72     -10.210 294.013 -44.806  1.00  0.00           C  
ATOM    534  N   THR A  73     -15.086 290.359 -46.711  1.00  0.00           N  
ATOM    535  CA  THR A  73     -16.363 289.813 -47.170  1.00  0.00           C  
ATOM    536  C   THR A  73     -17.403 290.911 -47.465  1.00  0.00           C  
ATOM    537  O   THR A  73     -17.302 292.034 -46.971  1.00  0.00           O  
ATOM    538  CB  THR A  73     -16.978 288.828 -46.126  1.00  0.00           C  
ATOM    539  OG1 THR A  73     -17.508 289.480 -44.983  1.00  0.00           O  
ATOM    540  CG2 THR A  73     -16.038 287.698 -45.678  1.00  0.00           C  
ATOM    541  N   LEU A  74     -18.401 290.498 -48.259  1.00  0.00           N  
ATOM    542  CA  LEU A  74     -19.684 291.148 -48.499  1.00  0.00           C  
ATOM    543  C   LEU A  74     -20.780 290.120 -48.186  1.00  0.00           C  
ATOM    544  O   LEU A  74     -20.575 288.924 -48.384  1.00  0.00           O  
ATOM    545  CB  LEU A  74     -19.739 291.615 -49.973  1.00  0.00           C  
ATOM    546  CG  LEU A  74     -21.113 292.051 -50.544  1.00  0.00           C  
ATOM    547  CD1 LEU A  74     -21.697 293.284 -49.825  1.00  0.00           C  
ATOM    548  CD2 LEU A  74     -21.017 292.275 -52.058  1.00  0.00           C  
ATOM    549  N   THR A  75     -21.944 290.613 -47.751  1.00  0.00           N  
ATOM    550  CA  THR A  75     -23.133 289.807 -47.524  1.00  0.00           C  
ATOM    551  C   THR A  75     -24.394 290.630 -47.830  1.00  0.00           C  
ATOM    552  O   THR A  75     -24.470 291.801 -47.455  1.00  0.00           O  
ATOM    553  CB  THR A  75     -23.159 289.207 -46.088  1.00  0.00           C  
ATOM    554  OG1 THR A  75     -24.348 288.472 -45.856  1.00  0.00           O  
ATOM    555  CG2 THR A  75     -23.035 290.246 -44.958  1.00  0.00           C  
ATOM    556  N   ILE A  76     -25.339 289.992 -48.535  1.00  0.00           N  
ATOM    557  CA  ILE A  76     -26.585 290.589 -48.998  1.00  0.00           C  
ATOM    558  C   ILE A  76     -27.729 289.786 -48.359  1.00  0.00           C  
ATOM    559  O   ILE A  76     -28.013 288.671 -48.797  1.00  0.00           O  
ATOM    560  CB  ILE A  76     -26.729 290.528 -50.554  1.00  0.00           C  
ATOM    561  CG2 ILE A  76     -28.015 291.247 -51.018  1.00  0.00           C  
ATOM    562  CG1 ILE A  76     -25.493 291.110 -51.287  1.00  0.00           C  
ATOM    563  CD1 ILE A  76     -24.438 290.063 -51.677  1.00  0.00           C  
ATOM    564  N   SER A  77     -28.340 290.362 -47.312  1.00  0.00           N  
ATOM    565  CA  SER A  77     -29.487 289.780 -46.615  1.00  0.00           C  
ATOM    566  C   SER A  77     -30.778 290.016 -47.415  1.00  0.00           C  
ATOM    567  O   SER A  77     -31.007 291.135 -47.876  1.00  0.00           O  
ATOM    568  CB  SER A  77     -29.560 290.356 -45.188  1.00  0.00           C  
ATOM    569  OG  SER A  77     -30.560 289.713 -44.423  1.00  0.00           O  
ATOM    570  N   SER A  78     -31.585 288.947 -47.545  1.00  0.00           N  
ATOM    571  CA  SER A  78     -32.879 288.897 -48.230  1.00  0.00           C  
ATOM    572  C   SER A  78     -32.778 289.367 -49.695  1.00  0.00           C  
ATOM    573  O   SER A  78     -33.134 290.508 -49.998  1.00  0.00           O  
ATOM    574  CB  SER A  78     -33.944 289.660 -47.401  1.00  0.00           C  
ATOM    575  OG  SER A  78     -35.237 289.520 -47.958  1.00  0.00           O  
ATOM    576  N   LEU A  79     -32.250 288.484 -50.559  1.00  0.00           N  
ATOM    577  CA  LEU A  79     -32.027 288.726 -51.987  1.00  0.00           C  
ATOM    578  C   LEU A  79     -33.317 289.090 -52.736  1.00  0.00           C  
ATOM    579  O   LEU A  79     -34.354 288.472 -52.512  1.00  0.00           O  
ATOM    580  CB  LEU A  79     -31.386 287.477 -52.629  1.00  0.00           C  
ATOM    581  CG  LEU A  79     -29.900 287.248 -52.275  1.00  0.00           C  
ATOM    582  CD1 LEU A  79     -29.475 285.795 -52.550  1.00  0.00           C  
ATOM    583  CD2 LEU A  79     -28.984 288.235 -53.016  1.00  0.00           C  
ATOM    584  N   GLN A  80     -33.206 290.087 -53.621  1.00  0.00           N  
ATOM    585  CA  GLN A  80     -34.276 290.580 -54.487  1.00  0.00           C  
ATOM    586  C   GLN A  80     -33.974 290.186 -55.947  1.00  0.00           C  
ATOM    587  O   GLN A  80     -32.830 289.829 -56.230  1.00  0.00           O  
ATOM    588  CB  GLN A  80     -34.351 292.118 -54.314  1.00  0.00           C  
ATOM    589  CG  GLN A  80     -34.630 292.592 -52.869  1.00  0.00           C  
ATOM    590  CD  GLN A  80     -35.904 291.996 -52.264  1.00  0.00           C  
ATOM    591  OE1 GLN A  80     -36.968 292.046 -52.877  1.00  0.00           O  
ATOM    592  NE2 GLN A  80     -35.804 291.436 -51.058  1.00  0.00           N  
ATOM    593  N   PRO A  81     -34.969 290.280 -56.866  1.00  0.00           N  
ATOM    594  CA  PRO A  81     -34.766 290.007 -58.309  1.00  0.00           C  
ATOM    595  C   PRO A  81     -33.608 290.757 -59.002  1.00  0.00           C  
ATOM    596  O   PRO A  81     -33.003 290.200 -59.919  1.00  0.00           O  
ATOM    597  CD  PRO A  81     -36.380 290.564 -56.591  1.00  0.00           C  
ATOM    598  CB  PRO A  81     -36.122 290.347 -58.945  1.00  0.00           C  
ATOM    599  CG  PRO A  81     -37.123 290.094 -57.834  1.00  0.00           C  
ATOM    600  N   GLU A  82     -33.301 291.979 -58.531  1.00  0.00           N  
ATOM    601  CA  GLU A  82     -32.191 292.803 -59.009  1.00  0.00           C  
ATOM    602  C   GLU A  82     -30.819 292.419 -58.418  1.00  0.00           C  
ATOM    603  O   GLU A  82     -29.802 292.772 -59.014  1.00  0.00           O  
ATOM    604  CB  GLU A  82     -32.501 294.286 -58.729  1.00  0.00           C  
ATOM    605  CG  GLU A  82     -33.763 294.791 -59.451  1.00  0.00           C  
ATOM    606  CD  GLU A  82     -33.885 296.309 -59.359  1.00  0.00           C  
ATOM    607  OE1 GLU A  82     -34.582 296.772 -58.430  1.00  0.00           O  
ATOM    608  OE2 GLU A  82     -33.268 296.978 -60.218  1.00  0.00           O  
ATOM    609  N   ASP A  83     -30.803 291.705 -57.280  1.00  0.00           N  
ATOM    610  CA  ASP A  83     -29.591 291.243 -56.590  1.00  0.00           C  
ATOM    611  C   ASP A  83     -28.935 290.011 -57.233  1.00  0.00           C  
ATOM    612  O   ASP A  83     -27.817 289.672 -56.841  1.00  0.00           O  
ATOM    613  CB  ASP A  83     -29.802 290.989 -55.081  1.00  0.00           C  
ATOM    614  CG  ASP A  83     -30.421 292.141 -54.289  1.00  0.00           C  
ATOM    615  OD1 ASP A  83     -30.386 293.299 -54.758  1.00  0.00           O  
ATOM    616  OD2 ASP A  83     -30.867 291.845 -53.163  1.00  0.00           O  
ATOM    617  N   PHE A  84     -29.605 289.374 -58.209  1.00  0.00           N  
ATOM    618  CA  PHE A  84     -29.052 288.281 -59.009  1.00  0.00           C  
ATOM    619  C   PHE A  84     -28.208 288.875 -60.144  1.00  0.00           C  
ATOM    620  O   PHE A  84     -28.707 289.124 -61.242  1.00  0.00           O  
ATOM    621  CB  PHE A  84     -30.184 287.344 -59.464  1.00  0.00           C  
ATOM    622  CG  PHE A  84     -30.863 286.687 -58.275  1.00  0.00           C  
ATOM    623  CD1 PHE A  84     -30.177 285.705 -57.536  1.00  0.00           C  
ATOM    624  CD2 PHE A  84     -32.074 287.196 -57.766  1.00  0.00           C  
ATOM    625  CE1 PHE A  84     -30.695 285.240 -56.339  1.00  0.00           C  
ATOM    626  CE2 PHE A  84     -32.591 286.702 -56.575  1.00  0.00           C  
ATOM    627  CZ  PHE A  84     -31.902 285.728 -55.863  1.00  0.00           C  
ATOM    628  N   ALA A  85     -26.954 289.169 -59.781  1.00  0.00           N  
ATOM    629  CA  ALA A  85     -26.032 290.041 -60.493  1.00  0.00           C  
ATOM    630  C   ALA A  85     -24.594 289.563 -60.266  1.00  0.00           C  
ATOM    631  O   ALA A  85     -24.332 288.846 -59.296  1.00  0.00           O  
ATOM    632  CB  ALA A  85     -26.219 291.463 -59.934  1.00  0.00           C  
ATOM    633  N   THR A  86     -23.684 289.998 -61.150  1.00  0.00           N  
ATOM    634  CA  THR A  86     -22.252 289.745 -61.022  1.00  0.00           C  
ATOM    635  C   THR A  86     -21.603 290.793 -60.102  1.00  0.00           C  
ATOM    636  O   THR A  86     -21.440 291.948 -60.497  1.00  0.00           O  
ATOM    637  CB  THR A  86     -21.511 289.722 -62.382  1.00  0.00           C  
ATOM    638  OG1 THR A  86     -22.158 288.812 -63.251  1.00  0.00           O  
ATOM    639  CG2 THR A  86     -20.040 289.278 -62.272  1.00  0.00           C  
ATOM    640  N   TYR A  87     -21.259 290.356 -58.881  1.00  0.00           N  
ATOM    641  CA  TYR A  87     -20.556 291.157 -57.882  1.00  0.00           C  
ATOM    642  C   TYR A  87     -19.049 291.156 -58.151  1.00  0.00           C  
ATOM    643  O   TYR A  87     -18.514 290.174 -58.664  1.00  0.00           O  
ATOM    644  CB  TYR A  87     -20.854 290.608 -56.476  1.00  0.00           C  
ATOM    645  CG  TYR A  87     -22.293 290.803 -56.043  1.00  0.00           C  
ATOM    646  CD1 TYR A  87     -22.673 291.964 -55.337  1.00  0.00           C  
ATOM    647  CE1 TYR A  87     -24.015 292.145 -54.951  1.00  0.00           C  
ATOM    648  CZ  TYR A  87     -24.983 291.181 -55.286  1.00  0.00           C  
ATOM    649  OH  TYR A  87     -26.285 291.373 -54.936  1.00  0.00           O  
ATOM    650  CD2 TYR A  87     -23.262 289.831 -56.363  1.00  0.00           C  
ATOM    651  CE2 TYR A  87     -24.605 290.022 -55.990  1.00  0.00           C  
ATOM    652  N   TYR A  88     -18.407 292.267 -57.773  1.00  0.00           N  
ATOM    653  CA  TYR A  88     -16.979 292.520 -57.942  1.00  0.00           C  
ATOM    654  C   TYR A  88     -16.408 293.172 -56.681  1.00  0.00           C  
ATOM    655  O   TYR A  88     -17.160 293.626 -55.820  1.00  0.00           O  
ATOM    656  CB  TYR A  88     -16.774 293.446 -59.157  1.00  0.00           C  
ATOM    657  CG  TYR A  88     -17.100 292.814 -60.492  1.00  0.00           C  
ATOM    658  CD1 TYR A  88     -18.253 293.205 -61.205  1.00  0.00           C  
ATOM    659  CE1 TYR A  88     -18.519 292.642 -62.468  1.00  0.00           C  
ATOM    660  CZ  TYR A  88     -17.649 291.679 -63.007  1.00  0.00           C  
ATOM    661  OH  TYR A  88     -17.922 291.122 -64.220  1.00  0.00           O  
ATOM    662  CD2 TYR A  88     -16.228 291.849 -61.035  1.00  0.00           C  
ATOM    663  CE2 TYR A  88     -16.506 291.281 -62.289  1.00  0.00           C  
ATOM    664  N   CYS A  89     -15.071 293.227 -56.623  1.00  0.00           N  
ATOM    665  CA  CYS A  89     -14.313 293.889 -55.566  1.00  0.00           C  
ATOM    666  C   CYS A  89     -13.064 294.559 -56.154  1.00  0.00           C  
ATOM    667  O   CYS A  89     -12.569 294.117 -57.192  1.00  0.00           O  
ATOM    668  SG  CYS A  89     -13.051 291.415 -54.916  1.00  0.00           S  
ATOM    669  CB  CYS A  89     -14.017 292.876 -54.437  1.00  0.00           C  
ATOM    670  N   GLN A  90     -12.589 295.617 -55.476  1.00  0.00           N  
ATOM    671  CA  GLN A  90     -11.380 296.371 -55.824  1.00  0.00           C  
ATOM    672  C   GLN A  90     -10.663 296.846 -54.549  1.00  0.00           C  
ATOM    673  O   GLN A  90     -11.164 296.628 -53.448  1.00  0.00           O  
ATOM    674  CB  GLN A  90     -11.709 297.510 -56.818  1.00  0.00           C  
ATOM    675  CG  GLN A  90     -12.378 298.774 -56.241  1.00  0.00           C  
ATOM    676  CD  GLN A  90     -12.430 299.901 -57.274  1.00  0.00           C  
ATOM    677  OE1 GLN A  90     -13.190 299.834 -58.236  1.00  0.00           O  
ATOM    678  NE2 GLN A  90     -11.628 300.951 -57.076  1.00  0.00           N  
ATOM    679  N   VAL A  91      -9.498 297.491 -54.723  1.00  0.00           N  
ATOM    680  CA  VAL A  91      -8.682 298.045 -53.637  1.00  0.00           C  
ATOM    681  C   VAL A  91      -8.170 299.455 -53.982  1.00  0.00           C  
ATOM    682  O   VAL A  91      -8.076 299.811 -55.158  1.00  0.00           O  
ATOM    683  CB  VAL A  91      -7.451 297.144 -53.322  1.00  0.00           C  
ATOM    684  CG1 VAL A  91      -7.878 295.792 -52.732  1.00  0.00           C  
ATOM    685  CG2 VAL A  91      -6.483 296.940 -54.506  1.00  0.00           C  
ATOM    686  N   TYR A  92      -7.830 300.217 -52.929  1.00  0.00           N  
ATOM    687  CA  TYR A  92      -7.187 301.531 -53.017  1.00  0.00           C  
ATOM    688  C   TYR A  92      -6.323 301.783 -51.767  1.00  0.00           C  
ATOM    689  O   TYR A  92      -6.376 302.862 -51.181  1.00  0.00           O  
ATOM    690  CB  TYR A  92      -8.227 302.635 -53.359  1.00  0.00           C  
ATOM    691  CG  TYR A  92      -7.747 304.076 -53.545  1.00  0.00           C  
ATOM    692  CD1 TYR A  92      -6.438 304.379 -53.986  1.00  0.00           C  
ATOM    693  CD2 TYR A  92      -8.642 305.133 -53.277  1.00  0.00           C  
ATOM    694  CE1 TYR A  92      -6.032 305.717 -54.150  1.00  0.00           C  
ATOM    695  CE2 TYR A  92      -8.235 306.473 -53.436  1.00  0.00           C  
ATOM    696  CZ  TYR A  92      -6.929 306.765 -53.876  1.00  0.00           C  
ATOM    697  OH  TYR A  92      -6.534 308.061 -54.044  1.00  0.00           O  
ATOM    698  N   SER A  93      -5.523 300.771 -51.393  1.00  0.00           N  
ATOM    699  CA  SER A  93      -4.466 300.881 -50.384  1.00  0.00           C  
ATOM    700  C   SER A  93      -3.167 301.458 -50.978  1.00  0.00           C  
ATOM    701  O   SER A  93      -2.477 302.211 -50.293  1.00  0.00           O  
ATOM    702  CB  SER A  93      -4.239 299.495 -49.755  1.00  0.00           C  
ATOM    703  OG  SER A  93      -3.118 299.463 -48.893  1.00  0.00           O  
ATOM    704  N   GLY A  94      -2.861 301.089 -52.230  1.00  0.00           N  
ATOM    705  CA  GLY A  94      -1.649 301.511 -52.914  1.00  0.00           C  
ATOM    706  C   GLY A  94      -1.665 300.941 -54.334  1.00  0.00           C  
ATOM    707  O   GLY A  94      -2.413 300.013 -54.650  1.00  0.00           O  
ATOM    708  N   TYR A  95      -0.813 301.525 -55.188  1.00  0.00           N  
ATOM    709  CA  TYR A  95      -0.680 301.183 -56.604  1.00  0.00           C  
ATOM    710  C   TYR A  95       0.316 300.020 -56.806  1.00  0.00           C  
ATOM    711  O   TYR A  95       1.287 299.945 -56.053  1.00  0.00           O  
ATOM    712  CB  TYR A  95      -0.219 302.446 -57.356  1.00  0.00           C  
ATOM    713  CG  TYR A  95      -1.252 303.559 -57.329  1.00  0.00           C  
ATOM    714  CD1 TYR A  95      -1.100 304.663 -56.462  1.00  0.00           C  
ATOM    715  CE1 TYR A  95      -2.085 305.669 -56.423  1.00  0.00           C  
ATOM    716  CZ  TYR A  95      -3.223 305.579 -57.250  1.00  0.00           C  
ATOM    717  OH  TYR A  95      -4.170 306.559 -57.209  1.00  0.00           O  
ATOM    718  CD2 TYR A  95      -2.390 303.471 -58.152  1.00  0.00           C  
ATOM    719  CE2 TYR A  95      -3.373 304.477 -58.114  1.00  0.00           C  
ATOM    720  N   PRO A  96       0.099 299.158 -57.827  1.00  0.00           N  
ATOM    721  CA  PRO A  96      -1.056 299.136 -58.747  1.00  0.00           C  
ATOM    722  C   PRO A  96      -2.358 298.653 -58.082  1.00  0.00           C  
ATOM    723  O   PRO A  96      -2.326 297.721 -57.276  1.00  0.00           O  
ATOM    724  CD  PRO A  96       1.076 298.127 -58.188  1.00  0.00           C  
ATOM    725  CB  PRO A  96      -0.612 298.156 -59.847  1.00  0.00           C  
ATOM    726  CG  PRO A  96       0.353 297.207 -59.161  1.00  0.00           C  
ATOM    727  N   LEU A  97      -3.480 299.292 -58.459  1.00  0.00           N  
ATOM    728  CA  LEU A  97      -4.827 298.837 -58.101  1.00  0.00           C  
ATOM    729  C   LEU A  97      -5.184 297.574 -58.900  1.00  0.00           C  
ATOM    730  O   LEU A  97      -4.670 297.376 -60.002  1.00  0.00           O  
ATOM    731  CB  LEU A  97      -5.886 299.931 -58.369  1.00  0.00           C  
ATOM    732  CG  LEU A  97      -5.557 301.353 -57.871  1.00  0.00           C  
ATOM    733  CD1 LEU A  97      -6.725 302.315 -58.175  1.00  0.00           C  
ATOM    734  CD2 LEU A  97      -5.133 301.403 -56.392  1.00  0.00           C  
ATOM    735  N   THR A  98      -6.048 296.734 -58.326  1.00  0.00           N  
ATOM    736  CA  THR A  98      -6.427 295.445 -58.899  1.00  0.00           C  
ATOM    737  C   THR A  98      -7.874 295.106 -58.504  1.00  0.00           C  
ATOM    738  O   THR A  98      -8.443 295.736 -57.611  1.00  0.00           O  
ATOM    739  CB  THR A  98      -5.488 294.309 -58.408  1.00  0.00           C  
ATOM    740  OG1 THR A  98      -5.418 294.292 -56.994  1.00  0.00           O  
ATOM    741  CG2 THR A  98      -4.058 294.423 -58.967  1.00  0.00           C  
ATOM    742  N   PHE A  99      -8.439 294.134 -59.237  1.00  0.00           N  
ATOM    743  CA  PHE A  99      -9.824 293.686 -59.143  1.00  0.00           C  
ATOM    744  C   PHE A  99      -9.906 292.168 -58.942  1.00  0.00           C  
ATOM    745  O   PHE A  99      -8.995 291.442 -59.345  1.00  0.00           O  
ATOM    746  CB  PHE A  99     -10.567 294.070 -60.435  1.00  0.00           C  
ATOM    747  CG  PHE A  99     -10.961 295.528 -60.568  1.00  0.00           C  
ATOM    748  CD1 PHE A  99     -10.017 296.481 -60.996  1.00  0.00           C  
ATOM    749  CE1 PHE A  99     -10.362 297.825 -61.045  1.00  0.00           C  
ATOM    750  CZ  PHE A  99     -11.634 298.233 -60.668  1.00  0.00           C  
ATOM    751  CD2 PHE A  99     -12.232 295.960 -60.143  1.00  0.00           C  
ATOM    752  CE2 PHE A  99     -12.566 297.304 -60.223  1.00  0.00           C  
ATOM    753  N   GLY A 100     -11.033 291.727 -58.362  1.00  0.00           N  
ATOM    754  CA  GLY A 100     -11.391 290.319 -58.213  1.00  0.00           C  
ATOM    755  C   GLY A 100     -11.914 289.738 -59.538  1.00  0.00           C  
ATOM    756  O   GLY A 100     -12.291 290.468 -60.459  1.00  0.00           O  
ATOM    757  N   GLY A 101     -11.956 288.396 -59.603  1.00  0.00           N  
ATOM    758  CA  GLY A 101     -12.353 287.618 -60.781  1.00  0.00           C  
ATOM    759  C   GLY A 101     -13.873 287.570 -61.023  1.00  0.00           C  
ATOM    760  O   GLY A 101     -14.293 286.982 -62.017  1.00  0.00           O  
ATOM    761  N   GLY A 102     -14.688 288.178 -60.145  1.00  0.00           N  
ATOM    762  CA  GLY A 102     -16.141 288.282 -60.270  1.00  0.00           C  
ATOM    763  C   GLY A 102     -16.862 287.000 -59.833  1.00  0.00           C  
ATOM    764  O   GLY A 102     -16.252 285.940 -59.681  1.00  0.00           O  
ATOM    765  N   THR A 103     -18.189 287.110 -59.663  1.00  0.00           N  
ATOM    766  CA  THR A 103     -19.091 285.984 -59.418  1.00  0.00           C  
ATOM    767  C   THR A 103     -20.556 286.419 -59.549  1.00  0.00           C  
ATOM    768  O   THR A 103     -20.971 287.371 -58.885  1.00  0.00           O  
ATOM    769  CB  THR A 103     -18.876 285.296 -58.036  1.00  0.00           C  
ATOM    770  OG1 THR A 103     -19.785 284.225 -57.852  1.00  0.00           O  
ATOM    771  CG2 THR A 103     -19.028 286.203 -56.803  1.00  0.00           C  
ATOM    772  N   LYS A 104     -21.314 285.682 -60.378  1.00  0.00           N  
ATOM    773  CA  LYS A 104     -22.769 285.773 -60.446  1.00  0.00           C  
ATOM    774  C   LYS A 104     -23.395 285.045 -59.249  1.00  0.00           C  
ATOM    775  O   LYS A 104     -23.122 283.859 -59.054  1.00  0.00           O  
ATOM    776  CB  LYS A 104     -23.279 285.218 -61.798  1.00  0.00           C  
ATOM    777  CG  LYS A 104     -24.819 285.202 -61.930  1.00  0.00           C  
ATOM    778  CD  LYS A 104     -25.318 284.772 -63.319  1.00  0.00           C  
ATOM    779  CE  LYS A 104     -26.853 284.747 -63.431  1.00  0.00           C  
ATOM    780  NZ  LYS A 104     -27.453 283.688 -62.600  1.00  0.00           N  
ATOM    781  N   VAL A 105     -24.271 285.759 -58.528  1.00  0.00           N  
ATOM    782  CA  VAL A 105     -25.230 285.164 -57.602  1.00  0.00           C  
ATOM    783  C   VAL A 105     -26.462 284.729 -58.419  1.00  0.00           C  
ATOM    784  O   VAL A 105     -27.015 285.533 -59.173  1.00  0.00           O  
ATOM    785  CB  VAL A 105     -25.634 286.165 -56.483  1.00  0.00           C  
ATOM    786  CG1 VAL A 105     -26.827 285.722 -55.612  1.00  0.00           C  
ATOM    787  CG2 VAL A 105     -24.432 286.447 -55.562  1.00  0.00           C  
ATOM    788  N   GLU A 106     -26.822 283.448 -58.281  1.00  0.00           N  
ATOM    789  CA  GLU A 106     -27.867 282.760 -59.035  1.00  0.00           C  
ATOM    790  C   GLU A 106     -29.031 282.398 -58.100  1.00  0.00           C  
ATOM    791  O   GLU A 106     -28.790 282.105 -56.930  1.00  0.00           O  
ATOM    792  CB  GLU A 106     -27.205 281.520 -59.676  1.00  0.00           C  
ATOM    793  CG  GLU A 106     -28.135 280.554 -60.437  1.00  0.00           C  
ATOM    794  CD  GLU A 106     -27.368 279.402 -61.090  1.00  0.00           C  
ATOM    795  OE1 GLU A 106     -26.359 279.699 -61.767  1.00  0.00           O  
ATOM    796  OE2 GLU A 106     -27.838 278.252 -60.963  1.00  0.00           O  
ATOM    797  N   ILE A 107     -30.268 282.413 -58.626  1.00  0.00           N  
ATOM    798  CA  ILE A 107     -31.468 282.035 -57.870  1.00  0.00           C  
ATOM    799  C   ILE A 107     -31.455 280.515 -57.638  1.00  0.00           C  
ATOM    800  O   ILE A 107     -31.589 279.757 -58.602  1.00  0.00           O  
ATOM    801  CB  ILE A 107     -32.803 282.409 -58.592  1.00  0.00           C  
ATOM    802  CG2 ILE A 107     -34.046 282.041 -57.747  1.00  0.00           C  
ATOM    803  CG1 ILE A 107     -32.863 283.899 -58.993  1.00  0.00           C  
ATOM    804  CD1 ILE A 107     -33.885 284.225 -60.090  1.00  0.00           C  
ATOM    805  N   LYS A 108     -31.278 280.102 -56.369  1.00  0.00           N  
ATOM    806  CA  LYS A 108     -31.324 278.695 -55.979  1.00  0.00           C  
ATOM    807  C   LYS A 108     -32.766 278.173 -56.074  1.00  0.00           C  
ATOM    808  O   LYS A 108     -33.686 278.799 -55.550  1.00  0.00           O  
ATOM    809  CB  LYS A 108     -30.691 278.485 -54.588  1.00  0.00           C  
ATOM    810  CG  LYS A 108     -30.643 277.022 -54.096  1.00  0.00           C  
ATOM    811  CD  LYS A 108     -29.859 276.072 -55.023  1.00  0.00           C  
ATOM    812  CE  LYS A 108     -29.787 274.627 -54.510  1.00  0.00           C  
ATOM    813  NZ  LYS A 108     -31.116 273.991 -54.476  1.00  0.00           N  
ATOM    814  N   ARG A 109     -32.911 277.049 -56.783  1.00  0.00           N  
ATOM    815  CA  ARG A 109     -34.186 276.480 -57.198  1.00  0.00           C  
ATOM    816  C   ARG A 109     -34.153 274.959 -56.978  1.00  0.00           C  
ATOM    817  O   ARG A 109     -33.075 274.367 -56.870  1.00  0.00           O  
ATOM    818  CB  ARG A 109     -34.370 276.864 -58.688  1.00  0.00           C  
ATOM    819  CG  ARG A 109     -35.732 276.553 -59.335  1.00  0.00           C  
ATOM    820  CD  ARG A 109     -35.646 276.618 -60.863  1.00  0.00           C  
ATOM    821  NE  ARG A 109     -36.963 276.498 -61.500  1.00  0.00           N  
ATOM    822  CZ  ARG A 109     -37.673 275.372 -61.690  1.00  0.00           C  
ATOM    823  NH1 ARG A 109     -37.220 274.174 -61.298  1.00  0.00           N  
ATOM    824  NH2 ARG A 109     -38.863 275.457 -62.295  1.00  0.00           N  
ATOM    825  N   THR A 110     -35.347 274.344 -56.962  1.00  0.00           N  
ATOM    826  CA  THR A 110     -35.535 272.901 -57.102  1.00  0.00           C  
ATOM    827  C   THR A 110     -35.098 272.404 -58.504  1.00  0.00           C  
ATOM    828  O   THR A 110     -35.119 273.171 -59.470  1.00  0.00           O  
ATOM    829  CB  THR A 110     -37.023 272.521 -56.842  1.00  0.00           C  
ATOM    830  OG1 THR A 110     -37.202 271.117 -56.859  1.00  0.00           O  
ATOM    831  CG2 THR A 110     -38.035 273.115 -57.842  1.00  0.00           C  
ATOM    832  N   VAL A 111     -34.693 271.129 -58.581  1.00  0.00           N  
ATOM    833  CA  VAL A 111     -34.232 270.478 -59.807  1.00  0.00           C  
ATOM    834  C   VAL A 111     -35.386 270.244 -60.812  1.00  0.00           C  
ATOM    835  O   VAL A 111     -36.512 269.970 -60.398  1.00  0.00           O  
ATOM    836  CB  VAL A 111     -33.536 269.132 -59.449  1.00  0.00           C  
ATOM    837  CG1 VAL A 111     -33.193 268.227 -60.643  1.00  0.00           C  
ATOM    838  CG2 VAL A 111     -32.256 269.375 -58.626  1.00  0.00           C  
ATOM    839  N   ALA A 112     -35.069 270.352 -62.113  1.00  0.00           N  
ATOM    840  CA  ALA A 112     -35.988 270.119 -63.230  1.00  0.00           C  
ATOM    841  C   ALA A 112     -35.233 269.504 -64.417  1.00  0.00           C  
ATOM    842  O   ALA A 112     -34.047 269.783 -64.586  1.00  0.00           O  
ATOM    843  CB  ALA A 112     -36.666 271.442 -63.622  1.00  0.00           C  
ATOM    844  N   ALA A 113     -35.939 268.678 -65.213  1.00  0.00           N  
ATOM    845  CA  ALA A 113     -35.378 267.911 -66.332  1.00  0.00           C  
ATOM    846  C   ALA A 113     -35.489 268.654 -67.688  1.00  0.00           C  
ATOM    847  O   ALA A 113     -36.336 269.540 -67.808  1.00  0.00           O  
ATOM    848  CB  ALA A 113     -36.112 266.563 -66.398  1.00  0.00           C  
ATOM    849  N   PRO A 114     -34.654 268.283 -68.695  1.00  0.00           N  
ATOM    850  CA  PRO A 114     -34.653 268.926 -70.031  1.00  0.00           C  
ATOM    851  C   PRO A 114     -35.898 268.646 -70.893  1.00  0.00           C  
ATOM    852  O   PRO A 114     -36.308 267.491 -71.013  1.00  0.00           O  
ATOM    853  CD  PRO A 114     -33.571 267.298 -68.617  1.00  0.00           C  
ATOM    854  CB  PRO A 114     -33.386 268.369 -70.716  1.00  0.00           C  
ATOM    855  CG  PRO A 114     -32.530 267.819 -69.592  1.00  0.00           C  
ATOM    856  N   SER A 115     -36.425 269.709 -71.522  1.00  0.00           N  
ATOM    857  CA  SER A 115     -37.434 269.650 -72.582  1.00  0.00           C  
ATOM    858  C   SER A 115     -36.712 269.601 -73.940  1.00  0.00           C  
ATOM    859  O   SER A 115     -36.370 270.650 -74.492  1.00  0.00           O  
ATOM    860  CB  SER A 115     -38.367 270.874 -72.482  1.00  0.00           C  
ATOM    861  OG  SER A 115     -39.207 270.770 -71.352  1.00  0.00           O  
ATOM    862  N   VAL A 116     -36.447 268.373 -74.409  1.00  0.00           N  
ATOM    863  CA  VAL A 116     -35.661 268.067 -75.605  1.00  0.00           C  
ATOM    864  C   VAL A 116     -36.447 268.235 -76.926  1.00  0.00           C  
ATOM    865  O   VAL A 116     -37.630 267.901 -76.997  1.00  0.00           O  
ATOM    866  CB  VAL A 116     -35.079 266.624 -75.498  1.00  0.00           C  
ATOM    867  CG1 VAL A 116     -36.153 265.539 -75.276  1.00  0.00           C  
ATOM    868  CG2 VAL A 116     -34.132 266.229 -76.652  1.00  0.00           C  
ATOM    869  N   PHE A 117     -35.735 268.738 -77.948  1.00  0.00           N  
ATOM    870  CA  PHE A 117     -36.175 268.907 -79.334  1.00  0.00           C  
ATOM    871  C   PHE A 117     -35.018 268.517 -80.274  1.00  0.00           C  
ATOM    872  O   PHE A 117     -33.866 268.480 -79.839  1.00  0.00           O  
ATOM    873  CB  PHE A 117     -36.576 270.379 -79.587  1.00  0.00           C  
ATOM    874  CG  PHE A 117     -37.754 270.904 -78.785  1.00  0.00           C  
ATOM    875  CD1 PHE A 117     -39.073 270.593 -79.178  1.00  0.00           C  
ATOM    876  CD2 PHE A 117     -37.543 271.582 -77.566  1.00  0.00           C  
ATOM    877  CE1 PHE A 117     -40.143 271.011 -78.397  1.00  0.00           C  
ATOM    878  CE2 PHE A 117     -38.625 271.991 -76.800  1.00  0.00           C  
ATOM    879  CZ  PHE A 117     -39.922 271.713 -77.219  1.00  0.00           C  
ATOM    880  N   ILE A 118     -35.334 268.278 -81.557  1.00  0.00           N  
ATOM    881  CA  ILE A 118     -34.345 268.007 -82.607  1.00  0.00           C  
ATOM    882  C   ILE A 118     -34.902 268.452 -83.975  1.00  0.00           C  
ATOM    883  O   ILE A 118     -36.111 268.361 -84.195  1.00  0.00           O  
ATOM    884  CB  ILE A 118     -33.950 266.499 -82.654  1.00  0.00           C  
ATOM    885  CG2 ILE A 118     -35.052 265.573 -83.222  1.00  0.00           C  
ATOM    886  CG1 ILE A 118     -32.608 266.277 -83.385  1.00  0.00           C  
ATOM    887  CD1 ILE A 118     -32.062 264.855 -83.224  1.00  0.00           C  
ATOM    888  N   PHE A 119     -34.009 268.930 -84.860  1.00  0.00           N  
ATOM    889  CA  PHE A 119     -34.351 269.458 -86.183  1.00  0.00           C  
ATOM    890  C   PHE A 119     -33.215 269.176 -87.192  1.00  0.00           C  
ATOM    891  O   PHE A 119     -32.048 269.312 -86.819  1.00  0.00           O  
ATOM    892  CB  PHE A 119     -34.553 270.987 -86.087  1.00  0.00           C  
ATOM    893  CG  PHE A 119     -35.671 271.469 -85.180  1.00  0.00           C  
ATOM    894  CD1 PHE A 119     -35.380 271.957 -83.888  1.00  0.00           C  
ATOM    895  CE1 PHE A 119     -36.413 272.332 -83.039  1.00  0.00           C  
ATOM    896  CZ  PHE A 119     -37.734 272.207 -83.448  1.00  0.00           C  
ATOM    897  CD2 PHE A 119     -37.019 271.315 -85.569  1.00  0.00           C  
ATOM    898  CE2 PHE A 119     -38.038 271.698 -84.706  1.00  0.00           C  
ATOM    899  N   PRO A 120     -33.559 268.852 -88.464  1.00  0.00           N  
ATOM    900  CA  PRO A 120     -32.570 268.777 -89.555  1.00  0.00           C  
ATOM    901  C   PRO A 120     -32.131 270.172 -90.072  1.00  0.00           C  
ATOM    902  O   PRO A 120     -32.819 271.156 -89.794  1.00  0.00           O  
ATOM    903  CD  PRO A 120     -34.910 268.584 -88.960  1.00  0.00           C  
ATOM    904  CB  PRO A 120     -33.330 268.014 -90.653  1.00  0.00           C  
ATOM    905  CG  PRO A 120     -34.772 268.442 -90.473  1.00  0.00           C  
ATOM    906  N   PRO A 121     -31.051 270.225 -90.890  1.00  0.00           N  
ATOM    907  CA  PRO A 121     -30.683 271.425 -91.668  1.00  0.00           C  
ATOM    908  C   PRO A 121     -31.728 271.776 -92.746  1.00  0.00           C  
ATOM    909  O   PRO A 121     -32.376 270.874 -93.281  1.00  0.00           O  
ATOM    910  CD  PRO A 121     -30.175 269.110 -91.233  1.00  0.00           C  
ATOM    911  CB  PRO A 121     -29.340 271.041 -92.333  1.00  0.00           C  
ATOM    912  CG  PRO A 121     -28.875 269.771 -91.644  1.00  0.00           C  
ATOM    913  N   SER A 122     -31.838 273.074 -93.073  1.00  0.00           N  
ATOM    914  CA  SER A 122     -32.625 273.561 -94.212  1.00  0.00           C  
ATOM    915  C   SER A 122     -31.978 273.216 -95.568  1.00  0.00           C  
ATOM    916  O   SER A 122     -30.762 273.040 -95.643  1.00  0.00           O  
ATOM    917  CB  SER A 122     -32.843 275.081 -94.060  1.00  0.00           C  
ATOM    918  OG  SER A 122     -31.660 275.834 -94.260  1.00  0.00           O  
ATOM    919  N   ASP A 123     -32.813 273.192 -96.620  1.00  0.00           N  
ATOM    920  CA  ASP A 123     -32.438 273.083 -98.039  1.00  0.00           C  
ATOM    921  C   ASP A 123     -31.379 274.120 -98.462  1.00  0.00           C  
ATOM    922  O   ASP A 123     -30.449 273.786 -99.191  1.00  0.00           O  
ATOM    923  CB  ASP A 123     -33.708 273.214 -98.909  1.00  0.00           C  
ATOM    924  CG  ASP A 123     -33.508 273.178-100.424  1.00  0.00           C  
ATOM    925  OD1 ASP A 123     -33.308 272.063-100.947  1.00  0.00           O  
ATOM    926  OD2 ASP A 123     -33.584 274.265-101.038  1.00  0.00           O  
ATOM    927  N   GLU A 124     -31.558 275.349 -97.965  1.00  0.00           N  
ATOM    928  CA  GLU A 124     -30.736 276.527 -98.214  1.00  0.00           C  
ATOM    929  C   GLU A 124     -29.327 276.414 -97.603  1.00  0.00           C  
ATOM    930  O   GLU A 124     -28.379 276.922 -98.199  1.00  0.00           O  
ATOM    931  CB  GLU A 124     -31.503 277.738 -97.653  1.00  0.00           C  
ATOM    932  CG  GLU A 124     -32.891 277.919 -98.309  1.00  0.00           C  
ATOM    933  CD  GLU A 124     -33.761 278.909 -97.544  1.00  0.00           C  
ATOM    934  OE1 GLU A 124     -34.055 279.981 -98.114  1.00  0.00           O  
ATOM    935  OE2 GLU A 124     -34.118 278.579 -96.391  1.00  0.00           O  
ATOM    936  N   GLN A 125     -29.211 275.721 -96.454  1.00  0.00           N  
ATOM    937  CA  GLN A 125     -27.939 275.407 -95.805  1.00  0.00           C  
ATOM    938  C   GLN A 125     -27.202 274.264 -96.523  1.00  0.00           C  
ATOM    939  O   GLN A 125     -25.981 274.330 -96.652  1.00  0.00           O  
ATOM    940  CB  GLN A 125     -28.193 275.080 -94.319  1.00  0.00           C  
ATOM    941  CG  GLN A 125     -26.903 275.035 -93.479  1.00  0.00           C  
ATOM    942  CD  GLN A 125     -27.171 275.036 -91.975  1.00  0.00           C  
ATOM    943  OE1 GLN A 125     -27.990 274.268 -91.480  1.00  0.00           O  
ATOM    944  NE2 GLN A 125     -26.458 275.888 -91.236  1.00  0.00           N  
ATOM    945  N   LEU A 126     -27.959 273.263 -97.000  1.00  0.00           N  
ATOM    946  CA  LEU A 126     -27.466 272.098 -97.738  1.00  0.00           C  
ATOM    947  C   LEU A 126     -26.963 272.457 -99.149  1.00  0.00           C  
ATOM    948  O   LEU A 126     -25.997 271.850 -99.610  1.00  0.00           O  
ATOM    949  CB  LEU A 126     -28.576 271.023 -97.761  1.00  0.00           C  
ATOM    950  CG  LEU A 126     -28.899 270.429 -96.366  1.00  0.00           C  
ATOM    951  CD1 LEU A 126     -30.311 269.824 -96.295  1.00  0.00           C  
ATOM    952  CD2 LEU A 126     -27.845 269.417 -95.903  1.00  0.00           C  
ATOM    953  N   LYS A 127     -27.573 273.477 -99.777  1.00  0.00           N  
ATOM    954  CA  LYS A 127     -27.105 274.105-101.015  1.00  0.00           C  
ATOM    955  C   LYS A 127     -25.864 274.998-100.815  1.00  0.00           C  
ATOM    956  O   LYS A 127     -25.105 275.167-101.768  1.00  0.00           O  
ATOM    957  CB  LYS A 127     -28.271 274.882-101.659  1.00  0.00           C  
ATOM    958  CG  LYS A 127     -29.305 273.953-102.317  1.00  0.00           C  
ATOM    959  CD  LYS A 127     -30.545 274.707-102.822  1.00  0.00           C  
ATOM    960  CE  LYS A 127     -31.569 273.795-103.513  1.00  0.00           C  
ATOM    961  NZ  LYS A 127     -31.061 273.250-104.782  1.00  0.00           N  
ATOM    962  N   SER A 128     -25.647 275.494 -99.584  1.00  0.00           N  
ATOM    963  CA  SER A 128     -24.426 276.190 -99.163  1.00  0.00           C  
ATOM    964  C   SER A 128     -23.281 275.232 -98.761  1.00  0.00           C  
ATOM    965  O   SER A 128     -22.201 275.712 -98.420  1.00  0.00           O  
ATOM    966  CB  SER A 128     -24.767 277.184 -98.030  1.00  0.00           C  
ATOM    967  OG  SER A 128     -25.384 278.339 -98.560  1.00  0.00           O  
ATOM    968  N   GLY A 129     -23.512 273.907 -98.827  1.00  0.00           N  
ATOM    969  CA  GLY A 129     -22.506 272.870 -98.574  1.00  0.00           C  
ATOM    970  C   GLY A 129     -22.322 272.559 -97.079  1.00  0.00           C  
ATOM    971  O   GLY A 129     -21.348 271.893 -96.730  1.00  0.00           O  
ATOM    972  N   THR A 130     -23.236 273.024 -96.213  1.00  0.00           N  
ATOM    973  CA  THR A 130     -23.203 272.864 -94.757  1.00  0.00           C  
ATOM    974  C   THR A 130     -24.417 272.030 -94.296  1.00  0.00           C  
ATOM    975  O   THR A 130     -25.424 271.969 -94.999  1.00  0.00           O  
ATOM    976  CB  THR A 130     -23.266 274.268 -94.086  1.00  0.00           C  
ATOM    977  OG1 THR A 130     -22.115 275.000 -94.464  1.00  0.00           O  
ATOM    978  CG2 THR A 130     -23.342 274.310 -92.547  1.00  0.00           C  
ATOM    979  N   ALA A 131     -24.314 271.400 -93.119  1.00  0.00           N  
ATOM    980  CA  ALA A 131     -25.395 270.625 -92.523  1.00  0.00           C  
ATOM    981  C   ALA A 131     -25.315 270.694 -90.998  1.00  0.00           C  
ATOM    982  O   ALA A 131     -24.773 269.787 -90.369  1.00  0.00           O  
ATOM    983  CB  ALA A 131     -25.352 269.188 -93.057  1.00  0.00           C  
ATOM    984  N   SER A 132     -25.865 271.778 -90.428  1.00  0.00           N  
ATOM    985  CA  SER A 132     -25.948 271.968 -88.984  1.00  0.00           C  
ATOM    986  C   SER A 132     -27.249 271.366 -88.443  1.00  0.00           C  
ATOM    987  O   SER A 132     -28.302 272.000 -88.524  1.00  0.00           O  
ATOM    988  CB  SER A 132     -25.809 273.453 -88.636  1.00  0.00           C  
ATOM    989  OG  SER A 132     -24.479 273.889 -88.828  1.00  0.00           O  
ATOM    990  N   VAL A 133     -27.131 270.138 -87.920  1.00  0.00           N  
ATOM    991  CA  VAL A 133     -28.222 269.395 -87.304  1.00  0.00           C  
ATOM    992  C   VAL A 133     -28.312 269.832 -85.829  1.00  0.00           C  
ATOM    993  O   VAL A 133     -27.366 269.613 -85.074  1.00  0.00           O  
ATOM    994  CB  VAL A 133     -27.975 267.859 -87.351  1.00  0.00           C  
ATOM    995  CG1 VAL A 133     -29.259 267.094 -86.991  1.00  0.00           C  
ATOM    996  CG2 VAL A 133     -27.445 267.366 -88.711  1.00  0.00           C  
ATOM    997  N   VAL A 134     -29.422 270.493 -85.468  1.00  0.00           N  
ATOM    998  CA  VAL A 134     -29.594 271.176 -84.183  1.00  0.00           C  
ATOM    999  C   VAL A 134     -30.457 270.348 -83.213  1.00  0.00           C  
ATOM   1000  O   VAL A 134     -31.375 269.648 -83.638  1.00  0.00           O  
ATOM   1001  CB  VAL A 134     -30.247 272.570 -84.420  1.00  0.00           C  
ATOM   1002  CG1 VAL A 134     -30.881 273.264 -83.197  1.00  0.00           C  
ATOM   1003  CG2 VAL A 134     -29.234 273.533 -85.067  1.00  0.00           C  
ATOM   1004  N   CYS A 135     -30.137 270.486 -81.919  1.00  0.00           N  
ATOM   1005  CA  CYS A 135     -30.849 269.934 -80.773  1.00  0.00           C  
ATOM   1006  C   CYS A 135     -30.919 271.016 -79.686  1.00  0.00           C  
ATOM   1007  O   CYS A 135     -29.926 271.705 -79.449  1.00  0.00           O  
ATOM   1008  CB  CYS A 135     -30.121 268.666 -80.300  1.00  0.00           C  
ATOM   1009  SG  CYS A 135     -30.762 267.832 -78.828  1.00  0.00           S  
ATOM   1010  N   LEU A 136     -32.102 271.170 -79.074  1.00  0.00           N  
ATOM   1011  CA  LEU A 136     -32.414 272.267 -78.160  1.00  0.00           C  
ATOM   1012  C   LEU A 136     -33.032 271.688 -76.885  1.00  0.00           C  
ATOM   1013  O   LEU A 136     -34.052 271.007 -76.957  1.00  0.00           O  
ATOM   1014  CB  LEU A 136     -33.377 273.256 -78.866  1.00  0.00           C  
ATOM   1015  CG  LEU A 136     -32.735 274.018 -80.051  1.00  0.00           C  
ATOM   1016  CD1 LEU A 136     -33.796 274.572 -81.026  1.00  0.00           C  
ATOM   1017  CD2 LEU A 136     -31.739 275.092 -79.572  1.00  0.00           C  
ATOM   1018  N   LEU A 137     -32.396 271.990 -75.744  1.00  0.00           N  
ATOM   1019  CA  LEU A 137     -32.835 271.630 -74.399  1.00  0.00           C  
ATOM   1020  C   LEU A 137     -33.296 272.911 -73.697  1.00  0.00           C  
ATOM   1021  O   LEU A 137     -32.609 273.929 -73.790  1.00  0.00           O  
ATOM   1022  CB  LEU A 137     -31.662 270.994 -73.612  1.00  0.00           C  
ATOM   1023  CG  LEU A 137     -31.077 269.681 -74.184  1.00  0.00           C  
ATOM   1024  CD1 LEU A 137     -32.162 268.659 -74.562  1.00  0.00           C  
ATOM   1025  CD2 LEU A 137     -30.054 269.901 -75.321  1.00  0.00           C  
ATOM   1026  N   ASN A 138     -34.447 272.845 -73.013  1.00  0.00           N  
ATOM   1027  CA  ASN A 138     -35.082 274.000 -72.368  1.00  0.00           C  
ATOM   1028  C   ASN A 138     -35.661 273.614 -71.001  1.00  0.00           C  
ATOM   1029  O   ASN A 138     -35.950 272.442 -70.763  1.00  0.00           O  
ATOM   1030  CB  ASN A 138     -36.196 274.573 -73.285  1.00  0.00           C  
ATOM   1031  CG  ASN A 138     -35.695 275.154 -74.613  1.00  0.00           C  
ATOM   1032  OD1 ASN A 138     -35.865 274.412 -75.708  1.00  0.00           O  
ATOM   1033  ND2 ASN A 138     -35.167 276.264 -74.652  1.00  0.00           N  
ATOM   1034  N   ASN A 139     -35.855 274.633 -70.149  1.00  0.00           N  
ATOM   1035  CA  ASN A 139     -36.609 274.605 -68.889  1.00  0.00           C  
ATOM   1036  C   ASN A 139     -36.129 273.537 -67.876  1.00  0.00           C  
ATOM   1037  O   ASN A 139     -36.928 272.717 -67.421  1.00  0.00           O  
ATOM   1038  CB  ASN A 139     -38.130 274.509 -69.189  1.00  0.00           C  
ATOM   1039  CG  ASN A 139     -39.007 275.098 -68.078  1.00  0.00           C  
ATOM   1040  ND2 ASN A 139     -39.937 274.302 -67.551  1.00  0.00           N  
ATOM   1041  OD1 ASN A 139     -38.851 276.259 -67.706  1.00  0.00           O  
ATOM   1042  N   PHE A 140     -34.832 273.581 -67.539  1.00  0.00           N  
ATOM   1043  CA  PHE A 140     -34.197 272.676 -66.578  1.00  0.00           C  
ATOM   1044  C   PHE A 140     -33.387 273.455 -65.528  1.00  0.00           C  
ATOM   1045  O   PHE A 140     -33.108 274.638 -65.717  1.00  0.00           O  
ATOM   1046  CB  PHE A 140     -33.354 271.641 -67.356  1.00  0.00           C  
ATOM   1047  CG  PHE A 140     -32.197 272.162 -68.192  1.00  0.00           C  
ATOM   1048  CD1 PHE A 140     -32.333 272.309 -69.589  1.00  0.00           C  
ATOM   1049  CE1 PHE A 140     -31.281 272.825 -70.333  1.00  0.00           C  
ATOM   1050  CZ  PHE A 140     -30.111 273.231 -69.704  1.00  0.00           C  
ATOM   1051  CD2 PHE A 140     -31.009 272.597 -67.571  1.00  0.00           C  
ATOM   1052  CE2 PHE A 140     -29.974 273.119 -68.330  1.00  0.00           C  
ATOM   1053  N   TYR A 141     -33.002 272.768 -64.442  1.00  0.00           N  
ATOM   1054  CA  TYR A 141     -32.159 273.318 -63.379  1.00  0.00           C  
ATOM   1055  C   TYR A 141     -31.446 272.151 -62.661  1.00  0.00           C  
ATOM   1056  O   TYR A 141     -32.110 271.146 -62.402  1.00  0.00           O  
ATOM   1057  CB  TYR A 141     -33.033 274.137 -62.399  1.00  0.00           C  
ATOM   1058  CG  TYR A 141     -32.228 274.905 -61.365  1.00  0.00           C  
ATOM   1059  CD1 TYR A 141     -31.809 276.224 -61.641  1.00  0.00           C  
ATOM   1060  CE1 TYR A 141     -30.976 276.908 -60.734  1.00  0.00           C  
ATOM   1061  CZ  TYR A 141     -30.550 276.271 -59.553  1.00  0.00           C  
ATOM   1062  OH  TYR A 141     -29.704 276.913 -58.699  1.00  0.00           O  
ATOM   1063  CD2 TYR A 141     -31.839 274.290 -60.156  1.00  0.00           C  
ATOM   1064  CE2 TYR A 141     -30.988 274.965 -59.260  1.00  0.00           C  
ATOM   1065  N   PRO A 142     -30.141 272.279 -62.314  1.00  0.00           N  
ATOM   1066  CA  PRO A 142     -29.230 273.418 -62.570  1.00  0.00           C  
ATOM   1067  C   PRO A 142     -28.756 273.519 -64.031  1.00  0.00           C  
ATOM   1068  O   PRO A 142     -29.073 272.651 -64.844  1.00  0.00           O  
ATOM   1069  CD  PRO A 142     -29.467 271.237 -61.538  1.00  0.00           C  
ATOM   1070  CB  PRO A 142     -28.060 273.143 -61.610  1.00  0.00           C  
ATOM   1071  CG  PRO A 142     -27.996 271.630 -61.521  1.00  0.00           C  
ATOM   1072  N   ARG A 143     -28.005 274.596 -64.322  1.00  0.00           N  
ATOM   1073  CA  ARG A 143     -27.494 274.959 -65.650  1.00  0.00           C  
ATOM   1074  C   ARG A 143     -26.547 273.936 -66.312  1.00  0.00           C  
ATOM   1075  O   ARG A 143     -26.372 274.001 -67.528  1.00  0.00           O  
ATOM   1076  CB  ARG A 143     -26.881 276.372 -65.582  1.00  0.00           C  
ATOM   1077  CG  ARG A 143     -25.504 276.511 -64.903  1.00  0.00           C  
ATOM   1078  CD  ARG A 143     -25.069 277.980 -64.758  1.00  0.00           C  
ATOM   1079  NE  ARG A 143     -24.796 278.605 -66.063  1.00  0.00           N  
ATOM   1080  CZ  ARG A 143     -24.751 279.925 -66.323  1.00  0.00           C  
ATOM   1081  NH1 ARG A 143     -24.478 280.335 -67.567  1.00  0.00           N  
ATOM   1082  NH2 ARG A 143     -24.972 280.844 -65.373  1.00  0.00           N  
ATOM   1083  N   GLU A 144     -25.980 273.007 -65.521  1.00  0.00           N  
ATOM   1084  CA  GLU A 144     -25.213 271.856 -65.995  1.00  0.00           C  
ATOM   1085  C   GLU A 144     -26.126 270.846 -66.717  1.00  0.00           C  
ATOM   1086  O   GLU A 144     -27.195 270.522 -66.201  1.00  0.00           O  
ATOM   1087  CB  GLU A 144     -24.486 271.225 -64.784  1.00  0.00           C  
ATOM   1088  CG  GLU A 144     -23.645 269.960 -65.064  1.00  0.00           C  
ATOM   1089  CD  GLU A 144     -22.479 270.208 -66.023  1.00  0.00           C  
ATOM   1090  OE1 GLU A 144     -21.359 270.440 -65.518  1.00  0.00           O  
ATOM   1091  OE2 GLU A 144     -22.708 270.123 -67.249  1.00  0.00           O  
ATOM   1092  N   ALA A 145     -25.672 270.358 -67.879  1.00  0.00           N  
ATOM   1093  CA  ALA A 145     -26.382 269.397 -68.719  1.00  0.00           C  
ATOM   1094  C   ALA A 145     -25.385 268.733 -69.675  1.00  0.00           C  
ATOM   1095  O   ALA A 145     -24.599 269.440 -70.309  1.00  0.00           O  
ATOM   1096  CB  ALA A 145     -27.516 270.106 -69.483  1.00  0.00           C  
ATOM   1097  N   LYS A 146     -25.438 267.393 -69.762  1.00  0.00           N  
ATOM   1098  CA  LYS A 146     -24.546 266.578 -70.594  1.00  0.00           C  
ATOM   1099  C   LYS A 146     -25.313 266.040 -71.808  1.00  0.00           C  
ATOM   1100  O   LYS A 146     -26.496 265.725 -71.681  1.00  0.00           O  
ATOM   1101  CB  LYS A 146     -23.980 265.414 -69.753  1.00  0.00           C  
ATOM   1102  CG  LYS A 146     -23.201 265.832 -68.488  1.00  0.00           C  
ATOM   1103  CD  LYS A 146     -22.106 266.884 -68.732  1.00  0.00           C  
ATOM   1104  CE  LYS A 146     -21.226 267.123 -67.499  1.00  0.00           C  
ATOM   1105  NZ  LYS A 146     -20.358 268.299 -67.685  1.00  0.00           N  
ATOM   1106  N   VAL A 147     -24.622 265.950 -72.958  1.00  0.00           N  
ATOM   1107  CA  VAL A 147     -25.222 265.622 -74.256  1.00  0.00           C  
ATOM   1108  C   VAL A 147     -24.393 264.562 -75.014  1.00  0.00           C  
ATOM   1109  O   VAL A 147     -23.244 264.293 -74.660  1.00  0.00           O  
ATOM   1110  CB  VAL A 147     -25.341 266.892 -75.162  1.00  0.00           C  
ATOM   1111  CG1 VAL A 147     -25.998 268.078 -74.433  1.00  0.00           C  
ATOM   1112  CG2 VAL A 147     -24.029 267.349 -75.835  1.00  0.00           C  
ATOM   1113  N   GLN A 148     -25.003 264.026 -76.082  1.00  0.00           N  
ATOM   1114  CA  GLN A 148     -24.394 263.133 -77.066  1.00  0.00           C  
ATOM   1115  C   GLN A 148     -25.173 263.201 -78.392  1.00  0.00           C  
ATOM   1116  O   GLN A 148     -26.333 263.618 -78.409  1.00  0.00           O  
ATOM   1117  CB  GLN A 148     -24.302 261.688 -76.516  1.00  0.00           C  
ATOM   1118  CG  GLN A 148     -25.656 261.058 -76.127  1.00  0.00           C  
ATOM   1119  CD  GLN A 148     -25.549 259.559 -75.852  1.00  0.00           C  
ATOM   1120  OE1 GLN A 148     -25.319 258.773 -76.767  1.00  0.00           O  
ATOM   1121  NE2 GLN A 148     -25.744 259.157 -74.595  1.00  0.00           N  
ATOM   1122  N   TRP A 149     -24.514 262.749 -79.469  1.00  0.00           N  
ATOM   1123  CA  TRP A 149     -25.094 262.560 -80.799  1.00  0.00           C  
ATOM   1124  C   TRP A 149     -24.860 261.121 -81.276  1.00  0.00           C  
ATOM   1125  O   TRP A 149     -23.830 260.527 -80.954  1.00  0.00           O  
ATOM   1126  CB  TRP A 149     -24.508 263.583 -81.789  1.00  0.00           C  
ATOM   1127  CG  TRP A 149     -25.094 264.959 -81.690  1.00  0.00           C  
ATOM   1128  CD1 TRP A 149     -24.670 265.955 -80.878  1.00  0.00           C  
ATOM   1129  NE1 TRP A 149     -25.490 267.056 -81.031  1.00  0.00           N  
ATOM   1130  CE2 TRP A 149     -26.502 266.816 -81.938  1.00  0.00           C  
ATOM   1131  CD2 TRP A 149     -26.279 265.473 -82.369  1.00  0.00           C  
ATOM   1132  CE3 TRP A 149     -27.184 264.945 -83.318  1.00  0.00           C  
ATOM   1133  CZ3 TRP A 149     -28.263 265.708 -83.807  1.00  0.00           C  
ATOM   1134  CZ2 TRP A 149     -27.567 267.590 -82.428  1.00  0.00           C  
ATOM   1135  CH2 TRP A 149     -28.458 267.027 -83.358  1.00  0.00           C  
ATOM   1136  N   LYS A 150     -25.841 260.596 -82.029  1.00  0.00           N  
ATOM   1137  CA  LYS A 150     -25.881 259.223 -82.533  1.00  0.00           C  
ATOM   1138  C   LYS A 150     -26.388 259.192 -83.983  1.00  0.00           C  
ATOM   1139  O   LYS A 150     -27.244 259.998 -84.353  1.00  0.00           O  
ATOM   1140  CB  LYS A 150     -26.760 258.356 -81.607  1.00  0.00           C  
ATOM   1141  CG  LYS A 150     -26.112 258.055 -80.243  1.00  0.00           C  
ATOM   1142  CD  LYS A 150     -26.949 257.129 -79.346  1.00  0.00           C  
ATOM   1143  CE  LYS A 150     -28.193 257.804 -78.747  1.00  0.00           C  
ATOM   1144  NZ  LYS A 150     -28.904 256.880 -77.848  1.00  0.00           N  
ATOM   1145  N   VAL A 151     -25.846 258.244 -84.765  1.00  0.00           N  
ATOM   1146  CA  VAL A 151     -26.144 258.018 -86.183  1.00  0.00           C  
ATOM   1147  C   VAL A 151     -26.066 256.507 -86.506  1.00  0.00           C  
ATOM   1148  O   VAL A 151     -25.672 255.717 -85.646  1.00  0.00           O  
ATOM   1149  CB  VAL A 151     -25.147 258.787 -87.108  1.00  0.00           C  
ATOM   1150  CG1 VAL A 151     -25.215 260.312 -86.928  1.00  0.00           C  
ATOM   1151  CG2 VAL A 151     -23.687 258.304 -87.020  1.00  0.00           C  
ATOM   1152  N   ASP A 152     -26.440 256.136 -87.745  1.00  0.00           N  
ATOM   1153  CA  ASP A 152     -26.361 254.771 -88.292  1.00  0.00           C  
ATOM   1154  C   ASP A 152     -24.940 254.184 -88.324  1.00  0.00           C  
ATOM   1155  O   ASP A 152     -23.973 254.919 -88.521  1.00  0.00           O  
ATOM   1156  CB  ASP A 152     -26.959 254.666 -89.715  1.00  0.00           C  
ATOM   1157  CG  ASP A 152     -28.420 255.100 -89.816  1.00  0.00           C  
ATOM   1158  OD1 ASP A 152     -29.211 254.629 -88.971  1.00  0.00           O  
ATOM   1159  OD2 ASP A 152     -28.741 255.808 -90.794  1.00  0.00           O  
ATOM   1160  N   ASN A 153     -24.867 252.846 -88.185  1.00  0.00           N  
ATOM   1161  CA  ASN A 153     -23.659 252.015 -88.283  1.00  0.00           C  
ATOM   1162  C   ASN A 153     -22.675 252.240 -87.108  1.00  0.00           C  
ATOM   1163  O   ASN A 153     -22.983 252.966 -86.162  1.00  0.00           O  
ATOM   1164  CB  ASN A 153     -22.987 252.215 -89.676  1.00  0.00           C  
ATOM   1165  CG  ASN A 153     -22.263 250.975 -90.211  1.00  0.00           C  
ATOM   1166  OD1 ASN A 153     -21.040 250.895 -90.132  1.00  0.00           O  
ATOM   1167  ND2 ASN A 153     -23.007 250.008 -90.749  1.00  0.00           N  
ATOM   1168  N   ALA A 154     -21.490 251.611 -87.201  1.00  0.00           N  
ATOM   1169  CA  ALA A 154     -20.323 251.867 -86.350  1.00  0.00           C  
ATOM   1170  C   ALA A 154     -19.668 253.241 -86.614  1.00  0.00           C  
ATOM   1171  O   ALA A 154     -18.846 253.674 -85.808  1.00  0.00           O  
ATOM   1172  CB  ALA A 154     -19.308 250.733 -86.560  1.00  0.00           C  
ATOM   1173  N   LEU A 155     -20.064 253.903 -87.718  1.00  0.00           N  
ATOM   1174  CA  LEU A 155     -19.741 255.287 -88.064  1.00  0.00           C  
ATOM   1175  C   LEU A 155     -20.304 256.272 -87.027  1.00  0.00           C  
ATOM   1176  O   LEU A 155     -21.369 256.027 -86.456  1.00  0.00           O  
ATOM   1177  CB  LEU A 155     -20.343 255.607 -89.451  1.00  0.00           C  
ATOM   1178  CG  LEU A 155     -19.792 254.769 -90.626  1.00  0.00           C  
ATOM   1179  CD1 LEU A 155     -20.607 255.028 -91.912  1.00  0.00           C  
ATOM   1180  CD2 LEU A 155     -18.279 254.980 -90.841  1.00  0.00           C  
ATOM   1181  N   GLN A 156     -19.583 257.384 -86.826  1.00  0.00           N  
ATOM   1182  CA  GLN A 156     -19.970 258.450 -85.907  1.00  0.00           C  
ATOM   1183  C   GLN A 156     -19.274 259.751 -86.325  1.00  0.00           C  
ATOM   1184  O   GLN A 156     -18.168 259.709 -86.869  1.00  0.00           O  
ATOM   1185  CB  GLN A 156     -19.613 258.039 -84.454  1.00  0.00           C  
ATOM   1186  CG  GLN A 156     -20.186 258.938 -83.339  1.00  0.00           C  
ATOM   1187  CD  GLN A 156     -21.714 258.991 -83.355  1.00  0.00           C  
ATOM   1188  NE2 GLN A 156     -22.354 257.960 -82.800  1.00  0.00           N  
ATOM   1189  OE1 GLN A 156     -22.306 259.935 -83.874  1.00  0.00           O  
ATOM   1190  N   SER A 157     -19.932 260.881 -86.027  1.00  0.00           N  
ATOM   1191  CA  SER A 157     -19.399 262.224 -86.225  1.00  0.00           C  
ATOM   1192  C   SER A 157     -19.518 262.978 -84.892  1.00  0.00           C  
ATOM   1193  O   SER A 157     -20.617 263.082 -84.344  1.00  0.00           O  
ATOM   1194  CB  SER A 157     -20.150 262.895 -87.391  1.00  0.00           C  
ATOM   1195  OG  SER A 157     -19.562 264.129 -87.737  1.00  0.00           O  
ATOM   1196  N   GLY A 158     -18.369 263.448 -84.382  1.00  0.00           N  
ATOM   1197  CA  GLY A 158     -18.226 264.030 -83.048  1.00  0.00           C  
ATOM   1198  C   GLY A 158     -18.175 265.564 -83.070  1.00  0.00           C  
ATOM   1199  O   GLY A 158     -17.734 266.151 -82.082  1.00  0.00           O  
ATOM   1200  N   ASN A 159     -18.592 266.214 -84.172  1.00  0.00           N  
ATOM   1201  CA  ASN A 159     -18.506 267.667 -84.397  1.00  0.00           C  
ATOM   1202  C   ASN A 159     -19.656 268.451 -83.721  1.00  0.00           C  
ATOM   1203  O   ASN A 159     -20.238 269.339 -84.343  1.00  0.00           O  
ATOM   1204  CB  ASN A 159     -18.419 267.939 -85.921  1.00  0.00           C  
ATOM   1205  CG  ASN A 159     -17.179 267.324 -86.580  1.00  0.00           C  
ATOM   1206  ND2 ASN A 159     -16.062 267.776 -86.344  1.00  0.00           N  
ATOM   1207  OD1 ASN A 159     -17.369 266.300 -87.413  1.00  0.00           O  
ATOM   1208  N   SER A 160     -19.950 268.124 -82.451  1.00  0.00           N  
ATOM   1209  CA  SER A 160     -20.920 268.817 -81.603  1.00  0.00           C  
ATOM   1210  C   SER A 160     -20.381 270.186 -81.141  1.00  0.00           C  
ATOM   1211  O   SER A 160     -19.183 270.321 -80.889  1.00  0.00           O  
ATOM   1212  CB  SER A 160     -21.279 267.904 -80.411  1.00  0.00           C  
ATOM   1213  OG  SER A 160     -22.301 268.469 -79.612  1.00  0.00           O  
ATOM   1214  N   GLN A 161     -21.292 271.163 -81.036  1.00  0.00           N  
ATOM   1215  CA  GLN A 161     -21.009 272.547 -80.672  1.00  0.00           C  
ATOM   1216  C   GLN A 161     -22.094 273.007 -79.691  1.00  0.00           C  
ATOM   1217  O   GLN A 161     -23.256 273.104 -80.086  1.00  0.00           O  
ATOM   1218  CB  GLN A 161     -20.977 273.398 -81.960  1.00  0.00           C  
ATOM   1219  CG  GLN A 161     -20.576 274.864 -81.725  1.00  0.00           C  
ATOM   1220  CD  GLN A 161     -20.566 275.657 -83.029  1.00  0.00           C  
ATOM   1221  NE2 GLN A 161     -21.617 275.941 -83.598  1.00  0.00           N  
ATOM   1222  OE1 GLN A 161     -19.377 276.020 -83.506  1.00  0.00           O  
ATOM   1223  N   GLU A 162     -21.691 273.260 -78.435  1.00  0.00           N  
ATOM   1224  CA  GLU A 162     -22.597 273.572 -77.329  1.00  0.00           C  
ATOM   1225  C   GLU A 162     -22.455 275.022 -76.850  1.00  0.00           C  
ATOM   1226  O   GLU A 162     -21.367 275.595 -76.937  1.00  0.00           O  
ATOM   1227  CB  GLU A 162     -22.316 272.617 -76.154  1.00  0.00           C  
ATOM   1228  CG  GLU A 162     -22.617 271.143 -76.466  1.00  0.00           C  
ATOM   1229  CD  GLU A 162     -22.308 270.259 -75.262  1.00  0.00           C  
ATOM   1230  OE1 GLU A 162     -23.091 270.324 -74.290  1.00  0.00           O  
ATOM   1231  OE2 GLU A 162     -21.297 269.526 -75.337  1.00  0.00           O  
ATOM   1232  N   SER A 163     -23.555 275.554 -76.297  1.00  0.00           N  
ATOM   1233  CA  SER A 163     -23.611 276.859 -75.641  1.00  0.00           C  
ATOM   1234  C   SER A 163     -24.859 276.934 -74.745  1.00  0.00           C  
ATOM   1235  O   SER A 163     -25.946 276.564 -75.193  1.00  0.00           O  
ATOM   1236  CB  SER A 163     -23.582 277.986 -76.692  1.00  0.00           C  
ATOM   1237  OG  SER A 163     -23.529 279.245 -76.062  1.00  0.00           O  
ATOM   1238  N   VAL A 164     -24.671 277.415 -73.504  1.00  0.00           N  
ATOM   1239  CA  VAL A 164     -25.709 277.529 -72.477  1.00  0.00           C  
ATOM   1240  C   VAL A 164     -26.095 279.007 -72.266  1.00  0.00           C  
ATOM   1241  O   VAL A 164     -25.227 279.880 -72.314  1.00  0.00           O  
ATOM   1242  CB  VAL A 164     -25.214 276.913 -71.129  1.00  0.00           C  
ATOM   1243  CG1 VAL A 164     -24.117 277.716 -70.396  1.00  0.00           C  
ATOM   1244  CG2 VAL A 164     -26.366 276.592 -70.159  1.00  0.00           C  
ATOM   1245  N   THR A 165     -27.390 279.252 -72.013  1.00  0.00           N  
ATOM   1246  CA  THR A 165     -27.941 280.567 -71.674  1.00  0.00           C  
ATOM   1247  C   THR A 165     -27.622 280.980 -70.219  1.00  0.00           C  
ATOM   1248  O   THR A 165     -27.195 280.149 -69.415  1.00  0.00           O  
ATOM   1249  CB  THR A 165     -29.492 280.573 -71.833  1.00  0.00           C  
ATOM   1250  OG1 THR A 165     -30.157 279.773 -70.869  1.00  0.00           O  
ATOM   1251  CG2 THR A 165     -29.973 280.161 -73.228  1.00  0.00           C  
ATOM   1252  N   GLU A 166     -27.891 282.259 -69.907  1.00  0.00           N  
ATOM   1253  CA  GLU A 166     -28.057 282.747 -68.536  1.00  0.00           C  
ATOM   1254  C   GLU A 166     -29.507 282.544 -68.057  1.00  0.00           C  
ATOM   1255  O   GLU A 166     -30.384 282.209 -68.856  1.00  0.00           O  
ATOM   1256  CB  GLU A 166     -27.611 284.224 -68.441  1.00  0.00           C  
ATOM   1257  CG  GLU A 166     -26.092 284.441 -68.618  1.00  0.00           C  
ATOM   1258  CD  GLU A 166     -25.232 283.685 -67.598  1.00  0.00           C  
ATOM   1259  OE1 GLU A 166     -25.634 283.619 -66.415  1.00  0.00           O  
ATOM   1260  OE2 GLU A 166     -24.190 283.141 -68.024  1.00  0.00           O  
ATOM   1261  N   GLN A 167     -29.706 282.704 -66.738  1.00  0.00           N  
ATOM   1262  CA  GLN A 167     -30.924 282.343 -66.010  1.00  0.00           C  
ATOM   1263  C   GLN A 167     -32.197 283.037 -66.530  1.00  0.00           C  
ATOM   1264  O   GLN A 167     -32.182 284.245 -66.767  1.00  0.00           O  
ATOM   1265  CB  GLN A 167     -30.702 282.644 -64.515  1.00  0.00           C  
ATOM   1266  CG  GLN A 167     -31.767 282.021 -63.593  1.00  0.00           C  
ATOM   1267  CD  GLN A 167     -31.275 281.895 -62.152  1.00  0.00           C  
ATOM   1268  OE1 GLN A 167     -30.672 282.818 -61.608  1.00  0.00           O  
ATOM   1269  NE2 GLN A 167     -31.535 280.744 -61.528  1.00  0.00           N  
ATOM   1270  N   ASP A 168     -33.272 282.245 -66.661  1.00  0.00           N  
ATOM   1271  CA  ASP A 168     -34.613 282.679 -67.050  1.00  0.00           C  
ATOM   1272  C   ASP A 168     -35.220 283.573 -65.951  1.00  0.00           C  
ATOM   1273  O   ASP A 168     -35.198 283.197 -64.779  1.00  0.00           O  
ATOM   1274  CB  ASP A 168     -35.510 281.456 -67.343  1.00  0.00           C  
ATOM   1275  CG  ASP A 168     -36.862 281.819 -67.957  1.00  0.00           C  
ATOM   1276  OD1 ASP A 168     -36.880 282.085 -69.178  1.00  0.00           O  
ATOM   1277  OD2 ASP A 168     -37.850 281.823 -67.191  1.00  0.00           O  
ATOM   1278  N   SER A 169     -35.746 284.738 -66.358  1.00  0.00           N  
ATOM   1279  CA  SER A 169     -36.296 285.756 -65.459  1.00  0.00           C  
ATOM   1280  C   SER A 169     -37.640 285.359 -64.809  1.00  0.00           C  
ATOM   1281  O   SER A 169     -37.940 285.845 -63.719  1.00  0.00           O  
ATOM   1282  CB  SER A 169     -36.397 287.083 -66.245  1.00  0.00           C  
ATOM   1283  OG  SER A 169     -36.795 288.168 -65.431  1.00  0.00           O  
ATOM   1284  N   LYS A 170     -38.417 284.490 -65.479  1.00  0.00           N  
ATOM   1285  CA  LYS A 170     -39.748 284.068 -65.049  1.00  0.00           C  
ATOM   1286  C   LYS A 170     -39.696 282.845 -64.114  1.00  0.00           C  
ATOM   1287  O   LYS A 170     -40.280 282.896 -63.032  1.00  0.00           O  
ATOM   1288  CB  LYS A 170     -40.609 283.826 -66.312  1.00  0.00           C  
ATOM   1289  CG  LYS A 170     -42.038 283.318 -66.053  1.00  0.00           C  
ATOM   1290  CD  LYS A 170     -42.805 283.041 -67.358  1.00  0.00           C  
ATOM   1291  CE  LYS A 170     -44.079 282.212 -67.149  1.00  0.00           C  
ATOM   1292  NZ  LYS A 170     -43.766 280.802 -66.848  1.00  0.00           N  
ATOM   1293  N   ASP A 171     -39.037 281.769 -64.574  1.00  0.00           N  
ATOM   1294  CA  ASP A 171     -39.082 280.430 -63.970  1.00  0.00           C  
ATOM   1295  C   ASP A 171     -37.794 280.027 -63.234  1.00  0.00           C  
ATOM   1296  O   ASP A 171     -37.814 278.984 -62.582  1.00  0.00           O  
ATOM   1297  CB  ASP A 171     -39.466 279.349 -65.014  1.00  0.00           C  
ATOM   1298  CG  ASP A 171     -40.804 279.614 -65.712  1.00  0.00           C  
ATOM   1299  OD1 ASP A 171     -41.780 279.905 -64.985  1.00  0.00           O  
ATOM   1300  OD2 ASP A 171     -40.868 279.440 -66.948  1.00  0.00           O  
ATOM   1301  N   SER A 172     -36.713 280.824 -63.335  1.00  0.00           N  
ATOM   1302  CA  SER A 172     -35.387 280.594 -62.727  1.00  0.00           C  
ATOM   1303  C   SER A 172     -34.607 279.404 -63.332  1.00  0.00           C  
ATOM   1304  O   SER A 172     -33.583 279.001 -62.779  1.00  0.00           O  
ATOM   1305  CB  SER A 172     -35.480 280.512 -61.183  1.00  0.00           C  
ATOM   1306  OG  SER A 172     -35.953 281.735 -60.660  1.00  0.00           O  
ATOM   1307  N   THR A 173     -35.097 278.866 -64.460  1.00  0.00           N  
ATOM   1308  CA  THR A 173     -34.536 277.734 -65.192  1.00  0.00           C  
ATOM   1309  C   THR A 173     -33.489 278.187 -66.236  1.00  0.00           C  
ATOM   1310  O   THR A 173     -33.169 279.371 -66.335  1.00  0.00           O  
ATOM   1311  CB  THR A 173     -35.683 276.968 -65.910  1.00  0.00           C  
ATOM   1312  OG1 THR A 173     -36.340 277.781 -66.867  1.00  0.00           O  
ATOM   1313  CG2 THR A 173     -36.713 276.368 -64.945  1.00  0.00           C  
ATOM   1314  N   TYR A 174     -32.933 277.200 -66.952  1.00  0.00           N  
ATOM   1315  CA  TYR A 174     -31.858 277.331 -67.928  1.00  0.00           C  
ATOM   1316  C   TYR A 174     -32.164 276.514 -69.190  1.00  0.00           C  
ATOM   1317  O   TYR A 174     -33.004 275.613 -69.162  1.00  0.00           O  
ATOM   1318  CB  TYR A 174     -30.555 276.840 -67.269  1.00  0.00           C  
ATOM   1319  CG  TYR A 174     -29.889 277.877 -66.389  1.00  0.00           C  
ATOM   1320  CD1 TYR A 174     -28.972 278.771 -66.972  1.00  0.00           C  
ATOM   1321  CE1 TYR A 174     -28.283 279.696 -66.171  1.00  0.00           C  
ATOM   1322  CZ  TYR A 174     -28.524 279.747 -64.787  1.00  0.00           C  
ATOM   1323  OH  TYR A 174     -27.816 280.626 -64.024  1.00  0.00           O  
ATOM   1324  CD2 TYR A 174     -30.153 277.943 -65.005  1.00  0.00           C  
ATOM   1325  CE2 TYR A 174     -29.471 278.879 -64.203  1.00  0.00           C  
ATOM   1326  N   SER A 175     -31.441 276.857 -70.268  1.00  0.00           N  
ATOM   1327  CA  SER A 175     -31.524 276.221 -71.581  1.00  0.00           C  
ATOM   1328  C   SER A 175     -30.102 275.984 -72.122  1.00  0.00           C  
ATOM   1329  O   SER A 175     -29.207 276.786 -71.857  1.00  0.00           O  
ATOM   1330  CB  SER A 175     -32.332 277.130 -72.529  1.00  0.00           C  
ATOM   1331  OG  SER A 175     -33.682 277.204 -72.124  1.00  0.00           O  
ATOM   1332  N   LEU A 176     -29.933 274.903 -72.903  1.00  0.00           N  
ATOM   1333  CA  LEU A 176     -28.688 274.525 -73.581  1.00  0.00           C  
ATOM   1334  C   LEU A 176     -28.994 274.191 -75.046  1.00  0.00           C  
ATOM   1335  O   LEU A 176     -29.998 273.542 -75.328  1.00  0.00           O  
ATOM   1336  CB  LEU A 176     -28.041 273.328 -72.832  1.00  0.00           C  
ATOM   1337  CG  LEU A 176     -26.758 272.717 -73.451  1.00  0.00           C  
ATOM   1338  CD1 LEU A 176     -25.569 273.695 -73.438  1.00  0.00           C  
ATOM   1339  CD2 LEU A 176     -26.385 271.387 -72.778  1.00  0.00           C  
ATOM   1340  N   SER A 177     -28.094 274.609 -75.946  1.00  0.00           N  
ATOM   1341  CA  SER A 177     -28.069 274.191 -77.344  1.00  0.00           C  
ATOM   1342  C   SER A 177     -26.933 273.176 -77.538  1.00  0.00           C  
ATOM   1343  O   SER A 177     -25.906 273.270 -76.865  1.00  0.00           O  
ATOM   1344  CB  SER A 177     -27.878 275.439 -78.231  1.00  0.00           C  
ATOM   1345  OG  SER A 177     -27.855 275.121 -79.612  1.00  0.00           O  
ATOM   1346  N   SER A 178     -27.134 272.247 -78.478  1.00  0.00           N  
ATOM   1347  CA  SER A 178     -26.150 271.267 -78.921  1.00  0.00           C  
ATOM   1348  C   SER A 178     -26.369 271.073 -80.423  1.00  0.00           C  
ATOM   1349  O   SER A 178     -27.482 270.744 -80.819  1.00  0.00           O  
ATOM   1350  CB  SER A 178     -26.326 269.964 -78.114  1.00  0.00           C  
ATOM   1351  OG  SER A 178     -25.461 268.943 -78.571  1.00  0.00           O  
ATOM   1352  N   THR A 179     -25.329 271.312 -81.232  1.00  0.00           N  
ATOM   1353  CA  THR A 179     -25.446 271.320 -82.688  1.00  0.00           C  
ATOM   1354  C   THR A 179     -24.297 270.520 -83.310  1.00  0.00           C  
ATOM   1355  O   THR A 179     -23.153 270.975 -83.277  1.00  0.00           O  
ATOM   1356  CB  THR A 179     -25.411 272.768 -83.255  1.00  0.00           C  
ATOM   1357  OG1 THR A 179     -26.460 273.526 -82.682  1.00  0.00           O  
ATOM   1358  CG2 THR A 179     -25.541 272.865 -84.786  1.00  0.00           C  
ATOM   1359  N   LEU A 180     -24.635 269.365 -83.907  1.00  0.00           N  
ATOM   1360  CA  LEU A 180     -23.745 268.584 -84.763  1.00  0.00           C  
ATOM   1361  C   LEU A 180     -23.582 269.312 -86.109  1.00  0.00           C  
ATOM   1362  O   LEU A 180     -24.396 269.117 -87.013  1.00  0.00           O  
ATOM   1363  CB  LEU A 180     -24.303 267.145 -84.886  1.00  0.00           C  
ATOM   1364  CG  LEU A 180     -23.472 266.175 -85.757  1.00  0.00           C  
ATOM   1365  CD1 LEU A 180     -22.021 266.057 -85.258  1.00  0.00           C  
ATOM   1366  CD2 LEU A 180     -24.141 264.790 -85.865  1.00  0.00           C  
ATOM   1367  N   THR A 181     -22.565 270.186 -86.173  1.00  0.00           N  
ATOM   1368  CA  THR A 181     -22.280 271.049 -87.314  1.00  0.00           C  
ATOM   1369  C   THR A 181     -21.294 270.365 -88.275  1.00  0.00           C  
ATOM   1370  O   THR A 181     -20.182 270.016 -87.877  1.00  0.00           O  
ATOM   1371  CB  THR A 181     -21.810 272.463 -86.876  1.00  0.00           C  
ATOM   1372  OG1 THR A 181     -21.577 273.275 -88.013  1.00  0.00           O  
ATOM   1373  CG2 THR A 181     -20.557 272.510 -85.985  1.00  0.00           C  
ATOM   1374  N   LEU A 182     -21.774 270.123 -89.505  1.00  0.00           N  
ATOM   1375  CA  LEU A 182     -21.121 269.285 -90.506  1.00  0.00           C  
ATOM   1376  C   LEU A 182     -20.969 270.037 -91.836  1.00  0.00           C  
ATOM   1377  O   LEU A 182     -21.593 271.078 -92.045  1.00  0.00           O  
ATOM   1378  CB  LEU A 182     -21.993 268.029 -90.772  1.00  0.00           C  
ATOM   1379  CG  LEU A 182     -22.494 267.234 -89.549  1.00  0.00           C  
ATOM   1380  CD1 LEU A 182     -23.445 266.097 -89.987  1.00  0.00           C  
ATOM   1381  CD2 LEU A 182     -21.334 266.732 -88.675  1.00  0.00           C  
ATOM   1382  N   SER A 183     -20.221 269.404 -92.754  1.00  0.00           N  
ATOM   1383  CA  SER A 183     -20.389 269.567 -94.197  1.00  0.00           C  
ATOM   1384  C   SER A 183     -21.611 268.744 -94.661  1.00  0.00           C  
ATOM   1385  O   SER A 183     -21.924 267.720 -94.049  1.00  0.00           O  
ATOM   1386  CB  SER A 183     -19.090 269.104 -94.891  1.00  0.00           C  
ATOM   1387  OG  SER A 183     -19.169 269.194 -96.301  1.00  0.00           O  
ATOM   1388  N   LYS A 184     -22.250 269.172 -95.762  1.00  0.00           N  
ATOM   1389  CA  LYS A 184     -23.363 268.457 -96.396  1.00  0.00           C  
ATOM   1390  C   LYS A 184     -22.991 267.045 -96.897  1.00  0.00           C  
ATOM   1391  O   LYS A 184     -23.855 266.170 -96.902  1.00  0.00           O  
ATOM   1392  CB  LYS A 184     -23.985 269.351 -97.491  1.00  0.00           C  
ATOM   1393  CG  LYS A 184     -25.243 268.776 -98.166  1.00  0.00           C  
ATOM   1394  CD  LYS A 184     -24.996 268.040 -99.491  1.00  0.00           C  
ATOM   1395  CE  LYS A 184     -26.287 267.395-100.003  1.00  0.00           C  
ATOM   1396  NZ  LYS A 184     -26.066 266.603-101.223  1.00  0.00           N  
ATOM   1397  N   ALA A 185     -21.711 266.835 -97.253  1.00  0.00           N  
ATOM   1398  CA  ALA A 185     -21.145 265.539 -97.635  1.00  0.00           C  
ATOM   1399  C   ALA A 185     -21.178 264.480 -96.515  1.00  0.00           C  
ATOM   1400  O   ALA A 185     -21.287 263.295 -96.827  1.00  0.00           O  
ATOM   1401  CB  ALA A 185     -19.707 265.756 -98.127  1.00  0.00           C  
ATOM   1402  N   ASP A 186     -21.112 264.923 -95.245  1.00  0.00           N  
ATOM   1403  CA  ASP A 186     -21.209 264.075 -94.054  1.00  0.00           C  
ATOM   1404  C   ASP A 186     -22.675 263.705 -93.743  1.00  0.00           C  
ATOM   1405  O   ASP A 186     -22.922 262.616 -93.228  1.00  0.00           O  
ATOM   1406  CB  ASP A 186     -20.569 264.774 -92.831  1.00  0.00           C  
ATOM   1407  CG  ASP A 186     -20.102 263.827 -91.720  1.00  0.00           C  
ATOM   1408  OD1 ASP A 186     -20.412 264.123 -90.547  1.00  0.00           O  
ATOM   1409  OD2 ASP A 186     -19.358 262.878 -92.053  1.00  0.00           O  
ATOM   1410  N   TYR A 187     -23.613 264.616 -94.060  1.00  0.00           N  
ATOM   1411  CA  TYR A 187     -25.045 264.480 -93.782  1.00  0.00           C  
ATOM   1412  C   TYR A 187     -25.775 263.457 -94.681  1.00  0.00           C  
ATOM   1413  O   TYR A 187     -26.830 262.961 -94.282  1.00  0.00           O  
ATOM   1414  CB  TYR A 187     -25.685 265.879 -93.820  1.00  0.00           C  
ATOM   1415  CG  TYR A 187     -27.162 265.943 -93.468  1.00  0.00           C  
ATOM   1416  CD1 TYR A 187     -27.582 265.713 -92.140  1.00  0.00           C  
ATOM   1417  CE1 TYR A 187     -28.955 265.729 -91.820  1.00  0.00           C  
ATOM   1418  CZ  TYR A 187     -29.908 265.992 -92.823  1.00  0.00           C  
ATOM   1419  OH  TYR A 187     -31.239 265.987 -92.519  1.00  0.00           O  
ATOM   1420  CD2 TYR A 187     -28.119 266.215 -94.466  1.00  0.00           C  
ATOM   1421  CE2 TYR A 187     -29.489 266.256 -94.141  1.00  0.00           C  
ATOM   1422  N   GLU A 188     -25.195 263.127 -95.845  1.00  0.00           N  
ATOM   1423  CA  GLU A 188     -25.727 262.119 -96.766  1.00  0.00           C  
ATOM   1424  C   GLU A 188     -25.257 260.684 -96.445  1.00  0.00           C  
ATOM   1425  O   GLU A 188     -25.824 259.749 -97.010  1.00  0.00           O  
ATOM   1426  CB  GLU A 188     -25.367 262.517 -98.216  1.00  0.00           C  
ATOM   1427  CG  GLU A 188     -25.963 263.864 -98.687  1.00  0.00           C  
ATOM   1428  CD  GLU A 188     -27.494 263.894 -98.705  1.00  0.00           C  
ATOM   1429  OE1 GLU A 188     -28.066 264.672 -97.911  1.00  0.00           O  
ATOM   1430  OE2 GLU A 188     -28.070 263.155 -99.533  1.00  0.00           O  
ATOM   1431  N   LYS A 189     -24.261 260.518 -95.552  1.00  0.00           N  
ATOM   1432  CA  LYS A 189     -23.699 259.216 -95.157  1.00  0.00           C  
ATOM   1433  C   LYS A 189     -24.659 258.339 -94.334  1.00  0.00           C  
ATOM   1434  O   LYS A 189     -24.559 257.115 -94.418  1.00  0.00           O  
ATOM   1435  CB  LYS A 189     -22.406 259.422 -94.347  1.00  0.00           C  
ATOM   1436  CG  LYS A 189     -21.252 260.064 -95.130  1.00  0.00           C  
ATOM   1437  CD  LYS A 189     -20.030 260.286 -94.229  1.00  0.00           C  
ATOM   1438  CE  LYS A 189     -18.868 260.990 -94.938  1.00  0.00           C  
ATOM   1439  NZ  LYS A 189     -17.834 261.393 -93.970  1.00  0.00           N  
ATOM   1440  N   HIS A 190     -25.542 258.975 -93.549  1.00  0.00           N  
ATOM   1441  CA  HIS A 190     -26.495 258.319 -92.652  1.00  0.00           C  
ATOM   1442  C   HIS A 190     -27.905 258.858 -92.922  1.00  0.00           C  
ATOM   1443  O   HIS A 190     -28.065 259.931 -93.512  1.00  0.00           O  
ATOM   1444  CB  HIS A 190     -26.100 258.543 -91.168  1.00  0.00           C  
ATOM   1445  CG  HIS A 190     -24.618 258.597 -90.875  1.00  0.00           C  
ATOM   1446  ND1 HIS A 190     -23.920 259.791 -90.798  1.00  0.00           N  
ATOM   1447  CD2 HIS A 190     -23.691 257.610 -90.627  1.00  0.00           C  
ATOM   1448  CE1 HIS A 190     -22.648 259.488 -90.531  1.00  0.00           C  
ATOM   1449  NE2 HIS A 190     -22.434 258.183 -90.418  1.00  0.00           N  
ATOM   1450  N   LYS A 191     -28.902 258.099 -92.449  1.00  0.00           N  
ATOM   1451  CA  LYS A 191     -30.306 258.486 -92.444  1.00  0.00           C  
ATOM   1452  C   LYS A 191     -30.687 259.022 -91.054  1.00  0.00           C  
ATOM   1453  O   LYS A 191     -31.216 260.129 -90.969  1.00  0.00           O  
ATOM   1454  CB  LYS A 191     -31.174 257.288 -92.876  1.00  0.00           C  
ATOM   1455  CG  LYS A 191     -32.646 257.660 -93.131  1.00  0.00           C  
ATOM   1456  CD  LYS A 191     -33.543 256.466 -93.512  1.00  0.00           C  
ATOM   1457  CE  LYS A 191     -33.133 255.713 -94.791  1.00  0.00           C  
ATOM   1458  NZ  LYS A 191     -33.107 256.591 -95.974  1.00  0.00           N  
ATOM   1459  N   VAL A 192     -30.397 258.244 -89.995  1.00  0.00           N  
ATOM   1460  CA  VAL A 192     -30.654 258.624 -88.605  1.00  0.00           C  
ATOM   1461  C   VAL A 192     -29.675 259.709 -88.133  1.00  0.00           C  
ATOM   1462  O   VAL A 192     -28.465 259.570 -88.322  1.00  0.00           O  
ATOM   1463  CB  VAL A 192     -30.543 257.410 -87.634  1.00  0.00           C  
ATOM   1464  CG1 VAL A 192     -30.568 257.759 -86.127  1.00  0.00           C  
ATOM   1465  CG2 VAL A 192     -31.643 256.377 -87.925  1.00  0.00           C  
ATOM   1466  N   TYR A 193     -30.241 260.729 -87.473  1.00  0.00           N  
ATOM   1467  CA  TYR A 193     -29.527 261.719 -86.678  1.00  0.00           C  
ATOM   1468  C   TYR A 193     -30.356 261.929 -85.411  1.00  0.00           C  
ATOM   1469  O   TYR A 193     -31.503 262.370 -85.499  1.00  0.00           O  
ATOM   1470  CB  TYR A 193     -29.323 263.025 -87.470  1.00  0.00           C  
ATOM   1471  CG  TYR A 193     -28.406 262.871 -88.668  1.00  0.00           C  
ATOM   1472  CD1 TYR A 193     -27.008 262.912 -88.488  1.00  0.00           C  
ATOM   1473  CE1 TYR A 193     -26.151 262.611 -89.561  1.00  0.00           C  
ATOM   1474  CZ  TYR A 193     -26.691 262.278 -90.817  1.00  0.00           C  
ATOM   1475  OH  TYR A 193     -25.863 261.905 -91.830  1.00  0.00           O  
ATOM   1476  CD2 TYR A 193     -28.943 262.604 -89.944  1.00  0.00           C  
ATOM   1477  CE2 TYR A 193     -28.085 262.306 -91.019  1.00  0.00           C  
ATOM   1478  N   ALA A 194     -29.762 261.559 -84.268  1.00  0.00           N  
ATOM   1479  CA  ALA A 194     -30.407 261.537 -82.960  1.00  0.00           C  
ATOM   1480  C   ALA A 194     -29.564 262.299 -81.937  1.00  0.00           C  
ATOM   1481  O   ALA A 194     -28.336 262.272 -82.011  1.00  0.00           O  
ATOM   1482  CB  ALA A 194     -30.585 260.076 -82.529  1.00  0.00           C  
ATOM   1483  N   CYS A 195     -30.261 262.931 -80.985  1.00  0.00           N  
ATOM   1484  CA  CYS A 195     -29.696 263.670 -79.863  1.00  0.00           C  
ATOM   1485  C   CYS A 195     -30.269 263.085 -78.571  1.00  0.00           C  
ATOM   1486  O   CYS A 195     -31.478 262.865 -78.488  1.00  0.00           O  
ATOM   1487  SG  CYS A 195     -29.503 266.245 -78.669  1.00  0.00           S  
ATOM   1488  CB  CYS A 195     -30.077 265.152 -80.001  1.00  0.00           C  
ATOM   1489  N   GLU A 196     -29.393 262.881 -77.580  1.00  0.00           N  
ATOM   1490  CA  GLU A 196     -29.747 262.334 -76.277  1.00  0.00           C  
ATOM   1491  C   GLU A 196     -28.967 263.066 -75.184  1.00  0.00           C  
ATOM   1492  O   GLU A 196     -27.829 263.471 -75.416  1.00  0.00           O  
ATOM   1493  CB  GLU A 196     -29.530 260.807 -76.310  1.00  0.00           C  
ATOM   1494  CG  GLU A 196     -29.693 260.071 -74.967  1.00  0.00           C  
ATOM   1495  CD  GLU A 196     -29.660 258.562 -75.184  1.00  0.00           C  
ATOM   1496  OE1 GLU A 196     -30.622 258.055 -75.803  1.00  0.00           O  
ATOM   1497  OE2 GLU A 196     -28.661 257.935 -74.771  1.00  0.00           O  
ATOM   1498  N   VAL A 197     -29.611 263.242 -74.020  1.00  0.00           N  
ATOM   1499  CA  VAL A 197     -29.067 263.957 -72.873  1.00  0.00           C  
ATOM   1500  C   VAL A 197     -29.397 263.216 -71.567  1.00  0.00           C  
ATOM   1501  O   VAL A 197     -30.381 262.476 -71.499  1.00  0.00           O  
ATOM   1502  CB  VAL A 197     -29.614 265.417 -72.785  1.00  0.00           C  
ATOM   1503  CG1 VAL A 197     -29.313 266.216 -74.063  1.00  0.00           C  
ATOM   1504  CG2 VAL A 197     -31.101 265.563 -72.402  1.00  0.00           C  
ATOM   1505  N   THR A 198     -28.560 263.465 -70.551  1.00  0.00           N  
ATOM   1506  CA  THR A 198     -28.758 263.031 -69.170  1.00  0.00           C  
ATOM   1507  C   THR A 198     -28.519 264.241 -68.245  1.00  0.00           C  
ATOM   1508  O   THR A 198     -27.788 265.168 -68.603  1.00  0.00           O  
ATOM   1509  CB  THR A 198     -27.797 261.878 -68.775  1.00  0.00           C  
ATOM   1510  OG1 THR A 198     -26.437 262.273 -68.751  1.00  0.00           O  
ATOM   1511  CG2 THR A 198     -27.951 260.624 -69.652  1.00  0.00           C  
ATOM   1512  N   HIS A 199     -29.204 264.223 -67.093  1.00  0.00           N  
ATOM   1513  CA  HIS A 199     -29.381 265.389 -66.232  1.00  0.00           C  
ATOM   1514  C   HIS A 199     -29.514 264.992 -64.755  1.00  0.00           C  
ATOM   1515  O   HIS A 199     -29.570 263.810 -64.422  1.00  0.00           O  
ATOM   1516  CB  HIS A 199     -30.631 266.151 -66.731  1.00  0.00           C  
ATOM   1517  CG  HIS A 199     -30.600 267.621 -66.421  1.00  0.00           C  
ATOM   1518  CD2 HIS A 199     -29.867 268.604 -67.046  1.00  0.00           C  
ATOM   1519  ND1 HIS A 199     -31.327 268.189 -65.370  1.00  0.00           N  
ATOM   1520  NE2 HIS A 199     -30.119 269.770 -66.353  1.00  0.00           N  
ATOM   1521  CE1 HIS A 199     -30.981 269.468 -65.384  1.00  0.00           C  
ATOM   1522  N   GLN A 200     -29.587 266.016 -63.893  1.00  0.00           N  
ATOM   1523  CA  GLN A 200     -29.904 265.904 -62.471  1.00  0.00           C  
ATOM   1524  C   GLN A 200     -31.378 265.523 -62.237  1.00  0.00           C  
ATOM   1525  O   GLN A 200     -31.656 264.776 -61.299  1.00  0.00           O  
ATOM   1526  CB  GLN A 200     -29.577 267.230 -61.747  1.00  0.00           C  
ATOM   1527  CG  GLN A 200     -28.078 267.618 -61.706  1.00  0.00           C  
ATOM   1528  CD  GLN A 200     -27.522 268.228 -63.000  1.00  0.00           C  
ATOM   1529  NE2 GLN A 200     -26.202 268.173 -63.180  1.00  0.00           N  
ATOM   1530  OE1 GLN A 200     -28.263 268.765 -63.819  1.00  0.00           O  
ATOM   1531  N   GLY A 201     -32.289 266.035 -63.086  1.00  0.00           N  
ATOM   1532  CA  GLY A 201     -33.727 265.783 -62.995  1.00  0.00           C  
ATOM   1533  C   GLY A 201     -34.111 264.444 -63.632  1.00  0.00           C  
ATOM   1534  O   GLY A 201     -35.030 263.791 -63.139  1.00  0.00           O  
ATOM   1535  N   LEU A 202     -33.402 264.029 -64.693  1.00  0.00           N  
ATOM   1536  CA  LEU A 202     -33.569 262.742 -65.360  1.00  0.00           C  
ATOM   1537  C   LEU A 202     -32.187 262.265 -65.809  1.00  0.00           C  
ATOM   1538  O   LEU A 202     -31.744 262.605 -66.908  1.00  0.00           O  
ATOM   1539  CB  LEU A 202     -34.566 262.853 -66.545  1.00  0.00           C  
ATOM   1540  CG  LEU A 202     -36.061 262.806 -66.154  1.00  0.00           C  
ATOM   1541  CD1 LEU A 202     -36.970 263.107 -67.361  1.00  0.00           C  
ATOM   1542  CD2 LEU A 202     -36.455 261.483 -65.463  1.00  0.00           C  
ATOM   1543  N   SER A 203     -31.531 261.475 -64.940  1.00  0.00           N  
ATOM   1544  CA  SER A 203     -30.282 260.765 -65.236  1.00  0.00           C  
ATOM   1545  C   SER A 203     -30.501 259.607 -66.234  1.00  0.00           C  
ATOM   1546  O   SER A 203     -29.586 259.276 -66.988  1.00  0.00           O  
ATOM   1547  CB  SER A 203     -29.655 260.298 -63.906  1.00  0.00           C  
ATOM   1548  OG  SER A 203     -28.394 259.687 -64.096  1.00  0.00           O  
ATOM   1549  N   SER A 204     -31.735 259.069 -66.261  1.00  0.00           N  
ATOM   1550  CA  SER A 204     -32.262 258.192 -67.301  1.00  0.00           C  
ATOM   1551  C   SER A 204     -32.367 258.967 -68.642  1.00  0.00           C  
ATOM   1552  O   SER A 204     -32.880 260.087 -68.610  1.00  0.00           O  
ATOM   1553  CB  SER A 204     -33.652 257.717 -66.830  1.00  0.00           C  
ATOM   1554  OG  SER A 204     -34.220 256.798 -67.741  1.00  0.00           O  
ATOM   1555  N   PRO A 205     -31.873 258.388 -69.765  1.00  0.00           N  
ATOM   1556  CA  PRO A 205     -31.917 258.982 -71.121  1.00  0.00           C  
ATOM   1557  C   PRO A 205     -33.198 259.728 -71.544  1.00  0.00           C  
ATOM   1558  O   PRO A 205     -34.277 259.137 -71.588  1.00  0.00           O  
ATOM   1559  CD  PRO A 205     -31.194 257.087 -69.811  1.00  0.00           C  
ATOM   1560  CB  PRO A 205     -31.658 257.775 -72.032  1.00  0.00           C  
ATOM   1561  CG  PRO A 205     -30.683 256.933 -71.238  1.00  0.00           C  
ATOM   1562  N   VAL A 206     -33.019 261.017 -71.860  1.00  0.00           N  
ATOM   1563  CA  VAL A 206     -34.016 261.914 -72.439  1.00  0.00           C  
ATOM   1564  C   VAL A 206     -33.554 262.198 -73.880  1.00  0.00           C  
ATOM   1565  O   VAL A 206     -32.437 262.680 -74.055  1.00  0.00           O  
ATOM   1566  CB  VAL A 206     -34.066 263.243 -71.631  1.00  0.00           C  
ATOM   1567  CG1 VAL A 206     -34.861 264.381 -72.296  1.00  0.00           C  
ATOM   1568  CG2 VAL A 206     -34.592 263.008 -70.206  1.00  0.00           C  
ATOM   1569  N   THR A 207     -34.378 261.848 -74.882  1.00  0.00           N  
ATOM   1570  CA  THR A 207     -33.913 261.721 -76.268  1.00  0.00           C  
ATOM   1571  C   THR A 207     -34.997 262.053 -77.314  1.00  0.00           C  
ATOM   1572  O   THR A 207     -36.187 261.858 -77.061  1.00  0.00           O  
ATOM   1573  CB  THR A 207     -33.345 260.287 -76.510  1.00  0.00           C  
ATOM   1574  OG1 THR A 207     -32.852 260.105 -77.824  1.00  0.00           O  
ATOM   1575  CG2 THR A 207     -34.345 259.142 -76.257  1.00  0.00           C  
ATOM   1576  N   LYS A 208     -34.529 262.532 -78.478  1.00  0.00           N  
ATOM   1577  CA  LYS A 208     -35.290 262.736 -79.711  1.00  0.00           C  
ATOM   1578  C   LYS A 208     -34.448 262.262 -80.906  1.00  0.00           C  
ATOM   1579  O   LYS A 208     -33.219 262.254 -80.839  1.00  0.00           O  
ATOM   1580  CB  LYS A 208     -35.660 264.226 -79.878  1.00  0.00           C  
ATOM   1581  CG  LYS A 208     -36.716 264.759 -78.899  1.00  0.00           C  
ATOM   1582  CD  LYS A 208     -38.128 264.188 -79.108  1.00  0.00           C  
ATOM   1583  CE  LYS A 208     -39.155 264.829 -78.164  1.00  0.00           C  
ATOM   1584  NZ  LYS A 208     -40.507 264.287 -78.389  1.00  0.00           N  
ATOM   1585  N   SER A 209     -35.136 261.893 -81.998  1.00  0.00           N  
ATOM   1586  CA  SER A 209     -34.518 261.396 -83.225  1.00  0.00           C  
ATOM   1587  C   SER A 209     -35.403 261.713 -84.437  1.00  0.00           C  
ATOM   1588  O   SER A 209     -36.622 261.825 -84.297  1.00  0.00           O  
ATOM   1589  CB  SER A 209     -34.246 259.879 -83.070  1.00  0.00           C  
ATOM   1590  OG  SER A 209     -33.640 259.315 -84.218  1.00  0.00           O  
ATOM   1591  N   PHE A 210     -34.760 261.809 -85.609  1.00  0.00           N  
ATOM   1592  CA  PHE A 210     -35.418 261.856 -86.910  1.00  0.00           C  
ATOM   1593  C   PHE A 210     -34.601 261.013 -87.901  1.00  0.00           C  
ATOM   1594  O   PHE A 210     -33.378 260.915 -87.779  1.00  0.00           O  
ATOM   1595  CB  PHE A 210     -35.598 263.328 -87.367  1.00  0.00           C  
ATOM   1596  CG  PHE A 210     -34.361 264.064 -87.861  1.00  0.00           C  
ATOM   1597  CD1 PHE A 210     -33.940 263.938 -89.202  1.00  0.00           C  
ATOM   1598  CE1 PHE A 210     -32.744 264.505 -89.615  1.00  0.00           C  
ATOM   1599  CZ  PHE A 210     -31.965 265.220 -88.715  1.00  0.00           C  
ATOM   1600  CD2 PHE A 210     -33.530 264.746 -86.947  1.00  0.00           C  
ATOM   1601  CE2 PHE A 210     -32.355 265.338 -87.385  1.00  0.00           C  
ATOM   1602  N   ASN A 211     -35.315 260.471 -88.898  1.00  0.00           N  
ATOM   1603  CA  ASN A 211     -34.751 259.854 -90.097  1.00  0.00           C  
ATOM   1604  C   ASN A 211     -34.872 260.866 -91.239  1.00  0.00           C  
ATOM   1605  O   ASN A 211     -35.948 261.426 -91.455  1.00  0.00           O  
ATOM   1606  CB  ASN A 211     -35.533 258.563 -90.420  1.00  0.00           C  
ATOM   1607  CG  ASN A 211     -35.073 257.372 -89.579  1.00  0.00           C  
ATOM   1608  ND2 ASN A 211     -35.657 257.190 -88.394  1.00  0.00           N  
ATOM   1609  OD1 ASN A 211     -34.198 256.622 -90.003  1.00  0.00           O  
ATOM   1610  N   ARG A 212     -33.760 261.048 -91.964  1.00  0.00           N  
ATOM   1611  CA  ARG A 212     -33.646 261.888 -93.157  1.00  0.00           C  
ATOM   1612  C   ARG A 212     -34.504 261.379 -94.335  1.00  0.00           C  
ATOM   1613  O   ARG A 212     -34.913 262.195 -95.157  1.00  0.00           O  
ATOM   1614  CB  ARG A 212     -32.146 262.019 -93.506  1.00  0.00           C  
ATOM   1615  CG  ARG A 212     -31.813 262.906 -94.719  1.00  0.00           C  
ATOM   1616  CD  ARG A 212     -30.305 263.071 -94.965  1.00  0.00           C  
ATOM   1617  NE  ARG A 212     -29.661 261.851 -95.468  1.00  0.00           N  
ATOM   1618  CZ  ARG A 212     -29.682 261.436 -96.745  1.00  0.00           C  
ATOM   1619  NH1 ARG A 212     -30.370 262.102 -97.683  1.00  0.00           N  
ATOM   1620  NH2 ARG A 212     -28.994 260.341 -97.090  1.00  0.00           N  
ATOM   1621  N   GLY A 213     -34.793 260.065 -94.379  1.00  0.00           N  
ATOM   1622  CA  GLY A 213     -35.647 259.422 -95.380  1.00  0.00           C  
ATOM   1623  C   GLY A 213     -35.060 259.578 -96.790  1.00  0.00           C  
ATOM   1624  O   GLY A 213     -33.849 259.457 -96.979  1.00  0.00           O  
ATOM   1625  N   GLU A 214     -35.944 259.843 -97.762  1.00  0.00           N  
ATOM   1626  CA  GLU A 214     -35.602 260.184 -99.145  1.00  0.00           C  
ATOM   1627  C   GLU A 214     -35.519 261.708 -99.379  1.00  0.00           C  
ATOM   1628  O   GLU A 214     -35.328 262.118-100.525  1.00  0.00           O  
ATOM   1629  CB  GLU A 214     -36.604 259.501-100.100  1.00  0.00           C  
ATOM   1630  CG  GLU A 214     -36.526 257.963-100.046  1.00  0.00           C  
ATOM   1631  CD  GLU A 214     -37.488 257.310-101.034  1.00  0.00           C  
ATOM   1632  OE1 GLU A 214     -37.007 256.905-102.115  1.00  0.00           O  
ATOM   1633  OE2 GLU A 214     -38.687 257.228-100.689  1.00  0.00           O  
ATOM   1634  N   CYS A 215     -35.621 262.521 -98.308  1.00  0.00           N  
ATOM   1635  CA  CYS A 215     -35.378 263.966 -98.322  1.00  0.00           C  
ATOM   1636  C   CYS A 215     -33.859 264.224 -98.369  1.00  0.00           C  
ATOM   1637  O   CYS A 215     -33.214 264.320 -97.324  1.00  0.00           O  
ATOM   1638  CB  CYS A 215     -36.100 264.620 -97.121  1.00  0.00           C  
ATOM   1639  SG  CYS A 215     -35.961 266.420 -97.011  1.00  0.00           S  
ATOM   1640  N   NMA A 215A    -33.329 264.255 -99.599  1.00  0.00           N  
ATOM   1641  CA  NMA A 215A    -31.910 264.312 -99.915  1.00  0.00           C  
ATOM   1642  CH3 ACE B   0     -26.084 316.854 -61.433  1.00  0.00           C  
ATOM   1643  C   ACE B   0     -25.689 315.385 -61.523  1.00  0.00           C  
ATOM   1644  O   ACE B   0     -25.622 314.850 -62.628  1.00  0.00           O  
ATOM   1645  N   GLN B   1     -25.423 314.771 -60.356  1.00  0.00           N  
ATOM   1646  CA  GLN B   1     -24.987 313.389 -60.093  1.00  0.00           C  
ATOM   1647  C   GLN B   1     -23.607 313.018 -60.676  1.00  0.00           C  
ATOM   1648  O   GLN B   1     -23.063 313.718 -61.531  1.00  0.00           O  
ATOM   1649  CB  GLN B   1     -26.083 312.337 -60.439  1.00  0.00           C  
ATOM   1650  CG  GLN B   1     -26.319 312.006 -61.934  1.00  0.00           C  
ATOM   1651  CD  GLN B   1     -27.110 310.720 -62.166  1.00  0.00           C  
ATOM   1652  OE1 GLN B   1     -26.921 310.102 -63.332  1.00  0.00           O  
ATOM   1653  NE2 GLN B   1     -27.909 310.304 -61.328  1.00  0.00           N  
ATOM   1654  N   VAL B   2     -23.077 311.878 -60.204  1.00  0.00           N  
ATOM   1655  CA  VAL B   2     -21.929 311.206 -60.807  1.00  0.00           C  
ATOM   1656  C   VAL B   2     -22.373 310.451 -62.076  1.00  0.00           C  
ATOM   1657  O   VAL B   2     -23.348 309.700 -62.036  1.00  0.00           O  
ATOM   1658  CB  VAL B   2     -21.224 310.248 -59.805  1.00  0.00           C  
ATOM   1659  CG1 VAL B   2     -22.130 309.166 -59.181  1.00  0.00           C  
ATOM   1660  CG2 VAL B   2     -19.954 309.605 -60.396  1.00  0.00           C  
ATOM   1661  N   GLN B   3     -21.660 310.700 -63.185  1.00  0.00           N  
ATOM   1662  CA  GLN B   3     -21.986 310.158 -64.499  1.00  0.00           C  
ATOM   1663  C   GLN B   3     -20.702 310.113 -65.334  1.00  0.00           C  
ATOM   1664  O   GLN B   3     -20.124 311.165 -65.612  1.00  0.00           O  
ATOM   1665  CB  GLN B   3     -23.094 311.023 -65.155  1.00  0.00           C  
ATOM   1666  CG  GLN B   3     -23.618 310.523 -66.518  1.00  0.00           C  
ATOM   1667  CD  GLN B   3     -24.375 309.194 -66.435  1.00  0.00           C  
ATOM   1668  OE1 GLN B   3     -24.423 308.454 -67.544  1.00  0.00           O  
ATOM   1669  NE2 GLN B   3     -24.936 308.848 -65.397  1.00  0.00           N  
ATOM   1670  N   LEU B   4     -20.300 308.896 -65.723  1.00  0.00           N  
ATOM   1671  CA  LEU B   4     -19.174 308.625 -66.612  1.00  0.00           C  
ATOM   1672  C   LEU B   4     -19.684 307.729 -67.746  1.00  0.00           C  
ATOM   1673  O   LEU B   4     -20.389 306.760 -67.470  1.00  0.00           O  
ATOM   1674  CB  LEU B   4     -18.037 307.900 -65.857  1.00  0.00           C  
ATOM   1675  CG  LEU B   4     -17.284 308.751 -64.811  1.00  0.00           C  
ATOM   1676  CD1 LEU B   4     -17.991 308.773 -63.440  1.00  0.00           C  
ATOM   1677  CD2 LEU B   4     -15.836 308.260 -64.670  1.00  0.00           C  
ATOM   1678  N   VAL B   5     -19.308 308.053 -68.991  1.00  0.00           N  
ATOM   1679  CA  VAL B   5     -19.634 307.257 -70.176  1.00  0.00           C  
ATOM   1680  C   VAL B   5     -18.430 307.283 -71.126  1.00  0.00           C  
ATOM   1681  O   VAL B   5     -17.950 308.369 -71.457  1.00  0.00           O  
ATOM   1682  CB  VAL B   5     -20.900 307.778 -70.927  1.00  0.00           C  
ATOM   1683  CG1 VAL B   5     -21.181 307.051 -72.263  1.00  0.00           C  
ATOM   1684  CG2 VAL B   5     -22.162 307.708 -70.049  1.00  0.00           C  
ATOM   1685  N   GLN B   6     -17.988 306.087 -71.554  1.00  0.00           N  
ATOM   1686  CA  GLN B   6     -16.913 305.903 -72.528  1.00  0.00           C  
ATOM   1687  C   GLN B   6     -17.480 305.753 -73.956  1.00  0.00           C  
ATOM   1688  O   GLN B   6     -18.670 305.479 -74.128  1.00  0.00           O  
ATOM   1689  CB  GLN B   6     -15.988 304.735 -72.090  1.00  0.00           C  
ATOM   1690  CG  GLN B   6     -16.388 303.298 -72.483  1.00  0.00           C  
ATOM   1691  CD  GLN B   6     -17.669 302.822 -71.805  1.00  0.00           C  
ATOM   1692  OE1 GLN B   6     -17.627 302.299 -70.696  1.00  0.00           O  
ATOM   1693  NE2 GLN B   6     -18.817 303.005 -72.459  1.00  0.00           N  
ATOM   1694  N   SER B   7     -16.603 305.926 -74.953  1.00  0.00           N  
ATOM   1695  CA  SER B   7     -16.938 305.878 -76.375  1.00  0.00           C  
ATOM   1696  C   SER B   7     -15.743 305.381 -77.203  1.00  0.00           C  
ATOM   1697  O   SER B   7     -14.593 305.659 -76.858  1.00  0.00           O  
ATOM   1698  CB  SER B   7     -17.458 307.262 -76.827  1.00  0.00           C  
ATOM   1699  OG  SER B   7     -16.445 308.252 -76.837  1.00  0.00           O  
ATOM   1700  N   GLY B   8     -16.055 304.669 -78.297  1.00  0.00           N  
ATOM   1701  CA  GLY B   8     -15.090 304.121 -79.252  1.00  0.00           C  
ATOM   1702  C   GLY B   8     -14.550 302.761 -78.785  1.00  0.00           C  
ATOM   1703  O   GLY B   8     -14.445 302.495 -77.587  1.00  0.00           O  
ATOM   1704  N   ALA B   9     -14.174 301.920 -79.761  1.00  0.00           N  
ATOM   1705  CA  ALA B   9     -13.545 300.615 -79.569  1.00  0.00           C  
ATOM   1706  C   ALA B   9     -13.099 300.053 -80.924  1.00  0.00           C  
ATOM   1707  O   ALA B   9     -11.907 300.099 -81.215  1.00  0.00           O  
ATOM   1708  CB  ALA B   9     -14.454 299.631 -78.807  1.00  0.00           C  
ATOM   1709  N   GLU B  10     -14.061 299.551 -81.726  1.00  0.00           N  
ATOM   1710  CA  GLU B  10     -13.893 299.007 -83.086  1.00  0.00           C  
ATOM   1711  C   GLU B  10     -13.122 297.662 -83.136  1.00  0.00           C  
ATOM   1712  O   GLU B  10     -12.363 297.335 -82.223  1.00  0.00           O  
ATOM   1713  CB  GLU B  10     -13.331 300.116 -84.025  1.00  0.00           C  
ATOM   1714  CG  GLU B  10     -13.116 299.742 -85.504  1.00  0.00           C  
ATOM   1715  CD  GLU B  10     -12.540 300.914 -86.296  1.00  0.00           C  
ATOM   1716  OE1 GLU B  10     -11.294 300.972 -86.396  1.00  0.00           O  
ATOM   1717  OE2 GLU B  10     -13.351 301.739 -86.770  1.00  0.00           O  
ATOM   1718  N   VAL B  11     -13.350 296.897 -84.217  1.00  0.00           N  
ATOM   1719  CA  VAL B  11     -12.618 295.674 -84.562  1.00  0.00           C  
ATOM   1720  C   VAL B  11     -11.162 295.977 -84.986  1.00  0.00           C  
ATOM   1721  O   VAL B  11     -10.940 296.812 -85.861  1.00  0.00           O  
ATOM   1722  CB  VAL B  11     -13.353 294.884 -85.687  1.00  0.00           C  
ATOM   1723  CG1 VAL B  11     -13.633 295.696 -86.970  1.00  0.00           C  
ATOM   1724  CG2 VAL B  11     -12.652 293.561 -86.057  1.00  0.00           C  
ATOM   1725  N   LYS B  12     -10.207 295.292 -84.339  1.00  0.00           N  
ATOM   1726  CA  LYS B  12      -8.764 295.459 -84.528  1.00  0.00           C  
ATOM   1727  C   LYS B  12      -8.085 294.101 -84.773  1.00  0.00           C  
ATOM   1728  O   LYS B  12      -8.725 293.052 -84.682  1.00  0.00           O  
ATOM   1729  CB  LYS B  12      -8.152 296.139 -83.277  1.00  0.00           C  
ATOM   1730  CG  LYS B  12      -8.748 297.503 -82.894  1.00  0.00           C  
ATOM   1731  CD  LYS B  12      -8.592 298.589 -83.971  1.00  0.00           C  
ATOM   1732  CE  LYS B  12      -9.208 299.919 -83.527  1.00  0.00           C  
ATOM   1733  NZ  LYS B  12      -9.096 300.950 -84.571  1.00  0.00           N  
ATOM   1734  N   LYS B  13      -6.777 294.168 -85.067  1.00  0.00           N  
ATOM   1735  CA  LYS B  13      -5.879 293.024 -85.235  1.00  0.00           C  
ATOM   1736  C   LYS B  13      -4.651 293.203 -84.309  1.00  0.00           C  
ATOM   1737  O   LYS B  13      -4.378 294.335 -83.902  1.00  0.00           O  
ATOM   1738  CB  LYS B  13      -5.451 292.928 -86.717  1.00  0.00           C  
ATOM   1739  CG  LYS B  13      -6.630 292.750 -87.689  1.00  0.00           C  
ATOM   1740  CD  LYS B  13      -6.189 292.454 -89.131  1.00  0.00           C  
ATOM   1741  CE  LYS B  13      -7.358 292.411 -90.127  1.00  0.00           C  
ATOM   1742  NZ  LYS B  13      -8.329 291.351 -89.801  1.00  0.00           N  
ATOM   1743  N   PRO B  14      -3.915 292.108 -83.995  1.00  0.00           N  
ATOM   1744  CA  PRO B  14      -2.652 292.177 -83.230  1.00  0.00           C  
ATOM   1745  C   PRO B  14      -1.587 293.087 -83.865  1.00  0.00           C  
ATOM   1746  O   PRO B  14      -1.374 293.024 -85.076  1.00  0.00           O  
ATOM   1747  CD  PRO B  14      -4.252 290.719 -84.305  1.00  0.00           C  
ATOM   1748  CB  PRO B  14      -2.170 290.716 -83.168  1.00  0.00           C  
ATOM   1749  CG  PRO B  14      -3.422 289.883 -83.343  1.00  0.00           C  
ATOM   1750  N   GLY B  15      -0.956 293.924 -83.028  1.00  0.00           N  
ATOM   1751  CA  GLY B  15       0.104 294.843 -83.440  1.00  0.00           C  
ATOM   1752  C   GLY B  15      -0.429 296.209 -83.912  1.00  0.00           C  
ATOM   1753  O   GLY B  15       0.388 297.077 -84.220  1.00  0.00           O  
ATOM   1754  N   ALA B  16      -1.759 296.416 -83.969  1.00  0.00           N  
ATOM   1755  CA  ALA B  16      -2.409 297.657 -84.410  1.00  0.00           C  
ATOM   1756  C   ALA B  16      -2.445 298.732 -83.299  1.00  0.00           C  
ATOM   1757  O   ALA B  16      -1.543 298.775 -82.462  1.00  0.00           O  
ATOM   1758  CB  ALA B  16      -3.802 297.306 -84.970  1.00  0.00           C  
ATOM   1759  N   SER B  17      -3.486 299.581 -83.307  1.00  0.00           N  
ATOM   1760  CA  SER B  17      -3.730 300.615 -82.300  1.00  0.00           C  
ATOM   1761  C   SER B  17      -5.239 300.803 -82.078  1.00  0.00           C  
ATOM   1762  O   SER B  17      -6.025 300.575 -82.999  1.00  0.00           O  
ATOM   1763  CB  SER B  17      -3.066 301.942 -82.733  1.00  0.00           C  
ATOM   1764  OG  SER B  17      -1.688 301.946 -82.426  1.00  0.00           O  
ATOM   1765  N   VAL B  18      -5.601 301.254 -80.867  1.00  0.00           N  
ATOM   1766  CA  VAL B  18      -6.972 301.572 -80.466  1.00  0.00           C  
ATOM   1767  C   VAL B  18      -6.972 302.729 -79.454  1.00  0.00           C  
ATOM   1768  O   VAL B  18      -5.999 302.906 -78.726  1.00  0.00           O  
ATOM   1769  CB  VAL B  18      -7.700 300.326 -79.864  1.00  0.00           C  
ATOM   1770  CG1 VAL B  18      -7.119 299.807 -78.538  1.00  0.00           C  
ATOM   1771  CG2 VAL B  18      -9.211 300.544 -79.690  1.00  0.00           C  
ATOM   1772  N   LYS B  19      -8.077 303.488 -79.422  1.00  0.00           N  
ATOM   1773  CA  LYS B  19      -8.323 304.536 -78.438  1.00  0.00           C  
ATOM   1774  C   LYS B  19      -9.781 304.457 -77.974  1.00  0.00           C  
ATOM   1775  O   LYS B  19     -10.679 304.288 -78.800  1.00  0.00           O  
ATOM   1776  CB  LYS B  19      -7.933 305.916 -79.021  1.00  0.00           C  
ATOM   1777  CG  LYS B  19      -8.199 307.101 -78.072  1.00  0.00           C  
ATOM   1778  CD  LYS B  19      -7.495 308.400 -78.488  1.00  0.00           C  
ATOM   1779  CE  LYS B  19      -7.590 309.472 -77.390  1.00  0.00           C  
ATOM   1780  NZ  LYS B  19      -6.691 310.606 -77.659  1.00  0.00           N  
ATOM   1781  N   VAL B  20      -9.968 304.608 -76.656  1.00  0.00           N  
ATOM   1782  CA  VAL B  20     -11.269 304.709 -76.009  1.00  0.00           C  
ATOM   1783  C   VAL B  20     -11.253 306.008 -75.186  1.00  0.00           C  
ATOM   1784  O   VAL B  20     -10.414 306.166 -74.296  1.00  0.00           O  
ATOM   1785  CB  VAL B  20     -11.565 303.501 -75.071  1.00  0.00           C  
ATOM   1786  CG1 VAL B  20     -12.973 303.563 -74.448  1.00  0.00           C  
ATOM   1787  CG2 VAL B  20     -11.387 302.152 -75.795  1.00  0.00           C  
ATOM   1788  N   SER B  21     -12.170 306.922 -75.528  1.00  0.00           N  
ATOM   1789  CA  SER B  21     -12.377 308.209 -74.861  1.00  0.00           C  
ATOM   1790  C   SER B  21     -13.469 308.070 -73.788  1.00  0.00           C  
ATOM   1791  O   SER B  21     -14.231 307.108 -73.831  1.00  0.00           O  
ATOM   1792  CB  SER B  21     -12.804 309.231 -75.931  1.00  0.00           C  
ATOM   1793  OG  SER B  21     -11.719 309.535 -76.787  1.00  0.00           O  
ATOM   1794  N   CYS B  22     -13.538 309.028 -72.852  1.00  0.00           N  
ATOM   1795  CA  CYS B  22     -14.559 309.087 -71.803  1.00  0.00           C  
ATOM   1796  C   CYS B  22     -14.810 310.537 -71.379  1.00  0.00           C  
ATOM   1797  O   CYS B  22     -13.892 311.352 -71.426  1.00  0.00           O  
ATOM   1798  CB  CYS B  22     -14.175 308.154 -70.628  1.00  0.00           C  
ATOM   1799  SG  CYS B  22     -15.141 308.260 -69.088  1.00  0.00           S  
ATOM   1800  N   LYS B  23     -16.056 310.822 -70.969  1.00  0.00           N  
ATOM   1801  CA  LYS B  23     -16.494 312.139 -70.525  1.00  0.00           C  
ATOM   1802  C   LYS B  23     -17.217 312.041 -69.177  1.00  0.00           C  
ATOM   1803  O   LYS B  23     -18.063 311.166 -68.993  1.00  0.00           O  
ATOM   1804  CB  LYS B  23     -17.372 312.776 -71.626  1.00  0.00           C  
ATOM   1805  CG  LYS B  23     -17.836 314.203 -71.289  1.00  0.00           C  
ATOM   1806  CD  LYS B  23     -18.331 314.996 -72.506  1.00  0.00           C  
ATOM   1807  CE  LYS B  23     -18.794 316.417 -72.146  1.00  0.00           C  
ATOM   1808  NZ  LYS B  23     -17.703 317.224 -71.568  1.00  0.00           N  
ATOM   1809  N   ALA B  24     -16.887 312.990 -68.285  1.00  0.00           N  
ATOM   1810  CA  ALA B  24     -17.582 313.246 -67.028  1.00  0.00           C  
ATOM   1811  C   ALA B  24     -18.716 314.258 -67.247  1.00  0.00           C  
ATOM   1812  O   ALA B  24     -18.590 315.148 -68.092  1.00  0.00           O  
ATOM   1813  CB  ALA B  24     -16.572 313.816 -66.024  1.00  0.00           C  
ATOM   1814  N   SER B  25     -19.790 314.120 -66.457  1.00  0.00           N  
ATOM   1815  CA  SER B  25     -20.967 314.981 -66.528  1.00  0.00           C  
ATOM   1816  C   SER B  25     -21.590 315.136 -65.135  1.00  0.00           C  
ATOM   1817  O   SER B  25     -21.681 314.159 -64.393  1.00  0.00           O  
ATOM   1818  CB  SER B  25     -21.956 314.392 -67.559  1.00  0.00           C  
ATOM   1819  OG  SER B  25     -23.110 315.195 -67.705  1.00  0.00           O  
ATOM   1820  N   GLY B  26     -22.035 316.366 -64.826  1.00  0.00           N  
ATOM   1821  CA  GLY B  26     -22.808 316.692 -63.627  1.00  0.00           C  
ATOM   1822  C   GLY B  26     -21.985 316.766 -62.331  1.00  0.00           C  
ATOM   1823  O   GLY B  26     -22.575 316.931 -61.264  1.00  0.00           O  
ATOM   1824  N   TYR B  27     -20.649 316.657 -62.408  1.00  0.00           N  
ATOM   1825  CA  TYR B  27     -19.735 316.781 -61.274  1.00  0.00           C  
ATOM   1826  C   TYR B  27     -18.425 317.430 -61.747  1.00  0.00           C  
ATOM   1827  O   TYR B  27     -18.081 317.340 -62.929  1.00  0.00           O  
ATOM   1828  CB  TYR B  27     -19.525 315.398 -60.605  1.00  0.00           C  
ATOM   1829  CG  TYR B  27     -18.600 314.421 -61.317  1.00  0.00           C  
ATOM   1830  CD1 TYR B  27     -17.219 314.415 -61.032  1.00  0.00           C  
ATOM   1831  CD2 TYR B  27     -19.116 313.512 -62.261  1.00  0.00           C  
ATOM   1832  CE1 TYR B  27     -16.360 313.510 -61.680  1.00  0.00           C  
ATOM   1833  CE2 TYR B  27     -18.259 312.602 -62.908  1.00  0.00           C  
ATOM   1834  CZ  TYR B  27     -16.882 312.593 -62.613  1.00  0.00           C  
ATOM   1835  OH  TYR B  27     -16.053 311.702 -63.224  1.00  0.00           O  
ATOM   1836  N   THR B  28     -17.712 318.058 -60.798  1.00  0.00           N  
ATOM   1837  CA  THR B  28     -16.419 318.704 -61.023  1.00  0.00           C  
ATOM   1838  C   THR B  28     -15.317 317.662 -61.300  1.00  0.00           C  
ATOM   1839  O   THR B  28     -14.963 316.894 -60.406  1.00  0.00           O  
ATOM   1840  CB  THR B  28     -16.002 319.561 -59.797  1.00  0.00           C  
ATOM   1841  OG1 THR B  28     -16.992 320.545 -59.570  1.00  0.00           O  
ATOM   1842  CG2 THR B  28     -14.645 320.280 -59.927  1.00  0.00           C  
ATOM   1843  N   PHE B  29     -14.812 317.663 -62.544  1.00  0.00           N  
ATOM   1844  CA  PHE B  29     -13.776 316.757 -63.048  1.00  0.00           C  
ATOM   1845  C   PHE B  29     -12.448 316.848 -62.274  1.00  0.00           C  
ATOM   1846  O   PHE B  29     -11.826 315.818 -62.026  1.00  0.00           O  
ATOM   1847  CB  PHE B  29     -13.592 317.032 -64.554  1.00  0.00           C  
ATOM   1848  CG  PHE B  29     -12.562 316.192 -65.290  1.00  0.00           C  
ATOM   1849  CD1 PHE B  29     -12.948 314.987 -65.905  1.00  0.00           C  
ATOM   1850  CE1 PHE B  29     -12.005 314.204 -66.551  1.00  0.00           C  
ATOM   1851  CZ  PHE B  29     -10.668 314.576 -66.551  1.00  0.00           C  
ATOM   1852  CD2 PHE B  29     -11.194 316.534 -65.259  1.00  0.00           C  
ATOM   1853  CE2 PHE B  29     -10.260 315.730 -65.895  1.00  0.00           C  
ATOM   1854  N   THR B  30     -12.061 318.078 -61.900  1.00  0.00           N  
ATOM   1855  CA  THR B  30     -10.842 318.410 -61.157  1.00  0.00           C  
ATOM   1856  C   THR B  30     -10.802 317.841 -59.720  1.00  0.00           C  
ATOM   1857  O   THR B  30      -9.714 317.619 -59.189  1.00  0.00           O  
ATOM   1858  CB  THR B  30     -10.668 319.952 -61.071  1.00  0.00           C  
ATOM   1859  OG1 THR B  30     -10.804 320.517 -62.361  1.00  0.00           O  
ATOM   1860  CG2 THR B  30      -9.325 320.439 -60.495  1.00  0.00           C  
ATOM   1861  N   ASP B  31     -11.987 317.603 -59.132  1.00  0.00           N  
ATOM   1862  CA  ASP B  31     -12.185 317.155 -57.753  1.00  0.00           C  
ATOM   1863  C   ASP B  31     -11.913 315.642 -57.563  1.00  0.00           C  
ATOM   1864  O   ASP B  31     -11.669 315.228 -56.430  1.00  0.00           O  
ATOM   1865  CB  ASP B  31     -13.620 317.532 -57.301  1.00  0.00           C  
ATOM   1866  CG  ASP B  31     -13.885 317.475 -55.793  1.00  0.00           C  
ATOM   1867  OD1 ASP B  31     -15.052 317.193 -55.442  1.00  0.00           O  
ATOM   1868  OD2 ASP B  31     -12.961 317.811 -55.022  1.00  0.00           O  
ATOM   1869  N   TYR B  32     -11.962 314.846 -58.648  1.00  0.00           N  
ATOM   1870  CA  TYR B  32     -11.864 313.383 -58.601  1.00  0.00           C  
ATOM   1871  C   TYR B  32     -10.870 312.844 -59.631  1.00  0.00           C  
ATOM   1872  O   TYR B  32     -10.785 313.367 -60.741  1.00  0.00           O  
ATOM   1873  CB  TYR B  32     -13.255 312.774 -58.853  1.00  0.00           C  
ATOM   1874  CG  TYR B  32     -14.259 313.061 -57.757  1.00  0.00           C  
ATOM   1875  CD1 TYR B  32     -15.221 314.080 -57.915  1.00  0.00           C  
ATOM   1876  CE1 TYR B  32     -16.139 314.354 -56.884  1.00  0.00           C  
ATOM   1877  CZ  TYR B  32     -16.089 313.615 -55.685  1.00  0.00           C  
ATOM   1878  OH  TYR B  32     -16.979 313.874 -54.685  1.00  0.00           O  
ATOM   1879  CD2 TYR B  32     -14.211 312.325 -56.559  1.00  0.00           C  
ATOM   1880  CE2 TYR B  32     -15.115 312.609 -55.521  1.00  0.00           C  
ATOM   1881  N   TYR B  33     -10.166 311.767 -59.249  1.00  0.00           N  
ATOM   1882  CA  TYR B  33      -9.181 311.087 -60.090  1.00  0.00           C  
ATOM   1883  C   TYR B  33      -9.881 310.064 -60.997  1.00  0.00           C  
ATOM   1884  O   TYR B  33     -10.710 309.285 -60.521  1.00  0.00           O  
ATOM   1885  CB  TYR B  33      -8.107 310.410 -59.212  1.00  0.00           C  
ATOM   1886  CG  TYR B  33      -7.395 311.251 -58.155  1.00  0.00           C  
ATOM   1887  CD1 TYR B  33      -6.716 310.593 -57.107  1.00  0.00           C  
ATOM   1888  CE1 TYR B  33      -6.078 311.331 -56.090  1.00  0.00           C  
ATOM   1889  CZ  TYR B  33      -6.111 312.738 -56.117  1.00  0.00           C  
ATOM   1890  OH  TYR B  33      -5.499 313.451 -55.127  1.00  0.00           O  
ATOM   1891  CD2 TYR B  33      -7.397 312.665 -58.187  1.00  0.00           C  
ATOM   1892  CE2 TYR B  33      -6.767 313.406 -57.168  1.00  0.00           C  
ATOM   1893  N   MET B  34      -9.529 310.100 -62.290  1.00  0.00           N  
ATOM   1894  CA  MET B  34     -10.165 309.317 -63.346  1.00  0.00           C  
ATOM   1895  C   MET B  34      -9.467 307.962 -63.510  1.00  0.00           C  
ATOM   1896  O   MET B  34      -8.255 307.927 -63.717  1.00  0.00           O  
ATOM   1897  CB  MET B  34     -10.126 310.121 -64.660  1.00  0.00           C  
ATOM   1898  CG  MET B  34     -10.752 311.524 -64.563  1.00  0.00           C  
ATOM   1899  SD  MET B  34     -12.487 311.602 -64.025  1.00  0.00           S  
ATOM   1900  CE  MET B  34     -13.308 310.765 -65.406  1.00  0.00           C  
ATOM   1901  N   HIS B  35     -10.256 306.882 -63.422  1.00  0.00           N  
ATOM   1902  CA  HIS B  35      -9.794 305.499 -63.550  1.00  0.00           C  
ATOM   1903  C   HIS B  35     -10.052 304.977 -64.970  1.00  0.00           C  
ATOM   1904  O   HIS B  35     -10.933 305.481 -65.669  1.00  0.00           O  
ATOM   1905  CB  HIS B  35     -10.567 304.586 -62.575  1.00  0.00           C  
ATOM   1906  CG  HIS B  35     -10.507 304.875 -61.094  1.00  0.00           C  
ATOM   1907  ND1 HIS B  35     -10.689 306.132 -60.541  1.00  0.00           N  
ATOM   1908  CD2 HIS B  35     -10.330 304.027 -60.023  1.00  0.00           C  
ATOM   1909  CE1 HIS B  35     -10.640 305.992 -59.216  1.00  0.00           C  
ATOM   1910  NE2 HIS B  35     -10.424 304.741 -58.828  1.00  0.00           N  
ATOM   1911  N   TRP B  36      -9.321 303.910 -65.313  1.00  0.00           N  
ATOM   1912  CA  TRP B  36      -9.551 303.064 -66.478  1.00  0.00           C  
ATOM   1913  C   TRP B  36      -9.436 301.594 -66.059  1.00  0.00           C  
ATOM   1914  O   TRP B  36      -8.528 301.232 -65.308  1.00  0.00           O  
ATOM   1915  CB  TRP B  36      -8.565 303.424 -67.598  1.00  0.00           C  
ATOM   1916  CG  TRP B  36      -8.925 304.655 -68.369  1.00  0.00           C  
ATOM   1917  CD1 TRP B  36      -8.482 305.911 -68.137  1.00  0.00           C  
ATOM   1918  NE1 TRP B  36      -9.110 306.787 -68.999  1.00  0.00           N  
ATOM   1919  CE2 TRP B  36     -10.011 306.139 -69.819  1.00  0.00           C  
ATOM   1920  CD2 TRP B  36      -9.905 304.766 -69.442  1.00  0.00           C  
ATOM   1921  CE3 TRP B  36     -10.723 303.843 -70.132  1.00  0.00           C  
ATOM   1922  CZ3 TRP B  36     -11.626 304.264 -71.126  1.00  0.00           C  
ATOM   1923  CZ2 TRP B  36     -10.897 306.570 -70.822  1.00  0.00           C  
ATOM   1924  CH2 TRP B  36     -11.715 305.626 -71.466  1.00  0.00           C  
ATOM   1925  N   VAL B  37     -10.391 300.789 -66.544  1.00  0.00           N  
ATOM   1926  CA  VAL B  37     -10.572 299.378 -66.202  1.00  0.00           C  
ATOM   1927  C   VAL B  37     -11.114 298.650 -67.456  1.00  0.00           C  
ATOM   1928  O   VAL B  37     -11.719 299.292 -68.315  1.00  0.00           O  
ATOM   1929  CB  VAL B  37     -11.603 299.192 -65.040  1.00  0.00           C  
ATOM   1930  CG1 VAL B  37     -11.550 297.778 -64.433  1.00  0.00           C  
ATOM   1931  CG2 VAL B  37     -11.445 300.210 -63.891  1.00  0.00           C  
ATOM   1932  N   ARG B  38     -10.916 297.326 -67.544  1.00  0.00           N  
ATOM   1933  CA  ARG B  38     -11.550 296.463 -68.543  1.00  0.00           C  
ATOM   1934  C   ARG B  38     -12.178 295.230 -67.882  1.00  0.00           C  
ATOM   1935  O   ARG B  38     -11.900 294.942 -66.718  1.00  0.00           O  
ATOM   1936  CB  ARG B  38     -10.539 296.079 -69.645  1.00  0.00           C  
ATOM   1937  CG  ARG B  38      -9.368 295.177 -69.200  1.00  0.00           C  
ATOM   1938  CD  ARG B  38      -8.490 294.751 -70.384  1.00  0.00           C  
ATOM   1939  NE  ARG B  38      -7.221 294.169 -69.932  1.00  0.00           N  
ATOM   1940  CZ  ARG B  38      -6.041 294.260 -70.567  1.00  0.00           C  
ATOM   1941  NH1 ARG B  38      -5.923 294.937 -71.718  1.00  0.00           N  
ATOM   1942  NH2 ARG B  38      -4.967 293.661 -70.037  1.00  0.00           N  
ATOM   1943  N   GLN B  39     -13.006 294.516 -68.661  1.00  0.00           N  
ATOM   1944  CA  GLN B  39     -13.691 293.301 -68.242  1.00  0.00           C  
ATOM   1945  C   GLN B  39     -13.505 292.229 -69.321  1.00  0.00           C  
ATOM   1946  O   GLN B  39     -13.773 292.485 -70.496  1.00  0.00           O  
ATOM   1947  CB  GLN B  39     -15.182 293.619 -68.032  1.00  0.00           C  
ATOM   1948  CG  GLN B  39     -15.926 292.562 -67.197  1.00  0.00           C  
ATOM   1949  CD  GLN B  39     -17.330 293.041 -66.844  1.00  0.00           C  
ATOM   1950  OE1 GLN B  39     -18.311 292.616 -67.446  1.00  0.00           O  
ATOM   1951  NE2 GLN B  39     -17.426 293.943 -65.866  1.00  0.00           N  
ATOM   1952  N   ALA B  40     -13.098 291.031 -68.876  1.00  0.00           N  
ATOM   1953  CA  ALA B  40     -13.009 289.818 -69.686  1.00  0.00           C  
ATOM   1954  C   ALA B  40     -14.410 289.267 -70.035  1.00  0.00           C  
ATOM   1955  O   ALA B  40     -15.350 289.517 -69.279  1.00  0.00           O  
ATOM   1956  CB  ALA B  40     -12.218 288.780 -68.870  1.00  0.00           C  
ATOM   1957  N   PRO B  41     -14.528 288.474 -71.127  1.00  0.00           N  
ATOM   1958  CA  PRO B  41     -15.777 287.750 -71.450  1.00  0.00           C  
ATOM   1959  C   PRO B  41     -16.162 286.634 -70.452  1.00  0.00           C  
ATOM   1960  O   PRO B  41     -17.320 286.219 -70.448  1.00  0.00           O  
ATOM   1961  CD  PRO B  41     -13.488 288.205 -72.124  1.00  0.00           C  
ATOM   1962  CB  PRO B  41     -15.524 287.205 -72.864  1.00  0.00           C  
ATOM   1963  CG  PRO B  41     -14.015 287.027 -72.939  1.00  0.00           C  
ATOM   1964  N   GLY B  42     -15.214 286.213 -69.594  1.00  0.00           N  
ATOM   1965  CA  GLY B  42     -15.447 285.333 -68.446  1.00  0.00           C  
ATOM   1966  C   GLY B  42     -16.001 286.097 -67.226  1.00  0.00           C  
ATOM   1967  O   GLY B  42     -16.184 285.485 -66.174  1.00  0.00           O  
ATOM   1968  N   GLN B  43     -16.264 287.410 -67.363  1.00  0.00           N  
ATOM   1969  CA  GLN B  43     -16.857 288.323 -66.382  1.00  0.00           C  
ATOM   1970  C   GLN B  43     -15.976 288.531 -65.137  1.00  0.00           C  
ATOM   1971  O   GLN B  43     -16.474 288.453 -64.015  1.00  0.00           O  
ATOM   1972  CB  GLN B  43     -18.321 287.920 -66.055  1.00  0.00           C  
ATOM   1973  CG  GLN B  43     -19.289 287.861 -67.259  1.00  0.00           C  
ATOM   1974  CD  GLN B  43     -19.332 289.156 -68.074  1.00  0.00           C  
ATOM   1975  OE1 GLN B  43     -20.251 290.060 -67.732  1.00  0.00           O  
ATOM   1976  NE2 GLN B  43     -18.544 289.339 -68.999  1.00  0.00           N  
ATOM   1977  N   GLY B  44     -14.688 288.832 -65.377  1.00  0.00           N  
ATOM   1978  CA  GLY B  44     -13.724 289.233 -64.357  1.00  0.00           C  
ATOM   1979  C   GLY B  44     -13.190 290.612 -64.745  1.00  0.00           C  
ATOM   1980  O   GLY B  44     -12.802 290.820 -65.895  1.00  0.00           O  
ATOM   1981  N   LEU B  45     -13.138 291.538 -63.771  1.00  0.00           N  
ATOM   1982  CA  LEU B  45     -12.569 292.879 -63.932  1.00  0.00           C  
ATOM   1983  C   LEU B  45     -11.035 292.861 -63.797  1.00  0.00           C  
ATOM   1984  O   LEU B  45     -10.478 291.974 -63.146  1.00  0.00           O  
ATOM   1985  CB  LEU B  45     -13.214 293.836 -62.901  1.00  0.00           C  
ATOM   1986  CG  LEU B  45     -14.610 294.361 -63.303  1.00  0.00           C  
ATOM   1987  CD1 LEU B  45     -15.270 295.138 -62.151  1.00  0.00           C  
ATOM   1988  CD2 LEU B  45     -14.566 295.228 -64.569  1.00  0.00           C  
ATOM   1989  N   GLU B  46     -10.393 293.859 -64.419  1.00  0.00           N  
ATOM   1990  CA  GLU B  46      -8.942 294.012 -64.516  1.00  0.00           C  
ATOM   1991  C   GLU B  46      -8.614 295.497 -64.716  1.00  0.00           C  
ATOM   1992  O   GLU B  46      -9.098 296.090 -65.679  1.00  0.00           O  
ATOM   1993  CB  GLU B  46      -8.431 293.136 -65.685  1.00  0.00           C  
ATOM   1994  CG  GLU B  46      -6.922 293.257 -65.996  1.00  0.00           C  
ATOM   1995  CD  GLU B  46      -6.474 292.428 -67.204  1.00  0.00           C  
ATOM   1996  OE1 GLU B  46      -7.346 291.976 -67.977  1.00  0.00           O  
ATOM   1997  OE2 GLU B  46      -5.245 292.307 -67.386  1.00  0.00           O  
ATOM   1998  N   TRP B  47      -7.785 296.069 -63.825  1.00  0.00           N  
ATOM   1999  CA  TRP B  47      -7.348 297.470 -63.884  1.00  0.00           C  
ATOM   2000  C   TRP B  47      -6.373 297.729 -65.050  1.00  0.00           C  
ATOM   2001  O   TRP B  47      -5.737 296.796 -65.542  1.00  0.00           O  
ATOM   2002  CB  TRP B  47      -6.710 297.841 -62.532  1.00  0.00           C  
ATOM   2003  CG  TRP B  47      -6.396 299.291 -62.283  1.00  0.00           C  
ATOM   2004  CD1 TRP B  47      -7.301 300.291 -62.183  1.00  0.00           C  
ATOM   2005  NE1 TRP B  47      -6.659 301.469 -61.861  1.00  0.00           N  
ATOM   2006  CE2 TRP B  47      -5.296 301.292 -61.750  1.00  0.00           C  
ATOM   2007  CD2 TRP B  47      -5.096 299.914 -62.064  1.00  0.00           C  
ATOM   2008  CE3 TRP B  47      -3.764 299.447 -62.069  1.00  0.00           C  
ATOM   2009  CZ3 TRP B  47      -2.689 300.299 -61.755  1.00  0.00           C  
ATOM   2010  CZ2 TRP B  47      -4.231 302.147 -61.415  1.00  0.00           C  
ATOM   2011  CH2 TRP B  47      -2.918 301.645 -61.423  1.00  0.00           C  
ATOM   2012  N   MET B  48      -6.291 299.001 -65.461  1.00  0.00           N  
ATOM   2013  CA  MET B  48      -5.470 299.470 -66.577  1.00  0.00           C  
ATOM   2014  C   MET B  48      -4.516 300.579 -66.115  1.00  0.00           C  
ATOM   2015  O   MET B  48      -3.349 300.578 -66.505  1.00  0.00           O  
ATOM   2016  CB  MET B  48      -6.397 299.996 -67.697  1.00  0.00           C  
ATOM   2017  CG  MET B  48      -7.450 298.993 -68.187  1.00  0.00           C  
ATOM   2018  SD  MET B  48      -6.782 297.665 -69.210  1.00  0.00           S  
ATOM   2019  CE  MET B  48      -7.412 298.237 -70.801  1.00  0.00           C  
ATOM   2020  N   GLY B  49      -5.037 301.511 -65.303  1.00  0.00           N  
ATOM   2021  CA  GLY B  49      -4.311 302.697 -64.878  1.00  0.00           C  
ATOM   2022  C   GLY B  49      -5.301 303.723 -64.317  1.00  0.00           C  
ATOM   2023  O   GLY B  49      -6.519 303.542 -64.372  1.00  0.00           O  
ATOM   2024  N   ARG B  50      -4.748 304.805 -63.757  1.00  0.00           N  
ATOM   2025  CA  ARG B  50      -5.488 305.904 -63.140  1.00  0.00           C  
ATOM   2026  C   ARG B  50      -4.647 307.178 -63.275  1.00  0.00           C  
ATOM   2027  O   ARG B  50      -3.447 307.139 -63.003  1.00  0.00           O  
ATOM   2028  CB  ARG B  50      -5.807 305.543 -61.672  1.00  0.00           C  
ATOM   2029  CG  ARG B  50      -6.647 306.560 -60.882  1.00  0.00           C  
ATOM   2030  CD  ARG B  50      -6.963 306.016 -59.483  1.00  0.00           C  
ATOM   2031  NE  ARG B  50      -7.618 306.997 -58.610  1.00  0.00           N  
ATOM   2032  CZ  ARG B  50      -8.122 306.721 -57.394  1.00  0.00           C  
ATOM   2033  NH1 ARG B  50      -8.729 307.684 -56.691  1.00  0.00           N  
ATOM   2034  NH2 ARG B  50      -8.026 305.492 -56.864  1.00  0.00           N  
ATOM   2035  N   VAL B  51      -5.292 308.273 -63.703  1.00  0.00           N  
ATOM   2036  CA  VAL B  51      -4.634 309.546 -63.988  1.00  0.00           C  
ATOM   2037  C   VAL B  51      -5.377 310.687 -63.276  1.00  0.00           C  
ATOM   2038  O   VAL B  51      -6.604 310.777 -63.348  1.00  0.00           O  
ATOM   2039  CB  VAL B  51      -4.570 309.818 -65.521  1.00  0.00           C  
ATOM   2040  CG1 VAL B  51      -4.072 311.223 -65.921  1.00  0.00           C  
ATOM   2041  CG2 VAL B  51      -3.703 308.761 -66.225  1.00  0.00           C  
ATOM   2042  N   ASN B  52      -4.586 311.542 -62.612  1.00  0.00           N  
ATOM   2043  CA  ASN B  52      -5.016 312.759 -61.921  1.00  0.00           C  
ATOM   2044  C   ASN B  52      -5.409 313.837 -62.960  1.00  0.00           C  
ATOM   2045  O   ASN B  52      -4.736 313.908 -63.987  1.00  0.00           O  
ATOM   2046  CB  ASN B  52      -3.840 313.265 -61.054  1.00  0.00           C  
ATOM   2047  CG  ASN B  52      -3.424 312.281 -59.956  1.00  0.00           C  
ATOM   2048  OD1 ASN B  52      -3.960 312.444 -58.747  1.00  0.00           O  
ATOM   2049  ND2 ASN B  52      -2.618 311.385 -60.195  1.00  0.00           N  
ATOM   2050  N   PRO B  53      -6.453 314.661 -62.701  1.00  0.00           N  
ATOM   2051  CA  PRO B  53      -6.934 315.707 -63.639  1.00  0.00           C  
ATOM   2052  C   PRO B  53      -5.908 316.720 -64.188  1.00  0.00           C  
ATOM   2053  O   PRO B  53      -6.138 317.267 -65.264  1.00  0.00           O  
ATOM   2054  CB  PRO B  53      -8.045 316.421 -62.860  1.00  0.00           C  
ATOM   2055  CG  PRO B  53      -8.568 315.363 -61.913  1.00  0.00           C  
ATOM   2056  CD  PRO B  53      -7.310 314.609 -61.517  1.00  0.00           C  
ATOM   2057  N   ASN B  54      -4.788 316.914 -63.468  1.00  0.00           N  
ATOM   2058  CA  ASN B  54      -3.625 317.710 -63.885  1.00  0.00           C  
ATOM   2059  C   ASN B  54      -2.818 317.111 -65.060  1.00  0.00           C  
ATOM   2060  O   ASN B  54      -1.976 317.818 -65.610  1.00  0.00           O  
ATOM   2061  CB  ASN B  54      -2.729 317.997 -62.651  1.00  0.00           C  
ATOM   2062  CG  ASN B  54      -2.240 316.753 -61.891  1.00  0.00           C  
ATOM   2063  OD1 ASN B  54      -1.548 315.904 -62.446  1.00  0.00           O  
ATOM   2064  ND2 ASN B  54      -2.587 316.648 -60.606  1.00  0.00           N  
ATOM   2065  N   ARG B  55      -3.076 315.834 -65.406  1.00  0.00           N  
ATOM   2066  CA  ARG B  55      -2.487 315.027 -66.484  1.00  0.00           C  
ATOM   2067  C   ARG B  55      -1.074 314.486 -66.178  1.00  0.00           C  
ATOM   2068  O   ARG B  55      -0.712 313.443 -66.720  1.00  0.00           O  
ATOM   2069  CB  ARG B  55      -2.576 315.773 -67.842  1.00  0.00           C  
ATOM   2070  CG  ARG B  55      -2.279 314.919 -69.089  1.00  0.00           C  
ATOM   2071  CD  ARG B  55      -2.290 315.728 -70.396  1.00  0.00           C  
ATOM   2072  NE  ARG B  55      -1.126 316.620 -70.509  1.00  0.00           N  
ATOM   2073  CZ  ARG B  55       0.111 316.246 -70.875  1.00  0.00           C  
ATOM   2074  NH1 ARG B  55       1.087 317.163 -70.914  1.00  0.00           N  
ATOM   2075  NH2 ARG B  55       0.391 314.976 -71.204  1.00  0.00           N  
ATOM   2076  N   ARG B  56      -0.307 315.183 -65.322  1.00  0.00           N  
ATOM   2077  CA  ARG B  56       1.080 314.852 -64.986  1.00  0.00           C  
ATOM   2078  C   ARG B  56       1.214 313.663 -64.021  1.00  0.00           C  
ATOM   2079  O   ARG B  56       2.183 312.914 -64.141  1.00  0.00           O  
ATOM   2080  CB  ARG B  56       1.805 316.099 -64.428  1.00  0.00           C  
ATOM   2081  CG  ARG B  56       1.717 317.366 -65.303  1.00  0.00           C  
ATOM   2082  CD  ARG B  56       2.148 317.147 -66.764  1.00  0.00           C  
ATOM   2083  NE  ARG B  56       2.268 318.414 -67.502  1.00  0.00           N  
ATOM   2084  CZ  ARG B  56       1.266 319.213 -67.907  1.00  0.00           C  
ATOM   2085  NH1 ARG B  56       1.558 320.347 -68.555  1.00  0.00           N  
ATOM   2086  NH2 ARG B  56      -0.021 318.906 -67.686  1.00  0.00           N  
ATOM   2087  N   GLY B  57       0.244 313.494 -63.105  1.00  0.00           N  
ATOM   2088  CA  GLY B  57       0.186 312.358 -62.190  1.00  0.00           C  
ATOM   2089  C   GLY B  57      -0.484 311.193 -62.922  1.00  0.00           C  
ATOM   2090  O   GLY B  57      -1.640 311.313 -63.328  1.00  0.00           O  
ATOM   2091  N   THR B  58       0.246 310.078 -63.075  1.00  0.00           N  
ATOM   2092  CA  THR B  58      -0.198 308.866 -63.770  1.00  0.00           C  
ATOM   2093  C   THR B  58       0.343 307.621 -63.040  1.00  0.00           C  
ATOM   2094  O   THR B  58       1.433 307.668 -62.463  1.00  0.00           O  
ATOM   2095  CB  THR B  58       0.285 308.832 -65.254  1.00  0.00           C  
ATOM   2096  OG1 THR B  58       1.670 308.563 -65.397  1.00  0.00           O  
ATOM   2097  CG2 THR B  58      -0.058 310.080 -66.085  1.00  0.00           C  
ATOM   2098  N   THR B  59      -0.436 306.530 -63.087  1.00  0.00           N  
ATOM   2099  CA  THR B  59      -0.100 305.224 -62.516  1.00  0.00           C  
ATOM   2100  C   THR B  59      -0.669 304.119 -63.428  1.00  0.00           C  
ATOM   2101  O   THR B  59      -1.731 304.308 -64.022  1.00  0.00           O  
ATOM   2102  CB  THR B  59      -0.677 305.046 -61.080  1.00  0.00           C  
ATOM   2103  OG1 THR B  59      -2.092 304.986 -61.053  1.00  0.00           O  
ATOM   2104  CG2 THR B  59      -0.212 306.102 -60.069  1.00  0.00           C  
ATOM   2105  N   TYR B  60       0.069 303.000 -63.532  1.00  0.00           N  
ATOM   2106  CA  TYR B  60      -0.227 301.867 -64.418  1.00  0.00           C  
ATOM   2107  C   TYR B  60       0.201 300.548 -63.753  1.00  0.00           C  
ATOM   2108  O   TYR B  60       1.060 300.562 -62.867  1.00  0.00           O  
ATOM   2109  CB  TYR B  60       0.528 302.029 -65.762  1.00  0.00           C  
ATOM   2110  CG  TYR B  60       0.323 303.347 -66.489  1.00  0.00           C  
ATOM   2111  CD1 TYR B  60      -0.936 303.665 -67.038  1.00  0.00           C  
ATOM   2112  CE1 TYR B  60      -1.129 304.898 -67.690  1.00  0.00           C  
ATOM   2113  CZ  TYR B  60      -0.066 305.812 -67.812  1.00  0.00           C  
ATOM   2114  OH  TYR B  60      -0.259 306.998 -68.460  1.00  0.00           O  
ATOM   2115  CD2 TYR B  60       1.386 304.267 -66.607  1.00  0.00           C  
ATOM   2116  CE2 TYR B  60       1.194 305.496 -67.268  1.00  0.00           C  
ATOM   2117  N   ASN B  61      -0.379 299.429 -64.221  1.00  0.00           N  
ATOM   2118  CA  ASN B  61       0.061 298.066 -63.892  1.00  0.00           C  
ATOM   2119  C   ASN B  61       0.895 297.484 -65.041  1.00  0.00           C  
ATOM   2120  O   ASN B  61       0.664 297.819 -66.203  1.00  0.00           O  
ATOM   2121  CB  ASN B  61      -1.135 297.149 -63.520  1.00  0.00           C  
ATOM   2122  CG  ASN B  61      -2.262 296.974 -64.552  1.00  0.00           C  
ATOM   2123  OD1 ASN B  61      -2.346 297.677 -65.555  1.00  0.00           O  
ATOM   2124  ND2 ASN B  61      -3.161 296.027 -64.284  1.00  0.00           N  
ATOM   2125  N   GLN B  62       1.843 296.601 -64.684  1.00  0.00           N  
ATOM   2126  CA  GLN B  62       2.816 296.008 -65.608  1.00  0.00           C  
ATOM   2127  C   GLN B  62       2.235 295.003 -66.619  1.00  0.00           C  
ATOM   2128  O   GLN B  62       2.884 294.735 -67.629  1.00  0.00           O  
ATOM   2129  CB  GLN B  62       4.000 295.413 -64.811  1.00  0.00           C  
ATOM   2130  CG  GLN B  62       4.802 296.414 -63.945  1.00  0.00           C  
ATOM   2131  CD  GLN B  62       5.185 297.711 -64.666  1.00  0.00           C  
ATOM   2132  OE1 GLN B  62       6.343 297.722 -65.330  1.00  0.00           O  
ATOM   2133  NE2 GLN B  62       4.440 298.688 -64.632  1.00  0.00           N  
ATOM   2134  N   LYS B  63       1.012 294.510 -66.363  1.00  0.00           N  
ATOM   2135  CA  LYS B  63       0.210 293.706 -67.287  1.00  0.00           C  
ATOM   2136  C   LYS B  63      -0.244 294.497 -68.537  1.00  0.00           C  
ATOM   2137  O   LYS B  63      -0.388 293.899 -69.605  1.00  0.00           O  
ATOM   2138  CB  LYS B  63      -0.975 293.114 -66.485  1.00  0.00           C  
ATOM   2139  CG  LYS B  63      -2.038 292.330 -67.277  1.00  0.00           C  
ATOM   2140  CD  LYS B  63      -1.513 291.072 -67.993  1.00  0.00           C  
ATOM   2141  CE  LYS B  63      -2.536 290.445 -68.953  1.00  0.00           C  
ATOM   2142  NZ  LYS B  63      -3.766 290.012 -68.268  1.00  0.00           N  
ATOM   2143  N   PHE B  64      -0.443 295.818 -68.378  1.00  0.00           N  
ATOM   2144  CA  PHE B  64      -0.900 296.722 -69.435  1.00  0.00           C  
ATOM   2145  C   PHE B  64       0.216 297.675 -69.917  1.00  0.00           C  
ATOM   2146  O   PHE B  64       0.031 298.326 -70.946  1.00  0.00           O  
ATOM   2147  CB  PHE B  64      -2.136 297.484 -68.903  1.00  0.00           C  
ATOM   2148  CG  PHE B  64      -2.981 298.156 -69.969  1.00  0.00           C  
ATOM   2149  CD1 PHE B  64      -3.497 297.393 -71.037  1.00  0.00           C  
ATOM   2150  CD2 PHE B  64      -3.310 299.523 -69.880  1.00  0.00           C  
ATOM   2151  CE1 PHE B  64      -4.267 298.000 -72.013  1.00  0.00           C  
ATOM   2152  CE2 PHE B  64      -4.097 300.110 -70.863  1.00  0.00           C  
ATOM   2153  CZ  PHE B  64      -4.558 299.355 -71.932  1.00  0.00           C  
ATOM   2154  N   GLU B  65       1.352 297.728 -69.198  1.00  0.00           N  
ATOM   2155  CA  GLU B  65       2.507 298.571 -69.513  1.00  0.00           C  
ATOM   2156  C   GLU B  65       3.280 298.079 -70.754  1.00  0.00           C  
ATOM   2157  O   GLU B  65       3.172 296.910 -71.135  1.00  0.00           O  
ATOM   2158  CB  GLU B  65       3.401 298.687 -68.256  1.00  0.00           C  
ATOM   2159  CG  GLU B  65       4.535 299.734 -68.297  1.00  0.00           C  
ATOM   2160  CD  GLU B  65       4.026 301.145 -68.596  1.00  0.00           C  
ATOM   2161  OE1 GLU B  65       3.483 301.769 -67.659  1.00  0.00           O  
ATOM   2162  OE2 GLU B  65       4.161 301.555 -69.768  1.00  0.00           O  
ATOM   2163  N   GLY B  66       4.026 299.008 -71.373  1.00  0.00           N  
ATOM   2164  CA  GLY B  66       4.723 298.808 -72.644  1.00  0.00           C  
ATOM   2165  C   GLY B  66       3.782 299.016 -73.845  1.00  0.00           C  
ATOM   2166  O   GLY B  66       4.201 298.803 -74.981  1.00  0.00           O  
ATOM   2167  N   ARG B  67       2.523 299.412 -73.591  1.00  0.00           N  
ATOM   2168  CA  ARG B  67       1.471 299.642 -74.578  1.00  0.00           C  
ATOM   2169  C   ARG B  67       0.640 300.888 -74.225  1.00  0.00           C  
ATOM   2170  O   ARG B  67       0.172 301.568 -75.138  1.00  0.00           O  
ATOM   2171  CB  ARG B  67       0.552 298.402 -74.668  1.00  0.00           C  
ATOM   2172  CG  ARG B  67       1.250 297.097 -75.073  1.00  0.00           C  
ATOM   2173  CD  ARG B  67       0.273 296.009 -75.552  1.00  0.00           C  
ATOM   2174  NE  ARG B  67      -0.767 295.614 -74.586  1.00  0.00           N  
ATOM   2175  CZ  ARG B  67      -0.620 295.188 -73.316  1.00  0.00           C  
ATOM   2176  NH1 ARG B  67       0.565 295.173 -72.690  1.00  0.00           N  
ATOM   2177  NH2 ARG B  67      -1.699 294.746 -72.663  1.00  0.00           N  
ATOM   2178  N   VAL B  68       0.443 301.142 -72.921  1.00  0.00           N  
ATOM   2179  CA  VAL B  68      -0.453 302.168 -72.387  1.00  0.00           C  
ATOM   2180  C   VAL B  68       0.067 303.613 -72.539  1.00  0.00           C  
ATOM   2181  O   VAL B  68       1.264 303.865 -72.405  1.00  0.00           O  
ATOM   2182  CB  VAL B  68      -0.732 301.891 -70.880  1.00  0.00           C  
ATOM   2183  CG1 VAL B  68       0.503 302.032 -69.966  1.00  0.00           C  
ATOM   2184  CG2 VAL B  68      -1.884 302.745 -70.319  1.00  0.00           C  
ATOM   2185  N   THR B  69      -0.892 304.527 -72.750  1.00  0.00           N  
ATOM   2186  CA  THR B  69      -0.775 305.970 -72.563  1.00  0.00           C  
ATOM   2187  C   THR B  69      -2.172 306.463 -72.147  1.00  0.00           C  
ATOM   2188  O   THR B  69      -3.158 306.084 -72.777  1.00  0.00           O  
ATOM   2189  CB  THR B  69      -0.353 306.702 -73.870  1.00  0.00           C  
ATOM   2190  OG1 THR B  69       1.010 306.445 -74.140  1.00  0.00           O  
ATOM   2191  CG2 THR B  69      -0.549 308.232 -73.905  1.00  0.00           C  
ATOM   2192  N   MET B  70      -2.233 307.300 -71.101  1.00  0.00           N  
ATOM   2193  CA  MET B  70      -3.469 307.916 -70.617  1.00  0.00           C  
ATOM   2194  C   MET B  70      -3.243 309.408 -70.361  1.00  0.00           C  
ATOM   2195  O   MET B  70      -2.154 309.804 -69.941  1.00  0.00           O  
ATOM   2196  CB  MET B  70      -3.941 307.226 -69.325  1.00  0.00           C  
ATOM   2197  CG  MET B  70      -4.450 305.795 -69.505  1.00  0.00           C  
ATOM   2198  SD  MET B  70      -4.908 305.023 -67.935  1.00  0.00           S  
ATOM   2199  CE  MET B  70      -5.268 303.360 -68.531  1.00  0.00           C  
ATOM   2200  N   THR B  71      -4.298 310.199 -70.603  1.00  0.00           N  
ATOM   2201  CA  THR B  71      -4.325 311.647 -70.405  1.00  0.00           C  
ATOM   2202  C   THR B  71      -5.716 312.093 -69.908  1.00  0.00           C  
ATOM   2203  O   THR B  71      -6.679 311.329 -69.969  1.00  0.00           O  
ATOM   2204  CB  THR B  71      -3.982 312.420 -71.714  1.00  0.00           C  
ATOM   2205  OG1 THR B  71      -4.962 312.267 -72.723  1.00  0.00           O  
ATOM   2206  CG2 THR B  71      -2.601 312.104 -72.307  1.00  0.00           C  
ATOM   2207  N   THR B  72      -5.771 313.333 -69.401  1.00  0.00           N  
ATOM   2208  CA  THR B  72      -6.958 313.993 -68.857  1.00  0.00           C  
ATOM   2209  C   THR B  72      -6.884 315.502 -69.170  1.00  0.00           C  
ATOM   2210  O   THR B  72      -5.799 316.030 -69.426  1.00  0.00           O  
ATOM   2211  CB  THR B  72      -7.020 313.835 -67.310  1.00  0.00           C  
ATOM   2212  OG1 THR B  72      -5.823 314.282 -66.703  1.00  0.00           O  
ATOM   2213  CG2 THR B  72      -7.337 312.412 -66.827  1.00  0.00           C  
ATOM   2214  N   ASP B  73      -8.051 316.168 -69.123  1.00  0.00           N  
ATOM   2215  CA  ASP B  73      -8.177 317.617 -69.256  1.00  0.00           C  
ATOM   2216  C   ASP B  73      -9.390 318.093 -68.440  1.00  0.00           C  
ATOM   2217  O   ASP B  73     -10.480 317.535 -68.582  1.00  0.00           O  
ATOM   2218  CB  ASP B  73      -8.275 318.074 -70.732  1.00  0.00           C  
ATOM   2219  CG  ASP B  73      -8.304 319.600 -70.901  1.00  0.00           C  
ATOM   2220  OD1 ASP B  73      -7.488 320.274 -70.237  1.00  0.00           O  
ATOM   2221  OD2 ASP B  73      -9.124 320.069 -71.719  1.00  0.00           O  
ATOM   2222  N   THR B  74      -9.170 319.142 -67.630  1.00  0.00           N  
ATOM   2223  CA  THR B  74     -10.179 319.779 -66.785  1.00  0.00           C  
ATOM   2224  C   THR B  74     -11.136 320.704 -67.564  1.00  0.00           C  
ATOM   2225  O   THR B  74     -12.304 320.790 -67.182  1.00  0.00           O  
ATOM   2226  CB  THR B  74      -9.518 320.608 -65.649  1.00  0.00           C  
ATOM   2227  OG1 THR B  74      -8.838 321.755 -66.129  1.00  0.00           O  
ATOM   2228  CG2 THR B  74      -8.556 319.799 -64.767  1.00  0.00           C  
ATOM   2229  N   SER B  75     -10.644 321.363 -68.629  1.00  0.00           N  
ATOM   2230  CA  SER B  75     -11.415 322.311 -69.438  1.00  0.00           C  
ATOM   2231  C   SER B  75     -12.452 321.604 -70.328  1.00  0.00           C  
ATOM   2232  O   SER B  75     -13.603 322.041 -70.374  1.00  0.00           O  
ATOM   2233  CB  SER B  75     -10.441 323.196 -70.244  1.00  0.00           C  
ATOM   2234  OG  SER B  75     -11.122 324.198 -70.974  1.00  0.00           O  
ATOM   2235  N   THR B  76     -12.035 320.504 -70.978  1.00  0.00           N  
ATOM   2236  CA  THR B  76     -12.898 319.652 -71.798  1.00  0.00           C  
ATOM   2237  C   THR B  76     -13.765 318.691 -70.949  1.00  0.00           C  
ATOM   2238  O   THR B  76     -14.829 318.280 -71.415  1.00  0.00           O  
ATOM   2239  CB  THR B  76     -12.065 318.816 -72.811  1.00  0.00           C  
ATOM   2240  OG1 THR B  76     -11.196 319.669 -73.532  1.00  0.00           O  
ATOM   2241  CG2 THR B  76     -12.883 318.063 -73.874  1.00  0.00           C  
ATOM   2242  N   SER B  77     -13.317 318.387 -69.714  1.00  0.00           N  
ATOM   2243  CA  SER B  77     -13.959 317.512 -68.725  1.00  0.00           C  
ATOM   2244  C   SER B  77     -14.018 316.047 -69.216  1.00  0.00           C  
ATOM   2245  O   SER B  77     -15.083 315.427 -69.207  1.00  0.00           O  
ATOM   2246  CB  SER B  77     -15.321 318.110 -68.283  1.00  0.00           C  
ATOM   2247  OG  SER B  77     -15.905 317.406 -67.205  1.00  0.00           O  
ATOM   2248  N   THR B  78     -12.863 315.542 -69.680  1.00  0.00           N  
ATOM   2249  CA  THR B  78     -12.725 314.236 -70.321  1.00  0.00           C  
ATOM   2250  C   THR B  78     -11.409 313.551 -69.917  1.00  0.00           C  
ATOM   2251  O   THR B  78     -10.382 314.208 -69.744  1.00  0.00           O  
ATOM   2252  CB  THR B  78     -12.721 314.359 -71.871  1.00  0.00           C  
ATOM   2253  OG1 THR B  78     -11.749 315.286 -72.316  1.00  0.00           O  
ATOM   2254  CG2 THR B  78     -14.079 314.751 -72.468  1.00  0.00           C  
ATOM   2255  N   ALA B  79     -11.499 312.217 -69.805  1.00  0.00           N  
ATOM   2256  CA  ALA B  79     -10.395 311.284 -69.605  1.00  0.00           C  
ATOM   2257  C   ALA B  79     -10.196 310.454 -70.879  1.00  0.00           C  
ATOM   2258  O   ALA B  79     -11.132 310.288 -71.662  1.00  0.00           O  
ATOM   2259  CB  ALA B  79     -10.745 310.363 -68.428  1.00  0.00           C  
ATOM   2260  N   TYR B  80      -8.972 309.945 -71.067  1.00  0.00           N  
ATOM   2261  CA  TYR B  80      -8.565 309.229 -72.273  1.00  0.00           C  
ATOM   2262  C   TYR B  80      -7.647 308.055 -71.926  1.00  0.00           C  
ATOM   2263  O   TYR B  80      -6.859 308.138 -70.984  1.00  0.00           O  
ATOM   2264  CB  TYR B  80      -7.812 310.190 -73.214  1.00  0.00           C  
ATOM   2265  CG  TYR B  80      -8.601 311.393 -73.695  1.00  0.00           C  
ATOM   2266  CD1 TYR B  80      -9.586 311.234 -74.690  1.00  0.00           C  
ATOM   2267  CE1 TYR B  80     -10.306 312.350 -75.156  1.00  0.00           C  
ATOM   2268  CZ  TYR B  80     -10.038 313.630 -74.634  1.00  0.00           C  
ATOM   2269  OH  TYR B  80     -10.714 314.717 -75.112  1.00  0.00           O  
ATOM   2270  CD2 TYR B  80      -8.356 312.673 -73.152  1.00  0.00           C  
ATOM   2271  CE2 TYR B  80      -9.069 313.789 -73.624  1.00  0.00           C  
ATOM   2272  N   MET B  81      -7.731 307.018 -72.767  1.00  0.00           N  
ATOM   2273  CA  MET B  81      -6.769 305.931 -72.859  1.00  0.00           C  
ATOM   2274  C   MET B  81      -6.551 305.643 -74.346  1.00  0.00           C  
ATOM   2275  O   MET B  81      -7.522 305.423 -75.067  1.00  0.00           O  
ATOM   2276  CB  MET B  81      -7.283 304.693 -72.096  1.00  0.00           C  
ATOM   2277  CG  MET B  81      -6.383 303.445 -72.217  1.00  0.00           C  
ATOM   2278  SD  MET B  81      -7.271 301.911 -72.578  1.00  0.00           S  
ATOM   2279  CE  MET B  81      -7.737 302.215 -74.307  1.00  0.00           C  
ATOM   2280  N   GLU B  82      -5.277 305.608 -74.754  1.00  0.00           N  
ATOM   2281  CA  GLU B  82      -4.840 305.264 -76.101  1.00  0.00           C  
ATOM   2282  C   GLU B  82      -3.716 304.223 -76.018  1.00  0.00           C  
ATOM   2283  O   GLU B  82      -2.881 304.267 -75.114  1.00  0.00           O  
ATOM   2284  CB  GLU B  82      -4.477 306.542 -76.878  1.00  0.00           C  
ATOM   2285  CG  GLU B  82      -3.422 307.447 -76.216  1.00  0.00           C  
ATOM   2286  CD  GLU B  82      -3.147 308.690 -77.057  1.00  0.00           C  
ATOM   2287  OE1 GLU B  82      -4.076 309.521 -77.174  1.00  0.00           O  
ATOM   2288  OE2 GLU B  82      -2.014 308.777 -77.577  1.00  0.00           O  
ATOM   2289  N   LEU B  83      -3.780 303.262 -76.945  1.00  0.00           N  
ATOM   2290  CA  LEU B  83      -3.166 301.945 -76.827  1.00  0.00           C  
ATOM   2291  C   LEU B  83      -2.593 301.513 -78.188  1.00  0.00           C  
ATOM   2292  O   LEU B  83      -3.091 301.946 -79.228  1.00  0.00           O  
ATOM   2293  CB  LEU B  83      -4.279 301.008 -76.300  1.00  0.00           C  
ATOM   2294  CG  LEU B  83      -3.882 299.553 -76.002  1.00  0.00           C  
ATOM   2295  CD1 LEU B  83      -2.841 299.505 -74.878  1.00  0.00           C  
ATOM   2296  CD2 LEU B  83      -5.124 298.703 -75.674  1.00  0.00           C  
ATOM   2297  N   ARG B  84      -1.543 300.680 -78.152  1.00  0.00           N  
ATOM   2298  CA  ARG B  84      -0.730 300.319 -79.317  1.00  0.00           C  
ATOM   2299  C   ARG B  84       0.017 299.001 -79.074  1.00  0.00           C  
ATOM   2300  O   ARG B  84       0.284 298.648 -77.926  1.00  0.00           O  
ATOM   2301  CB  ARG B  84       0.238 301.479 -79.656  1.00  0.00           C  
ATOM   2302  CG  ARG B  84       1.159 301.915 -78.497  1.00  0.00           C  
ATOM   2303  CD  ARG B  84       1.846 303.272 -78.717  1.00  0.00           C  
ATOM   2304  NE  ARG B  84       0.894 304.396 -78.759  1.00  0.00           N  
ATOM   2305  CZ  ARG B  84       0.160 304.888 -77.746  1.00  0.00           C  
ATOM   2306  NH1 ARG B  84      -0.644 305.933 -77.982  1.00  0.00           N  
ATOM   2307  NH2 ARG B  84       0.210 304.368 -76.513  1.00  0.00           N  
ATOM   2308  N   SER B  85       0.342 298.308 -80.181  1.00  0.00           N  
ATOM   2309  CA  SER B  85       1.003 296.998 -80.242  1.00  0.00           C  
ATOM   2310  C   SER B  85       0.127 295.893 -79.606  1.00  0.00           C  
ATOM   2311  O   SER B  85       0.570 295.203 -78.687  1.00  0.00           O  
ATOM   2312  CB  SER B  85       2.443 297.087 -79.677  1.00  0.00           C  
ATOM   2313  OG  SER B  85       3.187 295.916 -79.954  1.00  0.00           O  
ATOM   2314  N   LEU B  86      -1.131 295.814 -80.073  1.00  0.00           N  
ATOM   2315  CA  LEU B  86      -2.239 295.108 -79.418  1.00  0.00           C  
ATOM   2316  C   LEU B  86      -2.027 293.598 -79.220  1.00  0.00           C  
ATOM   2317  O   LEU B  86      -1.402 292.944 -80.055  1.00  0.00           O  
ATOM   2318  CB  LEU B  86      -3.557 295.362 -80.184  1.00  0.00           C  
ATOM   2319  CG  LEU B  86      -3.905 296.839 -80.450  1.00  0.00           C  
ATOM   2320  CD1 LEU B  86      -5.292 296.982 -81.104  1.00  0.00           C  
ATOM   2321  CD2 LEU B  86      -3.783 297.723 -79.203  1.00  0.00           C  
ATOM   2322  N   ARG B  87      -2.587 293.096 -78.109  1.00  0.00           N  
ATOM   2323  CA  ARG B  87      -2.514 291.708 -77.656  1.00  0.00           C  
ATOM   2324  C   ARG B  87      -3.917 291.092 -77.528  1.00  0.00           C  
ATOM   2325  O   ARG B  87      -4.917 291.812 -77.545  1.00  0.00           O  
ATOM   2326  CB  ARG B  87      -1.834 291.690 -76.270  1.00  0.00           C  
ATOM   2327  CG  ARG B  87      -0.382 292.190 -76.268  1.00  0.00           C  
ATOM   2328  CD  ARG B  87       0.238 292.070 -74.871  1.00  0.00           C  
ATOM   2329  NE  ARG B  87       1.579 292.660 -74.810  1.00  0.00           N  
ATOM   2330  CZ  ARG B  87       2.353 292.687 -73.712  1.00  0.00           C  
ATOM   2331  NH1 ARG B  87       3.552 293.282 -73.769  1.00  0.00           N  
ATOM   2332  NH2 ARG B  87       1.942 292.136 -72.560  1.00  0.00           N  
ATOM   2333  N   SER B  88      -3.952 289.765 -77.310  1.00  0.00           N  
ATOM   2334  CA  SER B  88      -5.141 289.014 -76.888  1.00  0.00           C  
ATOM   2335  C   SER B  88      -5.642 289.416 -75.478  1.00  0.00           C  
ATOM   2336  O   SER B  88      -6.831 289.265 -75.201  1.00  0.00           O  
ATOM   2337  CB  SER B  88      -4.827 287.506 -76.989  1.00  0.00           C  
ATOM   2338  OG  SER B  88      -5.960 286.703 -76.718  1.00  0.00           O  
ATOM   2339  N   ASP B  89      -4.749 289.987 -74.644  1.00  0.00           N  
ATOM   2340  CA  ASP B  89      -5.060 290.679 -73.383  1.00  0.00           C  
ATOM   2341  C   ASP B  89      -6.022 291.867 -73.579  1.00  0.00           C  
ATOM   2342  O   ASP B  89      -6.857 292.124 -72.714  1.00  0.00           O  
ATOM   2343  CB  ASP B  89      -3.796 291.208 -72.655  1.00  0.00           C  
ATOM   2344  CG  ASP B  89      -2.626 290.227 -72.522  1.00  0.00           C  
ATOM   2345  OD1 ASP B  89      -1.484 290.728 -72.422  1.00  0.00           O  
ATOM   2346  OD2 ASP B  89      -2.890 289.011 -72.418  1.00  0.00           O  
ATOM   2347  N   ASP B  90      -5.862 292.557 -74.720  1.00  0.00           N  
ATOM   2348  CA  ASP B  90      -6.582 293.766 -75.121  1.00  0.00           C  
ATOM   2349  C   ASP B  90      -7.920 293.468 -75.839  1.00  0.00           C  
ATOM   2350  O   ASP B  90      -8.624 294.414 -76.191  1.00  0.00           O  
ATOM   2351  CB  ASP B  90      -5.672 294.735 -75.925  1.00  0.00           C  
ATOM   2352  CG  ASP B  90      -4.295 295.008 -75.292  1.00  0.00           C  
ATOM   2353  OD1 ASP B  90      -4.191 294.985 -74.044  1.00  0.00           O  
ATOM   2354  OD2 ASP B  90      -3.360 295.307 -76.066  1.00  0.00           O  
ATOM   2355  N   THR B  91      -8.283 292.180 -75.995  1.00  0.00           N  
ATOM   2356  CA  THR B  91      -9.633 291.734 -76.352  1.00  0.00           C  
ATOM   2357  C   THR B  91     -10.490 291.716 -75.068  1.00  0.00           C  
ATOM   2358  O   THR B  91     -10.360 290.795 -74.259  1.00  0.00           O  
ATOM   2359  CB  THR B  91      -9.623 290.304 -76.968  1.00  0.00           C  
ATOM   2360  OG1 THR B  91      -8.882 290.319 -78.169  1.00  0.00           O  
ATOM   2361  CG2 THR B  91     -11.009 289.709 -77.282  1.00  0.00           C  
ATOM   2362  N   ALA B  92     -11.306 292.765 -74.884  1.00  0.00           N  
ATOM   2363  CA  ALA B  92     -12.071 293.020 -73.662  1.00  0.00           C  
ATOM   2364  C   ALA B  92     -13.089 294.150 -73.873  1.00  0.00           C  
ATOM   2365  O   ALA B  92     -13.046 294.839 -74.894  1.00  0.00           O  
ATOM   2366  CB  ALA B  92     -11.102 293.380 -72.517  1.00  0.00           C  
ATOM   2367  N   VAL B  93     -13.971 294.333 -72.878  1.00  0.00           N  
ATOM   2368  CA  VAL B  93     -14.928 295.437 -72.808  1.00  0.00           C  
ATOM   2369  C   VAL B  93     -14.336 296.532 -71.902  1.00  0.00           C  
ATOM   2370  O   VAL B  93     -14.001 296.242 -70.756  1.00  0.00           O  
ATOM   2371  CB  VAL B  93     -16.290 294.980 -72.212  1.00  0.00           C  
ATOM   2372  CG1 VAL B  93     -17.345 296.102 -72.214  1.00  0.00           C  
ATOM   2373  CG2 VAL B  93     -16.852 293.751 -72.951  1.00  0.00           C  
ATOM   2374  N   TYR B  94     -14.183 297.751 -72.442  1.00  0.00           N  
ATOM   2375  CA  TYR B  94     -13.454 298.860 -71.819  1.00  0.00           C  
ATOM   2376  C   TYR B  94     -14.405 299.803 -71.066  1.00  0.00           C  
ATOM   2377  O   TYR B  94     -15.528 300.020 -71.515  1.00  0.00           O  
ATOM   2378  CB  TYR B  94     -12.660 299.607 -72.915  1.00  0.00           C  
ATOM   2379  CG  TYR B  94     -11.383 298.905 -73.362  1.00  0.00           C  
ATOM   2380  CD1 TYR B  94     -11.429 297.623 -73.954  1.00  0.00           C  
ATOM   2381  CE1 TYR B  94     -10.244 296.943 -74.288  1.00  0.00           C  
ATOM   2382  CZ  TYR B  94      -8.999 297.561 -74.081  1.00  0.00           C  
ATOM   2383  OH  TYR B  94      -7.842 296.908 -74.390  1.00  0.00           O  
ATOM   2384  CD2 TYR B  94     -10.130 299.524 -73.170  1.00  0.00           C  
ATOM   2385  CE2 TYR B  94      -8.946 298.860 -73.547  1.00  0.00           C  
ATOM   2386  N   TYR B  95     -13.918 300.334 -69.931  1.00  0.00           N  
ATOM   2387  CA  TYR B  95     -14.664 301.159 -68.978  1.00  0.00           C  
ATOM   2388  C   TYR B  95     -13.788 302.284 -68.405  1.00  0.00           C  
ATOM   2389  O   TYR B  95     -12.578 302.111 -68.266  1.00  0.00           O  
ATOM   2390  CB  TYR B  95     -15.151 300.282 -67.801  1.00  0.00           C  
ATOM   2391  CG  TYR B  95     -16.177 299.217 -68.138  1.00  0.00           C  
ATOM   2392  CD1 TYR B  95     -15.766 297.907 -68.458  1.00  0.00           C  
ATOM   2393  CE1 TYR B  95     -16.725 296.924 -68.764  1.00  0.00           C  
ATOM   2394  CZ  TYR B  95     -18.098 297.237 -68.731  1.00  0.00           C  
ATOM   2395  OH  TYR B  95     -19.020 296.277 -69.023  1.00  0.00           O  
ATOM   2396  CD2 TYR B  95     -17.551 299.531 -68.112  1.00  0.00           C  
ATOM   2397  CE2 TYR B  95     -18.511 298.542 -68.400  1.00  0.00           C  
ATOM   2398  N   CYS B  96     -14.450 303.373 -67.986  1.00  0.00           N  
ATOM   2399  CA  CYS B  96     -13.897 304.416 -67.115  1.00  0.00           C  
ATOM   2400  C   CYS B  96     -14.702 304.459 -65.802  1.00  0.00           C  
ATOM   2401  O   CYS B  96     -15.883 304.106 -65.801  1.00  0.00           O  
ATOM   2402  SG  CYS B  96     -15.485 306.329 -68.536  1.00  0.00           S  
ATOM   2403  CB  CYS B  96     -13.897 305.771 -67.853  1.00  0.00           C  
ATOM   2404  N   ALA B  97     -14.039 304.871 -64.706  1.00  0.00           N  
ATOM   2405  CA  ALA B  97     -14.582 304.811 -63.344  1.00  0.00           C  
ATOM   2406  C   ALA B  97     -14.030 305.932 -62.441  1.00  0.00           C  
ATOM   2407  O   ALA B  97     -13.274 306.786 -62.907  1.00  0.00           O  
ATOM   2408  CB  ALA B  97     -14.327 303.404 -62.770  1.00  0.00           C  
ATOM   2409  N   ARG B  98     -14.446 305.915 -61.163  1.00  0.00           N  
ATOM   2410  CA  ARG B  98     -14.149 306.940 -60.157  1.00  0.00           C  
ATOM   2411  C   ARG B  98     -14.057 306.301 -58.750  1.00  0.00           C  
ATOM   2412  O   ARG B  98     -14.287 305.099 -58.615  1.00  0.00           O  
ATOM   2413  CB  ARG B  98     -15.236 308.038 -60.268  1.00  0.00           C  
ATOM   2414  CG  ARG B  98     -14.839 309.418 -59.717  1.00  0.00           C  
ATOM   2415  CD  ARG B  98     -15.996 310.421 -59.729  1.00  0.00           C  
ATOM   2416  NE  ARG B  98     -16.968 310.140 -58.663  1.00  0.00           N  
ATOM   2417  CZ  ARG B  98     -17.922 310.989 -58.249  1.00  0.00           C  
ATOM   2418  NH1 ARG B  98     -18.041 312.219 -58.764  1.00  0.00           N  
ATOM   2419  NH2 ARG B  98     -18.776 310.601 -57.300  1.00  0.00           N  
ATOM   2420  N   ALA B  99     -13.718 307.112 -57.730  1.00  0.00           N  
ATOM   2421  CA  ALA B  99     -13.688 306.727 -56.315  1.00  0.00           C  
ATOM   2422  C   ALA B  99     -14.312 307.838 -55.447  1.00  0.00           C  
ATOM   2423  O   ALA B  99     -13.836 308.973 -55.486  1.00  0.00           O  
ATOM   2424  CB  ALA B  99     -12.238 306.437 -55.892  1.00  0.00           C  
ATOM   2425  N   ASN B 100     -15.356 307.478 -54.679  1.00  0.00           N  
ATOM   2426  CA  ASN B 100     -16.156 308.347 -53.803  1.00  0.00           C  
ATOM   2427  C   ASN B 100     -17.086 307.469 -52.924  1.00  0.00           C  
ATOM   2428  O   ASN B 100     -16.930 306.250 -52.891  1.00  0.00           O  
ATOM   2429  CB  ASN B 100     -16.962 309.375 -54.656  1.00  0.00           C  
ATOM   2430  CG  ASN B 100     -17.527 310.573 -53.875  1.00  0.00           C  
ATOM   2431  OD1 ASN B 100     -16.841 311.169 -53.048  1.00  0.00           O  
ATOM   2432  ND2 ASN B 100     -18.795 310.912 -54.110  1.00  0.00           N  
ATOM   2433  N   TRP B 101     -18.054 308.105 -52.235  1.00  0.00           N  
ATOM   2434  CA  TRP B 101     -19.214 307.501 -51.569  1.00  0.00           C  
ATOM   2435  C   TRP B 101     -20.215 306.838 -52.544  1.00  0.00           C  
ATOM   2436  O   TRP B 101     -20.970 305.965 -52.122  1.00  0.00           O  
ATOM   2437  CB  TRP B 101     -19.897 308.604 -50.724  1.00  0.00           C  
ATOM   2438  CG  TRP B 101     -21.166 308.260 -49.988  1.00  0.00           C  
ATOM   2439  CD1 TRP B 101     -21.340 307.180 -49.194  1.00  0.00           C  
ATOM   2440  CD2 TRP B 101     -22.424 309.001 -49.922  1.00  0.00           C  
ATOM   2441  NE1 TRP B 101     -22.614 307.176 -48.672  1.00  0.00           N  
ATOM   2442  CE2 TRP B 101     -23.329 308.282 -49.079  1.00  0.00           C  
ATOM   2443  CE3 TRP B 101     -22.900 310.205 -50.491  1.00  0.00           C  
ATOM   2444  CZ2 TRP B 101     -24.636 308.733 -48.820  1.00  0.00           C  
ATOM   2445  CZ3 TRP B 101     -24.208 310.668 -50.238  1.00  0.00           C  
ATOM   2446  CH2 TRP B 101     -25.075 309.934 -49.405  1.00  0.00           C  
ATOM   2447  N   LEU B 102     -20.203 307.243 -53.823  1.00  0.00           N  
ATOM   2448  CA  LEU B 102     -21.005 306.660 -54.896  1.00  0.00           C  
ATOM   2449  C   LEU B 102     -20.306 306.955 -56.223  1.00  0.00           C  
ATOM   2450  O   LEU B 102     -19.879 308.090 -56.432  1.00  0.00           O  
ATOM   2451  CB  LEU B 102     -22.440 307.231 -54.868  1.00  0.00           C  
ATOM   2452  CG  LEU B 102     -23.410 306.624 -55.913  1.00  0.00           C  
ATOM   2453  CD1 LEU B 102     -23.648 305.116 -55.672  1.00  0.00           C  
ATOM   2454  CD2 LEU B 102     -24.726 307.424 -56.000  1.00  0.00           C  
ATOM   2455  N   ASP B 103     -20.224 305.936 -57.091  1.00  0.00           N  
ATOM   2456  CA  ASP B 103     -19.520 305.991 -58.375  1.00  0.00           C  
ATOM   2457  C   ASP B 103     -20.350 305.345 -59.487  1.00  0.00           C  
ATOM   2458  O   ASP B 103     -21.100 304.401 -59.233  1.00  0.00           O  
ATOM   2459  CB  ASP B 103     -18.104 305.374 -58.308  1.00  0.00           C  
ATOM   2460  CG  ASP B 103     -17.238 306.015 -57.223  1.00  0.00           C  
ATOM   2461  OD1 ASP B 103     -16.782 305.268 -56.329  1.00  0.00           O  
ATOM   2462  OD2 ASP B 103     -17.024 307.243 -57.332  1.00  0.00           O  
ATOM   2463  N   TYR B 104     -20.171 305.885 -60.702  1.00  0.00           N  
ATOM   2464  CA  TYR B 104     -20.831 305.460 -61.932  1.00  0.00           C  
ATOM   2465  C   TYR B 104     -19.757 305.044 -62.947  1.00  0.00           C  
ATOM   2466  O   TYR B 104     -18.705 305.680 -63.021  1.00  0.00           O  
ATOM   2467  CB  TYR B 104     -21.698 306.629 -62.453  1.00  0.00           C  
ATOM   2468  CG  TYR B 104     -22.721 306.271 -63.515  1.00  0.00           C  
ATOM   2469  CD1 TYR B 104     -22.331 306.123 -64.861  1.00  0.00           C  
ATOM   2470  CE1 TYR B 104     -23.277 305.775 -65.843  1.00  0.00           C  
ATOM   2471  CZ  TYR B 104     -24.627 305.591 -65.486  1.00  0.00           C  
ATOM   2472  OH  TYR B 104     -25.544 305.270 -66.443  1.00  0.00           O  
ATOM   2473  CD2 TYR B 104     -24.077 306.100 -63.164  1.00  0.00           C  
ATOM   2474  CE2 TYR B 104     -25.027 305.757 -64.145  1.00  0.00           C  
ATOM   2475  N   TRP B 105     -20.049 303.979 -63.707  1.00  0.00           N  
ATOM   2476  CA  TRP B 105     -19.206 303.460 -64.784  1.00  0.00           C  
ATOM   2477  C   TRP B 105     -19.973 303.526 -66.109  1.00  0.00           C  
ATOM   2478  O   TRP B 105     -21.202 303.425 -66.110  1.00  0.00           O  
ATOM   2479  CB  TRP B 105     -18.814 301.995 -64.502  1.00  0.00           C  
ATOM   2480  CG  TRP B 105     -17.878 301.687 -63.368  1.00  0.00           C  
ATOM   2481  CD1 TRP B 105     -17.907 302.200 -62.114  1.00  0.00           C  
ATOM   2482  NE1 TRP B 105     -16.927 301.615 -61.346  1.00  0.00           N  
ATOM   2483  CE2 TRP B 105     -16.238 300.654 -62.047  1.00  0.00           C  
ATOM   2484  CD2 TRP B 105     -16.819 300.682 -63.351  1.00  0.00           C  
ATOM   2485  CE3 TRP B 105     -16.294 299.781 -64.305  1.00  0.00           C  
ATOM   2486  CZ3 TRP B 105     -15.245 298.900 -63.976  1.00  0.00           C  
ATOM   2487  CZ2 TRP B 105     -15.199 299.777 -61.701  1.00  0.00           C  
ATOM   2488  CH2 TRP B 105     -14.709 298.893 -62.674  1.00  0.00           C  
ATOM   2489  N   GLY B 106     -19.226 303.648 -67.217  1.00  0.00           N  
ATOM   2490  CA  GLY B 106     -19.776 303.722 -68.571  1.00  0.00           C  
ATOM   2491  C   GLY B 106     -20.402 302.398 -69.033  1.00  0.00           C  
ATOM   2492  O   GLY B 106     -20.222 301.350 -68.417  1.00  0.00           O  
ATOM   2493  N   GLN B 107     -21.142 302.474 -70.149  1.00  0.00           N  
ATOM   2494  CA  GLN B 107     -21.950 301.400 -70.737  1.00  0.00           C  
ATOM   2495  C   GLN B 107     -21.182 300.171 -71.280  1.00  0.00           C  
ATOM   2496  O   GLN B 107     -21.826 299.180 -71.618  1.00  0.00           O  
ATOM   2497  CB  GLN B 107     -22.830 302.032 -71.838  1.00  0.00           C  
ATOM   2498  CG  GLN B 107     -23.907 302.982 -71.278  1.00  0.00           C  
ATOM   2499  CD  GLN B 107     -24.610 303.761 -72.389  1.00  0.00           C  
ATOM   2500  OE1 GLN B 107     -24.018 304.656 -72.989  1.00  0.00           O  
ATOM   2501  NE2 GLN B 107     -25.876 303.439 -72.655  1.00  0.00           N  
ATOM   2502  N   GLY B 108     -19.844 300.254 -71.360  1.00  0.00           N  
ATOM   2503  CA  GLY B 108     -18.961 299.248 -71.944  1.00  0.00           C  
ATOM   2504  C   GLY B 108     -18.824 299.477 -73.457  1.00  0.00           C  
ATOM   2505  O   GLY B 108     -19.806 299.775 -74.139  1.00  0.00           O  
ATOM   2506  N   THR B 109     -17.603 299.292 -73.985  1.00  0.00           N  
ATOM   2507  CA  THR B 109     -17.303 299.294 -75.420  1.00  0.00           C  
ATOM   2508  C   THR B 109     -16.326 298.139 -75.715  1.00  0.00           C  
ATOM   2509  O   THR B 109     -15.219 298.101 -75.176  1.00  0.00           O  
ATOM   2510  CB  THR B 109     -16.694 300.639 -75.911  1.00  0.00           C  
ATOM   2511  OG1 THR B 109     -15.494 300.989 -75.241  1.00  0.00           O  
ATOM   2512  CG2 THR B 109     -17.663 301.825 -75.830  1.00  0.00           C  
ATOM   2513  N   THR B 110     -16.791 297.189 -76.543  1.00  0.00           N  
ATOM   2514  CA  THR B 110     -16.104 295.933 -76.837  1.00  0.00           C  
ATOM   2515  C   THR B 110     -15.040 296.103 -77.937  1.00  0.00           C  
ATOM   2516  O   THR B 110     -15.389 296.268 -79.107  1.00  0.00           O  
ATOM   2517  CB  THR B 110     -17.105 294.832 -77.285  1.00  0.00           C  
ATOM   2518  OG1 THR B 110     -18.115 294.691 -76.304  1.00  0.00           O  
ATOM   2519  CG2 THR B 110     -16.477 293.444 -77.518  1.00  0.00           C  
ATOM   2520  N   VAL B 111     -13.764 296.031 -77.529  1.00  0.00           N  
ATOM   2521  CA  VAL B 111     -12.614 295.923 -78.425  1.00  0.00           C  
ATOM   2522  C   VAL B 111     -12.325 294.427 -78.642  1.00  0.00           C  
ATOM   2523  O   VAL B 111     -12.350 293.659 -77.679  1.00  0.00           O  
ATOM   2524  CB  VAL B 111     -11.341 296.572 -77.799  1.00  0.00           C  
ATOM   2525  CG1 VAL B 111     -10.060 296.401 -78.645  1.00  0.00           C  
ATOM   2526  CG2 VAL B 111     -11.546 298.067 -77.504  1.00  0.00           C  
ATOM   2527  N   THR B 112     -12.035 294.049 -79.895  1.00  0.00           N  
ATOM   2528  CA  THR B 112     -11.600 292.702 -80.258  1.00  0.00           C  
ATOM   2529  C   THR B 112     -10.295 292.812 -81.061  1.00  0.00           C  
ATOM   2530  O   THR B 112     -10.170 293.698 -81.905  1.00  0.00           O  
ATOM   2531  CB  THR B 112     -12.674 291.942 -81.088  1.00  0.00           C  
ATOM   2532  OG1 THR B 112     -12.848 292.447 -82.399  1.00  0.00           O  
ATOM   2533  CG2 THR B 112     -14.041 291.864 -80.389  1.00  0.00           C  
ATOM   2534  N   VAL B 113      -9.336 291.929 -80.743  1.00  0.00           N  
ATOM   2535  CA  VAL B 113      -7.991 291.929 -81.306  1.00  0.00           C  
ATOM   2536  C   VAL B 113      -7.690 290.507 -81.810  1.00  0.00           C  
ATOM   2537  O   VAL B 113      -7.274 289.645 -81.033  1.00  0.00           O  
ATOM   2538  CB  VAL B 113      -6.927 292.358 -80.252  1.00  0.00           C  
ATOM   2539  CG1 VAL B 113      -5.499 292.402 -80.824  1.00  0.00           C  
ATOM   2540  CG2 VAL B 113      -7.262 293.719 -79.616  1.00  0.00           C  
ATOM   2541  N   SER B 114      -7.934 290.287 -83.110  1.00  0.00           N  
ATOM   2542  CA  SER B 114      -7.679 289.022 -83.799  1.00  0.00           C  
ATOM   2543  C   SER B 114      -7.547 289.284 -85.306  1.00  0.00           C  
ATOM   2544  O   SER B 114      -8.274 290.115 -85.848  1.00  0.00           O  
ATOM   2545  CB  SER B 114      -8.783 287.993 -83.464  1.00  0.00           C  
ATOM   2546  OG  SER B 114      -8.599 286.770 -84.152  1.00  0.00           O  
ATOM   2547  N   SER B 115      -6.621 288.549 -85.944  1.00  0.00           N  
ATOM   2548  CA  SER B 115      -6.292 288.632 -87.372  1.00  0.00           C  
ATOM   2549  C   SER B 115      -7.431 288.234 -88.334  1.00  0.00           C  
ATOM   2550  O   SER B 115      -7.325 288.532 -89.524  1.00  0.00           O  
ATOM   2551  CB  SER B 115      -5.027 287.792 -87.639  1.00  0.00           C  
ATOM   2552  OG  SER B 115      -3.881 288.483 -87.184  1.00  0.00           O  
ATOM   2553  N   ALA B 116      -8.500 287.606 -87.806  1.00  0.00           N  
ATOM   2554  CA  ALA B 116      -9.735 287.255 -88.509  1.00  0.00           C  
ATOM   2555  C   ALA B 116     -10.426 288.468 -89.155  1.00  0.00           C  
ATOM   2556  O   ALA B 116     -10.508 289.531 -88.536  1.00  0.00           O  
ATOM   2557  CB  ALA B 116     -10.678 286.578 -87.505  1.00  0.00           C  
ATOM   2558  N   SER B 117     -10.896 288.279 -90.397  1.00  0.00           N  
ATOM   2559  CA  SER B 117     -11.554 289.309 -91.202  1.00  0.00           C  
ATOM   2560  C   SER B 117     -13.024 289.496 -90.783  1.00  0.00           C  
ATOM   2561  O   SER B 117     -13.699 288.513 -90.472  1.00  0.00           O  
ATOM   2562  CB  SER B 117     -11.428 288.917 -92.687  1.00  0.00           C  
ATOM   2563  OG  SER B 117     -11.934 289.925 -93.539  1.00  0.00           O  
ATOM   2564  N   THR B 118     -13.485 290.757 -90.822  1.00  0.00           N  
ATOM   2565  CA  THR B 118     -14.866 291.171 -90.558  1.00  0.00           C  
ATOM   2566  C   THR B 118     -15.845 290.599 -91.606  1.00  0.00           C  
ATOM   2567  O   THR B 118     -15.515 290.567 -92.793  1.00  0.00           O  
ATOM   2568  CB  THR B 118     -14.977 292.719 -90.562  1.00  0.00           C  
ATOM   2569  OG1 THR B 118     -14.108 293.237 -89.574  1.00  0.00           O  
ATOM   2570  CG2 THR B 118     -16.380 293.302 -90.307  1.00  0.00           C  
ATOM   2571  N   LYS B 119     -17.015 290.140 -91.136  1.00  0.00           N  
ATOM   2572  CA  LYS B 119     -17.981 289.391 -91.940  1.00  0.00           C  
ATOM   2573  C   LYS B 119     -19.407 289.623 -91.414  1.00  0.00           C  
ATOM   2574  O   LYS B 119     -19.595 289.709 -90.201  1.00  0.00           O  
ATOM   2575  CB  LYS B 119     -17.560 287.900 -91.913  1.00  0.00           C  
ATOM   2576  CG  LYS B 119     -18.500 286.914 -92.632  1.00  0.00           C  
ATOM   2577  CD  LYS B 119     -18.538 287.019 -94.162  1.00  0.00           C  
ATOM   2578  CE  LYS B 119     -17.239 286.545 -94.831  1.00  0.00           C  
ATOM   2579  NZ  LYS B 119     -17.379 286.517 -96.296  1.00  0.00           N  
ATOM   2580  N   GLY B 120     -20.381 289.669 -92.339  1.00  0.00           N  
ATOM   2581  CA  GLY B 120     -21.808 289.790 -92.040  1.00  0.00           C  
ATOM   2582  C   GLY B 120     -22.480 288.400 -92.063  1.00  0.00           C  
ATOM   2583  O   GLY B 120     -22.082 287.560 -92.869  1.00  0.00           O  
ATOM   2584  N   PRO B 121     -23.507 288.154 -91.213  1.00  0.00           N  
ATOM   2585  CA  PRO B 121     -24.136 286.834 -91.007  1.00  0.00           C  
ATOM   2586  C   PRO B 121     -24.987 286.311 -92.175  1.00  0.00           C  
ATOM   2587  O   PRO B 121     -25.501 287.094 -92.974  1.00  0.00           O  
ATOM   2588  CD  PRO B 121     -24.074 289.139 -90.297  1.00  0.00           C  
ATOM   2589  CB  PRO B 121     -25.016 287.044 -89.760  1.00  0.00           C  
ATOM   2590  CG  PRO B 121     -25.363 288.519 -89.778  1.00  0.00           C  
ATOM   2591  N   SER B 122     -25.156 284.982 -92.172  1.00  0.00           N  
ATOM   2592  CA  SER B 122     -26.126 284.237 -92.967  1.00  0.00           C  
ATOM   2593  C   SER B 122     -26.920 283.341 -92.003  1.00  0.00           C  
ATOM   2594  O   SER B 122     -26.312 282.551 -91.279  1.00  0.00           O  
ATOM   2595  CB  SER B 122     -25.388 283.389 -94.022  1.00  0.00           C  
ATOM   2596  OG  SER B 122     -24.981 284.198 -95.107  1.00  0.00           O  
ATOM   2597  N   VAL B 123     -28.255 283.490 -91.998  1.00  0.00           N  
ATOM   2598  CA  VAL B 123     -29.158 282.753 -91.109  1.00  0.00           C  
ATOM   2599  C   VAL B 123     -29.786 281.570 -91.868  1.00  0.00           C  
ATOM   2600  O   VAL B 123     -30.234 281.737 -93.003  1.00  0.00           O  
ATOM   2601  CB  VAL B 123     -30.297 283.661 -90.563  1.00  0.00           C  
ATOM   2602  CG1 VAL B 123     -31.295 282.932 -89.638  1.00  0.00           C  
ATOM   2603  CG2 VAL B 123     -29.725 284.883 -89.822  1.00  0.00           C  
ATOM   2604  N   PHE B 124     -29.795 280.402 -91.209  1.00  0.00           N  
ATOM   2605  CA  PHE B 124     -30.227 279.122 -91.760  1.00  0.00           C  
ATOM   2606  C   PHE B 124     -31.316 278.520 -90.846  1.00  0.00           C  
ATOM   2607  O   PHE B 124     -31.010 278.222 -89.691  1.00  0.00           O  
ATOM   2608  CB  PHE B 124     -29.000 278.193 -91.821  1.00  0.00           C  
ATOM   2609  CG  PHE B 124     -27.921 278.652 -92.789  1.00  0.00           C  
ATOM   2610  CD1 PHE B 124     -28.136 278.575 -94.182  1.00  0.00           C  
ATOM   2611  CD2 PHE B 124     -26.758 279.290 -92.311  1.00  0.00           C  
ATOM   2612  CE1 PHE B 124     -27.178 279.058 -95.062  1.00  0.00           C  
ATOM   2613  CE2 PHE B 124     -25.809 279.766 -93.208  1.00  0.00           C  
ATOM   2614  CZ  PHE B 124     -26.015 279.642 -94.575  1.00  0.00           C  
ATOM   2615  N   PRO B 125     -32.562 278.361 -91.360  1.00  0.00           N  
ATOM   2616  CA  PRO B 125     -33.671 277.708 -90.633  1.00  0.00           C  
ATOM   2617  C   PRO B 125     -33.427 276.286 -90.105  1.00  0.00           C  
ATOM   2618  O   PRO B 125     -32.586 275.556 -90.629  1.00  0.00           O  
ATOM   2619  CD  PRO B 125     -33.031 278.896 -92.640  1.00  0.00           C  
ATOM   2620  CB  PRO B 125     -34.800 277.671 -91.668  1.00  0.00           C  
ATOM   2621  CG  PRO B 125     -34.548 278.879 -92.544  1.00  0.00           C  
ATOM   2622  N   LEU B 126     -34.235 275.929 -89.098  1.00  0.00           N  
ATOM   2623  CA  LEU B 126     -34.377 274.575 -88.567  1.00  0.00           C  
ATOM   2624  C   LEU B 126     -35.843 274.123 -88.722  1.00  0.00           C  
ATOM   2625  O   LEU B 126     -36.399 273.497 -87.822  1.00  0.00           O  
ATOM   2626  CB  LEU B 126     -33.848 274.515 -87.110  1.00  0.00           C  
ATOM   2627  CG  LEU B 126     -32.310 274.491 -86.948  1.00  0.00           C  
ATOM   2628  CD1 LEU B 126     -31.649 273.354 -87.745  1.00  0.00           C  
ATOM   2629  CD2 LEU B 126     -31.620 275.844 -87.190  1.00  0.00           C  
ATOM   2630  N   ALA B 127     -36.425 274.419 -89.900  1.00  0.00           N  
ATOM   2631  CA  ALA B 127     -37.715 273.921 -90.380  1.00  0.00           C  
ATOM   2632  C   ALA B 127     -37.614 272.412 -90.723  1.00  0.00           C  
ATOM   2633  O   ALA B 127     -36.828 272.133 -91.632  1.00  0.00           O  
ATOM   2634  CB  ALA B 127     -38.892 274.479 -89.560  1.00  0.00           C  
ATOM   2635  N   PRO B 128     -38.335 271.453 -90.082  1.00  0.00           N  
ATOM   2636  CA  PRO B 128     -38.118 270.034 -90.411  1.00  0.00           C  
ATOM   2637  C   PRO B 128     -38.738 269.616 -91.754  1.00  0.00           C  
ATOM   2638  O   PRO B 128     -39.850 270.037 -92.079  1.00  0.00           O  
ATOM   2639  CB  PRO B 128     -38.712 269.271 -89.218  1.00  0.00           C  
ATOM   2640  CG  PRO B 128     -39.811 270.174 -88.700  1.00  0.00           C  
ATOM   2641  CD  PRO B 128     -39.266 271.576 -88.952  1.00  0.00           C  
ATOM   2642  N   CYS B 129     -38.002 268.771 -92.499  1.00  0.00           N  
ATOM   2643  CA  CYS B 129     -38.494 268.108 -93.711  1.00  0.00           C  
ATOM   2644  C   CYS B 129     -39.597 267.074 -93.398  1.00  0.00           C  
ATOM   2645  O   CYS B 129     -40.528 266.933 -94.188  1.00  0.00           O  
ATOM   2646  SG  CYS B 129     -37.719 267.049 -96.201  1.00  0.00           S  
ATOM   2647  CB  CYS B 129     -37.321 267.476 -94.483  1.00  0.00           C  
ATOM   2648  N   SER B 130     -39.506 266.442 -92.215  1.00  0.00           N  
ATOM   2649  CA  SER B 130     -40.569 265.662 -91.579  1.00  0.00           C  
ATOM   2650  C   SER B 130     -41.686 266.582 -91.037  1.00  0.00           C  
ATOM   2651  O   SER B 130     -41.473 267.787 -90.884  1.00  0.00           O  
ATOM   2652  CB  SER B 130     -39.916 264.820 -90.460  1.00  0.00           C  
ATOM   2653  OG  SER B 130     -40.828 263.929 -89.849  1.00  0.00           O  
ATOM   2654  N   ARG B 131     -42.855 265.998 -90.729  1.00  0.00           N  
ATOM   2655  CA  ARG B 131     -43.972 266.691 -90.074  1.00  0.00           C  
ATOM   2656  C   ARG B 131     -43.634 267.122 -88.630  1.00  0.00           C  
ATOM   2657  O   ARG B 131     -42.710 266.579 -88.022  1.00  0.00           O  
ATOM   2658  CB  ARG B 131     -45.235 265.802 -90.138  1.00  0.00           C  
ATOM   2659  CG  ARG B 131     -45.201 264.517 -89.281  1.00  0.00           C  
ATOM   2660  CD  ARG B 131     -46.567 263.819 -89.180  1.00  0.00           C  
ATOM   2661  NE  ARG B 131     -47.531 264.606 -88.394  1.00  0.00           N  
ATOM   2662  CZ  ARG B 131     -47.573 264.702 -87.053  1.00  0.00           C  
ATOM   2663  NH1 ARG B 131     -48.483 265.502 -86.484  1.00  0.00           N  
ATOM   2664  NH2 ARG B 131     -46.725 264.017 -86.274  1.00  0.00           N  
ATOM   2665  N   SER B 132     -44.415 268.079 -88.107  1.00  0.00           N  
ATOM   2666  CA  SER B 132     -44.235 268.638 -86.769  1.00  0.00           C  
ATOM   2667  C   SER B 132     -45.593 268.940 -86.116  1.00  0.00           C  
ATOM   2668  O   SER B 132     -46.605 269.091 -86.803  1.00  0.00           O  
ATOM   2669  CB  SER B 132     -43.321 269.881 -86.871  1.00  0.00           C  
ATOM   2670  OG  SER B 132     -42.993 270.416 -85.604  1.00  0.00           O  
ATOM   2671  N   THR B 133     -45.559 269.031 -84.780  1.00  0.00           N  
ATOM   2672  CA  THR B 133     -46.668 269.397 -83.905  1.00  0.00           C  
ATOM   2673  C   THR B 133     -46.133 269.786 -82.512  1.00  0.00           C  
ATOM   2674  O   THR B 133     -46.653 270.725 -81.909  1.00  0.00           O  
ATOM   2675  CB  THR B 133     -47.756 268.283 -83.789  1.00  0.00           C  
ATOM   2676  OG1 THR B 133     -48.781 268.651 -82.882  1.00  0.00           O  
ATOM   2677  CG2 THR B 133     -47.239 266.905 -83.328  1.00  0.00           C  
ATOM   2678  N   SER B 134     -45.083 269.073 -82.052  1.00  0.00           N  
ATOM   2679  CA  SER B 134     -44.394 269.239 -80.767  1.00  0.00           C  
ATOM   2680  C   SER B 134     -45.347 269.122 -79.558  1.00  0.00           C  
ATOM   2681  O   SER B 134     -45.264 269.911 -78.616  1.00  0.00           O  
ATOM   2682  CB  SER B 134     -43.534 270.524 -80.785  1.00  0.00           C  
ATOM   2683  OG  SER B 134     -42.372 270.329 -81.566  1.00  0.00           O  
ATOM   2684  N   GLU B 135     -46.257 268.134 -79.644  1.00  0.00           N  
ATOM   2685  CA  GLU B 135     -47.331 267.821 -78.694  1.00  0.00           C  
ATOM   2686  C   GLU B 135     -48.329 268.985 -78.521  1.00  0.00           C  
ATOM   2687  O   GLU B 135     -48.687 269.329 -77.395  1.00  0.00           O  
ATOM   2688  CB  GLU B 135     -46.756 267.285 -77.354  1.00  0.00           C  
ATOM   2689  CG  GLU B 135     -45.717 266.149 -77.486  1.00  0.00           C  
ATOM   2690  CD  GLU B 135     -46.213 264.959 -78.309  1.00  0.00           C  
ATOM   2691  OE1 GLU B 135     -47.009 264.171 -77.754  1.00  0.00           O  
ATOM   2692  OE2 GLU B 135     -45.800 264.872 -79.487  1.00  0.00           O  
ATOM   2693  N   SER B 136     -48.737 269.575 -79.662  1.00  0.00           N  
ATOM   2694  CA  SER B 136     -49.631 270.734 -79.789  1.00  0.00           C  
ATOM   2695  C   SER B 136     -49.073 272.023 -79.142  1.00  0.00           C  
ATOM   2696  O   SER B 136     -49.845 272.853 -78.664  1.00  0.00           O  
ATOM   2697  CB  SER B 136     -51.067 270.381 -79.328  1.00  0.00           C  
ATOM   2698  OG  SER B 136     -51.668 269.495 -80.253  1.00  0.00           O  
ATOM   2699  N   THR B 137     -47.739 272.162 -79.152  1.00  0.00           N  
ATOM   2700  CA  THR B 137     -46.995 273.300 -78.621  1.00  0.00           C  
ATOM   2701  C   THR B 137     -45.761 273.473 -79.522  1.00  0.00           C  
ATOM   2702  O   THR B 137     -44.687 272.961 -79.206  1.00  0.00           O  
ATOM   2703  CB  THR B 137     -46.576 273.078 -77.134  1.00  0.00           C  
ATOM   2704  OG1 THR B 137     -47.731 272.986 -76.323  1.00  0.00           O  
ATOM   2705  CG2 THR B 137     -45.691 274.172 -76.508  1.00  0.00           C  
ATOM   2706  N   ALA B 138     -45.973 274.137 -80.675  1.00  0.00           N  
ATOM   2707  CA  ALA B 138     -45.006 274.321 -81.759  1.00  0.00           C  
ATOM   2708  C   ALA B 138     -43.679 274.952 -81.311  1.00  0.00           C  
ATOM   2709  O   ALA B 138     -43.692 275.932 -80.568  1.00  0.00           O  
ATOM   2710  CB  ALA B 138     -45.644 275.179 -82.861  1.00  0.00           C  
ATOM   2711  N   ALA B 139     -42.572 274.380 -81.811  1.00  0.00           N  
ATOM   2712  CA  ALA B 139     -41.209 274.846 -81.584  1.00  0.00           C  
ATOM   2713  C   ALA B 139     -40.508 275.025 -82.937  1.00  0.00           C  
ATOM   2714  O   ALA B 139     -40.609 274.148 -83.796  1.00  0.00           O  
ATOM   2715  CB  ALA B 139     -40.466 273.834 -80.697  1.00  0.00           C  
ATOM   2716  N   LEU B 140     -39.819 276.166 -83.092  1.00  0.00           N  
ATOM   2717  CA  LEU B 140     -39.121 276.581 -84.309  1.00  0.00           C  
ATOM   2718  C   LEU B 140     -37.759 277.179 -83.927  1.00  0.00           C  
ATOM   2719  O   LEU B 140     -37.653 277.825 -82.885  1.00  0.00           O  
ATOM   2720  CB  LEU B 140     -39.986 277.623 -85.060  1.00  0.00           C  
ATOM   2721  CG  LEU B 140     -41.234 277.050 -85.772  1.00  0.00           C  
ATOM   2722  CD1 LEU B 140     -42.126 278.183 -86.319  1.00  0.00           C  
ATOM   2723  CD2 LEU B 140     -40.874 276.016 -86.861  1.00  0.00           C  
ATOM   2724  N   GLY B 141     -36.746 276.953 -84.780  1.00  0.00           N  
ATOM   2725  CA  GLY B 141     -35.369 277.368 -84.519  1.00  0.00           C  
ATOM   2726  C   GLY B 141     -34.744 278.034 -85.748  1.00  0.00           C  
ATOM   2727  O   GLY B 141     -35.241 277.927 -86.872  1.00  0.00           O  
ATOM   2728  N   CYS B 142     -33.606 278.694 -85.500  1.00  0.00           N  
ATOM   2729  CA  CYS B 142     -32.731 279.328 -86.484  1.00  0.00           C  
ATOM   2730  C   CYS B 142     -31.279 279.261 -85.988  1.00  0.00           C  
ATOM   2731  O   CYS B 142     -31.041 279.212 -84.780  1.00  0.00           O  
ATOM   2732  CB  CYS B 142     -33.181 280.775 -86.753  1.00  0.00           C  
ATOM   2733  SG  CYS B 142     -33.235 281.888 -85.321  1.00  0.00           S  
ATOM   2734  N   LEU B 143     -30.337 279.273 -86.943  1.00  0.00           N  
ATOM   2735  CA  LEU B 143     -28.903 279.273 -86.679  1.00  0.00           C  
ATOM   2736  C   LEU B 143     -28.236 280.342 -87.546  1.00  0.00           C  
ATOM   2737  O   LEU B 143     -28.232 280.228 -88.771  1.00  0.00           O  
ATOM   2738  CB  LEU B 143     -28.323 277.864 -86.941  1.00  0.00           C  
ATOM   2739  CG  LEU B 143     -26.799 277.721 -86.699  1.00  0.00           C  
ATOM   2740  CD1 LEU B 143     -26.430 277.865 -85.208  1.00  0.00           C  
ATOM   2741  CD2 LEU B 143     -26.273 276.411 -87.309  1.00  0.00           C  
ATOM   2742  N   VAL B 144     -27.637 281.329 -86.869  1.00  0.00           N  
ATOM   2743  CA  VAL B 144     -26.747 282.332 -87.439  1.00  0.00           C  
ATOM   2744  C   VAL B 144     -25.350 281.703 -87.604  1.00  0.00           C  
ATOM   2745  O   VAL B 144     -24.897 280.999 -86.701  1.00  0.00           O  
ATOM   2746  CB  VAL B 144     -26.596 283.553 -86.484  1.00  0.00           C  
ATOM   2747  CG1 VAL B 144     -25.911 284.743 -87.179  1.00  0.00           C  
ATOM   2748  CG2 VAL B 144     -27.945 284.009 -85.904  1.00  0.00           C  
ATOM   2749  N   LYS B 145     -24.694 281.966 -88.742  1.00  0.00           N  
ATOM   2750  CA  LYS B 145     -23.368 281.438 -89.054  1.00  0.00           C  
ATOM   2751  C   LYS B 145     -22.624 282.399 -89.990  1.00  0.00           C  
ATOM   2752  O   LYS B 145     -23.251 283.054 -90.821  1.00  0.00           O  
ATOM   2753  CB  LYS B 145     -23.510 280.001 -89.629  1.00  0.00           C  
ATOM   2754  CG  LYS B 145     -22.220 279.332 -90.156  1.00  0.00           C  
ATOM   2755  CD  LYS B 145     -21.139 279.109 -89.078  1.00  0.00           C  
ATOM   2756  CE  LYS B 145     -19.783 278.647 -89.639  1.00  0.00           C  
ATOM   2757  NZ  LYS B 145     -19.129 279.691 -90.448  1.00  0.00           N  
ATOM   2758  N   ASP B 146     -21.288 282.416 -89.840  1.00  0.00           N  
ATOM   2759  CA  ASP B 146     -20.312 283.132 -90.660  1.00  0.00           C  
ATOM   2760  C   ASP B 146     -20.443 284.651 -90.442  1.00  0.00           C  
ATOM   2761  O   ASP B 146     -21.044 285.334 -91.265  1.00  0.00           O  
ATOM   2762  CB  ASP B 146     -20.381 282.722 -92.162  1.00  0.00           C  
ATOM   2763  CG  ASP B 146     -19.204 283.220 -93.010  1.00  0.00           C  
ATOM   2764  OD1 ASP B 146     -19.438 283.514 -94.203  1.00  0.00           O  
ATOM   2765  OD2 ASP B 146     -18.069 283.200 -92.486  1.00  0.00           O  
ATOM   2766  N   TYR B 147     -19.892 285.137 -89.322  1.00  0.00           N  
ATOM   2767  CA  TYR B 147     -19.842 286.557 -88.971  1.00  0.00           C  
ATOM   2768  C   TYR B 147     -18.675 286.799 -88.007  1.00  0.00           C  
ATOM   2769  O   TYR B 147     -18.299 285.888 -87.269  1.00  0.00           O  
ATOM   2770  CB  TYR B 147     -21.191 287.029 -88.386  1.00  0.00           C  
ATOM   2771  CG  TYR B 147     -21.564 286.447 -87.032  1.00  0.00           C  
ATOM   2772  CD1 TYR B 147     -21.177 287.105 -85.847  1.00  0.00           C  
ATOM   2773  CE1 TYR B 147     -21.495 286.554 -84.594  1.00  0.00           C  
ATOM   2774  CZ  TYR B 147     -22.213 285.346 -84.525  1.00  0.00           C  
ATOM   2775  OH  TYR B 147     -22.507 284.811 -83.310  1.00  0.00           O  
ATOM   2776  CD2 TYR B 147     -22.277 285.232 -86.958  1.00  0.00           C  
ATOM   2777  CE2 TYR B 147     -22.606 284.682 -85.704  1.00  0.00           C  
ATOM   2778  N   PHE B 148     -18.144 288.030 -88.004  1.00  0.00           N  
ATOM   2779  CA  PHE B 148     -17.043 288.430 -87.127  1.00  0.00           C  
ATOM   2780  C   PHE B 148     -17.025 289.964 -86.997  1.00  0.00           C  
ATOM   2781  O   PHE B 148     -17.185 290.631 -88.019  1.00  0.00           O  
ATOM   2782  CB  PHE B 148     -15.707 287.905 -87.717  1.00  0.00           C  
ATOM   2783  CG  PHE B 148     -14.482 288.171 -86.856  1.00  0.00           C  
ATOM   2784  CD1 PHE B 148     -13.745 289.366 -87.003  1.00  0.00           C  
ATOM   2785  CE1 PHE B 148     -12.747 289.684 -86.094  1.00  0.00           C  
ATOM   2786  CZ  PHE B 148     -12.488 288.845 -85.021  1.00  0.00           C  
ATOM   2787  CD2 PHE B 148     -14.196 287.322 -85.767  1.00  0.00           C  
ATOM   2788  CE2 PHE B 148     -13.199 287.662 -84.863  1.00  0.00           C  
ATOM   2789  N   PRO B 149     -16.773 290.509 -85.782  1.00  0.00           N  
ATOM   2790  CA  PRO B 149     -16.708 289.828 -84.470  1.00  0.00           C  
ATOM   2791  C   PRO B 149     -18.105 289.577 -83.864  1.00  0.00           C  
ATOM   2792  O   PRO B 149     -19.116 289.754 -84.542  1.00  0.00           O  
ATOM   2793  CD  PRO B 149     -16.439 291.919 -85.622  1.00  0.00           C  
ATOM   2794  CB  PRO B 149     -15.871 290.799 -83.600  1.00  0.00           C  
ATOM   2795  CG  PRO B 149     -15.394 291.907 -84.522  1.00  0.00           C  
ATOM   2796  N   GLU B 150     -18.136 289.235 -82.566  1.00  0.00           N  
ATOM   2797  CA  GLU B 150     -19.320 289.358 -81.708  1.00  0.00           C  
ATOM   2798  C   GLU B 150     -19.658 290.843 -81.420  1.00  0.00           C  
ATOM   2799  O   GLU B 150     -18.768 291.690 -81.525  1.00  0.00           O  
ATOM   2800  CB  GLU B 150     -19.041 288.628 -80.374  1.00  0.00           C  
ATOM   2801  CG  GLU B 150     -19.017 287.097 -80.495  1.00  0.00           C  
ATOM   2802  CD  GLU B 150     -18.779 286.448 -79.134  1.00  0.00           C  
ATOM   2803  OE1 GLU B 150     -19.740 286.439 -78.336  1.00  0.00           O  
ATOM   2804  OE2 GLU B 150     -17.641 285.983 -78.910  1.00  0.00           O  
ATOM   2805  N   PRO B 151     -20.900 291.142 -80.975  1.00  0.00           N  
ATOM   2806  CA  PRO B 151     -22.061 290.235 -80.869  1.00  0.00           C  
ATOM   2807  C   PRO B 151     -22.916 290.200 -82.153  1.00  0.00           C  
ATOM   2808  O   PRO B 151     -22.616 290.893 -83.127  1.00  0.00           O  
ATOM   2809  CD  PRO B 151     -21.211 292.467 -80.429  1.00  0.00           C  
ATOM   2810  CB  PRO B 151     -22.835 290.877 -79.703  1.00  0.00           C  
ATOM   2811  CG  PRO B 151     -22.640 292.373 -79.903  1.00  0.00           C  
ATOM   2812  N   VAL B 152     -24.016 289.434 -82.078  1.00  0.00           N  
ATOM   2813  CA  VAL B 152     -25.185 289.576 -82.943  1.00  0.00           C  
ATOM   2814  C   VAL B 152     -26.448 289.639 -82.072  1.00  0.00           C  
ATOM   2815  O   VAL B 152     -26.589 288.865 -81.122  1.00  0.00           O  
ATOM   2816  CB  VAL B 152     -25.352 288.419 -83.970  1.00  0.00           C  
ATOM   2817  CG1 VAL B 152     -24.328 288.547 -85.100  1.00  0.00           C  
ATOM   2818  CG2 VAL B 152     -25.349 286.999 -83.372  1.00  0.00           C  
ATOM   2819  N   THR B 153     -27.348 290.562 -82.435  1.00  0.00           N  
ATOM   2820  CA  THR B 153     -28.694 290.675 -81.881  1.00  0.00           C  
ATOM   2821  C   THR B 153     -29.617 289.696 -82.626  1.00  0.00           C  
ATOM   2822  O   THR B 153     -29.484 289.571 -83.842  1.00  0.00           O  
ATOM   2823  CB  THR B 153     -29.247 292.110 -82.095  1.00  0.00           C  
ATOM   2824  OG1 THR B 153     -28.446 293.022 -81.369  1.00  0.00           O  
ATOM   2825  CG2 THR B 153     -30.714 292.343 -81.682  1.00  0.00           C  
ATOM   2826  N   VAL B 154     -30.533 289.040 -81.895  1.00  0.00           N  
ATOM   2827  CA  VAL B 154     -31.551 288.160 -82.469  1.00  0.00           C  
ATOM   2828  C   VAL B 154     -32.910 288.468 -81.818  1.00  0.00           C  
ATOM   2829  O   VAL B 154     -32.983 288.630 -80.599  1.00  0.00           O  
ATOM   2830  CB  VAL B 154     -31.234 286.648 -82.256  1.00  0.00           C  
ATOM   2831  CG1 VAL B 154     -32.304 285.712 -82.861  1.00  0.00           C  
ATOM   2832  CG2 VAL B 154     -29.850 286.265 -82.805  1.00  0.00           C  
ATOM   2833  N   SER B 155     -33.958 288.509 -82.653  1.00  0.00           N  
ATOM   2834  CA  SER B 155     -35.351 288.695 -82.260  1.00  0.00           C  
ATOM   2835  C   SER B 155     -36.266 287.871 -83.181  1.00  0.00           C  
ATOM   2836  O   SER B 155     -35.880 287.550 -84.305  1.00  0.00           O  
ATOM   2837  CB  SER B 155     -35.686 290.206 -82.253  1.00  0.00           C  
ATOM   2838  OG  SER B 155     -35.805 290.753 -83.554  1.00  0.00           O  
ATOM   2839  N   TRP B 156     -37.470 287.556 -82.681  1.00  0.00           N  
ATOM   2840  CA  TRP B 156     -38.494 286.821 -83.423  1.00  0.00           C  
ATOM   2841  C   TRP B 156     -39.635 287.763 -83.814  1.00  0.00           C  
ATOM   2842  O   TRP B 156     -40.133 288.505 -82.966  1.00  0.00           O  
ATOM   2843  CB  TRP B 156     -38.985 285.625 -82.587  1.00  0.00           C  
ATOM   2844  CG  TRP B 156     -37.987 284.512 -82.459  1.00  0.00           C  
ATOM   2845  CD1 TRP B 156     -37.004 284.424 -81.534  1.00  0.00           C  
ATOM   2846  NE1 TRP B 156     -36.256 283.285 -81.758  1.00  0.00           N  
ATOM   2847  CE2 TRP B 156     -36.705 282.591 -82.862  1.00  0.00           C  
ATOM   2848  CD2 TRP B 156     -37.802 283.368 -83.346  1.00  0.00           C  
ATOM   2849  CE3 TRP B 156     -38.459 282.900 -84.509  1.00  0.00           C  
ATOM   2850  CZ3 TRP B 156     -38.060 281.707 -85.141  1.00  0.00           C  
ATOM   2851  CZ2 TRP B 156     -36.294 281.401 -83.488  1.00  0.00           C  
ATOM   2852  CH2 TRP B 156     -36.984 280.955 -84.629  1.00  0.00           C  
ATOM   2853  N   ASN B 157     -40.014 287.711 -85.102  1.00  0.00           N  
ATOM   2854  CA  ASN B 157     -41.062 288.515 -85.755  1.00  0.00           C  
ATOM   2855  C   ASN B 157     -40.780 290.031 -85.675  1.00  0.00           C  
ATOM   2856  O   ASN B 157     -41.709 290.818 -85.493  1.00  0.00           O  
ATOM   2857  CB  ASN B 157     -42.475 288.128 -85.228  1.00  0.00           C  
ATOM   2858  CG  ASN B 157     -42.867 286.662 -85.467  1.00  0.00           C  
ATOM   2859  OD1 ASN B 157     -42.192 285.929 -86.184  1.00  0.00           O  
ATOM   2860  ND2 ASN B 157     -43.983 286.234 -84.873  1.00  0.00           N  
ATOM   2861  N   SER B 158     -39.493 290.410 -85.793  1.00  0.00           N  
ATOM   2862  CA  SER B 158     -38.948 291.764 -85.633  1.00  0.00           C  
ATOM   2863  C   SER B 158     -39.169 292.346 -84.218  1.00  0.00           C  
ATOM   2864  O   SER B 158     -39.362 293.552 -84.070  1.00  0.00           O  
ATOM   2865  CB  SER B 158     -39.435 292.704 -86.766  1.00  0.00           C  
ATOM   2866  OG  SER B 158     -38.837 292.349 -87.995  1.00  0.00           O  
ATOM   2867  N   GLY B 159     -39.141 291.469 -83.199  1.00  0.00           N  
ATOM   2868  CA  GLY B 159     -39.369 291.816 -81.797  1.00  0.00           C  
ATOM   2869  C   GLY B 159     -40.856 291.761 -81.403  1.00  0.00           C  
ATOM   2870  O   GLY B 159     -41.162 292.011 -80.238  1.00  0.00           O  
ATOM   2871  N   ALA B 160     -41.772 291.419 -82.332  1.00  0.00           N  
ATOM   2872  CA  ALA B 160     -43.208 291.259 -82.068  1.00  0.00           C  
ATOM   2873  C   ALA B 160     -43.575 289.922 -81.387  1.00  0.00           C  
ATOM   2874  O   ALA B 160     -44.751 289.723 -81.083  1.00  0.00           O  
ATOM   2875  CB  ALA B 160     -43.991 291.432 -83.380  1.00  0.00           C  
ATOM   2876  N   LEU B 161     -42.585 289.044 -81.155  1.00  0.00           N  
ATOM   2877  CA  LEU B 161     -42.736 287.774 -80.453  1.00  0.00           C  
ATOM   2878  C   LEU B 161     -41.530 287.561 -79.528  1.00  0.00           C  
ATOM   2879  O   LEU B 161     -40.391 287.807 -79.929  1.00  0.00           O  
ATOM   2880  CB  LEU B 161     -42.921 286.644 -81.494  1.00  0.00           C  
ATOM   2881  CG  LEU B 161     -43.142 285.224 -80.925  1.00  0.00           C  
ATOM   2882  CD1 LEU B 161     -44.368 285.131 -79.996  1.00  0.00           C  
ATOM   2883  CD2 LEU B 161     -43.246 284.202 -82.067  1.00  0.00           C  
ATOM   2884  N   THR B 162     -41.822 287.105 -78.301  1.00  0.00           N  
ATOM   2885  CA  THR B 162     -40.845 286.890 -77.231  1.00  0.00           C  
ATOM   2886  C   THR B 162     -41.241 285.717 -76.295  1.00  0.00           C  
ATOM   2887  O   THR B 162     -40.432 285.311 -75.461  1.00  0.00           O  
ATOM   2888  CB  THR B 162     -40.615 288.205 -76.425  1.00  0.00           C  
ATOM   2889  OG1 THR B 162     -39.573 288.074 -75.477  1.00  0.00           O  
ATOM   2890  CG2 THR B 162     -41.855 288.719 -75.670  1.00  0.00           C  
ATOM   2891  N   SER B 163     -42.459 285.167 -76.466  1.00  0.00           N  
ATOM   2892  CA  SER B 163     -42.998 284.046 -75.692  1.00  0.00           C  
ATOM   2893  C   SER B 163     -42.196 282.751 -75.921  1.00  0.00           C  
ATOM   2894  O   SER B 163     -42.156 282.255 -77.047  1.00  0.00           O  
ATOM   2895  CB  SER B 163     -44.492 283.876 -76.043  1.00  0.00           C  
ATOM   2896  OG  SER B 163     -45.100 282.853 -75.278  1.00  0.00           O  
ATOM   2897  N   GLY B 164     -41.568 282.255 -74.840  1.00  0.00           N  
ATOM   2898  CA  GLY B 164     -40.758 281.035 -74.811  1.00  0.00           C  
ATOM   2899  C   GLY B 164     -39.451 281.133 -75.618  1.00  0.00           C  
ATOM   2900  O   GLY B 164     -38.881 280.093 -75.948  1.00  0.00           O  
ATOM   2901  N   VAL B 165     -38.985 282.353 -75.945  1.00  0.00           N  
ATOM   2902  CA  VAL B 165     -37.740 282.591 -76.675  1.00  0.00           C  
ATOM   2903  C   VAL B 165     -36.510 282.421 -75.763  1.00  0.00           C  
ATOM   2904  O   VAL B 165     -36.507 282.924 -74.639  1.00  0.00           O  
ATOM   2905  CB  VAL B 165     -37.715 284.006 -77.330  1.00  0.00           C  
ATOM   2906  CG1 VAL B 165     -36.343 284.467 -77.876  1.00  0.00           C  
ATOM   2907  CG2 VAL B 165     -38.750 284.086 -78.466  1.00  0.00           C  
ATOM   2908  N   HIS B 166     -35.483 281.753 -76.305  1.00  0.00           N  
ATOM   2909  CA  HIS B 166     -34.146 281.657 -75.725  1.00  0.00           C  
ATOM   2910  C   HIS B 166     -33.122 281.865 -76.848  1.00  0.00           C  
ATOM   2911  O   HIS B 166     -33.217 281.203 -77.881  1.00  0.00           O  
ATOM   2912  CB  HIS B 166     -33.946 280.288 -75.038  1.00  0.00           C  
ATOM   2913  CG  HIS B 166     -34.682 280.127 -73.733  1.00  0.00           C  
ATOM   2914  ND1 HIS B 166     -35.918 279.559 -73.501  1.00  0.00           N  
ATOM   2915  CD2 HIS B 166     -34.148 280.563 -72.516  1.00  0.00           C  
ATOM   2916  CE1 HIS B 166     -36.144 279.670 -72.139  1.00  0.00           C  
ATOM   2917  NE2 HIS B 166     -35.074 280.268 -71.613  1.00  0.00           N  
ATOM   2918  N   THR B 167     -32.157 282.764 -76.607  1.00  0.00           N  
ATOM   2919  CA  THR B 167     -31.018 283.012 -77.490  1.00  0.00           C  
ATOM   2920  C   THR B 167     -29.742 282.626 -76.730  1.00  0.00           C  
ATOM   2921  O   THR B 167     -29.518 283.099 -75.614  1.00  0.00           O  
ATOM   2922  CB  THR B 167     -30.919 284.503 -77.914  1.00  0.00           C  
ATOM   2923  OG1 THR B 167     -32.079 284.856 -78.645  1.00  0.00           O  
ATOM   2924  CG2 THR B 167     -29.699 284.854 -78.789  1.00  0.00           C  
ATOM   2925  N   PHE B 168     -28.947 281.749 -77.355  1.00  0.00           N  
ATOM   2926  CA  PHE B 168     -27.741 281.148 -76.792  1.00  0.00           C  
ATOM   2927  C   PHE B 168     -26.520 281.997 -77.211  1.00  0.00           C  
ATOM   2928  O   PHE B 168     -26.522 282.489 -78.337  1.00  0.00           O  
ATOM   2929  CB  PHE B 168     -27.630 279.720 -77.370  1.00  0.00           C  
ATOM   2930  CG  PHE B 168     -28.843 278.839 -77.102  1.00  0.00           C  
ATOM   2931  CD1 PHE B 168     -29.947 278.855 -77.982  1.00  0.00           C  
ATOM   2932  CE1 PHE B 168     -31.102 278.148 -77.685  1.00  0.00           C  
ATOM   2933  CZ  PHE B 168     -31.191 277.435 -76.498  1.00  0.00           C  
ATOM   2934  CD2 PHE B 168     -28.963 278.140 -75.884  1.00  0.00           C  
ATOM   2935  CE2 PHE B 168     -30.130 277.440 -75.606  1.00  0.00           C  
ATOM   2936  N   PRO B 169     -25.497 282.159 -76.336  1.00  0.00           N  
ATOM   2937  CA  PRO B 169     -24.204 282.790 -76.698  1.00  0.00           C  
ATOM   2938  C   PRO B 169     -23.480 282.185 -77.922  1.00  0.00           C  
ATOM   2939  O   PRO B 169     -23.702 281.020 -78.260  1.00  0.00           O  
ATOM   2940  CD  PRO B 169     -25.523 281.792 -74.921  1.00  0.00           C  
ATOM   2941  CB  PRO B 169     -23.352 282.637 -75.426  1.00  0.00           C  
ATOM   2942  CG  PRO B 169     -24.358 282.547 -74.295  1.00  0.00           C  
ATOM   2943  N   ALA B 170     -22.626 282.998 -78.562  1.00  0.00           N  
ATOM   2944  CA  ALA B 170     -21.841 282.608 -79.734  1.00  0.00           C  
ATOM   2945  C   ALA B 170     -20.666 281.675 -79.393  1.00  0.00           C  
ATOM   2946  O   ALA B 170     -20.151 281.712 -78.276  1.00  0.00           O  
ATOM   2947  CB  ALA B 170     -21.317 283.874 -80.419  1.00  0.00           C  
ATOM   2948  N   VAL B 171     -20.254 280.879 -80.392  1.00  0.00           N  
ATOM   2949  CA  VAL B 171     -19.109 279.970 -80.329  1.00  0.00           C  
ATOM   2950  C   VAL B 171     -18.276 280.146 -81.611  1.00  0.00           C  
ATOM   2951  O   VAL B 171     -18.846 280.192 -82.703  1.00  0.00           O  
ATOM   2952  CB  VAL B 171     -19.556 278.479 -80.243  1.00  0.00           C  
ATOM   2953  CG1 VAL B 171     -18.371 277.496 -80.159  1.00  0.00           C  
ATOM   2954  CG2 VAL B 171     -20.511 278.221 -79.066  1.00  0.00           C  
ATOM   2955  N   LEU B 172     -16.943 280.234 -81.450  1.00  0.00           N  
ATOM   2956  CA  LEU B 172     -15.957 280.357 -82.530  1.00  0.00           C  
ATOM   2957  C   LEU B 172     -15.965 279.109 -83.439  1.00  0.00           C  
ATOM   2958  O   LEU B 172     -15.986 277.995 -82.913  1.00  0.00           O  
ATOM   2959  CB  LEU B 172     -14.566 280.573 -81.883  1.00  0.00           C  
ATOM   2960  CG  LEU B 172     -13.440 281.045 -82.836  1.00  0.00           C  
ATOM   2961  CD1 LEU B 172     -13.563 282.549 -83.151  1.00  0.00           C  
ATOM   2962  CD2 LEU B 172     -12.040 280.693 -82.289  1.00  0.00           C  
ATOM   2963  N   GLN B 173     -15.943 279.304 -84.769  1.00  0.00           N  
ATOM   2964  CA  GLN B 173     -16.002 278.197 -85.725  1.00  0.00           C  
ATOM   2965  C   GLN B 173     -15.258 278.533 -87.023  1.00  0.00           C  
ATOM   2966  O   GLN B 173     -15.623 279.499 -87.689  1.00  0.00           O  
ATOM   2967  CB  GLN B 173     -17.473 277.808 -85.997  1.00  0.00           C  
ATOM   2968  CG  GLN B 173     -17.612 276.569 -86.910  1.00  0.00           C  
ATOM   2969  CD  GLN B 173     -19.046 276.076 -87.100  1.00  0.00           C  
ATOM   2970  OE1 GLN B 173     -19.199 275.027 -87.907  1.00  0.00           O  
ATOM   2971  NE2 GLN B 173     -19.997 276.619 -86.539  1.00  0.00           N  
ATOM   2972  N   SER B 174     -14.299 277.659 -87.382  1.00  0.00           N  
ATOM   2973  CA  SER B 174     -13.489 277.660 -88.606  1.00  0.00           C  
ATOM   2974  C   SER B 174     -12.506 278.843 -88.656  1.00  0.00           C  
ATOM   2975  O   SER B 174     -12.785 279.841 -89.320  1.00  0.00           O  
ATOM   2976  CB  SER B 174     -14.372 277.561 -89.876  1.00  0.00           C  
ATOM   2977  OG  SER B 174     -14.963 276.280 -89.965  1.00  0.00           O  
ATOM   2978  N   SER B 175     -11.377 278.687 -87.937  1.00  0.00           N  
ATOM   2979  CA  SER B 175     -10.295 279.665 -87.755  1.00  0.00           C  
ATOM   2980  C   SER B 175     -10.789 280.868 -86.927  1.00  0.00           C  
ATOM   2981  O   SER B 175     -10.875 280.752 -85.705  1.00  0.00           O  
ATOM   2982  CB  SER B 175      -9.625 280.014 -89.112  1.00  0.00           C  
ATOM   2983  OG  SER B 175      -8.513 280.871 -88.940  1.00  0.00           O  
ATOM   2984  N   GLY B 176     -11.163 281.964 -87.608  1.00  0.00           N  
ATOM   2985  CA  GLY B 176     -11.925 283.074 -87.043  1.00  0.00           C  
ATOM   2986  C   GLY B 176     -13.416 282.708 -87.044  1.00  0.00           C  
ATOM   2987  O   GLY B 176     -13.772 281.543 -86.873  1.00  0.00           O  
ATOM   2988  N   LEU B 177     -14.283 283.716 -87.243  1.00  0.00           N  
ATOM   2989  CA  LEU B 177     -15.737 283.607 -87.439  1.00  0.00           C  
ATOM   2990  C   LEU B 177     -16.506 283.023 -86.229  1.00  0.00           C  
ATOM   2991  O   LEU B 177     -15.903 282.534 -85.276  1.00  0.00           O  
ATOM   2992  CB  LEU B 177     -16.074 282.854 -88.760  1.00  0.00           C  
ATOM   2993  CG  LEU B 177     -15.573 283.500 -90.079  1.00  0.00           C  
ATOM   2994  CD1 LEU B 177     -16.029 284.958 -90.263  1.00  0.00           C  
ATOM   2995  CD2 LEU B 177     -14.070 283.310 -90.357  1.00  0.00           C  
ATOM   2996  N   TYR B 178     -17.842 283.127 -86.269  1.00  0.00           N  
ATOM   2997  CA  TYR B 178     -18.732 282.736 -85.175  1.00  0.00           C  
ATOM   2998  C   TYR B 178     -20.011 282.072 -85.704  1.00  0.00           C  
ATOM   2999  O   TYR B 178     -20.372 282.232 -86.872  1.00  0.00           O  
ATOM   3000  CB  TYR B 178     -19.065 283.978 -84.316  1.00  0.00           C  
ATOM   3001  CG  TYR B 178     -17.932 284.482 -83.441  1.00  0.00           C  
ATOM   3002  CD1 TYR B 178     -17.622 283.809 -82.242  1.00  0.00           C  
ATOM   3003  CE1 TYR B 178     -16.554 284.247 -81.439  1.00  0.00           C  
ATOM   3004  CZ  TYR B 178     -15.799 285.373 -81.824  1.00  0.00           C  
ATOM   3005  OH  TYR B 178     -14.760 285.795 -81.049  1.00  0.00           O  
ATOM   3006  CD2 TYR B 178     -17.187 285.618 -83.817  1.00  0.00           C  
ATOM   3007  CE2 TYR B 178     -16.124 286.064 -83.008  1.00  0.00           C  
ATOM   3008  N   SER B 179     -20.671 281.347 -84.788  1.00  0.00           N  
ATOM   3009  CA  SER B 179     -21.939 280.652 -84.971  1.00  0.00           C  
ATOM   3010  C   SER B 179     -22.768 280.827 -83.688  1.00  0.00           C  
ATOM   3011  O   SER B 179     -22.198 280.773 -82.598  1.00  0.00           O  
ATOM   3012  CB  SER B 179     -21.643 279.173 -85.283  1.00  0.00           C  
ATOM   3013  OG  SER B 179     -22.818 278.435 -85.548  1.00  0.00           O  
ATOM   3014  N   LEU B 180     -24.084 281.045 -83.833  1.00  0.00           N  
ATOM   3015  CA  LEU B 180     -24.995 281.365 -82.729  1.00  0.00           C  
ATOM   3016  C   LEU B 180     -26.410 280.869 -83.056  1.00  0.00           C  
ATOM   3017  O   LEU B 180     -26.906 281.149 -84.143  1.00  0.00           O  
ATOM   3018  CB  LEU B 180     -24.903 282.886 -82.442  1.00  0.00           C  
ATOM   3019  CG  LEU B 180     -25.902 283.464 -81.414  1.00  0.00           C  
ATOM   3020  CD1 LEU B 180     -25.283 284.626 -80.606  1.00  0.00           C  
ATOM   3021  CD2 LEU B 180     -27.245 283.876 -82.054  1.00  0.00           C  
ATOM   3022  N   SER B 181     -27.038 280.164 -82.102  1.00  0.00           N  
ATOM   3023  CA  SER B 181     -28.383 279.599 -82.233  1.00  0.00           C  
ATOM   3024  C   SER B 181     -29.425 280.406 -81.437  1.00  0.00           C  
ATOM   3025  O   SER B 181     -29.074 281.158 -80.525  1.00  0.00           O  
ATOM   3026  CB  SER B 181     -28.327 278.116 -81.801  1.00  0.00           C  
ATOM   3027  OG  SER B 181     -28.059 277.966 -80.422  1.00  0.00           O  
ATOM   3028  N   SER B 182     -30.703 280.191 -81.789  1.00  0.00           N  
ATOM   3029  CA  SER B 182     -31.871 280.736 -81.099  1.00  0.00           C  
ATOM   3030  C   SER B 182     -33.100 279.856 -81.388  1.00  0.00           C  
ATOM   3031  O   SER B 182     -33.164 279.206 -82.435  1.00  0.00           O  
ATOM   3032  CB  SER B 182     -32.072 282.218 -81.491  1.00  0.00           C  
ATOM   3033  OG  SER B 182     -33.189 282.801 -80.846  1.00  0.00           O  
ATOM   3034  N   VAL B 183     -34.049 279.860 -80.440  1.00  0.00           N  
ATOM   3035  CA  VAL B 183     -35.288 279.087 -80.474  1.00  0.00           C  
ATOM   3036  C   VAL B 183     -36.469 279.959 -80.009  1.00  0.00           C  
ATOM   3037  O   VAL B 183     -36.271 280.904 -79.245  1.00  0.00           O  
ATOM   3038  CB  VAL B 183     -35.168 277.822 -79.564  1.00  0.00           C  
ATOM   3039  CG1 VAL B 183     -35.021 278.118 -78.059  1.00  0.00           C  
ATOM   3040  CG2 VAL B 183     -36.301 276.797 -79.774  1.00  0.00           C  
ATOM   3041  N   VAL B 184     -37.674 279.593 -80.469  1.00  0.00           N  
ATOM   3042  CA  VAL B 184     -38.959 280.063 -79.962  1.00  0.00           C  
ATOM   3043  C   VAL B 184     -39.889 278.849 -79.801  1.00  0.00           C  
ATOM   3044  O   VAL B 184     -39.861 277.948 -80.643  1.00  0.00           O  
ATOM   3045  CB  VAL B 184     -39.609 281.113 -80.911  1.00  0.00           C  
ATOM   3046  CG1 VAL B 184     -39.979 280.587 -82.313  1.00  0.00           C  
ATOM   3047  CG2 VAL B 184     -40.840 281.786 -80.282  1.00  0.00           C  
ATOM   3048  N   THR B 185     -40.691 278.849 -78.725  1.00  0.00           N  
ATOM   3049  CA  THR B 185     -41.671 277.803 -78.435  1.00  0.00           C  
ATOM   3050  C   THR B 185     -42.942 278.457 -77.873  1.00  0.00           C  
ATOM   3051  O   THR B 185     -42.848 279.266 -76.951  1.00  0.00           O  
ATOM   3052  CB  THR B 185     -41.135 276.763 -77.410  1.00  0.00           C  
ATOM   3053  OG1 THR B 185     -40.001 276.107 -77.945  1.00  0.00           O  
ATOM   3054  CG2 THR B 185     -42.138 275.671 -76.996  1.00  0.00           C  
ATOM   3055  N   VAL B 186     -44.100 278.107 -78.451  1.00  0.00           N  
ATOM   3056  CA  VAL B 186     -45.404 278.700 -78.139  1.00  0.00           C  
ATOM   3057  C   VAL B 186     -46.502 277.611 -78.117  1.00  0.00           C  
ATOM   3058  O   VAL B 186     -46.375 276.628 -78.849  1.00  0.00           O  
ATOM   3059  CB  VAL B 186     -45.803 279.762 -79.208  1.00  0.00           C  
ATOM   3060  CG1 VAL B 186     -44.915 281.017 -79.131  1.00  0.00           C  
ATOM   3061  CG2 VAL B 186     -45.873 279.227 -80.655  1.00  0.00           C  
ATOM   3062  N   PRO B 187     -47.570 277.802 -77.304  1.00  0.00           N  
ATOM   3063  CA  PRO B 187     -48.743 276.905 -77.312  1.00  0.00           C  
ATOM   3064  C   PRO B 187     -49.535 276.986 -78.633  1.00  0.00           C  
ATOM   3065  O   PRO B 187     -49.701 278.079 -79.176  1.00  0.00           O  
ATOM   3066  CB  PRO B 187     -49.572 277.385 -76.110  1.00  0.00           C  
ATOM   3067  CG  PRO B 187     -49.227 278.858 -75.965  1.00  0.00           C  
ATOM   3068  CD  PRO B 187     -47.754 278.903 -76.353  1.00  0.00           C  
ATOM   3069  N   SER B 188     -49.975 275.814 -79.125  1.00  0.00           N  
ATOM   3070  CA  SER B 188     -50.640 275.603 -80.418  1.00  0.00           C  
ATOM   3071  C   SER B 188     -49.669 275.829 -81.602  1.00  0.00           C  
ATOM   3072  O   SER B 188     -48.455 275.741 -81.417  1.00  0.00           O  
ATOM   3073  CB  SER B 188     -51.974 276.398 -80.480  1.00  0.00           C  
ATOM   3074  OG  SER B 188     -52.812 275.979 -81.539  1.00  0.00           O  
ATOM   3075  N   SER B 189     -50.214 276.087 -82.801  1.00  0.00           N  
ATOM   3076  CA  SER B 189     -49.470 276.386 -84.021  1.00  0.00           C  
ATOM   3077  C   SER B 189     -50.292 277.364 -84.872  1.00  0.00           C  
ATOM   3078  O   SER B 189     -51.517 277.238 -84.931  1.00  0.00           O  
ATOM   3079  CB  SER B 189     -49.162 275.071 -84.771  1.00  0.00           C  
ATOM   3080  OG  SER B 189     -48.365 275.301 -85.918  1.00  0.00           O  
ATOM   3081  N   SER B 190     -49.600 278.309 -85.524  1.00  0.00           N  
ATOM   3082  CA  SER B 190     -50.210 279.349 -86.355  1.00  0.00           C  
ATOM   3083  C   SER B 190     -49.278 279.808 -87.492  1.00  0.00           C  
ATOM   3084  O   SER B 190     -49.403 280.946 -87.938  1.00  0.00           O  
ATOM   3085  CB  SER B 190     -50.746 280.495 -85.459  1.00  0.00           C  
ATOM   3086  OG  SER B 190     -49.703 281.262 -84.891  1.00  0.00           O  
ATOM   3087  N   LEU B 191     -48.387 278.915 -87.964  1.00  0.00           N  
ATOM   3088  CA  LEU B 191     -47.411 279.169 -89.036  1.00  0.00           C  
ATOM   3089  C   LEU B 191     -48.046 279.539 -90.398  1.00  0.00           C  
ATOM   3090  O   LEU B 191     -47.439 280.300 -91.150  1.00  0.00           O  
ATOM   3091  CB  LEU B 191     -46.462 277.949 -89.138  1.00  0.00           C  
ATOM   3092  CG  LEU B 191     -45.277 278.077 -90.129  1.00  0.00           C  
ATOM   3093  CD1 LEU B 191     -44.361 279.271 -89.799  1.00  0.00           C  
ATOM   3094  CD2 LEU B 191     -44.476 276.760 -90.203  1.00  0.00           C  
ATOM   3095  N   GLY B 192     -49.256 279.020 -90.672  1.00  0.00           N  
ATOM   3096  CA  GLY B 192     -50.014 279.294 -91.896  1.00  0.00           C  
ATOM   3097  C   GLY B 192     -50.861 280.576 -91.798  1.00  0.00           C  
ATOM   3098  O   GLY B 192     -51.349 281.038 -92.828  1.00  0.00           O  
ATOM   3099  N   THR B 193     -51.037 281.143 -90.591  1.00  0.00           N  
ATOM   3100  CA  THR B 193     -51.807 282.366 -90.335  1.00  0.00           C  
ATOM   3101  C   THR B 193     -50.885 283.588 -90.134  1.00  0.00           C  
ATOM   3102  O   THR B 193     -51.256 284.696 -90.520  1.00  0.00           O  
ATOM   3103  CB  THR B 193     -52.674 282.203 -89.055  1.00  0.00           C  
ATOM   3104  OG1 THR B 193     -53.549 281.104 -89.226  1.00  0.00           O  
ATOM   3105  CG2 THR B 193     -53.528 283.422 -88.656  1.00  0.00           C  
ATOM   3106  N   LYS B 194     -49.697 283.352 -89.557  1.00  0.00           N  
ATOM   3107  CA  LYS B 194     -48.656 284.334 -89.281  1.00  0.00           C  
ATOM   3108  C   LYS B 194     -47.304 283.661 -89.529  1.00  0.00           C  
ATOM   3109  O   LYS B 194     -47.042 282.607 -88.952  1.00  0.00           O  
ATOM   3110  CB  LYS B 194     -48.820 284.855 -87.831  1.00  0.00           C  
ATOM   3111  CG  LYS B 194     -47.642 285.669 -87.248  1.00  0.00           C  
ATOM   3112  CD  LYS B 194     -47.299 286.949 -88.028  1.00  0.00           C  
ATOM   3113  CE  LYS B 194     -46.121 287.708 -87.399  1.00  0.00           C  
ATOM   3114  NZ  LYS B 194     -45.772 288.907 -88.181  1.00  0.00           N  
ATOM   3115  N   THR B 195     -46.460 284.300 -90.352  1.00  0.00           N  
ATOM   3116  CA  THR B 195     -45.093 283.866 -90.627  1.00  0.00           C  
ATOM   3117  C   THR B 195     -44.179 284.016 -89.390  1.00  0.00           C  
ATOM   3118  O   THR B 195     -44.190 285.066 -88.747  1.00  0.00           O  
ATOM   3119  CB  THR B 195     -44.500 284.645 -91.837  1.00  0.00           C  
ATOM   3120  OG1 THR B 195     -43.182 284.221 -92.118  1.00  0.00           O  
ATOM   3121  CG2 THR B 195     -44.454 286.179 -91.689  1.00  0.00           C  
ATOM   3122  N   TYR B 196     -43.415 282.952 -89.090  1.00  0.00           N  
ATOM   3123  CA  TYR B 196     -42.412 282.930 -88.028  1.00  0.00           C  
ATOM   3124  C   TYR B 196     -41.042 283.168 -88.665  1.00  0.00           C  
ATOM   3125  O   TYR B 196     -40.565 282.326 -89.431  1.00  0.00           O  
ATOM   3126  CB  TYR B 196     -42.466 281.600 -87.252  1.00  0.00           C  
ATOM   3127  CG  TYR B 196     -43.615 281.500 -86.260  1.00  0.00           C  
ATOM   3128  CD1 TYR B 196     -44.946 281.400 -86.718  1.00  0.00           C  
ATOM   3129  CD2 TYR B 196     -43.363 281.513 -84.871  1.00  0.00           C  
ATOM   3130  CE1 TYR B 196     -46.014 281.335 -85.807  1.00  0.00           C  
ATOM   3131  CE2 TYR B 196     -44.432 281.432 -83.955  1.00  0.00           C  
ATOM   3132  CZ  TYR B 196     -45.758 281.353 -84.424  1.00  0.00           C  
ATOM   3133  OH  TYR B 196     -46.798 281.303 -83.541  1.00  0.00           O  
ATOM   3134  N   THR B 197     -40.460 284.330 -88.345  1.00  0.00           N  
ATOM   3135  CA  THR B 197     -39.187 284.800 -88.881  1.00  0.00           C  
ATOM   3136  C   THR B 197     -38.206 285.063 -87.725  1.00  0.00           C  
ATOM   3137  O   THR B 197     -38.615 285.484 -86.643  1.00  0.00           O  
ATOM   3138  CB  THR B 197     -39.379 286.110 -89.698  1.00  0.00           C  
ATOM   3139  OG1 THR B 197     -39.780 287.205 -88.897  1.00  0.00           O  
ATOM   3140  CG2 THR B 197     -40.381 285.983 -90.855  1.00  0.00           C  
ATOM   3141  N   CYS B 198     -36.923 284.801 -88.005  1.00  0.00           N  
ATOM   3142  CA  CYS B 198     -35.788 285.023 -87.117  1.00  0.00           C  
ATOM   3143  C   CYS B 198     -34.941 286.146 -87.727  1.00  0.00           C  
ATOM   3144  O   CYS B 198     -34.280 285.943 -88.748  1.00  0.00           O  
ATOM   3145  SG  CYS B 198     -33.410 283.742 -86.145  1.00  0.00           S  
ATOM   3146  CB  CYS B 198     -35.037 283.690 -86.946  1.00  0.00           C  
ATOM   3147  N   ASN B 199     -35.038 287.322 -87.094  1.00  0.00           N  
ATOM   3148  CA  ASN B 199     -34.461 288.586 -87.546  1.00  0.00           C  
ATOM   3149  C   ASN B 199     -33.177 288.845 -86.756  1.00  0.00           C  
ATOM   3150  O   ASN B 199     -33.210 288.805 -85.526  1.00  0.00           O  
ATOM   3151  CB  ASN B 199     -35.472 289.736 -87.331  1.00  0.00           C  
ATOM   3152  CG  ASN B 199     -36.815 289.478 -88.017  1.00  0.00           C  
ATOM   3153  OD1 ASN B 199     -37.672 288.795 -87.462  1.00  0.00           O  
ATOM   3154  ND2 ASN B 199     -37.006 290.026 -89.217  1.00  0.00           N  
ATOM   3155  N   VAL B 200     -32.071 289.058 -87.480  1.00  0.00           N  
ATOM   3156  CA  VAL B 200     -30.720 289.056 -86.930  1.00  0.00           C  
ATOM   3157  C   VAL B 200     -29.916 290.227 -87.514  1.00  0.00           C  
ATOM   3158  O   VAL B 200     -29.889 290.380 -88.733  1.00  0.00           O  
ATOM   3159  CB  VAL B 200     -29.989 287.726 -87.279  1.00  0.00           C  
ATOM   3160  CG1 VAL B 200     -28.532 287.654 -86.774  1.00  0.00           C  
ATOM   3161  CG2 VAL B 200     -30.784 286.506 -86.775  1.00  0.00           C  
ATOM   3162  N   ASP B 201     -29.257 291.000 -86.635  1.00  0.00           N  
ATOM   3163  CA  ASP B 201     -28.425 292.152 -86.989  1.00  0.00           C  
ATOM   3164  C   ASP B 201     -26.984 291.904 -86.508  1.00  0.00           C  
ATOM   3165  O   ASP B 201     -26.782 291.342 -85.430  1.00  0.00           O  
ATOM   3166  CB  ASP B 201     -29.001 293.455 -86.372  1.00  0.00           C  
ATOM   3167  CG  ASP B 201     -28.298 294.753 -86.803  1.00  0.00           C  
ATOM   3168  OD1 ASP B 201     -28.266 295.683 -85.968  1.00  0.00           O  
ATOM   3169  OD2 ASP B 201     -27.871 294.832 -87.975  1.00  0.00           O  
ATOM   3170  N   HIS B 202     -26.024 292.384 -87.308  1.00  0.00           N  
ATOM   3171  CA  HIS B 202     -24.600 292.424 -87.009  1.00  0.00           C  
ATOM   3172  C   HIS B 202     -24.100 293.827 -87.364  1.00  0.00           C  
ATOM   3173  O   HIS B 202     -23.853 294.112 -88.535  1.00  0.00           O  
ATOM   3174  CB  HIS B 202     -23.882 291.341 -87.829  1.00  0.00           C  
ATOM   3175  CG  HIS B 202     -22.390 291.291 -87.626  1.00  0.00           C  
ATOM   3176  ND1 HIS B 202     -21.498 291.905 -88.506  1.00  0.00           N  
ATOM   3177  CD2 HIS B 202     -21.675 290.704 -86.604  1.00  0.00           C  
ATOM   3178  CE1 HIS B 202     -20.299 291.680 -87.991  1.00  0.00           C  
ATOM   3179  NE2 HIS B 202     -20.345 290.970 -86.866  1.00  0.00           N  
ATOM   3180  N   LYS B 203     -23.976 294.684 -86.340  1.00  0.00           N  
ATOM   3181  CA  LYS B 203     -23.591 296.083 -86.500  1.00  0.00           C  
ATOM   3182  C   LYS B 203     -22.091 296.395 -86.759  1.00  0.00           C  
ATOM   3183  O   LYS B 203     -21.846 297.443 -87.355  1.00  0.00           O  
ATOM   3184  CB  LYS B 203     -24.217 296.909 -85.359  1.00  0.00           C  
ATOM   3185  CG  LYS B 203     -24.294 298.423 -85.640  1.00  0.00           C  
ATOM   3186  CD  LYS B 203     -25.291 299.189 -84.748  1.00  0.00           C  
ATOM   3187  CE  LYS B 203     -26.746 298.675 -84.786  1.00  0.00           C  
ATOM   3188  NZ  LYS B 203     -27.242 298.488 -86.162  1.00  0.00           N  
ATOM   3189  N   PRO B 204     -21.121 295.492 -86.448  1.00  0.00           N  
ATOM   3190  CA  PRO B 204     -19.714 295.663 -86.883  1.00  0.00           C  
ATOM   3191  C   PRO B 204     -19.439 295.634 -88.404  1.00  0.00           C  
ATOM   3192  O   PRO B 204     -18.358 296.066 -88.804  1.00  0.00           O  
ATOM   3193  CB  PRO B 204     -18.941 294.562 -86.142  1.00  0.00           C  
ATOM   3194  CG  PRO B 204     -19.790 294.248 -84.925  1.00  0.00           C  
ATOM   3195  CD  PRO B 204     -21.211 294.428 -85.444  1.00  0.00           C  
ATOM   3196  N   SER B 205     -20.407 295.169 -89.214  1.00  0.00           N  
ATOM   3197  CA  SER B 205     -20.399 295.280 -90.679  1.00  0.00           C  
ATOM   3198  C   SER B 205     -21.674 295.967 -91.218  1.00  0.00           C  
ATOM   3199  O   SER B 205     -21.718 296.283 -92.406  1.00  0.00           O  
ATOM   3200  CB  SER B 205     -20.162 293.882 -91.294  1.00  0.00           C  
ATOM   3201  OG  SER B 205     -21.329 293.085 -91.323  1.00  0.00           O  
ATOM   3202  N   ASN B 206     -22.678 296.177 -90.344  1.00  0.00           N  
ATOM   3203  CA  ASN B 206     -24.006 296.741 -90.612  1.00  0.00           C  
ATOM   3204  C   ASN B 206     -24.912 295.859 -91.503  1.00  0.00           C  
ATOM   3205  O   ASN B 206     -25.939 296.343 -91.979  1.00  0.00           O  
ATOM   3206  CB  ASN B 206     -23.905 298.205 -91.126  1.00  0.00           C  
ATOM   3207  CG  ASN B 206     -25.035 299.129 -90.651  1.00  0.00           C  
ATOM   3208  OD1 ASN B 206     -25.514 299.028 -89.522  1.00  0.00           O  
ATOM   3209  ND2 ASN B 206     -25.451 300.059 -91.512  1.00  0.00           N  
ATOM   3210  N   THR B 207     -24.549 294.577 -91.680  1.00  0.00           N  
ATOM   3211  CA  THR B 207     -25.350 293.574 -92.381  1.00  0.00           C  
ATOM   3212  C   THR B 207     -26.470 293.052 -91.463  1.00  0.00           C  
ATOM   3213  O   THR B 207     -26.211 292.736 -90.302  1.00  0.00           O  
ATOM   3214  CB  THR B 207     -24.471 292.372 -92.818  1.00  0.00           C  
ATOM   3215  OG1 THR B 207     -23.538 292.821 -93.783  1.00  0.00           O  
ATOM   3216  CG2 THR B 207     -25.213 291.156 -93.410  1.00  0.00           C  
ATOM   3217  N   LYS B 208     -27.685 292.951 -92.025  1.00  0.00           N  
ATOM   3218  CA  LYS B 208     -28.877 292.466 -91.341  1.00  0.00           C  
ATOM   3219  C   LYS B 208     -29.599 291.454 -92.243  1.00  0.00           C  
ATOM   3220  O   LYS B 208     -29.652 291.642 -93.460  1.00  0.00           O  
ATOM   3221  CB  LYS B 208     -29.766 293.674 -90.970  1.00  0.00           C  
ATOM   3222  CG  LYS B 208     -30.988 293.327 -90.098  1.00  0.00           C  
ATOM   3223  CD  LYS B 208     -31.775 294.560 -89.618  1.00  0.00           C  
ATOM   3224  CE  LYS B 208     -32.550 295.302 -90.719  1.00  0.00           C  
ATOM   3225  NZ  LYS B 208     -33.671 294.500 -91.238  1.00  0.00           N  
ATOM   3226  N   VAL B 209     -30.139 290.401 -91.613  1.00  0.00           N  
ATOM   3227  CA  VAL B 209     -30.856 289.300 -92.252  1.00  0.00           C  
ATOM   3228  C   VAL B 209     -32.220 289.132 -91.559  1.00  0.00           C  
ATOM   3229  O   VAL B 209     -32.288 289.188 -90.334  1.00  0.00           O  
ATOM   3230  CB  VAL B 209     -30.055 287.972 -92.119  1.00  0.00           C  
ATOM   3231  CG1 VAL B 209     -30.807 286.734 -92.636  1.00  0.00           C  
ATOM   3232  CG2 VAL B 209     -28.682 288.057 -92.811  1.00  0.00           C  
ATOM   3233  N   ASP B 210     -33.274 288.926 -92.364  1.00  0.00           N  
ATOM   3234  CA  ASP B 210     -34.673 288.819 -91.927  1.00  0.00           C  
ATOM   3235  C   ASP B 210     -35.274 287.512 -92.466  1.00  0.00           C  
ATOM   3236  O   ASP B 210     -36.224 287.537 -93.249  1.00  0.00           O  
ATOM   3237  CB  ASP B 210     -35.505 290.067 -92.319  1.00  0.00           C  
ATOM   3238  CG  ASP B 210     -34.885 291.388 -91.857  1.00  0.00           C  
ATOM   3239  OD1 ASP B 210     -34.308 292.089 -92.715  1.00  0.00           O  
ATOM   3240  OD2 ASP B 210     -35.011 291.685 -90.649  1.00  0.00           O  
ATOM   3241  N   LYS B 211     -34.662 286.385 -92.067  1.00  0.00           N  
ATOM   3242  CA  LYS B 211     -34.926 285.064 -92.626  1.00  0.00           C  
ATOM   3243  C   LYS B 211     -36.208 284.431 -92.063  1.00  0.00           C  
ATOM   3244  O   LYS B 211     -36.365 284.370 -90.844  1.00  0.00           O  
ATOM   3245  CB  LYS B 211     -33.699 284.170 -92.350  1.00  0.00           C  
ATOM   3246  CG  LYS B 211     -33.698 282.807 -93.061  1.00  0.00           C  
ATOM   3247  CD  LYS B 211     -33.504 282.940 -94.581  1.00  0.00           C  
ATOM   3248  CE  LYS B 211     -33.609 281.615 -95.336  1.00  0.00           C  
ATOM   3249  NZ  LYS B 211     -34.994 281.112 -95.381  1.00  0.00           N  
ATOM   3250  N   ARG B 212     -37.057 283.902 -92.963  1.00  0.00           N  
ATOM   3251  CA  ARG B 212     -38.191 283.053 -92.600  1.00  0.00           C  
ATOM   3252  C   ARG B 212     -37.712 281.631 -92.274  1.00  0.00           C  
ATOM   3253  O   ARG B 212     -36.967 281.052 -93.066  1.00  0.00           O  
ATOM   3254  CB  ARG B 212     -39.238 283.039 -93.735  1.00  0.00           C  
ATOM   3255  CG  ARG B 212     -40.522 282.280 -93.350  1.00  0.00           C  
ATOM   3256  CD  ARG B 212     -41.620 282.329 -94.417  1.00  0.00           C  
ATOM   3257  NE  ARG B 212     -42.784 281.540 -93.989  1.00  0.00           N  
ATOM   3258  CZ  ARG B 212     -42.933 280.213 -94.126  1.00  0.00           C  
ATOM   3259  NH1 ARG B 212     -43.999 279.616 -93.575  1.00  0.00           N  
ATOM   3260  NH2 ARG B 212     -42.042 279.469 -94.797  1.00  0.00           N  
ATOM   3261  N   VAL B 213     -38.185 281.092 -91.139  1.00  0.00           N  
ATOM   3262  CA  VAL B 213     -37.939 279.711 -90.733  1.00  0.00           C  
ATOM   3263  C   VAL B 213     -38.822 278.752 -91.562  1.00  0.00           C  
ATOM   3264  O   VAL B 213     -40.047 278.872 -91.530  1.00  0.00           O  
ATOM   3265  CB  VAL B 213     -38.138 279.535 -89.203  1.00  0.00           C  
ATOM   3266  CG1 VAL B 213     -38.191 278.076 -88.725  1.00  0.00           C  
ATOM   3267  CG2 VAL B 213     -37.032 280.290 -88.444  1.00  0.00           C  
ATOM   3268  N   GLU B 214     -38.159 277.897 -92.361  1.00  0.00           N  
ATOM   3269  CA  GLU B 214     -38.729 277.282 -93.562  1.00  0.00           C  
ATOM   3270  C   GLU B 214     -38.112 275.896 -93.844  1.00  0.00           C  
ATOM   3271  O   GLU B 214     -36.984 275.629 -93.426  1.00  0.00           O  
ATOM   3272  CB  GLU B 214     -38.550 278.306 -94.706  1.00  0.00           C  
ATOM   3273  CG  GLU B 214     -39.103 277.900 -96.081  1.00  0.00           C  
ATOM   3274  CD  GLU B 214     -39.097 279.101 -97.026  1.00  0.00           C  
ATOM   3275  OE1 GLU B 214     -39.927 280.007 -96.783  1.00  0.00           O  
ATOM   3276  OE2 GLU B 214     -38.258 279.105 -97.950  1.00  0.00           O  
ATOM   3277  N   SER B 215     -38.900 275.034 -94.512  1.00  0.00           N  
ATOM   3278  CA  SER B 215     -38.714 273.578 -94.574  1.00  0.00           C  
ATOM   3279  C   SER B 215     -38.522 273.046 -96.013  1.00  0.00           C  
ATOM   3280  O   SER B 215     -38.664 273.799 -96.975  1.00  0.00           O  
ATOM   3281  CB  SER B 215     -39.988 272.939 -93.973  1.00  0.00           C  
ATOM   3282  OG  SER B 215     -40.122 273.233 -92.600  1.00  0.00           O  
ATOM   3283  N   LYS B 216     -38.286 271.720 -96.096  1.00  0.00           N  
ATOM   3284  CA  LYS B 216     -38.358 270.829 -97.268  1.00  0.00           C  
ATOM   3285  C   LYS B 216     -37.145 270.906 -98.212  1.00  0.00           C  
ATOM   3286  O   LYS B 216     -36.760 271.996 -98.628  1.00  0.00           O  
ATOM   3287  CB  LYS B 216     -39.694 270.976 -98.042  1.00  0.00           C  
ATOM   3288  CG  LYS B 216     -40.968 270.714 -97.209  1.00  0.00           C  
ATOM   3289  CD  LYS B 216     -41.156 269.248 -96.777  1.00  0.00           C  
ATOM   3290  CE  LYS B 216     -42.371 269.034 -95.860  1.00  0.00           C  
ATOM   3291  NZ  LYS B 216     -42.150 269.591 -94.513  1.00  0.00           N  
ATOM   3292  N   TYR B 217     -36.604 269.720 -98.544  1.00  0.00           N  
ATOM   3293  CA  TYR B 217     -35.377 269.459 -99.309  1.00  0.00           C  
ATOM   3294  C   TYR B 217     -35.580 268.205-100.195  1.00  0.00           C  
ATOM   3295  O   TYR B 217     -36.517 267.439 -99.958  1.00  0.00           O  
ATOM   3296  CB  TYR B 217     -34.213 269.368 -98.274  1.00  0.00           C  
ATOM   3297  CG  TYR B 217     -32.920 268.646 -98.629  1.00  0.00           C  
ATOM   3298  CD1 TYR B 217     -32.139 269.047 -99.733  1.00  0.00           C  
ATOM   3299  CD2 TYR B 217     -32.455 267.601 -97.801  1.00  0.00           C  
ATOM   3300  CE1 TYR B 217     -30.927 268.393-100.025  1.00  0.00           C  
ATOM   3301  CE2 TYR B 217     -31.231 266.962 -98.077  1.00  0.00           C  
ATOM   3302  CZ  TYR B 217     -30.474 267.346 -99.200  1.00  0.00           C  
ATOM   3303  OH  TYR B 217     -29.313 266.697 -99.498  1.00  0.00           O  
ATOM   3304  N   GLY B 218     -34.730 268.013-101.220  1.00  0.00           N  
ATOM   3305  CA  GLY B 218     -34.811 266.845-102.104  1.00  0.00           C  
ATOM   3306  C   GLY B 218     -33.478 266.627-102.847  1.00  0.00           C  
ATOM   3307  O   GLY B 218     -32.886 267.594-103.331  1.00  0.00           O  
ATOM   3308  N   PRO B 219     -33.002 265.362-102.963  1.00  0.00           N  
ATOM   3309  CA  PRO B 219     -31.738 265.029-103.648  1.00  0.00           C  
ATOM   3310  C   PRO B 219     -31.910 264.806-105.174  1.00  0.00           C  
ATOM   3311  O   PRO B 219     -32.686 263.938-105.576  1.00  0.00           O  
ATOM   3312  CB  PRO B 219     -31.342 263.714-102.954  1.00  0.00           C  
ATOM   3313  CG  PRO B 219     -32.668 263.014-102.691  1.00  0.00           C  
ATOM   3314  CD  PRO B 219     -33.618 264.166-102.377  1.00  0.00           C  
ATOM   3315  N   PRO B 220     -31.120 265.536-105.996  1.00  0.00           N  
ATOM   3316  CA  PRO B 220     -30.981 265.257-107.441  1.00  0.00           C  
ATOM   3317  C   PRO B 220     -29.939 264.151-107.741  1.00  0.00           C  
ATOM   3318  O   PRO B 220     -29.407 263.535-106.816  1.00  0.00           O  
ATOM   3319  CD  PRO B 220     -30.337 266.713-105.602  1.00  0.00           C  
ATOM   3320  CB  PRO B 220     -30.531 266.629-107.978  1.00  0.00           C  
ATOM   3321  CG  PRO B 220     -29.644 267.187-106.875  1.00  0.00           C  
ATOM   3322  N   CYS B 221     -29.621 263.979-109.037  1.00  0.00           N  
ATOM   3323  CA  CYS B 221     -28.408 263.312-109.525  1.00  0.00           C  
ATOM   3324  C   CYS B 221     -27.525 264.393-110.205  1.00  0.00           C  
ATOM   3325  O   CYS B 221     -27.796 264.743-111.355  1.00  0.00           O  
ATOM   3326  CB  CYS B 221     -28.795 262.152-110.483  1.00  0.00           C  
ATOM   3327  SG  CYS B 221     -27.427 261.417-111.442  1.00  0.00           S  
ATOM   3328  N   PRO B 222     -26.488 264.912-109.500  1.00  0.00           N  
ATOM   3329  CA  PRO B 222     -25.550 265.901-110.069  1.00  0.00           C  
ATOM   3330  C   PRO B 222     -24.667 265.513-111.285  1.00  0.00           C  
ATOM   3331  O   PRO B 222     -24.473 266.399-112.118  1.00  0.00           O  
ATOM   3332  CD  PRO B 222     -26.239 264.730-108.068  1.00  0.00           C  
ATOM   3333  CB  PRO B 222     -24.667 266.316-108.876  1.00  0.00           C  
ATOM   3334  CG  PRO B 222     -25.488 265.984-107.646  1.00  0.00           C  
ATOM   3335  N   PRO B 223     -24.094 264.283-111.376  1.00  0.00           N  
ATOM   3336  CA  PRO B 223     -22.996 264.030-112.334  1.00  0.00           C  
ATOM   3337  C   PRO B 223     -23.394 264.002-113.820  1.00  0.00           C  
ATOM   3338  O   PRO B 223     -24.459 263.508-114.187  1.00  0.00           O  
ATOM   3339  CB  PRO B 223     -22.384 262.694-111.879  1.00  0.00           C  
ATOM   3340  CG  PRO B 223     -23.500 261.995-111.133  1.00  0.00           C  
ATOM   3341  CD  PRO B 223     -24.216 263.151-110.451  1.00  0.00           C  
ATOM   3342  N   CYS B 224     -22.461 264.527-114.626  1.00  0.00           N  
ATOM   3343  CA  CYS B 224     -22.435 264.556-116.086  1.00  0.00           C  
ATOM   3344  C   CYS B 224     -21.066 264.058-116.631  1.00  0.00           C  
ATOM   3345  O   CYS B 224     -21.089 263.142-117.452  1.00  0.00           O  
ATOM   3346  CB  CYS B 224     -22.888 265.945-116.591  1.00  0.00           C  
ATOM   3347  SG  CYS B 224     -22.762 266.291-118.371  1.00  0.00           S  
ATOM   3348  N   PRO B 225     -19.906 264.537-116.102  1.00  0.00           N  
ATOM   3349  CA  PRO B 225     -18.662 263.749-116.169  1.00  0.00           C  
ATOM   3350  C   PRO B 225     -17.820 263.969-117.444  1.00  0.00           C  
ATOM   3351  O   PRO B 225     -17.689 263.040-118.237  1.00  0.00           O  
ATOM   3352  CD  PRO B 225     -19.713 265.749-115.290  1.00  0.00           C  
ATOM   3353  CB  PRO B 225     -17.935 264.171-114.882  1.00  0.00           C  
ATOM   3354  CG  PRO B 225     -18.320 265.629-114.668  1.00  0.00           C  
ATOM   3355  N   ALA B 226     -17.237 265.174-117.586  1.00  0.00           N  
ATOM   3356  CA  ALA B 226     -16.215 265.548-118.568  1.00  0.00           C  
ATOM   3357  C   ALA B 226     -14.847 264.893-118.243  1.00  0.00           C  
ATOM   3358  O   ALA B 226     -14.010 265.579-117.655  1.00  0.00           O  
ATOM   3359  CB  ALA B 226     -16.084 267.079-118.513  1.00  0.00           C  
ATOM   3360  N   PRO B 227     -14.632 263.596-118.580  1.00  0.00           N  
ATOM   3361  CA  PRO B 227     -13.358 262.901-118.300  1.00  0.00           C  
ATOM   3362  C   PRO B 227     -12.190 263.382-119.181  1.00  0.00           C  
ATOM   3363  O   PRO B 227     -12.408 263.815-120.312  1.00  0.00           O  
ATOM   3364  CD  PRO B 227     -15.541 262.684-119.268  1.00  0.00           C  
ATOM   3365  CB  PRO B 227     -13.667 261.411-118.570  1.00  0.00           C  
ATOM   3366  CG  PRO B 227     -15.174 261.316-118.727  1.00  0.00           C  
ATOM   3367  N   GLU B 228     -10.971 263.239-118.643  1.00  0.00           N  
ATOM   3368  CA  GLU B 228      -9.703 263.401-119.357  1.00  0.00           C  
ATOM   3369  C   GLU B 228      -8.607 262.593-118.643  1.00  0.00           C  
ATOM   3370  O   GLU B 228      -8.776 262.222-117.479  1.00  0.00           O  
ATOM   3371  CB  GLU B 228      -9.329 264.900-119.466  1.00  0.00           C  
ATOM   3372  CG  GLU B 228     -10.178 265.724-120.461  1.00  0.00           C  
ATOM   3373  CD  GLU B 228     -10.087 265.244-121.916  1.00  0.00           C  
ATOM   3374  OE1 GLU B 228      -8.997 264.764-122.302  1.00  0.00           O  
ATOM   3375  OE2 GLU B 228     -11.110 265.372-122.624  1.00  0.00           O  
ATOM   3376  N   ALA B 229      -7.505 262.324-119.364  1.00  0.00           N  
ATOM   3377  CA  ALA B 229      -6.398 261.488-118.895  1.00  0.00           C  
ATOM   3378  C   ALA B 229      -5.438 262.272-117.985  1.00  0.00           C  
ATOM   3379  O   ALA B 229      -5.321 263.492-118.109  1.00  0.00           O  
ATOM   3380  CB  ALA B 229      -5.658 260.905-120.114  1.00  0.00           C  
ATOM   3381  N   ALA B 230      -4.757 261.531-117.093  1.00  0.00           N  
ATOM   3382  CA  ALA B 230      -3.743 262.037-116.167  1.00  0.00           C  
ATOM   3383  C   ALA B 230      -2.443 261.231-116.328  1.00  0.00           C  
ATOM   3384  O   ALA B 230      -2.487 260.080-116.764  1.00  0.00           O  
ATOM   3385  CB  ALA B 230      -4.279 261.946-114.730  1.00  0.00           C  
ATOM   3386  N   GLY B 231      -1.310 261.859-115.970  1.00  0.00           N  
ATOM   3387  CA  GLY B 231       0.028 261.300-116.182  1.00  0.00           C  
ATOM   3388  C   GLY B 231       0.650 260.704-114.909  1.00  0.00           C  
ATOM   3389  O   GLY B 231       1.818 260.318-114.952  1.00  0.00           O  
ATOM   3390  N   GLY B 232      -0.097 260.626-113.791  1.00  0.00           N  
ATOM   3391  CA  GLY B 232       0.404 260.158-112.492  1.00  0.00           C  
ATOM   3392  C   GLY B 232       1.551 259.135-112.675  1.00  0.00           C  
ATOM   3393  O   GLY B 232       1.886 258.816-113.818  1.00  0.00           O  
ATOM   3394  N   PRO B 233       2.169 258.622-111.583  1.00  0.00           N  
ATOM   3395  CA  PRO B 233       3.184 257.550-111.664  1.00  0.00           C  
ATOM   3396  C   PRO B 233       2.621 256.188-112.107  1.00  0.00           C  
ATOM   3397  O   PRO B 233       1.404 256.000-112.119  1.00  0.00           O  
ATOM   3398  CD  PRO B 233       1.954 259.043-110.197  1.00  0.00           C  
ATOM   3399  CB  PRO B 233       3.752 257.477-110.236  1.00  0.00           C  
ATOM   3400  CG  PRO B 233       2.630 257.976-109.345  1.00  0.00           C  
ATOM   3401  N   SER B 234       3.527 255.257-112.442  1.00  0.00           N  
ATOM   3402  CA  SER B 234       3.186 253.879-112.792  1.00  0.00           C  
ATOM   3403  C   SER B 234       4.304 252.934-112.333  1.00  0.00           C  
ATOM   3404  O   SER B 234       5.481 253.238-112.530  1.00  0.00           O  
ATOM   3405  CB  SER B 234       2.895 253.782-114.305  1.00  0.00           C  
ATOM   3406  OG  SER B 234       2.510 252.473-114.677  1.00  0.00           O  
ATOM   3407  N   VAL B 235       3.898 251.801-111.733  1.00  0.00           N  
ATOM   3408  CA  VAL B 235       4.791 250.766-111.218  1.00  0.00           C  
ATOM   3409  C   VAL B 235       5.151 249.770-112.332  1.00  0.00           C  
ATOM   3410  O   VAL B 235       4.270 249.324-113.069  1.00  0.00           O  
ATOM   3411  CB  VAL B 235       4.132 249.966-110.055  1.00  0.00           C  
ATOM   3412  CG1 VAL B 235       5.032 248.863-109.466  1.00  0.00           C  
ATOM   3413  CG2 VAL B 235       3.677 250.900-108.924  1.00  0.00           C  
ATOM   3414  N   PHE B 236       6.442 249.423-112.392  1.00  0.00           N  
ATOM   3415  CA  PHE B 236       7.018 248.410-113.272  1.00  0.00           C  
ATOM   3416  C   PHE B 236       7.912 247.471-112.451  1.00  0.00           C  
ATOM   3417  O   PHE B 236       8.369 247.845-111.368  1.00  0.00           O  
ATOM   3418  CB  PHE B 236       7.798 249.090-114.417  1.00  0.00           C  
ATOM   3419  CG  PHE B 236       6.918 249.884-115.366  1.00  0.00           C  
ATOM   3420  CD1 PHE B 236       6.770 251.279-115.211  1.00  0.00           C  
ATOM   3421  CE1 PHE B 236       5.872 251.973-116.011  1.00  0.00           C  
ATOM   3422  CZ  PHE B 236       5.093 251.295-116.941  1.00  0.00           C  
ATOM   3423  CD2 PHE B 236       6.100 249.205-116.292  1.00  0.00           C  
ATOM   3424  CE2 PHE B 236       5.199 249.916-117.073  1.00  0.00           C  
ATOM   3425  N   LEU B 237       8.129 246.255-112.976  1.00  0.00           N  
ATOM   3426  CA  LEU B 237       8.854 245.190-112.285  1.00  0.00           C  
ATOM   3427  C   LEU B 237       9.712 244.414-113.291  1.00  0.00           C  
ATOM   3428  O   LEU B 237       9.271 244.187-114.419  1.00  0.00           O  
ATOM   3429  CB  LEU B 237       7.831 244.291-111.553  1.00  0.00           C  
ATOM   3430  CG  LEU B 237       8.416 243.487-110.379  1.00  0.00           C  
ATOM   3431  CD1 LEU B 237       8.964 244.390-109.267  1.00  0.00           C  
ATOM   3432  CD2 LEU B 237       7.371 242.529-109.804  1.00  0.00           C  
ATOM   3433  N   PHE B 238      10.936 244.064-112.863  1.00  0.00           N  
ATOM   3434  CA  PHE B 238      12.008 243.535-113.708  1.00  0.00           C  
ATOM   3435  C   PHE B 238      12.689 242.339-113.008  1.00  0.00           C  
ATOM   3436  O   PHE B 238      12.829 242.370-111.783  1.00  0.00           O  
ATOM   3437  CB  PHE B 238      13.027 244.664-113.961  1.00  0.00           C  
ATOM   3438  CG  PHE B 238      12.493 245.830-114.775  1.00  0.00           C  
ATOM   3439  CD1 PHE B 238      11.887 246.926-114.126  1.00  0.00           C  
ATOM   3440  CE1 PHE B 238      11.295 247.935-114.872  1.00  0.00           C  
ATOM   3441  CZ  PHE B 238      11.273 247.858-116.259  1.00  0.00           C  
ATOM   3442  CD2 PHE B 238      12.429 245.745-116.182  1.00  0.00           C  
ATOM   3443  CE2 PHE B 238      11.833 246.766-116.911  1.00  0.00           C  
ATOM   3444  N   PRO B 239      13.077 241.296-113.779  1.00  0.00           N  
ATOM   3445  CA  PRO B 239      13.525 240.016-113.202  1.00  0.00           C  
ATOM   3446  C   PRO B 239      15.014 240.005-112.781  1.00  0.00           C  
ATOM   3447  O   PRO B 239      15.758 240.916-113.151  1.00  0.00           O  
ATOM   3448  CD  PRO B 239      13.063 241.242-115.248  1.00  0.00           C  
ATOM   3449  CB  PRO B 239      13.278 239.043-114.368  1.00  0.00           C  
ATOM   3450  CG  PRO B 239      13.597 239.860-115.610  1.00  0.00           C  
ATOM   3451  N   PRO B 240      15.448 238.911-112.114  1.00  0.00           N  
ATOM   3452  CA  PRO B 240      16.867 238.514-112.067  1.00  0.00           C  
ATOM   3453  C   PRO B 240      17.384 238.001-113.421  1.00  0.00           C  
ATOM   3454  O   PRO B 240      16.595 237.604-114.282  1.00  0.00           O  
ATOM   3455  CD  PRO B 240      14.607 237.938-111.412  1.00  0.00           C  
ATOM   3456  CB  PRO B 240      16.874 237.373-111.037  1.00  0.00           C  
ATOM   3457  CG  PRO B 240      15.503 236.735-111.158  1.00  0.00           C  
ATOM   3458  N   LYS B 241      18.718 237.947-113.546  1.00  0.00           N  
ATOM   3459  CA  LYS B 241      19.394 237.222-114.623  1.00  0.00           C  
ATOM   3460  C   LYS B 241      19.240 235.703-114.377  1.00  0.00           C  
ATOM   3461  O   LYS B 241      19.364 235.284-113.223  1.00  0.00           O  
ATOM   3462  CB  LYS B 241      20.900 237.557-114.615  1.00  0.00           C  
ATOM   3463  CG  LYS B 241      21.234 239.057-114.634  1.00  0.00           C  
ATOM   3464  CD  LYS B 241      22.753 239.309-114.609  1.00  0.00           C  
ATOM   3465  CE  LYS B 241      23.137 240.719-114.136  1.00  0.00           C  
ATOM   3466  NZ  LYS B 241      22.765 240.937-112.726  1.00  0.00           N  
ATOM   3467  N   PRO B 242      19.058 234.893-115.447  1.00  0.00           N  
ATOM   3468  CA  PRO B 242      19.252 233.430-115.373  1.00  0.00           C  
ATOM   3469  C   PRO B 242      20.615 232.989-114.804  1.00  0.00           C  
ATOM   3470  O   PRO B 242      20.669 231.967-114.127  1.00  0.00           O  
ATOM   3471  CB  PRO B 242      19.065 232.954-116.823  1.00  0.00           C  
ATOM   3472  CG  PRO B 242      18.219 234.034-117.475  1.00  0.00           C  
ATOM   3473  CD  PRO B 242      18.702 235.310-116.801  1.00  0.00           C  
ATOM   3474  N   LYS B 243      21.671 233.794-115.031  1.00  0.00           N  
ATOM   3475  CA  LYS B 243      23.008 233.592-114.476  1.00  0.00           C  
ATOM   3476  C   LYS B 243      23.012 233.608-112.934  1.00  0.00           C  
ATOM   3477  O   LYS B 243      23.578 232.700-112.327  1.00  0.00           O  
ATOM   3478  CB  LYS B 243      23.970 234.661-115.046  1.00  0.00           C  
ATOM   3479  CG  LYS B 243      25.439 234.207-115.031  1.00  0.00           C  
ATOM   3480  CD  LYS B 243      26.398 235.200-115.700  1.00  0.00           C  
ATOM   3481  CE  LYS B 243      27.821 234.634-115.809  1.00  0.00           C  
ATOM   3482  NZ  LYS B 243      28.736 235.580-116.470  1.00  0.00           N  
ATOM   3483  N   ASP B 244      22.350 234.620-112.345  1.00  0.00           N  
ATOM   3484  CA  ASP B 244      22.242 234.839-110.897  1.00  0.00           C  
ATOM   3485  C   ASP B 244      21.407 233.773-110.171  1.00  0.00           C  
ATOM   3486  O   ASP B 244      21.747 233.422-109.042  1.00  0.00           O  
ATOM   3487  CB  ASP B 244      21.743 236.256-110.515  1.00  0.00           C  
ATOM   3488  CG  ASP B 244      22.467 237.420-111.206  1.00  0.00           C  
ATOM   3489  OD1 ASP B 244      23.632 237.236-111.624  1.00  0.00           O  
ATOM   3490  OD2 ASP B 244      21.855 238.508-111.267  1.00  0.00           O  
ATOM   3491  N   THR B 245      20.355 233.267-110.835  1.00  0.00           N  
ATOM   3492  CA  THR B 245      19.485 232.202-110.334  1.00  0.00           C  
ATOM   3493  C   THR B 245      20.198 230.841-110.206  1.00  0.00           C  
ATOM   3494  O   THR B 245      19.952 230.118-109.243  1.00  0.00           O  
ATOM   3495  CB  THR B 245      18.251 232.007-111.258  1.00  0.00           C  
ATOM   3496  OG1 THR B 245      17.543 233.227-111.361  1.00  0.00           O  
ATOM   3497  CG2 THR B 245      17.258 230.918-110.815  1.00  0.00           C  
ATOM   3498  N   LEU B 246      21.058 230.526-111.189  1.00  0.00           N  
ATOM   3499  CA  LEU B 246      21.645 229.201-111.393  1.00  0.00           C  
ATOM   3500  C   LEU B 246      22.985 228.973-110.669  1.00  0.00           C  
ATOM   3501  O   LEU B 246      23.594 227.923-110.878  1.00  0.00           O  
ATOM   3502  CB  LEU B 246      21.737 228.952-112.914  1.00  0.00           C  
ATOM   3503  CG  LEU B 246      20.358 228.859-113.611  1.00  0.00           C  
ATOM   3504  CD1 LEU B 246      20.522 228.795-115.139  1.00  0.00           C  
ATOM   3505  CD2 LEU B 246      19.500 227.704-113.062  1.00  0.00           C  
ATOM   3506  N   MET B 247      23.401 229.909-109.801  1.00  0.00           N  
ATOM   3507  CA  MET B 247      24.529 229.744-108.886  1.00  0.00           C  
ATOM   3508  C   MET B 247      24.152 230.283-107.504  1.00  0.00           C  
ATOM   3509  O   MET B 247      23.622 231.391-107.395  1.00  0.00           O  
ATOM   3510  CB  MET B 247      25.785 230.457-109.433  1.00  0.00           C  
ATOM   3511  CG  MET B 247      26.596 229.581-110.397  1.00  0.00           C  
ATOM   3512  SD  MET B 247      28.015 230.424-111.145  1.00  0.00           S  
ATOM   3513  CE  MET B 247      28.637 229.079-112.189  1.00  0.00           C  
ATOM   3514  N   ILE B 248      24.493 229.492-106.473  1.00  0.00           N  
ATOM   3515  CA  ILE B 248      24.319 229.826-105.057  1.00  0.00           C  
ATOM   3516  C   ILE B 248      25.242 230.959-104.552  1.00  0.00           C  
ATOM   3517  O   ILE B 248      24.948 231.558-103.518  1.00  0.00           O  
ATOM   3518  CB  ILE B 248      24.503 228.578-104.146  1.00  0.00           C  
ATOM   3519  CG2 ILE B 248      23.374 227.559-104.391  1.00  0.00           C  
ATOM   3520  CG1 ILE B 248      25.903 227.918-104.248  1.00  0.00           C  
ATOM   3521  CD1 ILE B 248      26.152 226.832-103.193  1.00  0.00           C  
ATOM   3522  N   SER B 249      26.320 231.238-105.304  1.00  0.00           N  
ATOM   3523  CA  SER B 249      27.297 232.294-105.050  1.00  0.00           C  
ATOM   3524  C   SER B 249      26.898 233.673-105.620  1.00  0.00           C  
ATOM   3525  O   SER B 249      27.628 234.632-105.373  1.00  0.00           O  
ATOM   3526  CB  SER B 249      28.657 231.813-105.598  1.00  0.00           C  
ATOM   3527  OG  SER B 249      28.658 231.710-107.012  1.00  0.00           O  
ATOM   3528  N   ARG B 250      25.785 233.754-106.374  1.00  0.00           N  
ATOM   3529  CA  ARG B 250      25.342 234.968-107.065  1.00  0.00           C  
ATOM   3530  C   ARG B 250      24.034 235.529-106.484  1.00  0.00           C  
ATOM   3531  O   ARG B 250      23.991 236.729-106.217  1.00  0.00           O  
ATOM   3532  CB  ARG B 250      25.194 234.675-108.568  1.00  0.00           C  
ATOM   3533  CG  ARG B 250      26.519 234.327-109.274  1.00  0.00           C  
ATOM   3534  CD  ARG B 250      26.350 234.125-110.788  1.00  0.00           C  
ATOM   3535  NE  ARG B 250      26.004 235.376-111.479  1.00  0.00           N  
ATOM   3536  CZ  ARG B 250      26.860 236.230-112.058  1.00  0.00           C  
ATOM   3537  NH1 ARG B 250      26.377 237.373-112.556  1.00  0.00           N  
ATOM   3538  NH2 ARG B 250      28.172 235.964-112.138  1.00  0.00           N  
ATOM   3539  N   THR B 251      23.022 234.663-106.283  1.00  0.00           N  
ATOM   3540  CA  THR B 251      21.701 234.935-105.688  1.00  0.00           C  
ATOM   3541  C   THR B 251      20.796 235.866-106.544  1.00  0.00           C  
ATOM   3542  O   THR B 251      21.166 237.020-106.764  1.00  0.00           O  
ATOM   3543  CB  THR B 251      21.798 235.546-104.258  1.00  0.00           C  
ATOM   3544  OG1 THR B 251      22.645 234.747-103.453  1.00  0.00           O  
ATOM   3545  CG2 THR B 251      20.448 235.667-103.525  1.00  0.00           C  
ATOM   3546  N   PRO B 252      19.618 235.377-107.010  1.00  0.00           N  
ATOM   3547  CA  PRO B 252      18.687 236.208-107.796  1.00  0.00           C  
ATOM   3548  C   PRO B 252      17.929 237.250-106.947  1.00  0.00           C  
ATOM   3549  O   PRO B 252      17.763 237.071-105.741  1.00  0.00           O  
ATOM   3550  CD  PRO B 252      19.076 234.029-106.803  1.00  0.00           C  
ATOM   3551  CB  PRO B 252      17.747 235.174-108.428  1.00  0.00           C  
ATOM   3552  CG  PRO B 252      17.683 234.038-107.427  1.00  0.00           C  
ATOM   3553  N   GLU B 253      17.484 238.324-107.612  1.00  0.00           N  
ATOM   3554  CA  GLU B 253      16.734 239.428-107.024  1.00  0.00           C  
ATOM   3555  C   GLU B 253      15.811 240.045-108.088  1.00  0.00           C  
ATOM   3556  O   GLU B 253      16.280 240.378-109.177  1.00  0.00           O  
ATOM   3557  CB  GLU B 253      17.732 240.440-106.413  1.00  0.00           C  
ATOM   3558  CG  GLU B 253      17.117 241.747-105.879  1.00  0.00           C  
ATOM   3559  CD  GLU B 253      18.176 242.643-105.241  1.00  0.00           C  
ATOM   3560  OE1 GLU B 253      18.272 242.612-103.995  1.00  0.00           O  
ATOM   3561  OE2 GLU B 253      18.862 243.351-106.009  1.00  0.00           O  
ATOM   3562  N   VAL B 254      14.527 240.214-107.732  1.00  0.00           N  
ATOM   3563  CA  VAL B 254      13.541 240.975-108.503  1.00  0.00           C  
ATOM   3564  C   VAL B 254      13.556 242.428-107.988  1.00  0.00           C  
ATOM   3565  O   VAL B 254      13.564 242.638-106.775  1.00  0.00           O  
ATOM   3566  CB  VAL B 254      12.111 240.378-108.332  1.00  0.00           C  
ATOM   3567  CG1 VAL B 254      10.967 241.257-108.879  1.00  0.00           C  
ATOM   3568  CG2 VAL B 254      12.010 238.993-108.993  1.00  0.00           C  
ATOM   3569  N   THR B 255      13.570 243.396-108.917  1.00  0.00           N  
ATOM   3570  CA  THR B 255      13.699 244.823-108.609  1.00  0.00           C  
ATOM   3571  C   THR B 255      12.579 245.619-109.295  1.00  0.00           C  
ATOM   3572  O   THR B 255      12.255 245.368-110.457  1.00  0.00           O  
ATOM   3573  CB  THR B 255      15.076 245.356-109.082  1.00  0.00           C  
ATOM   3574  OG1 THR B 255      16.087 244.781-108.280  1.00  0.00           O  
ATOM   3575  CG2 THR B 255      15.279 246.886-109.068  1.00  0.00           C  
ATOM   3576  N   CYS B 256      12.019 246.568-108.531  1.00  0.00           N  
ATOM   3577  CA  CYS B 256      10.914 247.444-108.907  1.00  0.00           C  
ATOM   3578  C   CYS B 256      11.429 248.828-109.312  1.00  0.00           C  
ATOM   3579  O   CYS B 256      12.415 249.307-108.750  1.00  0.00           O  
ATOM   3580  CB  CYS B 256       9.968 247.546-107.697  1.00  0.00           C  
ATOM   3581  SG  CYS B 256       8.448 248.503-107.924  1.00  0.00           S  
ATOM   3582  N   VAL B 257      10.713 249.449-110.260  1.00  0.00           N  
ATOM   3583  CA  VAL B 257      10.952 250.810-110.728  1.00  0.00           C  
ATOM   3584  C   VAL B 257       9.585 251.491-110.861  1.00  0.00           C  
ATOM   3585  O   VAL B 257       8.714 250.968-111.554  1.00  0.00           O  
ATOM   3586  CB  VAL B 257      11.621 250.841-112.130  1.00  0.00           C  
ATOM   3587  CG1 VAL B 257      12.011 252.266-112.573  1.00  0.00           C  
ATOM   3588  CG2 VAL B 257      12.849 249.925-112.194  1.00  0.00           C  
ATOM   3589  N   VAL B 258       9.427 252.645-110.203  1.00  0.00           N  
ATOM   3590  CA  VAL B 258       8.200 253.429-110.220  1.00  0.00           C  
ATOM   3591  C   VAL B 258       8.558 254.804-110.802  1.00  0.00           C  
ATOM   3592  O   VAL B 258       9.043 255.678-110.083  1.00  0.00           O  
ATOM   3593  CB  VAL B 258       7.596 253.591-108.797  1.00  0.00           C  
ATOM   3594  CG1 VAL B 258       6.242 254.332-108.815  1.00  0.00           C  
ATOM   3595  CG2 VAL B 258       7.447 252.233-108.086  1.00  0.00           C  
ATOM   3596  N   VAL B 259       8.354 254.936-112.122  1.00  0.00           N  
ATOM   3597  CA  VAL B 259       8.623 256.154-112.885  1.00  0.00           C  
ATOM   3598  C   VAL B 259       7.531 257.216-112.657  1.00  0.00           C  
ATOM   3599  O   VAL B 259       6.393 256.872-112.335  1.00  0.00           O  
ATOM   3600  CB  VAL B 259       8.702 255.851-114.411  1.00  0.00           C  
ATOM   3601  CG1 VAL B 259       9.855 254.886-114.737  1.00  0.00           C  
ATOM   3602  CG2 VAL B 259       7.385 255.359-115.049  1.00  0.00           C  
ATOM   3603  N   ASP B 260       7.911 258.485-112.876  1.00  0.00           N  
ATOM   3604  CA  ASP B 260       7.025 259.654-112.931  1.00  0.00           C  
ATOM   3605  C   ASP B 260       6.307 259.987-111.606  1.00  0.00           C  
ATOM   3606  O   ASP B 260       5.179 260.483-111.629  1.00  0.00           O  
ATOM   3607  CB  ASP B 260       6.062 259.662-114.148  1.00  0.00           C  
ATOM   3608  CG  ASP B 260       6.733 259.366-115.491  1.00  0.00           C  
ATOM   3609  OD1 ASP B 260       6.046 258.751-116.332  1.00  0.00           O  
ATOM   3610  OD2 ASP B 260       7.876 259.832-115.697  1.00  0.00           O  
ATOM   3611  N   VAL B 261       6.984 259.738-110.471  1.00  0.00           N  
ATOM   3612  CA  VAL B 261       6.543 260.137-109.131  1.00  0.00           C  
ATOM   3613  C   VAL B 261       6.598 261.671-108.983  1.00  0.00           C  
ATOM   3614  O   VAL B 261       7.522 262.301-109.496  1.00  0.00           O  
ATOM   3615  CB  VAL B 261       7.409 259.451-108.033  1.00  0.00           C  
ATOM   3616  CG1 VAL B 261       7.243 260.013-106.605  1.00  0.00           C  
ATOM   3617  CG2 VAL B 261       7.166 257.932-108.023  1.00  0.00           C  
ATOM   3618  N   SER B 262       5.584 262.238-108.313  1.00  0.00           N  
ATOM   3619  CA  SER B 262       5.404 263.679-108.135  1.00  0.00           C  
ATOM   3620  C   SER B 262       6.547 264.323-107.326  1.00  0.00           C  
ATOM   3621  O   SER B 262       6.966 263.759-106.316  1.00  0.00           O  
ATOM   3622  CB  SER B 262       4.032 263.905-107.467  1.00  0.00           C  
ATOM   3623  OG  SER B 262       3.731 265.278-107.318  1.00  0.00           O  
ATOM   3624  N   GLN B 263       6.992 265.515-107.760  1.00  0.00           N  
ATOM   3625  CA  GLN B 263       7.899 266.372-106.988  1.00  0.00           C  
ATOM   3626  C   GLN B 263       7.202 267.104-105.826  1.00  0.00           C  
ATOM   3627  O   GLN B 263       7.889 267.527-104.896  1.00  0.00           O  
ATOM   3628  CB  GLN B 263       8.646 267.347-107.923  1.00  0.00           C  
ATOM   3629  CG  GLN B 263       9.708 266.641-108.792  1.00  0.00           C  
ATOM   3630  CD  GLN B 263      10.538 267.597-109.652  1.00  0.00           C  
ATOM   3631  OE1 GLN B 263      10.088 268.681-110.016  1.00  0.00           O  
ATOM   3632  NE2 GLN B 263      11.753 267.180-110.016  1.00  0.00           N  
ATOM   3633  N   GLU B 264       5.862 267.188-105.876  1.00  0.00           N  
ATOM   3634  CA  GLU B 264       5.004 267.719-104.815  1.00  0.00           C  
ATOM   3635  C   GLU B 264       4.567 266.628-103.814  1.00  0.00           C  
ATOM   3636  O   GLU B 264       4.039 266.977-102.759  1.00  0.00           O  
ATOM   3637  CB  GLU B 264       3.768 268.399-105.452  1.00  0.00           C  
ATOM   3638  CG  GLU B 264       4.072 269.448-106.544  1.00  0.00           C  
ATOM   3639  CD  GLU B 264       4.981 270.580-106.063  1.00  0.00           C  
ATOM   3640  OE1 GLU B 264       4.516 271.359-105.203  1.00  0.00           O  
ATOM   3641  OE2 GLU B 264       6.127 270.642-106.562  1.00  0.00           O  
ATOM   3642  N   ASP B 265       4.800 265.343-104.143  1.00  0.00           N  
ATOM   3643  CA  ASP B 265       4.520 264.193-103.285  1.00  0.00           C  
ATOM   3644  C   ASP B 265       5.541 263.063-103.567  1.00  0.00           C  
ATOM   3645  O   ASP B 265       5.162 262.036-104.137  1.00  0.00           O  
ATOM   3646  CB  ASP B 265       3.037 263.738-103.371  1.00  0.00           C  
ATOM   3647  CG  ASP B 265       2.660 262.608-102.401  1.00  0.00           C  
ATOM   3648  OD1 ASP B 265       3.221 262.577-101.285  1.00  0.00           O  
ATOM   3649  OD2 ASP B 265       1.762 261.825-102.778  1.00  0.00           O  
ATOM   3650  N   PRO B 266       6.824 263.259-103.179  1.00  0.00           N  
ATOM   3651  CA  PRO B 266       7.829 262.179-103.218  1.00  0.00           C  
ATOM   3652  C   PRO B 266       7.679 261.137-102.089  1.00  0.00           C  
ATOM   3653  O   PRO B 266       8.317 260.087-102.159  1.00  0.00           O  
ATOM   3654  CD  PRO B 266       7.406 264.505-102.669  1.00  0.00           C  
ATOM   3655  CB  PRO B 266       9.155 262.942-103.106  1.00  0.00           C  
ATOM   3656  CG  PRO B 266       8.827 264.149-102.243  1.00  0.00           C  
ATOM   3657  N   GLU B 267       6.838 261.442-101.084  1.00  0.00           N  
ATOM   3658  CA  GLU B 267       6.596 260.653 -99.876  1.00  0.00           C  
ATOM   3659  C   GLU B 267       5.567 259.530-100.119  1.00  0.00           C  
ATOM   3660  O   GLU B 267       4.594 259.408 -99.372  1.00  0.00           O  
ATOM   3661  CB  GLU B 267       6.162 261.617 -98.740  1.00  0.00           C  
ATOM   3662  CG  GLU B 267       7.129 262.786 -98.451  1.00  0.00           C  
ATOM   3663  CD  GLU B 267       8.530 262.326 -98.046  1.00  0.00           C  
ATOM   3664  OE1 GLU B 267       8.640 261.737 -96.947  1.00  0.00           O  
ATOM   3665  OE2 GLU B 267       9.464 262.569 -98.839  1.00  0.00           O  
ATOM   3666  N   VAL B 268       5.801 258.727-101.171  1.00  0.00           N  
ATOM   3667  CA  VAL B 268       4.935 257.625-101.585  1.00  0.00           C  
ATOM   3668  C   VAL B 268       5.068 256.418-100.636  1.00  0.00           C  
ATOM   3669  O   VAL B 268       6.155 256.156-100.117  1.00  0.00           O  
ATOM   3670  CB  VAL B 268       5.259 257.162-103.041  1.00  0.00           C  
ATOM   3671  CG1 VAL B 268       5.258 258.341-104.032  1.00  0.00           C  
ATOM   3672  CG2 VAL B 268       6.545 256.326-103.221  1.00  0.00           C  
ATOM   3673  N   GLN B 269       3.963 255.677-100.476  1.00  0.00           N  
ATOM   3674  CA  GLN B 269       3.952 254.355 -99.850  1.00  0.00           C  
ATOM   3675  C   GLN B 269       4.392 253.307-100.883  1.00  0.00           C  
ATOM   3676  O   GLN B 269       4.206 253.514-102.084  1.00  0.00           O  
ATOM   3677  CB  GLN B 269       2.538 254.027 -99.330  1.00  0.00           C  
ATOM   3678  CG  GLN B 269       1.981 255.064 -98.334  1.00  0.00           C  
ATOM   3679  CD  GLN B 269       0.588 254.718 -97.801  1.00  0.00           C  
ATOM   3680  OE1 GLN B 269      -0.043 253.751 -98.224  1.00  0.00           O  
ATOM   3681  NE2 GLN B 269       0.093 255.527 -96.862  1.00  0.00           N  
ATOM   3682  N   PHE B 270       4.953 252.195-100.391  1.00  0.00           N  
ATOM   3683  CA  PHE B 270       5.446 251.090-101.210  1.00  0.00           C  
ATOM   3684  C   PHE B 270       5.336 249.766-100.446  1.00  0.00           C  
ATOM   3685  O   PHE B 270       5.561 249.741 -99.234  1.00  0.00           O  
ATOM   3686  CB  PHE B 270       6.870 251.381-101.745  1.00  0.00           C  
ATOM   3687  CG  PHE B 270       7.891 251.800-100.698  1.00  0.00           C  
ATOM   3688  CD1 PHE B 270       8.530 250.834 -99.892  1.00  0.00           C  
ATOM   3689  CD2 PHE B 270       8.064 253.167-100.394  1.00  0.00           C  
ATOM   3690  CE1 PHE B 270       9.336 251.237 -98.835  1.00  0.00           C  
ATOM   3691  CE2 PHE B 270       8.882 253.550 -99.342  1.00  0.00           C  
ATOM   3692  CZ  PHE B 270       9.513 252.588 -98.564  1.00  0.00           C  
ATOM   3693  N   ASN B 271       4.981 248.697-101.176  1.00  0.00           N  
ATOM   3694  CA  ASN B 271       4.755 247.350-100.644  1.00  0.00           C  
ATOM   3695  C   ASN B 271       5.376 246.306-101.582  1.00  0.00           C  
ATOM   3696  O   ASN B 271       5.523 246.556-102.780  1.00  0.00           O  
ATOM   3697  CB  ASN B 271       3.235 247.085-100.497  1.00  0.00           C  
ATOM   3698  CG  ASN B 271       2.534 247.995 -99.484  1.00  0.00           C  
ATOM   3699  OD1 ASN B 271       2.925 248.055 -98.321  1.00  0.00           O  
ATOM   3700  ND2 ASN B 271       1.492 248.705 -99.921  1.00  0.00           N  
ATOM   3701  N   TRP B 272       5.695 245.139-101.001  1.00  0.00           N  
ATOM   3702  CA  TRP B 272       6.220 243.961-101.688  1.00  0.00           C  
ATOM   3703  C   TRP B 272       5.471 242.706-101.232  1.00  0.00           C  
ATOM   3704  O   TRP B 272       5.157 242.579-100.050  1.00  0.00           O  
ATOM   3705  CB  TRP B 272       7.724 243.812-101.407  1.00  0.00           C  
ATOM   3706  CG  TRP B 272       8.631 244.621-102.276  1.00  0.00           C  
ATOM   3707  CD1 TRP B 272       9.166 245.825-101.979  1.00  0.00           C  
ATOM   3708  NE1 TRP B 272       9.990 246.226-103.011  1.00  0.00           N  
ATOM   3709  CE2 TRP B 272       9.993 245.314-104.044  1.00  0.00           C  
ATOM   3710  CD2 TRP B 272       9.094 244.294-103.619  1.00  0.00           C  
ATOM   3711  CE3 TRP B 272       8.869 243.221-104.512  1.00  0.00           C  
ATOM   3712  CZ3 TRP B 272       9.540 243.142-105.748  1.00  0.00           C  
ATOM   3713  CZ2 TRP B 272      10.670 245.244-105.272  1.00  0.00           C  
ATOM   3714  CH2 TRP B 272      10.454 244.146-106.119  1.00  0.00           C  
ATOM   3715  N   TYR B 273       5.219 241.796-102.187  1.00  0.00           N  
ATOM   3716  CA  TYR B 273       4.473 240.555-101.976  1.00  0.00           C  
ATOM   3717  C   TYR B 273       5.159 239.403-102.722  1.00  0.00           C  
ATOM   3718  O   TYR B 273       5.787 239.630-103.758  1.00  0.00           O  
ATOM   3719  CB  TYR B 273       3.006 240.686-102.467  1.00  0.00           C  
ATOM   3720  CG  TYR B 273       2.268 241.970-102.120  1.00  0.00           C  
ATOM   3721  CD1 TYR B 273       2.500 243.144-102.866  1.00  0.00           C  
ATOM   3722  CD2 TYR B 273       1.340 241.997-101.059  1.00  0.00           C  
ATOM   3723  CE1 TYR B 273       1.847 244.342-102.528  1.00  0.00           C  
ATOM   3724  CE2 TYR B 273       0.688 243.197-100.716  1.00  0.00           C  
ATOM   3725  CZ  TYR B 273       0.951 244.374-101.443  1.00  0.00           C  
ATOM   3726  OH  TYR B 273       0.344 245.543-101.090  1.00  0.00           O  
ATOM   3727  N   VAL B 274       4.967 238.182-102.201  1.00  0.00           N  
ATOM   3728  CA  VAL B 274       5.306 236.926-102.867  1.00  0.00           C  
ATOM   3729  C   VAL B 274       4.053 236.043-102.804  1.00  0.00           C  
ATOM   3730  O   VAL B 274       3.608 235.721-101.703  1.00  0.00           O  
ATOM   3731  CB  VAL B 274       6.482 236.174-102.175  1.00  0.00           C  
ATOM   3732  CG1 VAL B 274       6.787 234.795-102.802  1.00  0.00           C  
ATOM   3733  CG2 VAL B 274       7.762 237.024-102.173  1.00  0.00           C  
ATOM   3734  N   ASP B 275       3.499 235.690-103.978  1.00  0.00           N  
ATOM   3735  CA  ASP B 275       2.272 234.887-104.125  1.00  0.00           C  
ATOM   3736  C   ASP B 275       1.031 235.543-103.478  1.00  0.00           C  
ATOM   3737  O   ASP B 275       0.192 234.855-102.896  1.00  0.00           O  
ATOM   3738  CB  ASP B 275       2.452 233.392-103.738  1.00  0.00           C  
ATOM   3739  CG  ASP B 275       3.649 232.705-104.412  1.00  0.00           C  
ATOM   3740  OD1 ASP B 275       4.249 231.831-103.749  1.00  0.00           O  
ATOM   3741  OD2 ASP B 275       3.895 233.002-105.603  1.00  0.00           O  
ATOM   3742  N   GLY B 276       0.948 236.879-103.603  1.00  0.00           N  
ATOM   3743  CA  GLY B 276      -0.170 237.715-103.169  1.00  0.00           C  
ATOM   3744  C   GLY B 276      -0.085 238.146-101.694  1.00  0.00           C  
ATOM   3745  O   GLY B 276      -0.671 239.175-101.356  1.00  0.00           O  
ATOM   3746  N   VAL B 277       0.631 237.406-100.828  1.00  0.00           N  
ATOM   3747  CA  VAL B 277       0.804 237.731 -99.408  1.00  0.00           C  
ATOM   3748  C   VAL B 277       2.048 238.619 -99.192  1.00  0.00           C  
ATOM   3749  O   VAL B 277       3.092 238.375 -99.800  1.00  0.00           O  
ATOM   3750  CB  VAL B 277       0.872 236.449 -98.525  1.00  0.00           C  
ATOM   3751  CG1 VAL B 277       1.993 235.461 -98.898  1.00  0.00           C  
ATOM   3752  CG2 VAL B 277       0.922 236.757 -97.015  1.00  0.00           C  
ATOM   3753  N   GLU B 278       1.883 239.657 -98.355  1.00  0.00           N  
ATOM   3754  CA  GLU B 278       2.858 240.725 -98.131  1.00  0.00           C  
ATOM   3755  C   GLU B 278       4.043 240.253 -97.268  1.00  0.00           C  
ATOM   3756  O   GLU B 278       3.838 239.515 -96.304  1.00  0.00           O  
ATOM   3757  CB  GLU B 278       2.115 241.935 -97.523  1.00  0.00           C  
ATOM   3758  CG  GLU B 278       2.911 243.253 -97.561  1.00  0.00           C  
ATOM   3759  CD  GLU B 278       2.065 244.437 -97.095  1.00  0.00           C  
ATOM   3760  OE1 GLU B 278       1.275 244.932 -97.927  1.00  0.00           O  
ATOM   3761  OE2 GLU B 278       2.217 244.817 -95.914  1.00  0.00           O  
ATOM   3762  N   VAL B 279       5.257 240.688 -97.643  1.00  0.00           N  
ATOM   3763  CA  VAL B 279       6.512 240.294 -96.996  1.00  0.00           C  
ATOM   3764  C   VAL B 279       6.831 241.176 -95.770  1.00  0.00           C  
ATOM   3765  O   VAL B 279       6.374 242.316 -95.691  1.00  0.00           O  
ATOM   3766  CB  VAL B 279       7.716 240.379 -97.986  1.00  0.00           C  
ATOM   3767  CG1 VAL B 279       7.460 239.559 -99.263  1.00  0.00           C  
ATOM   3768  CG2 VAL B 279       8.209 241.800 -98.336  1.00  0.00           C  
ATOM   3769  N   HIS B 280       7.664 240.629 -94.870  1.00  0.00           N  
ATOM   3770  CA  HIS B 280       8.303 241.352 -93.773  1.00  0.00           C  
ATOM   3771  C   HIS B 280       9.821 241.188 -93.928  1.00  0.00           C  
ATOM   3772  O   HIS B 280      10.297 240.054 -94.000  1.00  0.00           O  
ATOM   3773  CB  HIS B 280       7.802 240.808 -92.420  1.00  0.00           C  
ATOM   3774  CG  HIS B 280       8.490 241.409 -91.217  1.00  0.00           C  
ATOM   3775  CD2 HIS B 280       9.355 240.806 -90.327  1.00  0.00           C  
ATOM   3776  ND1 HIS B 280       8.341 242.753 -90.860  1.00  0.00           N  
ATOM   3777  NE2 HIS B 280       9.735 241.787 -89.430  1.00  0.00           N  
ATOM   3778  CE1 HIS B 280       9.108 242.908 -89.789  1.00  0.00           C  
ATOM   3779  N   ASN B 281      10.536 242.326 -93.980  1.00  0.00           N  
ATOM   3780  CA  ASN B 281      11.969 242.447 -94.270  1.00  0.00           C  
ATOM   3781  C   ASN B 281      12.276 241.921 -95.687  1.00  0.00           C  
ATOM   3782  O   ASN B 281      12.106 242.675 -96.642  1.00  0.00           O  
ATOM   3783  CB  ASN B 281      12.836 241.827 -93.137  1.00  0.00           C  
ATOM   3784  CG  ASN B 281      14.325 242.181 -93.257  1.00  0.00           C  
ATOM   3785  OD1 ASN B 281      15.107 241.416 -93.821  1.00  0.00           O  
ATOM   3786  ND2 ASN B 281      14.723 243.342 -92.731  1.00  0.00           N  
ATOM   3787  N   ALA B 282      12.722 240.653 -95.790  1.00  0.00           N  
ATOM   3788  CA  ALA B 282      13.058 239.932 -97.024  1.00  0.00           C  
ATOM   3789  C   ALA B 282      14.189 240.584 -97.851  1.00  0.00           C  
ATOM   3790  O   ALA B 282      14.259 240.380 -99.064  1.00  0.00           O  
ATOM   3791  CB  ALA B 282      11.777 239.673 -97.839  1.00  0.00           C  
ATOM   3792  N   LYS B 283      15.052 241.353 -97.160  1.00  0.00           N  
ATOM   3793  CA  LYS B 283      16.184 242.129 -97.681  1.00  0.00           C  
ATOM   3794  C   LYS B 283      15.779 243.255 -98.658  1.00  0.00           C  
ATOM   3795  O   LYS B 283      16.600 243.674 -99.474  1.00  0.00           O  
ATOM   3796  CB  LYS B 283      17.290 241.198 -98.241  1.00  0.00           C  
ATOM   3797  CG  LYS B 283      17.764 240.088 -97.279  1.00  0.00           C  
ATOM   3798  CD  LYS B 283      18.249 240.592 -95.909  1.00  0.00           C  
ATOM   3799  CE  LYS B 283      18.751 239.457 -95.007  1.00  0.00           C  
ATOM   3800  NZ  LYS B 283      19.145 239.963 -93.681  1.00  0.00           N  
ATOM   3801  N   THR B 284      14.537 243.757 -98.524  1.00  0.00           N  
ATOM   3802  CA  THR B 284      14.009 244.908 -99.257  1.00  0.00           C  
ATOM   3803  C   THR B 284      14.718 246.211 -98.835  1.00  0.00           C  
ATOM   3804  O   THR B 284      14.922 246.434 -97.641  1.00  0.00           O  
ATOM   3805  CB  THR B 284      12.483 245.061 -98.998  1.00  0.00           C  
ATOM   3806  OG1 THR B 284      11.815 243.935 -99.534  1.00  0.00           O  
ATOM   3807  CG2 THR B 284      11.806 246.324 -99.562  1.00  0.00           C  
ATOM   3808  N   LYS B 285      15.075 247.035 -99.832  1.00  0.00           N  
ATOM   3809  CA  LYS B 285      15.831 248.271 -99.650  1.00  0.00           C  
ATOM   3810  C   LYS B 285      15.288 249.353-100.607  1.00  0.00           C  
ATOM   3811  O   LYS B 285      15.669 249.349-101.778  1.00  0.00           O  
ATOM   3812  CB  LYS B 285      17.339 247.980 -99.843  1.00  0.00           C  
ATOM   3813  CG  LYS B 285      18.275 249.200 -99.696  1.00  0.00           C  
ATOM   3814  CD  LYS B 285      18.092 250.029 -98.409  1.00  0.00           C  
ATOM   3815  CE  LYS B 285      18.274 249.223 -97.113  1.00  0.00           C  
ATOM   3816  NZ  LYS B 285      18.091 250.077 -95.927  1.00  0.00           N  
ATOM   3817  N   PRO B 286      14.407 250.252-100.107  1.00  0.00           N  
ATOM   3818  CA  PRO B 286      13.873 251.364-100.910  1.00  0.00           C  
ATOM   3819  C   PRO B 286      14.861 252.539-101.045  1.00  0.00           C  
ATOM   3820  O   PRO B 286      15.687 252.765-100.160  1.00  0.00           O  
ATOM   3821  CB  PRO B 286      12.611 251.768-100.137  1.00  0.00           C  
ATOM   3822  CG  PRO B 286      12.961 251.500 -98.682  1.00  0.00           C  
ATOM   3823  CD  PRO B 286      13.826 250.249 -98.759  1.00  0.00           C  
ATOM   3824  N   ARG B 287      14.721 253.273-102.157  1.00  0.00           N  
ATOM   3825  CA  ARG B 287      15.450 254.496-102.482  1.00  0.00           C  
ATOM   3826  C   ARG B 287      14.605 255.362-103.433  1.00  0.00           C  
ATOM   3827  O   ARG B 287      13.551 254.929-103.903  1.00  0.00           O  
ATOM   3828  CB  ARG B 287      16.846 254.151-103.063  1.00  0.00           C  
ATOM   3829  CG  ARG B 287      16.836 253.436-104.434  1.00  0.00           C  
ATOM   3830  CD  ARG B 287      18.234 253.203-105.026  1.00  0.00           C  
ATOM   3831  NE  ARG B 287      18.870 254.444-105.497  1.00  0.00           N  
ATOM   3832  CZ  ARG B 287      18.776 254.964-106.733  1.00  0.00           C  
ATOM   3833  NH1 ARG B 287      19.433 256.091-107.026  1.00  0.00           N  
ATOM   3834  NH2 ARG B 287      18.046 254.380-107.693  1.00  0.00           N  
ATOM   3835  N   GLU B 288      15.113 256.567-103.727  1.00  0.00           N  
ATOM   3836  CA  GLU B 288      14.550 257.478-104.720  1.00  0.00           C  
ATOM   3837  C   GLU B 288      15.689 258.186-105.467  1.00  0.00           C  
ATOM   3838  O   GLU B 288      16.778 258.359-104.918  1.00  0.00           O  
ATOM   3839  CB  GLU B 288      13.547 258.434-104.038  1.00  0.00           C  
ATOM   3840  CG  GLU B 288      12.798 259.370-105.008  1.00  0.00           C  
ATOM   3841  CD  GLU B 288      11.771 260.245-104.292  1.00  0.00           C  
ATOM   3842  OE1 GLU B 288      10.575 260.123-104.640  1.00  0.00           O  
ATOM   3843  OE2 GLU B 288      12.205 261.040-103.431  1.00  0.00           O  
ATOM   3844  N   GLU B 289      15.404 258.556-106.723  1.00  0.00           N  
ATOM   3845  CA  GLU B 289      16.351 259.142-107.662  1.00  0.00           C  
ATOM   3846  C   GLU B 289      15.678 260.302-108.403  1.00  0.00           C  
ATOM   3847  O   GLU B 289      14.532 260.168-108.830  1.00  0.00           O  
ATOM   3848  CB  GLU B 289      16.802 258.029-108.623  1.00  0.00           C  
ATOM   3849  CG  GLU B 289      17.871 258.450-109.643  1.00  0.00           C  
ATOM   3850  CD  GLU B 289      18.264 257.259-110.506  1.00  0.00           C  
ATOM   3851  OE1 GLU B 289      17.873 257.253-111.692  1.00  0.00           O  
ATOM   3852  OE2 GLU B 289      18.898 256.334-109.949  1.00  0.00           O  
ATOM   3853  N   GLN B 290      16.416 261.412-108.553  1.00  0.00           N  
ATOM   3854  CA  GLN B 290      15.953 262.631-109.214  1.00  0.00           C  
ATOM   3855  C   GLN B 290      16.010 262.498-110.747  1.00  0.00           C  
ATOM   3856  O   GLN B 290      16.981 261.962-111.282  1.00  0.00           O  
ATOM   3857  CB  GLN B 290      16.836 263.799-108.709  1.00  0.00           C  
ATOM   3858  CG  GLN B 290      16.417 265.227-109.128  1.00  0.00           C  
ATOM   3859  CD  GLN B 290      15.099 265.671-108.490  1.00  0.00           C  
ATOM   3860  NE2 GLN B 290      15.175 266.451-107.411  1.00  0.00           N  
ATOM   3861  OE1 GLN B 290      14.024 265.313-108.962  1.00  0.00           O  
ATOM   3862  N   PHE B 291      14.990 263.058-111.413  1.00  0.00           N  
ATOM   3863  CA  PHE B 291      14.945 263.335-112.851  1.00  0.00           C  
ATOM   3864  C   PHE B 291      14.273 264.811-112.960  1.00  0.00           C  
ATOM   3865  O   PHE B 291      13.462 265.139-112.102  1.00  0.00           O  
ATOM   3866  CB  PHE B 291      14.488 261.954-113.643  1.00  0.00           C  
ATOM   3867  CG  PHE B 291      14.088 261.960-115.156  1.00  0.00           C  
ATOM   3868  CD1 PHE B 291      14.978 261.513-116.428  1.00  0.00           C  
ATOM   3869  CD2 PHE B 291      13.066 263.093-115.189  1.00  0.00           C  
ATOM   3870  CE1 PHE B 291      15.038 262.291-117.836  1.00  0.00           C  
ATOM   3871  CE2 PHE B 291      12.992 263.996-116.396  1.00  0.00           C  
ATOM   3872  CZ  PHE B 291      14.092 263.619-118.010  1.00  0.00           C  
ATOM   3873  N   ASN B 292      14.646 265.724-113.919  1.00  0.00           N  
ATOM   3874  CA  ASN B 292      14.317 267.168-114.191  1.00  0.00           C  
ATOM   3875  C   ASN B 292      12.862 267.651-114.028  1.00  0.00           C  
ATOM   3876  O   ASN B 292      12.676 268.864-113.943  1.00  0.00           O  
ATOM   3877  CB  ASN B 292      15.074 267.836-115.447  1.00  0.00           C  
ATOM   3878  CG  ASN B 292      14.373 268.313-116.799  1.00  0.00           C  
ATOM   3879  ND2 ASN B 292      13.783 267.469-117.704  1.00  0.00           N  
ATOM   3880  OD1 ASN B 292      14.438 269.508-117.078  1.00  0.00           O  
ATOM   3881  N   SER B 293      11.874 266.744-113.964  1.00  0.00           N  
ATOM   3882  CA  SER B 293      10.465 267.095-113.765  1.00  0.00           C  
ATOM   3883  C   SER B 293       9.718 266.133-112.822  1.00  0.00           C  
ATOM   3884  O   SER B 293       8.559 266.404-112.511  1.00  0.00           O  
ATOM   3885  CB  SER B 293       9.762 267.194-115.139  1.00  0.00           C  
ATOM   3886  OG  SER B 293      10.076 268.414-115.780  1.00  0.00           O  
ATOM   3887  N   THR B 294      10.359 265.032-112.392  1.00  0.00           N  
ATOM   3888  CA  THR B 294       9.732 263.945-111.634  1.00  0.00           C  
ATOM   3889  C   THR B 294      10.735 263.306-110.642  1.00  0.00           C  
ATOM   3890  O   THR B 294      11.816 263.842-110.412  1.00  0.00           O  
ATOM   3891  CB  THR B 294       9.162 262.852-112.594  1.00  0.00           C  
ATOM   3892  OG1 THR B 294      10.177 262.100-113.237  1.00  0.00           O  
ATOM   3893  CG2 THR B 294       8.165 263.360-113.650  1.00  0.00           C  
ATOM   3894  N   TYR B 295      10.351 262.171-110.051  1.00  0.00           N  
ATOM   3895  CA  TYR B 295      11.219 261.271-109.302  1.00  0.00           C  
ATOM   3896  C   TYR B 295      11.019 259.842-109.825  1.00  0.00           C  
ATOM   3897  O   TYR B 295       9.996 259.534-110.441  1.00  0.00           O  
ATOM   3898  CB  TYR B 295      10.894 261.362-107.797  1.00  0.00           C  
ATOM   3899  CG  TYR B 295      11.490 262.552-107.070  1.00  0.00           C  
ATOM   3900  CD1 TYR B 295      12.874 262.591-106.803  1.00  0.00           C  
ATOM   3901  CD2 TYR B 295      10.665 263.595-106.604  1.00  0.00           C  
ATOM   3902  CE1 TYR B 295      13.431 263.656-106.072  1.00  0.00           C  
ATOM   3903  CE2 TYR B 295      11.221 264.661-105.868  1.00  0.00           C  
ATOM   3904  CZ  TYR B 295      12.603 264.694-105.605  1.00  0.00           C  
ATOM   3905  OH  TYR B 295      13.140 265.730-104.897  1.00  0.00           O  
ATOM   3906  N   ARG B 296      12.014 258.993-109.543  1.00  0.00           N  
ATOM   3907  CA  ARG B 296      12.006 257.571-109.847  1.00  0.00           C  
ATOM   3908  C   ARG B 296      12.326 256.807-108.560  1.00  0.00           C  
ATOM   3909  O   ARG B 296      13.499 256.639-108.221  1.00  0.00           O  
ATOM   3910  CB  ARG B 296      12.995 257.279-110.995  1.00  0.00           C  
ATOM   3911  CG  ARG B 296      12.965 255.814-111.475  1.00  0.00           C  
ATOM   3912  CD  ARG B 296      13.921 255.531-112.643  1.00  0.00           C  
ATOM   3913  NE  ARG B 296      15.335 255.462-112.238  1.00  0.00           N  
ATOM   3914  CZ  ARG B 296      16.102 254.361-112.291  1.00  0.00           C  
ATOM   3915  NH1 ARG B 296      15.624 253.203-112.755  1.00  0.00           N  
ATOM   3916  NH2 ARG B 296      17.376 254.415-111.888  1.00  0.00           N  
ATOM   3917  N   VAL B 297      11.267 256.366-107.865  1.00  0.00           N  
ATOM   3918  CA  VAL B 297      11.361 255.499-106.692  1.00  0.00           C  
ATOM   3919  C   VAL B 297      11.700 254.064-107.136  1.00  0.00           C  
ATOM   3920  O   VAL B 297      11.023 253.521-108.008  1.00  0.00           O  
ATOM   3921  CB  VAL B 297      10.044 255.527-105.866  1.00  0.00           C  
ATOM   3922  CG1 VAL B 297       9.911 254.424-104.793  1.00  0.00           C  
ATOM   3923  CG2 VAL B 297       9.864 256.908-105.211  1.00  0.00           C  
ATOM   3924  N   VAL B 298      12.758 253.498-106.543  1.00  0.00           N  
ATOM   3925  CA  VAL B 298      13.271 252.162-106.842  1.00  0.00           C  
ATOM   3926  C   VAL B 298      13.354 251.371-105.526  1.00  0.00           C  
ATOM   3927  O   VAL B 298      13.675 251.946-104.489  1.00  0.00           O  
ATOM   3928  CB  VAL B 298      14.685 252.248-107.499  1.00  0.00           C  
ATOM   3929  CG1 VAL B 298      15.452 250.911-107.611  1.00  0.00           C  
ATOM   3930  CG2 VAL B 298      14.609 252.908-108.890  1.00  0.00           C  
ATOM   3931  N   SER B 299      13.067 250.064-105.591  1.00  0.00           N  
ATOM   3932  CA  SER B 299      13.131 249.154-104.447  1.00  0.00           C  
ATOM   3933  C   SER B 299      13.446 247.735-104.946  1.00  0.00           C  
ATOM   3934  O   SER B 299      13.344 247.480-106.146  1.00  0.00           O  
ATOM   3935  CB  SER B 299      11.816 249.266-103.638  1.00  0.00           C  
ATOM   3936  OG  SER B 299      11.878 248.553-102.420  1.00  0.00           O  
ATOM   3937  N   VAL B 300      13.847 246.841-104.028  1.00  0.00           N  
ATOM   3938  CA  VAL B 300      14.285 245.477-104.344  1.00  0.00           C  
ATOM   3939  C   VAL B 300      13.577 244.433-103.460  1.00  0.00           C  
ATOM   3940  O   VAL B 300      12.934 244.791-102.474  1.00  0.00           O  
ATOM   3941  CB  VAL B 300      15.824 245.323-104.166  1.00  0.00           C  
ATOM   3942  CG1 VAL B 300      16.616 246.305-105.045  1.00  0.00           C  
ATOM   3943  CG2 VAL B 300      16.331 245.382-102.710  1.00  0.00           C  
ATOM   3944  N   LEU B 301      13.729 243.155-103.839  1.00  0.00           N  
ATOM   3945  CA  LEU B 301      13.289 241.986-103.085  1.00  0.00           C  
ATOM   3946  C   LEU B 301      14.150 240.798-103.525  1.00  0.00           C  
ATOM   3947  O   LEU B 301      14.029 240.358-104.669  1.00  0.00           O  
ATOM   3948  CB  LEU B 301      11.776 241.734-103.303  1.00  0.00           C  
ATOM   3949  CG  LEU B 301      11.218 240.440-102.664  1.00  0.00           C  
ATOM   3950  CD1 LEU B 301      11.422 240.402-101.140  1.00  0.00           C  
ATOM   3951  CD2 LEU B 301       9.748 240.205-103.040  1.00  0.00           C  
ATOM   3952  N   THR B 302      14.986 240.294-102.604  1.00  0.00           N  
ATOM   3953  CA  THR B 302      15.848 239.130-102.825  1.00  0.00           C  
ATOM   3954  C   THR B 302      15.024 237.830-102.932  1.00  0.00           C  
ATOM   3955  O   THR B 302      14.058 237.652-102.189  1.00  0.00           O  
ATOM   3956  CB  THR B 302      16.880 238.973-101.678  1.00  0.00           C  
ATOM   3957  OG1 THR B 302      17.668 240.146-101.625  1.00  0.00           O  
ATOM   3958  CG2 THR B 302      17.840 237.776-101.801  1.00  0.00           C  
ATOM   3959  N   VAL B 303      15.430 236.966-103.873  1.00  0.00           N  
ATOM   3960  CA  VAL B 303      14.746 235.729-104.242  1.00  0.00           C  
ATOM   3961  C   VAL B 303      15.707 234.531-104.073  1.00  0.00           C  
ATOM   3962  O   VAL B 303      16.924 234.702-104.148  1.00  0.00           O  
ATOM   3963  CB  VAL B 303      14.249 235.837-105.717  1.00  0.00           C  
ATOM   3964  CG1 VAL B 303      13.687 234.540-106.329  1.00  0.00           C  
ATOM   3965  CG2 VAL B 303      13.210 236.966-105.860  1.00  0.00           C  
ATOM   3966  N   LEU B 304      15.142 233.337-103.824  1.00  0.00           N  
ATOM   3967  CA  LEU B 304      15.883 232.079-103.704  1.00  0.00           C  
ATOM   3968  C   LEU B 304      16.200 231.486-105.088  1.00  0.00           C  
ATOM   3969  O   LEU B 304      15.407 231.623-106.021  1.00  0.00           O  
ATOM   3970  CB  LEU B 304      15.053 231.109-102.828  1.00  0.00           C  
ATOM   3971  CG  LEU B 304      15.679 229.724-102.524  1.00  0.00           C  
ATOM   3972  CD1 LEU B 304      16.993 229.839-101.720  1.00  0.00           C  
ATOM   3973  CD2 LEU B 304      14.654 228.788-101.848  1.00  0.00           C  
ATOM   3974  N   HIS B 305      17.343 230.788-105.165  1.00  0.00           N  
ATOM   3975  CA  HIS B 305      17.897 230.095-106.337  1.00  0.00           C  
ATOM   3976  C   HIS B 305      16.946 229.098-107.026  1.00  0.00           C  
ATOM   3977  O   HIS B 305      17.103 228.860-108.221  1.00  0.00           O  
ATOM   3978  CB  HIS B 305      19.193 229.367-105.908  1.00  0.00           C  
ATOM   3979  CG  HIS B 305      20.095 230.192-105.025  1.00  0.00           C  
ATOM   3980  ND1 HIS B 305      20.231 229.965-103.665  1.00  0.00           N  
ATOM   3981  CD2 HIS B 305      20.886 231.281-105.301  1.00  0.00           C  
ATOM   3982  CE1 HIS B 305      21.040 230.913-103.187  1.00  0.00           C  
ATOM   3983  NE2 HIS B 305      21.464 231.754-104.120  1.00  0.00           N  
ATOM   3984  N   GLN B 306      15.989 228.541-106.265  1.00  0.00           N  
ATOM   3985  CA  GLN B 306      15.023 227.540-106.715  1.00  0.00           C  
ATOM   3986  C   GLN B 306      13.587 228.082-106.818  1.00  0.00           C  
ATOM   3987  O   GLN B 306      12.784 227.460-107.512  1.00  0.00           O  
ATOM   3988  CB  GLN B 306      15.087 226.336-105.757  1.00  0.00           C  
ATOM   3989  CG  GLN B 306      16.392 225.532-105.898  1.00  0.00           C  
ATOM   3990  CD  GLN B 306      16.495 224.434-104.842  1.00  0.00           C  
ATOM   3991  NE2 GLN B 306      16.417 223.170-105.264  1.00  0.00           N  
ATOM   3992  OE1 GLN B 306      16.656 224.722-103.658  1.00  0.00           O  
ATOM   3993  N   ASP B 307      13.276 229.212-106.157  1.00  0.00           N  
ATOM   3994  CA  ASP B 307      11.947 229.839-106.195  1.00  0.00           C  
ATOM   3995  C   ASP B 307      11.679 230.654-107.469  1.00  0.00           C  
ATOM   3996  O   ASP B 307      10.516 230.751-107.863  1.00  0.00           O  
ATOM   3997  CB  ASP B 307      11.605 230.669-104.940  1.00  0.00           C  
ATOM   3998  CG  ASP B 307      11.564 229.887-103.624  1.00  0.00           C  
ATOM   3999  OD1 ASP B 307      11.335 230.557-102.595  1.00  0.00           O  
ATOM   4000  OD2 ASP B 307      11.656 228.640-103.657  1.00  0.00           O  
ATOM   4001  N   TRP B 308      12.736 231.169-108.128  1.00  0.00           N  
ATOM   4002  CA  TRP B 308      12.611 231.726-109.477  1.00  0.00           C  
ATOM   4003  C   TRP B 308      12.404 230.615-110.524  1.00  0.00           C  
ATOM   4004  O   TRP B 308      11.587 230.805-111.422  1.00  0.00           O  
ATOM   4005  CB  TRP B 308      13.797 232.647-109.824  1.00  0.00           C  
ATOM   4006  CG  TRP B 308      13.650 233.393-111.123  1.00  0.00           C  
ATOM   4007  CD1 TRP B 308      14.263 233.087-112.290  1.00  0.00           C  
ATOM   4008  NE1 TRP B 308      13.825 233.937-113.284  1.00  0.00           N  
ATOM   4009  CE2 TRP B 308      12.877 234.821-112.816  1.00  0.00           C  
ATOM   4010  CD2 TRP B 308      12.747 234.501-111.430  1.00  0.00           C  
ATOM   4011  CE3 TRP B 308      11.818 235.263-110.681  1.00  0.00           C  
ATOM   4012  CZ3 TRP B 308      11.056 236.285-111.284  1.00  0.00           C  
ATOM   4013  CZ2 TRP B 308      12.116 235.830-113.430  1.00  0.00           C  
ATOM   4014  CH2 TRP B 308      11.201 236.566-112.656  1.00  0.00           C  
ATOM   4015  N   LEU B 309      13.084 229.463-110.355  1.00  0.00           N  
ATOM   4016  CA  LEU B 309      12.906 228.255-111.175  1.00  0.00           C  
ATOM   4017  C   LEU B 309      11.503 227.628-111.040  1.00  0.00           C  
ATOM   4018  O   LEU B 309      11.005 227.074-112.019  1.00  0.00           O  
ATOM   4019  CB  LEU B 309      13.998 227.211-110.842  1.00  0.00           C  
ATOM   4020  CG  LEU B 309      15.442 227.644-111.175  1.00  0.00           C  
ATOM   4021  CD1 LEU B 309      16.465 226.589-110.705  1.00  0.00           C  
ATOM   4022  CD2 LEU B 309      15.619 227.971-112.668  1.00  0.00           C  
ATOM   4023  N   ASN B 310      10.882 227.768-109.855  1.00  0.00           N  
ATOM   4024  CA  ASN B 310       9.494 227.388-109.572  1.00  0.00           C  
ATOM   4025  C   ASN B 310       8.469 228.312-110.271  1.00  0.00           C  
ATOM   4026  O   ASN B 310       7.348 227.873-110.526  1.00  0.00           O  
ATOM   4027  CB  ASN B 310       9.300 227.366-108.037  1.00  0.00           C  
ATOM   4028  CG  ASN B 310       7.996 226.711-107.569  1.00  0.00           C  
ATOM   4029  ND2 ASN B 310       7.905 225.384-107.678  1.00  0.00           N  
ATOM   4030  OD1 ASN B 310       7.087 227.395-107.108  1.00  0.00           O  
ATOM   4031  N   GLY B 311       8.877 229.552-110.597  1.00  0.00           N  
ATOM   4032  CA  GLY B 311       8.060 230.520-111.321  1.00  0.00           C  
ATOM   4033  C   GLY B 311       6.999 231.159-110.413  1.00  0.00           C  
ATOM   4034  O   GLY B 311       5.895 231.428-110.884  1.00  0.00           O  
ATOM   4035  N   LYS B 312       7.324 231.398-109.129  1.00  0.00           N  
ATOM   4036  CA  LYS B 312       6.471 232.109-108.170  1.00  0.00           C  
ATOM   4037  C   LYS B 312       6.225 233.571-108.584  1.00  0.00           C  
ATOM   4038  O   LYS B 312       7.061 234.164-109.270  1.00  0.00           O  
ATOM   4039  CB  LYS B 312       7.118 232.063-106.771  1.00  0.00           C  
ATOM   4040  CG  LYS B 312       7.227 230.646-106.192  1.00  0.00           C  
ATOM   4041  CD  LYS B 312       7.650 230.645-104.717  1.00  0.00           C  
ATOM   4042  CE  LYS B 312       7.997 229.238-104.209  1.00  0.00           C  
ATOM   4043  NZ  LYS B 312       8.434 229.267-102.803  1.00  0.00           N  
ATOM   4044  N   GLU B 313       5.090 234.129-108.131  1.00  0.00           N  
ATOM   4045  CA  GLU B 313       4.777 235.547-108.292  1.00  0.00           C  
ATOM   4046  C   GLU B 313       5.640 236.396-107.351  1.00  0.00           C  
ATOM   4047  O   GLU B 313       5.769 236.072-106.171  1.00  0.00           O  
ATOM   4048  CB  GLU B 313       3.270 235.794-108.060  1.00  0.00           C  
ATOM   4049  CG  GLU B 313       2.845 237.281-108.113  1.00  0.00           C  
ATOM   4050  CD  GLU B 313       1.359 237.476-107.833  1.00  0.00           C  
ATOM   4051  OE1 GLU B 313       0.593 237.533-108.819  1.00  0.00           O  
ATOM   4052  OE2 GLU B 313       1.018 237.592-106.635  1.00  0.00           O  
ATOM   4053  N   TYR B 314       6.164 237.491-107.907  1.00  0.00           N  
ATOM   4054  CA  TYR B 314       6.806 238.585-107.192  1.00  0.00           C  
ATOM   4055  C   TYR B 314       6.095 239.858-107.655  1.00  0.00           C  
ATOM   4056  O   TYR B 314       5.850 239.999-108.853  1.00  0.00           O  
ATOM   4057  CB  TYR B 314       8.315 238.591-107.510  1.00  0.00           C  
ATOM   4058  CG  TYR B 314       9.001 237.321-107.041  1.00  0.00           C  
ATOM   4059  CD1 TYR B 314       9.196 236.243-107.930  1.00  0.00           C  
ATOM   4060  CD2 TYR B 314       9.350 237.180-105.684  1.00  0.00           C  
ATOM   4061  CE1 TYR B 314       9.699 235.017-107.453  1.00  0.00           C  
ATOM   4062  CE2 TYR B 314       9.838 235.951-105.203  1.00  0.00           C  
ATOM   4063  CZ  TYR B 314      10.000 234.866-106.086  1.00  0.00           C  
ATOM   4064  OH  TYR B 314      10.435 233.664-105.616  1.00  0.00           O  
ATOM   4065  N   LYS B 315       5.733 240.729-106.703  1.00  0.00           N  
ATOM   4066  CA  LYS B 315       4.863 241.880-106.945  1.00  0.00           C  
ATOM   4067  C   LYS B 315       5.371 243.102-106.174  1.00  0.00           C  
ATOM   4068  O   LYS B 315       5.744 242.973-105.009  1.00  0.00           O  
ATOM   4069  CB  LYS B 315       3.417 241.498-106.552  1.00  0.00           C  
ATOM   4070  CG  LYS B 315       2.365 242.626-106.656  1.00  0.00           C  
ATOM   4071  CD  LYS B 315       1.001 242.262-106.046  1.00  0.00           C  
ATOM   4072  CE  LYS B 315       0.249 241.158-106.800  1.00  0.00           C  
ATOM   4073  NZ  LYS B 315      -1.094 240.942-106.241  1.00  0.00           N  
ATOM   4074  N   CYS B 316       5.297 244.266-106.835  1.00  0.00           N  
ATOM   4075  CA  CYS B 316       5.517 245.591-106.260  1.00  0.00           C  
ATOM   4076  C   CYS B 316       4.236 246.421-106.442  1.00  0.00           C  
ATOM   4077  O   CYS B 316       3.514 246.215-107.419  1.00  0.00           O  
ATOM   4078  SG  CYS B 316       7.254 247.866-106.403  1.00  0.00           S  
ATOM   4079  CB  CYS B 316       6.708 246.236-106.988  1.00  0.00           C  
ATOM   4080  N   LYS B 317       3.991 247.353-105.510  1.00  0.00           N  
ATOM   4081  CA  LYS B 317       2.821 248.234-105.497  1.00  0.00           C  
ATOM   4082  C   LYS B 317       3.175 249.556-104.805  1.00  0.00           C  
ATOM   4083  O   LYS B 317       4.075 249.570-103.965  1.00  0.00           O  
ATOM   4084  CB  LYS B 317       1.667 247.498-104.778  1.00  0.00           C  
ATOM   4085  CG  LYS B 317       0.315 248.233-104.752  1.00  0.00           C  
ATOM   4086  CD  LYS B 317      -0.820 247.326-104.247  1.00  0.00           C  
ATOM   4087  CE  LYS B 317      -2.221 247.919-104.450  1.00  0.00           C  
ATOM   4088  NZ  LYS B 317      -2.569 248.016-105.879  1.00  0.00           N  
ATOM   4089  N   VAL B 318       2.435 250.628-105.142  1.00  0.00           N  
ATOM   4090  CA  VAL B 318       2.506 251.924-104.460  1.00  0.00           C  
ATOM   4091  C   VAL B 318       1.103 252.513-104.230  1.00  0.00           C  
ATOM   4092  O   VAL B 318       0.149 252.143-104.916  1.00  0.00           O  
ATOM   4093  CB  VAL B 318       3.341 252.978-105.249  1.00  0.00           C  
ATOM   4094  CG1 VAL B 318       4.802 252.544-105.416  1.00  0.00           C  
ATOM   4095  CG2 VAL B 318       2.720 253.438-106.585  1.00  0.00           C  
ATOM   4096  N   SER B 319       1.045 253.461-103.283  1.00  0.00           N  
ATOM   4097  CA  SER B 319      -0.111 254.296-102.974  1.00  0.00           C  
ATOM   4098  C   SER B 319       0.414 255.698-102.630  1.00  0.00           C  
ATOM   4099  O   SER B 319       1.344 255.813-101.831  1.00  0.00           O  
ATOM   4100  CB  SER B 319      -0.904 253.656-101.812  1.00  0.00           C  
ATOM   4101  OG  SER B 319      -2.037 254.426-101.462  1.00  0.00           O  
ATOM   4102  N   ASN B 320      -0.169 256.738-103.244  1.00  0.00           N  
ATOM   4103  CA  ASN B 320       0.265 258.128-103.070  1.00  0.00           C  
ATOM   4104  C   ASN B 320      -0.840 259.106-103.504  1.00  0.00           C  
ATOM   4105  O   ASN B 320      -1.749 258.719-104.237  1.00  0.00           O  
ATOM   4106  CB  ASN B 320       1.629 258.380-103.772  1.00  0.00           C  
ATOM   4107  CG  ASN B 320       1.642 258.224-105.296  1.00  0.00           C  
ATOM   4108  OD1 ASN B 320       1.444 259.195-106.022  1.00  0.00           O  
ATOM   4109  ND2 ASN B 320       1.904 257.011-105.788  1.00  0.00           N  
ATOM   4110  N   LYS B 321      -0.732 260.359-103.034  1.00  0.00           N  
ATOM   4111  CA  LYS B 321      -1.669 261.451-103.315  1.00  0.00           C  
ATOM   4112  C   LYS B 321      -1.537 262.016-104.747  1.00  0.00           C  
ATOM   4113  O   LYS B 321      -2.510 262.568-105.260  1.00  0.00           O  
ATOM   4114  CB  LYS B 321      -1.499 262.533-102.219  1.00  0.00           C  
ATOM   4115  CG  LYS B 321      -2.429 263.760-102.298  1.00  0.00           C  
ATOM   4116  CD  LYS B 321      -3.924 263.417-102.215  1.00  0.00           C  
ATOM   4117  CE  LYS B 321      -4.810 264.669-102.206  1.00  0.00           C  
ATOM   4118  NZ  LYS B 321      -6.238 264.312-102.149  1.00  0.00           N  
ATOM   4119  N   GLY B 322      -0.367 261.823-105.382  1.00  0.00           N  
ATOM   4120  CA  GLY B 322      -0.101 262.183-106.778  1.00  0.00           C  
ATOM   4121  C   GLY B 322      -0.672 261.163-107.786  1.00  0.00           C  
ATOM   4122  O   GLY B 322      -0.418 261.308-108.981  1.00  0.00           O  
ATOM   4123  N   LEU B 323      -1.411 260.141-107.318  1.00  0.00           N  
ATOM   4124  CA  LEU B 323      -1.948 259.030-108.100  1.00  0.00           C  
ATOM   4125  C   LEU B 323      -3.413 258.796-107.662  1.00  0.00           C  
ATOM   4126  O   LEU B 323      -3.643 258.619-106.464  1.00  0.00           O  
ATOM   4127  CB  LEU B 323      -1.052 257.806-107.790  1.00  0.00           C  
ATOM   4128  CG  LEU B 323      -1.420 256.498-108.516  1.00  0.00           C  
ATOM   4129  CD1 LEU B 323      -1.255 256.596-110.043  1.00  0.00           C  
ATOM   4130  CD2 LEU B 323      -0.619 255.315-107.950  1.00  0.00           C  
ATOM   4131  N   PRO B 324      -4.389 258.802-108.601  1.00  0.00           N  
ATOM   4132  CA  PRO B 324      -5.817 258.656-108.248  1.00  0.00           C  
ATOM   4133  C   PRO B 324      -6.255 257.254-107.771  1.00  0.00           C  
ATOM   4134  O   PRO B 324      -7.284 257.164-107.101  1.00  0.00           O  
ATOM   4135  CD  PRO B 324      -4.223 259.021-110.042  1.00  0.00           C  
ATOM   4136  CB  PRO B 324      -6.551 259.079-109.531  1.00  0.00           C  
ATOM   4137  CG  PRO B 324      -5.588 258.720-110.651  1.00  0.00           C  
ATOM   4138  N   SER B 325      -5.486 256.201-108.101  1.00  0.00           N  
ATOM   4139  CA  SER B 325      -5.755 254.821-107.695  1.00  0.00           C  
ATOM   4140  C   SER B 325      -4.453 254.007-107.760  1.00  0.00           C  
ATOM   4141  O   SER B 325      -3.711 254.130-108.733  1.00  0.00           O  
ATOM   4142  CB  SER B 325      -6.876 254.217-108.571  1.00  0.00           C  
ATOM   4143  OG  SER B 325      -7.193 252.896-108.181  1.00  0.00           O  
ATOM   4144  N   SER B 326      -4.215 253.198-106.713  1.00  0.00           N  
ATOM   4145  CA  SER B 326      -2.997 252.420-106.471  1.00  0.00           C  
ATOM   4146  C   SER B 326      -2.687 251.395-107.577  1.00  0.00           C  
ATOM   4147  O   SER B 326      -3.456 250.452-107.764  1.00  0.00           O  
ATOM   4148  CB  SER B 326      -3.144 251.714-105.111  1.00  0.00           C  
ATOM   4149  OG  SER B 326      -3.142 252.664-104.067  1.00  0.00           O  
ATOM   4150  N   ILE B 327      -1.549 251.592-108.261  1.00  0.00           N  
ATOM   4151  CA  ILE B 327      -1.053 250.738-109.344  1.00  0.00           C  
ATOM   4152  C   ILE B 327      -0.028 249.722-108.801  1.00  0.00           C  
ATOM   4153  O   ILE B 327       0.685 250.024-107.842  1.00  0.00           O  
ATOM   4154  CB  ILE B 327      -0.412 251.608-110.475  1.00  0.00           C  
ATOM   4155  CG2 ILE B 327       0.405 250.832-111.537  1.00  0.00           C  
ATOM   4156  CG1 ILE B 327      -1.509 252.441-111.181  1.00  0.00           C  
ATOM   4157  CD1 ILE B 327      -0.970 253.525-112.122  1.00  0.00           C  
ATOM   4158  N   GLU B 328       0.017 248.542-109.440  1.00  0.00           N  
ATOM   4159  CA  GLU B 328       0.936 247.444-109.142  1.00  0.00           C  
ATOM   4160  C   GLU B 328       1.412 246.781-110.447  1.00  0.00           C  
ATOM   4161  O   GLU B 328       0.820 246.998-111.506  1.00  0.00           O  
ATOM   4162  CB  GLU B 328       0.239 246.444-108.187  1.00  0.00           C  
ATOM   4163  CG  GLU B 328      -0.956 245.667-108.783  1.00  0.00           C  
ATOM   4164  CD  GLU B 328      -1.642 244.787-107.736  1.00  0.00           C  
ATOM   4165  OE1 GLU B 328      -2.231 245.372-106.802  1.00  0.00           O  
ATOM   4166  OE2 GLU B 328      -1.570 243.547-107.883  1.00  0.00           O  
ATOM   4167  N   LYS B 329       2.462 245.955-110.326  1.00  0.00           N  
ATOM   4168  CA  LYS B 329       2.979 245.109-111.400  1.00  0.00           C  
ATOM   4169  C   LYS B 329       3.536 243.811-110.802  1.00  0.00           C  
ATOM   4170  O   LYS B 329       4.204 243.855-109.769  1.00  0.00           O  
ATOM   4171  CB  LYS B 329       4.032 245.883-112.232  1.00  0.00           C  
ATOM   4172  CG  LYS B 329       4.689 245.096-113.386  1.00  0.00           C  
ATOM   4173  CD  LYS B 329       3.711 244.634-114.477  1.00  0.00           C  
ATOM   4174  CE  LYS B 329       4.439 243.976-115.659  1.00  0.00           C  
ATOM   4175  NZ  LYS B 329       3.485 243.477-116.664  1.00  0.00           N  
ATOM   4176  N   THR B 330       3.266 242.694-111.496  1.00  0.00           N  
ATOM   4177  CA  THR B 330       3.722 241.346-111.164  1.00  0.00           C  
ATOM   4178  C   THR B 330       4.726 240.838-112.218  1.00  0.00           C  
ATOM   4179  O   THR B 330       4.738 241.325-113.351  1.00  0.00           O  
ATOM   4180  CB  THR B 330       2.527 240.353-111.145  1.00  0.00           C  
ATOM   4181  OG1 THR B 330       1.921 240.182-112.417  1.00  0.00           O  
ATOM   4182  CG2 THR B 330       1.449 240.726-110.126  1.00  0.00           C  
ATOM   4183  N   ILE B 331       5.532 239.842-111.818  1.00  0.00           N  
ATOM   4184  CA  ILE B 331       6.460 239.136-112.696  1.00  0.00           C  
ATOM   4185  C   ILE B 331       6.763 237.731-112.138  1.00  0.00           C  
ATOM   4186  O   ILE B 331       6.711 237.514-110.926  1.00  0.00           O  
ATOM   4187  CB  ILE B 331       7.790 239.930-112.903  1.00  0.00           C  
ATOM   4188  CG2 ILE B 331       8.781 239.856-111.718  1.00  0.00           C  
ATOM   4189  CG1 ILE B 331       8.482 239.530-114.225  1.00  0.00           C  
ATOM   4190  CD1 ILE B 331       9.576 240.504-114.663  1.00  0.00           C  
ATOM   4191  N   SER B 332       7.099 236.818-113.058  1.00  0.00           N  
ATOM   4192  CA  SER B 332       7.541 235.451-112.799  1.00  0.00           C  
ATOM   4193  C   SER B 332       8.342 234.937-114.010  1.00  0.00           C  
ATOM   4194  O   SER B 332       8.284 235.537-115.086  1.00  0.00           O  
ATOM   4195  CB  SER B 332       6.331 234.557-112.443  1.00  0.00           C  
ATOM   4196  OG  SER B 332       5.489 234.297-113.551  1.00  0.00           O  
ATOM   4197  N   LYS B 333       9.074 233.830-113.810  1.00  0.00           N  
ATOM   4198  CA  LYS B 333       9.842 233.148-114.857  1.00  0.00           C  
ATOM   4199  C   LYS B 333       8.917 232.457-115.881  1.00  0.00           C  
ATOM   4200  O   LYS B 333       7.833 231.999-115.511  1.00  0.00           O  
ATOM   4201  CB  LYS B 333      10.767 232.117-114.179  1.00  0.00           C  
ATOM   4202  CG  LYS B 333      11.826 231.490-115.106  1.00  0.00           C  
ATOM   4203  CD  LYS B 333      12.587 230.341-114.434  1.00  0.00           C  
ATOM   4204  CE  LYS B 333      13.565 229.617-115.365  1.00  0.00           C  
ATOM   4205  NZ  LYS B 333      12.886 228.990-116.508  1.00  0.00           N  
ATOM   4206  N   ALA B 334       9.397 232.349-117.134  1.00  0.00           N  
ATOM   4207  CA  ALA B 334       8.796 231.535-118.192  1.00  0.00           C  
ATOM   4208  C   ALA B 334       8.838 230.037-117.837  1.00  0.00           C  
ATOM   4209  O   ALA B 334       9.911 229.503-117.555  1.00  0.00           O  
ATOM   4210  CB  ALA B 334       9.533 231.802-119.513  1.00  0.00           C  
ATOM   4211  N   LYS B 335       7.656 229.401-117.849  1.00  0.00           N  
ATOM   4212  CA  LYS B 335       7.430 228.032-117.377  1.00  0.00           C  
ATOM   4213  C   LYS B 335       7.556 226.987-118.505  1.00  0.00           C  
ATOM   4214  O   LYS B 335       6.803 226.012-118.525  1.00  0.00           O  
ATOM   4215  CB  LYS B 335       6.071 227.978-116.640  1.00  0.00           C  
ATOM   4216  CG  LYS B 335       6.035 228.873-115.388  1.00  0.00           C  
ATOM   4217  CD  LYS B 335       4.666 228.886-114.690  1.00  0.00           C  
ATOM   4218  CE  LYS B 335       4.647 229.748-113.419  1.00  0.00           C  
ATOM   4219  NZ  LYS B 335       4.953 231.163-113.703  1.00  0.00           N  
ATOM   4220  N   GLY B 336       8.530 227.192-119.410  1.00  0.00           N  
ATOM   4221  CA  GLY B 336       8.890 226.242-120.460  1.00  0.00           C  
ATOM   4222  C   GLY B 336       9.662 225.060-119.855  1.00  0.00           C  
ATOM   4223  O   GLY B 336      10.334 225.198-118.831  1.00  0.00           O  
ATOM   4224  N   GLN B 337       9.554 223.894-120.508  1.00  0.00           N  
ATOM   4225  CA  GLN B 337      10.141 222.631-120.059  1.00  0.00           C  
ATOM   4226  C   GLN B 337      11.649 222.574-120.386  1.00  0.00           C  
ATOM   4227  O   GLN B 337      12.025 223.001-121.478  1.00  0.00           O  
ATOM   4228  CB  GLN B 337       9.380 221.479-120.756  1.00  0.00           C  
ATOM   4229  CG  GLN B 337       7.869 221.413-120.434  1.00  0.00           C  
ATOM   4230  CD  GLN B 337       7.572 221.312-118.934  1.00  0.00           C  
ATOM   4231  OE1 GLN B 337       7.948 220.336-118.290  1.00  0.00           O  
ATOM   4232  NE2 GLN B 337       6.897 222.318-118.372  1.00  0.00           N  
ATOM   4233  N   PRO B 338      12.485 222.074-119.443  1.00  0.00           N  
ATOM   4234  CA  PRO B 338      13.957 222.094-119.570  1.00  0.00           C  
ATOM   4235  C   PRO B 338      14.497 221.241-120.735  1.00  0.00           C  
ATOM   4236  O   PRO B 338      14.091 220.090-120.899  1.00  0.00           O  
ATOM   4237  CB  PRO B 338      14.446 221.579-118.204  1.00  0.00           C  
ATOM   4238  CG  PRO B 338      13.314 220.713-117.685  1.00  0.00           C  
ATOM   4239  CD  PRO B 338      12.077 221.447-118.183  1.00  0.00           C  
ATOM   4240  N   ARG B 339      15.407 221.844-121.513  1.00  0.00           N  
ATOM   4241  CA  ARG B 339      16.080 221.254-122.665  1.00  0.00           C  
ATOM   4242  C   ARG B 339      17.537 221.746-122.671  1.00  0.00           C  
ATOM   4243  O   ARG B 339      17.769 222.955-122.634  1.00  0.00           O  
ATOM   4244  CB  ARG B 339      15.306 221.626-123.951  1.00  0.00           C  
ATOM   4245  CG  ARG B 339      15.970 221.160-125.258  1.00  0.00           C  
ATOM   4246  CD  ARG B 339      15.149 221.513-126.508  1.00  0.00           C  
ATOM   4247  NE  ARG B 339      15.940 221.330-127.733  1.00  0.00           N  
ATOM   4248  CZ  ARG B 339      15.471 221.240-128.989  1.00  0.00           C  
ATOM   4249  NH1 ARG B 339      14.157 221.251-129.253  1.00  0.00           N  
ATOM   4250  NH2 ARG B 339      16.343 221.153-130.002  1.00  0.00           N  
ATOM   4251  N   GLU B 340      18.476 220.785-122.710  1.00  0.00           N  
ATOM   4252  CA  GLU B 340      19.923 220.988-122.628  1.00  0.00           C  
ATOM   4253  C   GLU B 340      20.481 221.804-123.819  1.00  0.00           C  
ATOM   4254  O   GLU B 340      20.342 221.341-124.953  1.00  0.00           O  
ATOM   4255  CB  GLU B 340      20.583 219.594-122.555  1.00  0.00           C  
ATOM   4256  CG  GLU B 340      22.114 219.652-122.408  1.00  0.00           C  
ATOM   4257  CD  GLU B 340      22.731 218.267-122.238  1.00  0.00           C  
ATOM   4258  OE1 GLU B 340      23.081 217.935-121.085  1.00  0.00           O  
ATOM   4259  OE2 GLU B 340      22.838 217.568-123.269  1.00  0.00           O  
ATOM   4260  N   PRO B 341      21.137 222.964-123.557  1.00  0.00           N  
ATOM   4261  CA  PRO B 341      21.922 223.675-124.583  1.00  0.00           C  
ATOM   4262  C   PRO B 341      23.132 222.861-125.071  1.00  0.00           C  
ATOM   4263  O   PRO B 341      23.971 222.460-124.263  1.00  0.00           O  
ATOM   4264  CD  PRO B 341      21.262 223.629-122.262  1.00  0.00           C  
ATOM   4265  CB  PRO B 341      22.375 224.980-123.902  1.00  0.00           C  
ATOM   4266  CG  PRO B 341      21.610 225.069-122.597  1.00  0.00           C  
ATOM   4267  N   GLN B 342      23.189 222.655-126.392  1.00  0.00           N  
ATOM   4268  CA  GLN B 342      24.283 221.999-127.095  1.00  0.00           C  
ATOM   4269  C   GLN B 342      25.327 223.065-127.458  1.00  0.00           C  
ATOM   4270  O   GLN B 342      25.230 223.687-128.518  1.00  0.00           O  
ATOM   4271  CB  GLN B 342      23.712 221.271-128.338  1.00  0.00           C  
ATOM   4272  CG  GLN B 342      22.604 220.235-128.038  1.00  0.00           C  
ATOM   4273  CD  GLN B 342      23.028 219.165-127.027  1.00  0.00           C  
ATOM   4274  OE1 GLN B 342      23.985 218.433-127.263  1.00  0.00           O  
ATOM   4275  NE2 GLN B 342      22.314 219.070-125.903  1.00  0.00           N  
ATOM   4276  N   VAL B 343      26.282 223.282-126.538  1.00  0.00           N  
ATOM   4277  CA  VAL B 343      27.386 224.224-126.704  1.00  0.00           C  
ATOM   4278  C   VAL B 343      28.432 223.687-127.702  1.00  0.00           C  
ATOM   4279  O   VAL B 343      28.885 222.549-127.578  1.00  0.00           O  
ATOM   4280  CB  VAL B 343      28.058 224.584-125.343  1.00  0.00           C  
ATOM   4281  CG1 VAL B 343      28.712 223.397-124.603  1.00  0.00           C  
ATOM   4282  CG2 VAL B 343      29.072 225.741-125.469  1.00  0.00           C  
ATOM   4283  N   TYR B 344      28.780 224.540-128.673  1.00  0.00           N  
ATOM   4284  CA  TYR B 344      29.816 224.310-129.674  1.00  0.00           C  
ATOM   4285  C   TYR B 344      30.758 225.520-129.674  1.00  0.00           C  
ATOM   4286  O   TYR B 344      30.330 226.626-129.344  1.00  0.00           O  
ATOM   4287  CB  TYR B 344      29.181 224.133-131.071  1.00  0.00           C  
ATOM   4288  CG  TYR B 344      28.093 223.077-131.184  1.00  0.00           C  
ATOM   4289  CD1 TYR B 344      26.798 223.439-131.606  1.00  0.00           C  
ATOM   4290  CE1 TYR B 344      25.789 222.463-131.716  1.00  0.00           C  
ATOM   4291  CZ  TYR B 344      26.070 221.118-131.410  1.00  0.00           C  
ATOM   4292  OH  TYR B 344      25.095 220.172-131.534  1.00  0.00           O  
ATOM   4293  CD2 TYR B 344      28.368 221.730-130.866  1.00  0.00           C  
ATOM   4294  CE2 TYR B 344      27.358 220.754-130.975  1.00  0.00           C  
ATOM   4295  N   THR B 345      32.014 225.296-130.081  1.00  0.00           N  
ATOM   4296  CA  THR B 345      32.999 226.355-130.300  1.00  0.00           C  
ATOM   4297  C   THR B 345      33.715 226.100-131.635  1.00  0.00           C  
ATOM   4298  O   THR B 345      34.006 224.953-131.977  1.00  0.00           O  
ATOM   4299  CB  THR B 345      34.037 226.467-129.149  1.00  0.00           C  
ATOM   4300  OG1 THR B 345      34.856 225.320-129.025  1.00  0.00           O  
ATOM   4301  CG2 THR B 345      33.413 226.784-127.784  1.00  0.00           C  
ATOM   4302  N   LEU B 346      33.941 227.201-132.370  1.00  0.00           N  
ATOM   4303  CA  LEU B 346      34.554 227.228-133.696  1.00  0.00           C  
ATOM   4304  C   LEU B 346      35.733 228.219-133.664  1.00  0.00           C  
ATOM   4305  O   LEU B 346      35.649 229.226-132.956  1.00  0.00           O  
ATOM   4306  CB  LEU B 346      33.496 227.684-134.730  1.00  0.00           C  
ATOM   4307  CG  LEU B 346      32.321 226.700-134.941  1.00  0.00           C  
ATOM   4308  CD1 LEU B 346      31.233 227.334-135.833  1.00  0.00           C  
ATOM   4309  CD2 LEU B 346      32.792 225.327-135.469  1.00  0.00           C  
ATOM   4310  N   PRO B 347      36.829 227.913-134.396  1.00  0.00           N  
ATOM   4311  CA  PRO B 347      38.067 228.712-134.333  1.00  0.00           C  
ATOM   4312  C   PRO B 347      37.921 230.144-134.900  1.00  0.00           C  
ATOM   4313  O   PRO B 347      36.955 230.420-135.613  1.00  0.00           O  
ATOM   4314  CD  PRO B 347      36.964 226.783-135.318  1.00  0.00           C  
ATOM   4315  CB  PRO B 347      39.065 227.871-135.153  1.00  0.00           C  
ATOM   4316  CG  PRO B 347      38.208 227.091-136.134  1.00  0.00           C  
ATOM   4317  N   PRO B 348      38.909 231.020-134.607  1.00  0.00           N  
ATOM   4318  CA  PRO B 348      38.969 232.367-135.194  1.00  0.00           C  
ATOM   4319  C   PRO B 348      39.322 232.333-136.691  1.00  0.00           C  
ATOM   4320  O   PRO B 348      39.935 231.370-137.156  1.00  0.00           O  
ATOM   4321  CD  PRO B 348      40.073 230.753-133.759  1.00  0.00           C  
ATOM   4322  CB  PRO B 348      40.057 233.064-134.366  1.00  0.00           C  
ATOM   4323  CG  PRO B 348      40.997 231.949-133.943  1.00  0.00           C  
ATOM   4324  N   SER B 349      38.914 233.391-137.410  1.00  0.00           N  
ATOM   4325  CA  SER B 349      39.153 233.566-138.843  1.00  0.00           C  
ATOM   4326  C   SER B 349      40.653 233.550-139.196  1.00  0.00           C  
ATOM   4327  O   SER B 349      41.414 234.369-138.679  1.00  0.00           O  
ATOM   4328  CB  SER B 349      38.454 234.858-139.304  1.00  0.00           C  
ATOM   4329  OG  SER B 349      38.706 235.132-140.668  1.00  0.00           O  
ATOM   4330  N   GLN B 350      41.026 232.614-140.086  1.00  0.00           N  
ATOM   4331  CA  GLN B 350      42.382 232.405-140.604  1.00  0.00           C  
ATOM   4332  C   GLN B 350      42.958 233.580-141.418  1.00  0.00           C  
ATOM   4333  O   GLN B 350      44.178 233.698-141.509  1.00  0.00           O  
ATOM   4334  CB  GLN B 350      42.456 231.048-141.355  1.00  0.00           C  
ATOM   4335  CG  GLN B 350      41.358 230.753-142.411  1.00  0.00           C  
ATOM   4336  CD  GLN B 350      41.416 231.618-143.675  1.00  0.00           C  
ATOM   4337  OE1 GLN B 350      40.250 232.031-144.178  1.00  0.00           O  
ATOM   4338  NE2 GLN B 350      42.491 231.896-144.201  1.00  0.00           N  
ATOM   4339  N   GLU B 351      42.073 234.420-141.977  1.00  0.00           N  
ATOM   4340  CA  GLU B 351      42.406 235.607-142.764  1.00  0.00           C  
ATOM   4341  C   GLU B 351      42.287 236.907-141.946  1.00  0.00           C  
ATOM   4342  O   GLU B 351      42.695 237.954-142.449  1.00  0.00           O  
ATOM   4343  CB  GLU B 351      41.536 235.618-144.037  1.00  0.00           C  
ATOM   4344  CG  GLU B 351      40.019 235.643-143.778  1.00  0.00           C  
ATOM   4345  CD  GLU B 351      39.232 235.609-145.081  1.00  0.00           C  
ATOM   4346  OE1 GLU B 351      38.678 236.668-145.447  1.00  0.00           O  
ATOM   4347  OE2 GLU B 351      39.182 234.519-145.692  1.00  0.00           O  
ATOM   4348  N   GLU B 352      41.798 236.825-140.694  1.00  0.00           N  
ATOM   4349  CA  GLU B 352      41.932 237.888-139.693  1.00  0.00           C  
ATOM   4350  C   GLU B 352      43.300 237.807-138.972  1.00  0.00           C  
ATOM   4351  O   GLU B 352      43.663 238.754-138.277  1.00  0.00           O  
ATOM   4352  CB  GLU B 352      40.720 237.850-138.736  1.00  0.00           C  
ATOM   4353  CG  GLU B 352      40.529 239.138-137.903  1.00  0.00           C  
ATOM   4354  CD  GLU B 352      39.251 239.155-137.060  1.00  0.00           C  
ATOM   4355  OE1 GLU B 352      38.825 238.070-136.601  1.00  0.00           O  
ATOM   4356  OE2 GLU B 352      38.722 240.273-136.869  1.00  0.00           O  
ATOM   4357  N   MET B 353      44.073 236.725-139.207  1.00  0.00           N  
ATOM   4358  CA  MET B 353      45.480 236.566-138.808  1.00  0.00           C  
ATOM   4359  C   MET B 353      46.456 237.495-139.564  1.00  0.00           C  
ATOM   4360  O   MET B 353      47.637 237.520-139.223  1.00  0.00           O  
ATOM   4361  CB  MET B 353      45.921 235.094-138.959  1.00  0.00           C  
ATOM   4362  CG  MET B 353      45.074 234.076-138.178  1.00  0.00           C  
ATOM   4363  SD  MET B 353      45.226 234.191-136.376  1.00  0.00           S  
ATOM   4364  CE  MET B 353      43.918 233.032-135.902  1.00  0.00           C  
ATOM   4365  N   THR B 354      45.959 238.276-140.538  1.00  0.00           N  
ATOM   4366  CA  THR B 354      46.652 239.426-141.128  1.00  0.00           C  
ATOM   4367  C   THR B 354      46.735 240.631-140.155  1.00  0.00           C  
ATOM   4368  O   THR B 354      47.537 241.533-140.397  1.00  0.00           O  
ATOM   4369  CB  THR B 354      45.921 239.891-142.417  1.00  0.00           C  
ATOM   4370  OG1 THR B 354      44.627 240.409-142.151  1.00  0.00           O  
ATOM   4371  CG2 THR B 354      45.819 238.798-143.494  1.00  0.00           C  
ATOM   4372  N   LYS B 355      45.935 240.609-139.074  1.00  0.00           N  
ATOM   4373  CA  LYS B 355      45.867 241.625-138.025  1.00  0.00           C  
ATOM   4374  C   LYS B 355      46.478 241.079-136.724  1.00  0.00           C  
ATOM   4375  O   LYS B 355      46.684 239.872-136.589  1.00  0.00           O  
ATOM   4376  CB  LYS B 355      44.388 242.008-137.791  1.00  0.00           C  
ATOM   4377  CG  LYS B 355      43.640 242.413-139.072  1.00  0.00           C  
ATOM   4378  CD  LYS B 355      42.202 242.873-138.793  1.00  0.00           C  
ATOM   4379  CE  LYS B 355      41.399 243.152-140.070  1.00  0.00           C  
ATOM   4380  NZ  LYS B 355      41.160 241.923-140.847  1.00  0.00           N  
ATOM   4381  N   ASN B 356      46.735 241.993-135.775  1.00  0.00           N  
ATOM   4382  CA  ASN B 356      47.272 241.697-134.441  1.00  0.00           C  
ATOM   4383  C   ASN B 356      46.270 241.023-133.476  1.00  0.00           C  
ATOM   4384  O   ASN B 356      46.706 240.539-132.432  1.00  0.00           O  
ATOM   4385  CB  ASN B 356      47.884 242.986-133.833  1.00  0.00           C  
ATOM   4386  CG  ASN B 356      46.897 244.150-133.648  1.00  0.00           C  
ATOM   4387  OD1 ASN B 356      46.994 245.176-134.496  1.00  0.00           O  
ATOM   4388  ND2 ASN B 356      46.064 244.128-132.746  1.00  0.00           N  
ATOM   4389  N   GLN B 357      44.970 241.011-133.821  1.00  0.00           N  
ATOM   4390  CA  GLN B 357      43.893 240.512-132.968  1.00  0.00           C  
ATOM   4391  C   GLN B 357      42.794 239.866-133.823  1.00  0.00           C  
ATOM   4392  O   GLN B 357      42.549 240.309-134.946  1.00  0.00           O  
ATOM   4393  CB  GLN B 357      43.374 241.680-132.094  1.00  0.00           C  
ATOM   4394  CG  GLN B 357      42.411 241.254-130.970  1.00  0.00           C  
ATOM   4395  CD  GLN B 357      42.004 242.427-130.083  1.00  0.00           C  
ATOM   4396  OE1 GLN B 357      41.041 243.129-130.381  1.00  0.00           O  
ATOM   4397  NE2 GLN B 357      42.732 242.636-128.982  1.00  0.00           N  
ATOM   4398  N   VAL B 358      42.160 238.827-133.255  1.00  0.00           N  
ATOM   4399  CA  VAL B 358      41.103 238.031-133.879  1.00  0.00           C  
ATOM   4400  C   VAL B 358      39.931 237.800-132.906  1.00  0.00           C  
ATOM   4401  O   VAL B 358      40.107 237.897-131.691  1.00  0.00           O  
ATOM   4402  CB  VAL B 358      41.635 236.643-134.342  1.00  0.00           C  
ATOM   4403  CG1 VAL B 358      42.689 236.779-135.450  1.00  0.00           C  
ATOM   4404  CG2 VAL B 358      42.152 235.727-133.210  1.00  0.00           C  
ATOM   4405  N   SER B 359      38.754 237.481-133.471  1.00  0.00           N  
ATOM   4406  CA  SER B 359      37.539 237.158-132.724  1.00  0.00           C  
ATOM   4407  C   SER B 359      37.297 235.640-132.737  1.00  0.00           C  
ATOM   4408  O   SER B 359      37.208 235.047-133.812  1.00  0.00           O  
ATOM   4409  CB  SER B 359      36.359 237.933-133.345  1.00  0.00           C  
ATOM   4410  OG  SER B 359      35.146 237.686-132.659  1.00  0.00           O  
ATOM   4411  N   LEU B 360      37.155 235.058-131.534  1.00  0.00           N  
ATOM   4412  CA  LEU B 360      36.735 233.673-131.305  1.00  0.00           C  
ATOM   4413  C   LEU B 360      35.208 233.540-131.445  1.00  0.00           C  
ATOM   4414  O   LEU B 360      34.498 234.536-131.300  1.00  0.00           O  
ATOM   4415  CB  LEU B 360      37.159 233.233-129.885  1.00  0.00           C  
ATOM   4416  CG  LEU B 360      38.658 233.381-129.549  1.00  0.00           C  
ATOM   4417  CD1 LEU B 360      38.916 232.982-128.090  1.00  0.00           C  
ATOM   4418  CD2 LEU B 360      39.561 232.587-130.511  1.00  0.00           C  
ATOM   4419  N   THR B 361      34.732 232.311-131.703  1.00  0.00           N  
ATOM   4420  CA  THR B 361      33.318 232.029-131.959  1.00  0.00           C  
ATOM   4421  C   THR B 361      32.815 230.860-131.093  1.00  0.00           C  
ATOM   4422  O   THR B 361      33.527 229.875-130.895  1.00  0.00           O  
ATOM   4423  CB  THR B 361      33.104 231.669-133.454  1.00  0.00           C  
ATOM   4424  OG1 THR B 361      33.439 232.784-134.258  1.00  0.00           O  
ATOM   4425  CG2 THR B 361      31.680 231.238-133.844  1.00  0.00           C  
ATOM   4426  N   CYS B 362      31.569 231.004-130.617  1.00  0.00           N  
ATOM   4427  CA  CYS B 362      30.812 230.011-129.863  1.00  0.00           C  
ATOM   4428  C   CYS B 362      29.357 230.049-130.339  1.00  0.00           C  
ATOM   4429  O   CYS B 362      28.807 231.135-130.513  1.00  0.00           O  
ATOM   4430  CB  CYS B 362      30.963 230.280-128.354  1.00  0.00           C  
ATOM   4431  SG  CYS B 362      30.013 229.243-127.207  1.00  0.00           S  
ATOM   4432  N   LEU B 363      28.779 228.856-130.538  1.00  0.00           N  
ATOM   4433  CA  LEU B 363      27.421 228.643-131.023  1.00  0.00           C  
ATOM   4434  C   LEU B 363      26.726 227.730-130.007  1.00  0.00           C  
ATOM   4435  O   LEU B 363      27.041 226.544-129.937  1.00  0.00           O  
ATOM   4436  CB  LEU B 363      27.500 228.026-132.443  1.00  0.00           C  
ATOM   4437  CG  LEU B 363      26.203 228.037-133.290  1.00  0.00           C  
ATOM   4438  CD1 LEU B 363      26.507 227.534-134.711  1.00  0.00           C  
ATOM   4439  CD2 LEU B 363      25.015 227.255-132.701  1.00  0.00           C  
ATOM   4440  N   VAL B 364      25.782 228.303-129.251  1.00  0.00           N  
ATOM   4441  CA  VAL B 364      24.902 227.578-128.340  1.00  0.00           C  
ATOM   4442  C   VAL B 364      23.586 227.319-129.096  1.00  0.00           C  
ATOM   4443  O   VAL B 364      23.060 228.252-129.705  1.00  0.00           O  
ATOM   4444  CB  VAL B 364      24.584 228.424-127.075  1.00  0.00           C  
ATOM   4445  CG1 VAL B 364      23.790 227.631-126.022  1.00  0.00           C  
ATOM   4446  CG2 VAL B 364      25.855 229.008-126.430  1.00  0.00           C  
ATOM   4447  N   LYS B 365      23.098 226.070-129.075  1.00  0.00           N  
ATOM   4448  CA  LYS B 365      21.949 225.634-129.873  1.00  0.00           C  
ATOM   4449  C   LYS B 365      21.001 224.750-129.057  1.00  0.00           C  
ATOM   4450  O   LYS B 365      21.450 223.986-128.206  1.00  0.00           O  
ATOM   4451  CB  LYS B 365      22.472 224.897-131.131  1.00  0.00           C  
ATOM   4452  CG  LYS B 365      21.390 224.229-132.006  1.00  0.00           C  
ATOM   4453  CD  LYS B 365      21.949 223.625-133.295  1.00  0.00           C  
ATOM   4454  CE  LYS B 365      20.873 222.886-134.101  1.00  0.00           C  
ATOM   4455  NZ  LYS B 365      21.367 222.547-135.442  1.00  0.00           N  
ATOM   4456  N   GLY B 366      19.712 224.816-129.422  1.00  0.00           N  
ATOM   4457  CA  GLY B 366      18.701 223.827-129.078  1.00  0.00           C  
ATOM   4458  C   GLY B 366      18.373 223.824-127.584  1.00  0.00           C  
ATOM   4459  O   GLY B 366      18.492 222.772-126.959  1.00  0.00           O  
ATOM   4460  N   PHE B 367      17.976 224.979-127.023  1.00  0.00           N  
ATOM   4461  CA  PHE B 367      17.588 225.117-125.618  1.00  0.00           C  
ATOM   4462  C   PHE B 367      16.213 225.778-125.478  1.00  0.00           C  
ATOM   4463  O   PHE B 367      15.817 226.592-126.311  1.00  0.00           O  
ATOM   4464  CB  PHE B 367      18.680 225.873-124.834  1.00  0.00           C  
ATOM   4465  CG  PHE B 367      18.975 227.305-125.251  1.00  0.00           C  
ATOM   4466  CD1 PHE B 367      19.948 227.567-126.238  1.00  0.00           C  
ATOM   4467  CE1 PHE B 367      20.188 228.871-126.648  1.00  0.00           C  
ATOM   4468  CZ  PHE B 367      19.437 229.917-126.124  1.00  0.00           C  
ATOM   4469  CD2 PHE B 367      18.206 228.375-124.745  1.00  0.00           C  
ATOM   4470  CE2 PHE B 367      18.451 229.670-125.179  1.00  0.00           C  
ATOM   4471  N   TYR B 368      15.526 225.411-124.388  1.00  0.00           N  
ATOM   4472  CA  TYR B 368      14.201 225.890-124.008  1.00  0.00           C  
ATOM   4473  C   TYR B 368      14.061 225.637-122.493  1.00  0.00           C  
ATOM   4474  O   TYR B 368      14.443 224.553-122.055  1.00  0.00           O  
ATOM   4475  CB  TYR B 368      13.137 225.123-124.827  1.00  0.00           C  
ATOM   4476  CG  TYR B 368      11.718 225.636-124.664  1.00  0.00           C  
ATOM   4477  CD1 TYR B 368      11.367 226.904-125.175  1.00  0.00           C  
ATOM   4478  CD2 TYR B 368      10.743 224.857-124.007  1.00  0.00           C  
ATOM   4479  CE1 TYR B 368      10.062 227.402-125.000  1.00  0.00           C  
ATOM   4480  CE2 TYR B 368       9.434 225.349-123.843  1.00  0.00           C  
ATOM   4481  CZ  TYR B 368       9.096 226.627-124.331  1.00  0.00           C  
ATOM   4482  OH  TYR B 368       7.833 227.115-124.157  1.00  0.00           O  
ATOM   4483  N   PRO B 369      13.557 226.607-121.695  1.00  0.00           N  
ATOM   4484  CA  PRO B 369      13.138 227.966-122.082  1.00  0.00           C  
ATOM   4485  C   PRO B 369      14.318 228.900-122.405  1.00  0.00           C  
ATOM   4486  O   PRO B 369      15.479 228.521-122.237  1.00  0.00           O  
ATOM   4487  CD  PRO B 369      13.389 226.387-120.259  1.00  0.00           C  
ATOM   4488  CB  PRO B 369      12.339 228.444-120.857  1.00  0.00           C  
ATOM   4489  CG  PRO B 369      12.985 227.737-119.682  1.00  0.00           C  
ATOM   4490  N   SER B 370      13.978 230.111-122.876  1.00  0.00           N  
ATOM   4491  CA  SER B 370      14.912 231.174-123.263  1.00  0.00           C  
ATOM   4492  C   SER B 370      15.771 231.736-122.103  1.00  0.00           C  
ATOM   4493  O   SER B 370      16.737 232.447-122.376  1.00  0.00           O  
ATOM   4494  CB  SER B 370      14.104 232.273-123.986  1.00  0.00           C  
ATOM   4495  OG  SER B 370      14.930 233.229-124.618  1.00  0.00           O  
ATOM   4496  N   ASP B 371      15.430 231.391-120.844  1.00  0.00           N  
ATOM   4497  CA  ASP B 371      16.197 231.666-119.623  1.00  0.00           C  
ATOM   4498  C   ASP B 371      17.563 230.952-119.648  1.00  0.00           C  
ATOM   4499  O   ASP B 371      17.663 229.794-119.242  1.00  0.00           O  
ATOM   4500  CB  ASP B 371      15.412 231.315-118.333  1.00  0.00           C  
ATOM   4501  CG  ASP B 371      14.000 231.900-118.269  1.00  0.00           C  
ATOM   4502  OD1 ASP B 371      13.046 231.121-118.486  1.00  0.00           O  
ATOM   4503  OD2 ASP B 371      13.896 233.101-117.938  1.00  0.00           O  
ATOM   4504  N   ILE B 372      18.582 231.668-120.148  1.00  0.00           N  
ATOM   4505  CA  ILE B 372      19.948 231.185-120.320  1.00  0.00           C  
ATOM   4506  C   ILE B 372      20.936 232.340-120.067  1.00  0.00           C  
ATOM   4507  O   ILE B 372      20.559 233.511-120.148  1.00  0.00           O  
ATOM   4508  CB  ILE B 372      20.162 230.633-121.771  1.00  0.00           C  
ATOM   4509  CG2 ILE B 372      20.242 231.724-122.865  1.00  0.00           C  
ATOM   4510  CG1 ILE B 372      21.380 229.682-121.860  1.00  0.00           C  
ATOM   4511  CD1 ILE B 372      21.358 228.726-123.054  1.00  0.00           C  
ATOM   4512  N   ALA B 373      22.196 231.972-119.812  1.00  0.00           N  
ATOM   4513  CA  ALA B 373      23.337 232.880-119.793  1.00  0.00           C  
ATOM   4514  C   ALA B 373      24.538 232.204-120.465  1.00  0.00           C  
ATOM   4515  O   ALA B 373      24.624 230.974-120.482  1.00  0.00           O  
ATOM   4516  CB  ALA B 373      23.639 233.278-118.343  1.00  0.00           C  
ATOM   4517  N   VAL B 374      25.446 233.031-121.002  1.00  0.00           N  
ATOM   4518  CA  VAL B 374      26.672 232.592-121.664  1.00  0.00           C  
ATOM   4519  C   VAL B 374      27.778 233.644-121.462  1.00  0.00           C  
ATOM   4520  O   VAL B 374      27.493 234.838-121.366  1.00  0.00           O  
ATOM   4521  CB  VAL B 374      26.444 232.288-123.177  1.00  0.00           C  
ATOM   4522  CG1 VAL B 374      26.004 233.510-124.002  1.00  0.00           C  
ATOM   4523  CG2 VAL B 374      27.657 231.627-123.864  1.00  0.00           C  
ATOM   4524  N   GLU B 375      29.020 233.154-121.383  1.00  0.00           N  
ATOM   4525  CA  GLU B 375      30.233 233.926-121.133  1.00  0.00           C  
ATOM   4526  C   GLU B 375      31.438 233.211-121.761  1.00  0.00           C  
ATOM   4527  O   GLU B 375      31.282 232.158-122.384  1.00  0.00           O  
ATOM   4528  CB  GLU B 375      30.392 234.136-119.607  1.00  0.00           C  
ATOM   4529  CG  GLU B 375      30.710 232.867-118.783  1.00  0.00           C  
ATOM   4530  CD  GLU B 375      30.760 233.139-117.280  1.00  0.00           C  
ATOM   4531  OE1 GLU B 375      31.269 234.216-116.897  1.00  0.00           O  
ATOM   4532  OE2 GLU B 375      30.231 232.290-116.532  1.00  0.00           O  
ATOM   4533  N   TRP B 376      32.627 233.797-121.555  1.00  0.00           N  
ATOM   4534  CA  TRP B 376      33.910 233.149-121.814  1.00  0.00           C  
ATOM   4535  C   TRP B 376      34.793 233.239-120.567  1.00  0.00           C  
ATOM   4536  O   TRP B 376      34.769 234.243-119.855  1.00  0.00           O  
ATOM   4537  CB  TRP B 376      34.628 233.767-123.025  1.00  0.00           C  
ATOM   4538  CG  TRP B 376      34.018 233.504-124.367  1.00  0.00           C  
ATOM   4539  CD1 TRP B 376      32.860 234.033-124.820  1.00  0.00           C  
ATOM   4540  NE1 TRP B 376      32.613 233.580-126.095  1.00  0.00           N  
ATOM   4541  CE2 TRP B 376      33.611 232.747-126.545  1.00  0.00           C  
ATOM   4542  CD2 TRP B 376      34.515 232.651-125.445  1.00  0.00           C  
ATOM   4543  CE3 TRP B 376      35.644 231.817-125.621  1.00  0.00           C  
ATOM   4544  CZ3 TRP B 376      35.851 231.104-126.819  1.00  0.00           C  
ATOM   4545  CZ2 TRP B 376      33.829 232.082-127.760  1.00  0.00           C  
ATOM   4546  CH2 TRP B 376      34.946 231.239-127.890  1.00  0.00           C  
ATOM   4547  N   GLU B 377      35.572 232.170-120.366  1.00  0.00           N  
ATOM   4548  CA  GLU B 377      36.514 231.996-119.273  1.00  0.00           C  
ATOM   4549  C   GLU B 377      37.870 231.546-119.835  1.00  0.00           C  
ATOM   4550  O   GLU B 377      37.929 230.898-120.880  1.00  0.00           O  
ATOM   4551  CB  GLU B 377      35.961 230.959-118.268  1.00  0.00           C  
ATOM   4552  CG  GLU B 377      34.568 231.306-117.699  1.00  0.00           C  
ATOM   4553  CD  GLU B 377      34.161 230.377-116.558  1.00  0.00           C  
ATOM   4554  OE1 GLU B 377      33.232 229.570-116.778  1.00  0.00           O  
ATOM   4555  OE2 GLU B 377      34.797 230.486-115.487  1.00  0.00           O  
ATOM   4556  N   SER B 378      38.937 231.882-119.098  1.00  0.00           N  
ATOM   4557  CA  SER B 378      40.309 231.458-119.355  1.00  0.00           C  
ATOM   4558  C   SER B 378      41.117 231.642-118.064  1.00  0.00           C  
ATOM   4559  O   SER B 378      40.901 232.617-117.343  1.00  0.00           O  
ATOM   4560  CB  SER B 378      40.904 232.234-120.546  1.00  0.00           C  
ATOM   4561  OG  SER B 378      42.206 231.784-120.876  1.00  0.00           O  
ATOM   4562  N   ASN B 379      42.020 230.685-117.792  1.00  0.00           N  
ATOM   4563  CA  ASN B 379      42.805 230.564-116.557  1.00  0.00           C  
ATOM   4564  C   ASN B 379      41.927 230.241-115.322  1.00  0.00           C  
ATOM   4565  O   ASN B 379      42.276 230.624-114.204  1.00  0.00           O  
ATOM   4566  CB  ASN B 379      43.712 231.813-116.345  1.00  0.00           C  
ATOM   4567  CG  ASN B 379      45.013 231.558-115.569  1.00  0.00           C  
ATOM   4568  OD1 ASN B 379      45.621 232.631-115.061  1.00  0.00           O  
ATOM   4569  ND2 ASN B 379      45.475 230.427-115.436  1.00  0.00           N  
ATOM   4570  N   GLY B 380      40.806 229.531-115.546  1.00  0.00           N  
ATOM   4571  CA  GLY B 380      39.880 229.085-114.501  1.00  0.00           C  
ATOM   4572  C   GLY B 380      38.988 230.214-113.957  1.00  0.00           C  
ATOM   4573  O   GLY B 380      38.478 230.077-112.845  1.00  0.00           O  
ATOM   4574  N   GLN B 381      38.815 231.317-114.704  1.00  0.00           N  
ATOM   4575  CA  GLN B 381      38.070 232.508-114.285  1.00  0.00           C  
ATOM   4576  C   GLN B 381      37.458 233.216-115.514  1.00  0.00           C  
ATOM   4577  O   GLN B 381      38.034 233.098-116.596  1.00  0.00           O  
ATOM   4578  CB  GLN B 381      39.019 233.444-113.495  1.00  0.00           C  
ATOM   4579  CG  GLN B 381      40.233 233.968-114.301  1.00  0.00           C  
ATOM   4580  CD  GLN B 381      41.177 234.864-113.497  1.00  0.00           C  
ATOM   4581  OE1 GLN B 381      41.025 235.044-112.291  1.00  0.00           O  
ATOM   4582  NE2 GLN B 381      42.175 235.431-114.178  1.00  0.00           N  
ATOM   4583  N   PRO B 382      36.355 233.986-115.336  1.00  0.00           N  
ATOM   4584  CA  PRO B 382      35.824 234.914-116.361  1.00  0.00           C  
ATOM   4585  C   PRO B 382      36.869 235.871-116.964  1.00  0.00           C  
ATOM   4586  O   PRO B 382      37.483 236.651-116.235  1.00  0.00           O  
ATOM   4587  CB  PRO B 382      34.696 235.666-115.633  1.00  0.00           C  
ATOM   4588  CG  PRO B 382      34.223 234.688-114.575  1.00  0.00           C  
ATOM   4589  CD  PRO B 382      35.513 234.009-114.137  1.00  0.00           C  
ATOM   4590  N   GLU B 383      37.063 235.749-118.286  1.00  0.00           N  
ATOM   4591  CA  GLU B 383      38.019 236.526-119.077  1.00  0.00           C  
ATOM   4592  C   GLU B 383      37.445 237.912-119.444  1.00  0.00           C  
ATOM   4593  O   GLU B 383      36.233 238.115-119.394  1.00  0.00           O  
ATOM   4594  CB  GLU B 383      38.415 235.659-120.302  1.00  0.00           C  
ATOM   4595  CG  GLU B 383      39.461 236.240-121.280  1.00  0.00           C  
ATOM   4596  CD  GLU B 383      40.774 236.649-120.608  1.00  0.00           C  
ATOM   4597  OE1 GLU B 383      41.510 235.736-120.179  1.00  0.00           O  
ATOM   4598  OE2 GLU B 383      41.013 237.874-120.524  1.00  0.00           O  
ATOM   4599  N   ASN B 384      38.335 238.850-119.797  1.00  0.00           N  
ATOM   4600  CA  ASN B 384      37.993 240.206-120.232  1.00  0.00           C  
ATOM   4601  C   ASN B 384      37.585 240.229-121.714  1.00  0.00           C  
ATOM   4602  O   ASN B 384      38.102 239.441-122.503  1.00  0.00           O  
ATOM   4603  CB  ASN B 384      39.221 241.125-120.031  1.00  0.00           C  
ATOM   4604  CG  ASN B 384      39.643 241.302-118.568  1.00  0.00           C  
ATOM   4605  OD1 ASN B 384      40.948 241.440-118.327  1.00  0.00           O  
ATOM   4606  ND2 ASN B 384      38.808 241.338-117.666  1.00  0.00           N  
ATOM   4607  N   ASN B 385      36.729 241.202-122.069  1.00  0.00           N  
ATOM   4608  CA  ASN B 385      36.411 241.621-123.444  1.00  0.00           C  
ATOM   4609  C   ASN B 385      35.591 240.603-124.272  1.00  0.00           C  
ATOM   4610  O   ASN B 385      35.652 240.661-125.502  1.00  0.00           O  
ATOM   4611  CB  ASN B 385      37.689 242.099-124.199  1.00  0.00           C  
ATOM   4612  CG  ASN B 385      38.436 243.259-123.531  1.00  0.00           C  
ATOM   4613  OD1 ASN B 385      37.846 244.069-122.820  1.00  0.00           O  
ATOM   4614  ND2 ASN B 385      39.743 243.354-123.781  1.00  0.00           N  
ATOM   4615  N   TYR B 386      34.794 239.737-123.616  1.00  0.00           N  
ATOM   4616  CA  TYR B 386      33.776 238.926-124.300  1.00  0.00           C  
ATOM   4617  C   TYR B 386      32.476 239.723-124.501  1.00  0.00           C  
ATOM   4618  O   TYR B 386      32.209 240.666-123.754  1.00  0.00           O  
ATOM   4619  CB  TYR B 386      33.561 237.569-123.585  1.00  0.00           C  
ATOM   4620  CG  TYR B 386      32.932 237.552-122.199  1.00  0.00           C  
ATOM   4621  CD1 TYR B 386      31.545 237.754-122.027  1.00  0.00           C  
ATOM   4622  CE1 TYR B 386      30.975 237.708-120.739  1.00  0.00           C  
ATOM   4623  CZ  TYR B 386      31.785 237.439-119.619  1.00  0.00           C  
ATOM   4624  OH  TYR B 386      31.230 237.372-118.373  1.00  0.00           O  
ATOM   4625  CD2 TYR B 386      33.733 237.264-121.077  1.00  0.00           C  
ATOM   4626  CE2 TYR B 386      33.163 237.206-119.790  1.00  0.00           C  
ATOM   4627  N   LYS B 387      31.683 239.308-125.502  1.00  0.00           N  
ATOM   4628  CA  LYS B 387      30.380 239.899-125.796  1.00  0.00           C  
ATOM   4629  C   LYS B 387      29.431 238.834-126.367  1.00  0.00           C  
ATOM   4630  O   LYS B 387      29.881 237.856-126.964  1.00  0.00           O  
ATOM   4631  CB  LYS B 387      30.554 241.125-126.733  1.00  0.00           C  
ATOM   4632  CG  LYS B 387      29.362 242.105-126.747  1.00  0.00           C  
ATOM   4633  CD  LYS B 387      29.201 242.892-125.432  1.00  0.00           C  
ATOM   4634  CE  LYS B 387      27.876 243.660-125.346  1.00  0.00           C  
ATOM   4635  NZ  LYS B 387      27.786 244.427-124.093  1.00  0.00           N  
ATOM   4636  N   THR B 388      28.127 239.051-126.140  1.00  0.00           N  
ATOM   4637  CA  THR B 388      27.037 238.131-126.463  1.00  0.00           C  
ATOM   4638  C   THR B 388      25.941 238.857-127.271  1.00  0.00           C  
ATOM   4639  O   THR B 388      25.950 240.087-127.360  1.00  0.00           O  
ATOM   4640  CB  THR B 388      26.403 237.574-125.153  1.00  0.00           C  
ATOM   4641  OG1 THR B 388      25.587 238.515-124.472  1.00  0.00           O  
ATOM   4642  CG2 THR B 388      27.419 236.997-124.157  1.00  0.00           C  
ATOM   4643  N   THR B 389      25.004 238.067-127.819  1.00  0.00           N  
ATOM   4644  CA  THR B 389      23.784 238.541-128.481  1.00  0.00           C  
ATOM   4645  C   THR B 389      22.542 237.956-127.760  1.00  0.00           C  
ATOM   4646  O   THR B 389      22.673 236.939-127.078  1.00  0.00           O  
ATOM   4647  CB  THR B 389      23.759 238.106-129.973  1.00  0.00           C  
ATOM   4648  OG1 THR B 389      23.585 236.709-130.144  1.00  0.00           O  
ATOM   4649  CG2 THR B 389      24.995 238.564-130.761  1.00  0.00           C  
ATOM   4650  N   PRO B 390      21.347 238.580-127.917  1.00  0.00           N  
ATOM   4651  CA  PRO B 390      20.085 237.998-127.407  1.00  0.00           C  
ATOM   4652  C   PRO B 390      19.705 236.641-128.058  1.00  0.00           C  
ATOM   4653  O   PRO B 390      19.991 236.461-129.244  1.00  0.00           O  
ATOM   4654  CB  PRO B 390      19.031 239.067-127.751  1.00  0.00           C  
ATOM   4655  CG  PRO B 390      19.805 240.366-127.879  1.00  0.00           C  
ATOM   4656  CD  PRO B 390      21.137 239.922-128.464  1.00  0.00           C  
ATOM   4657  N   PRO B 391      19.017 235.746-127.305  1.00  0.00           N  
ATOM   4658  CA  PRO B 391      18.380 234.529-127.856  1.00  0.00           C  
ATOM   4659  C   PRO B 391      17.386 234.786-129.005  1.00  0.00           C  
ATOM   4660  O   PRO B 391      16.569 235.703-128.921  1.00  0.00           O  
ATOM   4661  CD  PRO B 391      18.822 235.815-125.854  1.00  0.00           C  
ATOM   4662  CB  PRO B 391      17.659 233.900-126.651  1.00  0.00           C  
ATOM   4663  CG  PRO B 391      18.415 234.406-125.440  1.00  0.00           C  
ATOM   4664  N   VAL B 392      17.484 233.945-130.041  1.00  0.00           N  
ATOM   4665  CA  VAL B 392      16.637 233.940-131.236  1.00  0.00           C  
ATOM   4666  C   VAL B 392      16.324 232.486-131.635  1.00  0.00           C  
ATOM   4667  O   VAL B 392      17.138 231.602-131.375  1.00  0.00           O  
ATOM   4668  CB  VAL B 392      17.332 234.654-132.430  1.00  0.00           C  
ATOM   4669  CG1 VAL B 392      17.091 236.171-132.398  1.00  0.00           C  
ATOM   4670  CG2 VAL B 392      18.841 234.353-132.533  1.00  0.00           C  
ATOM   4671  N   LEU B 393      15.134 232.254-132.216  1.00  0.00           N  
ATOM   4672  CA  LEU B 393      14.609 230.911-132.489  1.00  0.00           C  
ATOM   4673  C   LEU B 393      15.236 230.271-133.744  1.00  0.00           C  
ATOM   4674  O   LEU B 393      15.333 230.924-134.783  1.00  0.00           O  
ATOM   4675  CB  LEU B 393      13.069 230.972-132.597  1.00  0.00           C  
ATOM   4676  CG  LEU B 393      12.363 229.635-132.265  1.00  0.00           C  
ATOM   4677  CD1 LEU B 393      12.283 229.411-130.745  1.00  0.00           C  
ATOM   4678  CD2 LEU B 393      10.964 229.543-132.906  1.00  0.00           C  
ATOM   4679  N   ASP B 394      15.607 228.987-133.617  1.00  0.00           N  
ATOM   4680  CA  ASP B 394      16.192 228.153-134.668  1.00  0.00           C  
ATOM   4681  C   ASP B 394      15.094 227.310-135.358  1.00  0.00           C  
ATOM   4682  O   ASP B 394      13.937 227.308-134.936  1.00  0.00           O  
ATOM   4683  CB  ASP B 394      17.283 227.238-134.053  1.00  0.00           C  
ATOM   4684  CG  ASP B 394      18.307 226.657-135.034  1.00  0.00           C  
ATOM   4685  OD1 ASP B 394      19.063 225.774-134.577  1.00  0.00           O  
ATOM   4686  OD2 ASP B 394      18.371 227.126-136.192  1.00  0.00           O  
ATOM   4687  N   SER B 395      15.499 226.601-136.425  1.00  0.00           N  
ATOM   4688  CA  SER B 395      14.686 225.704-137.246  1.00  0.00           C  
ATOM   4689  C   SER B 395      14.263 224.393-136.549  1.00  0.00           C  
ATOM   4690  O   SER B 395      13.347 223.744-137.052  1.00  0.00           O  
ATOM   4691  CB  SER B 395      15.423 225.467-138.584  1.00  0.00           C  
ATOM   4692  OG  SER B 395      16.599 224.693-138.430  1.00  0.00           O  
ATOM   4693  N   ASP B 396      14.883 224.043-135.403  1.00  0.00           N  
ATOM   4694  CA  ASP B 396      14.480 222.907-134.555  1.00  0.00           C  
ATOM   4695  C   ASP B 396      13.296 223.244-133.615  1.00  0.00           C  
ATOM   4696  O   ASP B 396      12.842 222.359-132.888  1.00  0.00           O  
ATOM   4697  CB  ASP B 396      15.663 222.266-133.772  1.00  0.00           C  
ATOM   4698  CG  ASP B 396      16.526 223.205-132.918  1.00  0.00           C  
ATOM   4699  OD1 ASP B 396      16.031 224.294-132.553  1.00  0.00           O  
ATOM   4700  OD2 ASP B 396      17.641 222.767-132.563  1.00  0.00           O  
ATOM   4701  N   GLY B 397      12.814 224.500-133.645  1.00  0.00           N  
ATOM   4702  CA  GLY B 397      11.675 224.974-132.860  1.00  0.00           C  
ATOM   4703  C   GLY B 397      12.088 225.487-131.471  1.00  0.00           C  
ATOM   4704  O   GLY B 397      11.205 225.733-130.650  1.00  0.00           O  
ATOM   4705  N   SER B 398      13.395 225.648-131.200  1.00  0.00           N  
ATOM   4706  CA  SER B 398      13.926 226.157-129.935  1.00  0.00           C  
ATOM   4707  C   SER B 398      15.133 227.083-130.179  1.00  0.00           C  
ATOM   4708  O   SER B 398      15.601 227.210-131.309  1.00  0.00           O  
ATOM   4709  CB  SER B 398      14.181 224.977-128.976  1.00  0.00           C  
ATOM   4710  OG  SER B 398      15.317 224.225-129.327  1.00  0.00           O  
ATOM   4711  N   PHE B 399      15.556 227.786-129.118  1.00  0.00           N  
ATOM   4712  CA  PHE B 399      16.469 228.929-129.183  1.00  0.00           C  
ATOM   4713  C   PHE B 399      17.936 228.572-129.473  1.00  0.00           C  
ATOM   4714  O   PHE B 399      18.390 227.487-129.114  1.00  0.00           O  
ATOM   4715  CB  PHE B 399      16.343 229.739-127.878  1.00  0.00           C  
ATOM   4716  CG  PHE B 399      15.004 230.430-127.695  1.00  0.00           C  
ATOM   4717  CD1 PHE B 399      13.923 229.748-127.095  1.00  0.00           C  
ATOM   4718  CD2 PHE B 399      14.778 231.691-128.284  1.00  0.00           C  
ATOM   4719  CE1 PHE B 399      12.671 230.345-127.044  1.00  0.00           C  
ATOM   4720  CE2 PHE B 399      13.519 232.272-128.219  1.00  0.00           C  
ATOM   4721  CZ  PHE B 399      12.471 231.603-127.599  1.00  0.00           C  
ATOM   4722  N   PHE B 400      18.647 229.538-130.078  1.00  0.00           N  
ATOM   4723  CA  PHE B 400      20.094 229.547-130.283  1.00  0.00           C  
ATOM   4724  C   PHE B 400      20.641 230.938-129.905  1.00  0.00           C  
ATOM   4725  O   PHE B 400      19.888 231.911-129.849  1.00  0.00           O  
ATOM   4726  CB  PHE B 400      20.422 229.133-131.740  1.00  0.00           C  
ATOM   4727  CG  PHE B 400      20.350 230.192-132.834  1.00  0.00           C  
ATOM   4728  CD1 PHE B 400      19.126 230.473-133.477  1.00  0.00           C  
ATOM   4729  CE1 PHE B 400      19.058 231.453-134.456  1.00  0.00           C  
ATOM   4730  CZ  PHE B 400      20.188 232.194-134.780  1.00  0.00           C  
ATOM   4731  CD2 PHE B 400      21.481 230.977-133.153  1.00  0.00           C  
ATOM   4732  CE2 PHE B 400      21.389 231.963-134.126  1.00  0.00           C  
ATOM   4733  N   LEU B 401      21.958 230.993-129.646  1.00  0.00           N  
ATOM   4734  CA  LEU B 401      22.666 232.178-129.165  1.00  0.00           C  
ATOM   4735  C   LEU B 401      24.140 232.074-129.598  1.00  0.00           C  
ATOM   4736  O   LEU B 401      24.744 231.019-129.403  1.00  0.00           O  
ATOM   4737  CB  LEU B 401      22.496 232.247-127.621  1.00  0.00           C  
ATOM   4738  CG  LEU B 401      22.665 233.638-126.970  1.00  0.00           C  
ATOM   4739  CD1 LEU B 401      22.199 233.617-125.501  1.00  0.00           C  
ATOM   4740  CD2 LEU B 401      24.087 234.209-127.081  1.00  0.00           C  
ATOM   4741  N   TYR B 402      24.705 233.171-130.136  1.00  0.00           N  
ATOM   4742  CA  TYR B 402      26.135 233.286-130.443  1.00  0.00           C  
ATOM   4743  C   TYR B 402      26.850 234.177-129.419  1.00  0.00           C  
ATOM   4744  O   TYR B 402      26.362 235.257-129.088  1.00  0.00           O  
ATOM   4745  CB  TYR B 402      26.347 233.867-131.853  1.00  0.00           C  
ATOM   4746  CG  TYR B 402      26.293 232.867-132.992  1.00  0.00           C  
ATOM   4747  CD1 TYR B 402      25.096 232.662-133.704  1.00  0.00           C  
ATOM   4748  CE1 TYR B 402      25.085 231.834-134.842  1.00  0.00           C  
ATOM   4749  CZ  TYR B 402      26.265 231.191-135.262  1.00  0.00           C  
ATOM   4750  OH  TYR B 402      26.254 230.421-136.389  1.00  0.00           O  
ATOM   4751  CD2 TYR B 402      27.465 232.187-133.388  1.00  0.00           C  
ATOM   4752  CE2 TYR B 402      27.450 231.346-134.517  1.00  0.00           C  
ATOM   4753  N   SER B 403      28.035 233.716-128.995  1.00  0.00           N  
ATOM   4754  CA  SER B 403      28.945 234.421-128.097  1.00  0.00           C  
ATOM   4755  C   SER B 403      30.347 234.472-128.733  1.00  0.00           C  
ATOM   4756  O   SER B 403      30.665 233.645-129.589  1.00  0.00           O  
ATOM   4757  CB  SER B 403      28.914 233.704-126.729  1.00  0.00           C  
ATOM   4758  OG  SER B 403      29.676 234.386-125.756  1.00  0.00           O  
ATOM   4759  N   ARG B 404      31.156 235.454-128.310  1.00  0.00           N  
ATOM   4760  CA  ARG B 404      32.488 235.717-128.858  1.00  0.00           C  
ATOM   4761  C   ARG B 404      33.423 236.313-127.800  1.00  0.00           C  
ATOM   4762  O   ARG B 404      32.958 236.834-126.787  1.00  0.00           O  
ATOM   4763  CB  ARG B 404      32.372 236.652-130.080  1.00  0.00           C  
ATOM   4764  CG  ARG B 404      31.632 237.979-129.821  1.00  0.00           C  
ATOM   4765  CD  ARG B 404      31.840 239.010-130.933  1.00  0.00           C  
ATOM   4766  NE  ARG B 404      33.181 239.603-130.895  1.00  0.00           N  
ATOM   4767  CZ  ARG B 404      33.647 240.483-131.797  1.00  0.00           C  
ATOM   4768  NH1 ARG B 404      34.811 241.100-131.570  1.00  0.00           N  
ATOM   4769  NH2 ARG B 404      32.954 240.766-132.906  1.00  0.00           N  
ATOM   4770  N   LEU B 405      34.729 236.241-128.092  1.00  0.00           N  
ATOM   4771  CA  LEU B 405      35.802 236.774-127.261  1.00  0.00           C  
ATOM   4772  C   LEU B 405      36.930 237.268-128.170  1.00  0.00           C  
ATOM   4773  O   LEU B 405      37.412 236.499-129.000  1.00  0.00           O  
ATOM   4774  CB  LEU B 405      36.251 235.682-126.255  1.00  0.00           C  
ATOM   4775  CG  LEU B 405      37.508 235.973-125.401  1.00  0.00           C  
ATOM   4776  CD1 LEU B 405      37.351 237.215-124.508  1.00  0.00           C  
ATOM   4777  CD2 LEU B 405      37.958 234.731-124.606  1.00  0.00           C  
ATOM   4778  N   THR B 406      37.353 238.529-127.976  1.00  0.00           N  
ATOM   4779  CA  THR B 406      38.532 239.087-128.635  1.00  0.00           C  
ATOM   4780  C   THR B 406      39.805 238.600-127.920  1.00  0.00           C  
ATOM   4781  O   THR B 406      39.904 238.691-126.695  1.00  0.00           O  
ATOM   4782  CB  THR B 406      38.518 240.641-128.654  1.00  0.00           C  
ATOM   4783  OG1 THR B 406      38.598 241.232-127.370  1.00  0.00           O  
ATOM   4784  CG2 THR B 406      37.307 241.228-129.387  1.00  0.00           C  
ATOM   4785  N   VAL B 407      40.741 238.063-128.714  1.00  0.00           N  
ATOM   4786  CA  VAL B 407      42.039 237.576-128.254  1.00  0.00           C  
ATOM   4787  C   VAL B 407      43.090 237.955-129.300  1.00  0.00           C  
ATOM   4788  O   VAL B 407      42.811 237.915-130.499  1.00  0.00           O  
ATOM   4789  CB  VAL B 407      42.073 236.030-128.051  1.00  0.00           C  
ATOM   4790  CG1 VAL B 407      41.021 235.577-127.031  1.00  0.00           C  
ATOM   4791  CG2 VAL B 407      41.980 235.173-129.334  1.00  0.00           C  
ATOM   4792  N   ASP B 408      44.291 238.311-128.825  1.00  0.00           N  
ATOM   4793  CA  ASP B 408      45.434 238.642-129.678  1.00  0.00           C  
ATOM   4794  C   ASP B 408      45.904 237.417-130.476  1.00  0.00           C  
ATOM   4795  O   ASP B 408      45.811 236.292-129.983  1.00  0.00           O  
ATOM   4796  CB  ASP B 408      46.619 239.253-128.899  1.00  0.00           C  
ATOM   4797  CG  ASP B 408      46.232 240.376-127.931  1.00  0.00           C  
ATOM   4798  OD1 ASP B 408      46.907 240.469-126.884  1.00  0.00           O  
ATOM   4799  OD2 ASP B 408      45.320 241.160-128.282  1.00  0.00           O  
ATOM   4800  N   LYS B 409      46.449 237.670-131.675  1.00  0.00           N  
ATOM   4801  CA  LYS B 409      47.143 236.674-132.495  1.00  0.00           C  
ATOM   4802  C   LYS B 409      48.378 236.091-131.778  1.00  0.00           C  
ATOM   4803  O   LYS B 409      48.653 234.902-131.929  1.00  0.00           O  
ATOM   4804  CB  LYS B 409      47.500 237.318-133.849  1.00  0.00           C  
ATOM   4805  CG  LYS B 409      48.264 236.399-134.824  1.00  0.00           C  
ATOM   4806  CD  LYS B 409      48.501 237.041-136.196  1.00  0.00           C  
ATOM   4807  CE  LYS B 409      49.491 238.217-136.172  1.00  0.00           C  
ATOM   4808  NZ  LYS B 409      49.611 238.843-137.498  1.00  0.00           N  
ATOM   4809  N   SER B 410      49.050 236.928-130.967  1.00  0.00           N  
ATOM   4810  CA  SER B 410      50.145 236.555-130.075  1.00  0.00           C  
ATOM   4811  C   SER B 410      49.711 235.543-128.995  1.00  0.00           C  
ATOM   4812  O   SER B 410      50.409 234.551-128.803  1.00  0.00           O  
ATOM   4813  CB  SER B 410      50.746 237.839-129.467  1.00  0.00           C  
ATOM   4814  OG  SER B 410      51.861 237.565-128.643  1.00  0.00           O  
ATOM   4815  N   ARG B 411      48.556 235.789-128.349  1.00  0.00           N  
ATOM   4816  CA  ARG B 411      47.975 234.918-127.321  1.00  0.00           C  
ATOM   4817  C   ARG B 411      47.351 233.628-127.885  1.00  0.00           C  
ATOM   4818  O   ARG B 411      47.312 232.629-127.166  1.00  0.00           O  
ATOM   4819  CB  ARG B 411      46.942 235.702-126.484  1.00  0.00           C  
ATOM   4820  CG  ARG B 411      47.507 236.928-125.734  1.00  0.00           C  
ATOM   4821  CD  ARG B 411      48.566 236.610-124.666  1.00  0.00           C  
ATOM   4822  NE  ARG B 411      48.034 235.762-123.589  1.00  0.00           N  
ATOM   4823  CZ  ARG B 411      48.640 235.526-122.412  1.00  0.00           C  
ATOM   4824  NH1 ARG B 411      48.053 234.718-121.520  1.00  0.00           N  
ATOM   4825  NH2 ARG B 411      49.821 236.084-122.112  1.00  0.00           N  
ATOM   4826  N   TRP B 412      46.899 233.652-129.152  1.00  0.00           N  
ATOM   4827  CA  TRP B 412      46.411 232.473-129.868  1.00  0.00           C  
ATOM   4828  C   TRP B 412      47.558 231.517-130.241  1.00  0.00           C  
ATOM   4829  O   TRP B 412      47.430 230.318-130.006  1.00  0.00           O  
ATOM   4830  CB  TRP B 412      45.569 232.905-131.087  1.00  0.00           C  
ATOM   4831  CG  TRP B 412      44.982 231.789-131.906  1.00  0.00           C  
ATOM   4832  CD1 TRP B 412      45.440 231.373-133.108  1.00  0.00           C  
ATOM   4833  NE1 TRP B 412      44.695 230.296-133.543  1.00  0.00           N  
ATOM   4834  CE2 TRP B 412      43.724 229.946-132.628  1.00  0.00           C  
ATOM   4835  CD2 TRP B 412      43.886 230.883-131.562  1.00  0.00           C  
ATOM   4836  CE3 TRP B 412      43.016 230.749-130.454  1.00  0.00           C  
ATOM   4837  CZ3 TRP B 412      42.036 229.734-130.411  1.00  0.00           C  
ATOM   4838  CZ2 TRP B 412      42.747 228.936-132.599  1.00  0.00           C  
ATOM   4839  CH2 TRP B 412      41.898 228.831-131.482  1.00  0.00           C  
ATOM   4840  N   GLN B 413      48.672 232.064-130.762  1.00  0.00           N  
ATOM   4841  CA  GLN B 413      49.881 231.306-131.102  1.00  0.00           C  
ATOM   4842  C   GLN B 413      50.726 230.879-129.884  1.00  0.00           C  
ATOM   4843  O   GLN B 413      51.503 229.934-130.011  1.00  0.00           O  
ATOM   4844  CB  GLN B 413      50.719 232.103-132.127  1.00  0.00           C  
ATOM   4845  CG  GLN B 413      50.076 232.272-133.523  1.00  0.00           C  
ATOM   4846  CD  GLN B 413      49.736 230.947-134.210  1.00  0.00           C  
ATOM   4847  OE1 GLN B 413      50.714 230.345-134.890  1.00  0.00           O  
ATOM   4848  NE2 GLN B 413      48.607 230.471-134.126  1.00  0.00           N  
ATOM   4849  N   GLU B 414      50.538 231.544-128.731  1.00  0.00           N  
ATOM   4850  CA  GLU B 414      51.089 231.154-127.429  1.00  0.00           C  
ATOM   4851  C   GLU B 414      50.444 229.865-126.884  1.00  0.00           C  
ATOM   4852  O   GLU B 414      51.133 229.072-126.243  1.00  0.00           O  
ATOM   4853  CB  GLU B 414      50.915 232.342-126.454  1.00  0.00           C  
ATOM   4854  CG  GLU B 414      51.369 232.119-124.998  1.00  0.00           C  
ATOM   4855  CD  GLU B 414      51.057 233.335-124.123  1.00  0.00           C  
ATOM   4856  OE1 GLU B 414      50.269 233.158-123.170  1.00  0.00           O  
ATOM   4857  OE2 GLU B 414      51.588 234.425-124.430  1.00  0.00           O  
ATOM   4858  N   GLY B 415      49.138 229.689-127.153  1.00  0.00           N  
ATOM   4859  CA  GLY B 415      48.314 228.598-126.647  1.00  0.00           C  
ATOM   4860  C   GLY B 415      47.784 228.993-125.265  1.00  0.00           C  
ATOM   4861  O   GLY B 415      48.554 229.129-124.314  1.00  0.00           O  
ATOM   4862  N   ASN B 416      46.456 229.153-125.168  1.00  0.00           N  
ATOM   4863  CA  ASN B 416      45.713 229.540-123.965  1.00  0.00           C  
ATOM   4864  C   ASN B 416      44.354 228.829-123.984  1.00  0.00           C  
ATOM   4865  O   ASN B 416      43.821 228.534-125.055  1.00  0.00           O  
ATOM   4866  CB  ASN B 416      45.545 231.079-123.944  1.00  0.00           C  
ATOM   4867  CG  ASN B 416      46.749 231.816-123.356  1.00  0.00           C  
ATOM   4868  OD1 ASN B 416      46.898 231.881-122.138  1.00  0.00           O  
ATOM   4869  ND2 ASN B 416      47.608 232.381-124.206  1.00  0.00           N  
ATOM   4870  N   VAL B 417      43.813 228.595-122.777  1.00  0.00           N  
ATOM   4871  CA  VAL B 417      42.551 227.890-122.529  1.00  0.00           C  
ATOM   4872  C   VAL B 417      41.316 228.820-122.658  1.00  0.00           C  
ATOM   4873  O   VAL B 417      40.443 228.848-121.790  1.00  0.00           O  
ATOM   4874  CB  VAL B 417      42.622 227.128-121.166  1.00  0.00           C  
ATOM   4875  CG1 VAL B 417      42.726 228.032-119.919  1.00  0.00           C  
ATOM   4876  CG2 VAL B 417      41.512 226.072-120.989  1.00  0.00           C  
ATOM   4877  N   PHE B 418      41.249 229.555-123.782  1.00  0.00           N  
ATOM   4878  CA  PHE B 418      40.106 230.375-124.186  1.00  0.00           C  
ATOM   4879  C   PHE B 418      38.894 229.479-124.482  1.00  0.00           C  
ATOM   4880  O   PHE B 418      38.974 228.615-125.358  1.00  0.00           O  
ATOM   4881  CB  PHE B 418      40.483 231.234-125.406  1.00  0.00           C  
ATOM   4882  CG  PHE B 418      41.604 232.240-125.186  1.00  0.00           C  
ATOM   4883  CD1 PHE B 418      41.533 233.174-124.130  1.00  0.00           C  
ATOM   4884  CD2 PHE B 418      42.680 232.320-126.098  1.00  0.00           C  
ATOM   4885  CE1 PHE B 418      42.530 234.129-123.974  1.00  0.00           C  
ATOM   4886  CE2 PHE B 418      43.658 233.293-125.934  1.00  0.00           C  
ATOM   4887  CZ  PHE B 418      43.588 234.186-124.872  1.00  0.00           C  
ATOM   4888  N   SER B 419      37.833 229.658-123.684  1.00  0.00           N  
ATOM   4889  CA  SER B 419      36.781 228.665-123.519  1.00  0.00           C  
ATOM   4890  C   SER B 419      35.426 229.337-123.290  1.00  0.00           C  
ATOM   4891  O   SER B 419      35.336 230.238-122.461  1.00  0.00           O  
ATOM   4892  CB  SER B 419      37.202 227.761-122.338  1.00  0.00           C  
ATOM   4893  OG  SER B 419      36.265 226.746-122.078  1.00  0.00           O  
ATOM   4894  N   CYS B 420      34.398 228.870-124.016  1.00  0.00           N  
ATOM   4895  CA  CYS B 420      33.011 229.311-123.871  1.00  0.00           C  
ATOM   4896  C   CYS B 420      32.335 228.514-122.746  1.00  0.00           C  
ATOM   4897  O   CYS B 420      32.544 227.303-122.657  1.00  0.00           O  
ATOM   4898  SG  CYS B 420      30.652 229.864-125.373  1.00  0.00           S  
ATOM   4899  CB  CYS B 420      32.290 229.097-125.214  1.00  0.00           C  
ATOM   4900  N   SER B 421      31.531 229.203-121.925  1.00  0.00           N  
ATOM   4901  CA  SER B 421      30.829 228.627-120.779  1.00  0.00           C  
ATOM   4902  C   SER B 421      29.357 229.064-120.820  1.00  0.00           C  
ATOM   4903  O   SER B 421      29.090 230.247-121.015  1.00  0.00           O  
ATOM   4904  CB  SER B 421      31.558 229.061-119.493  1.00  0.00           C  
ATOM   4905  OG  SER B 421      30.965 228.528-118.327  1.00  0.00           O  
ATOM   4906  N   VAL B 422      28.444 228.095-120.647  1.00  0.00           N  
ATOM   4907  CA  VAL B 422      26.991 228.271-120.725  1.00  0.00           C  
ATOM   4908  C   VAL B 422      26.350 227.820-119.401  1.00  0.00           C  
ATOM   4909  O   VAL B 422      26.807 226.844-118.807  1.00  0.00           O  
ATOM   4910  CB  VAL B 422      26.390 227.413-121.880  1.00  0.00           C  
ATOM   4911  CG1 VAL B 422      24.846 227.397-121.941  1.00  0.00           C  
ATOM   4912  CG2 VAL B 422      26.934 227.848-123.248  1.00  0.00           C  
ATOM   4913  N   MET B 423      25.289 228.531-118.982  1.00  0.00           N  
ATOM   4914  CA  MET B 423      24.515 228.248-117.775  1.00  0.00           C  
ATOM   4915  C   MET B 423      23.025 228.165-118.127  1.00  0.00           C  
ATOM   4916  O   MET B 423      22.484 229.112-118.698  1.00  0.00           O  
ATOM   4917  CB  MET B 423      24.766 229.345-116.723  1.00  0.00           C  
ATOM   4918  CG  MET B 423      26.215 229.389-116.210  1.00  0.00           C  
ATOM   4919  SD  MET B 423      26.586 230.696-115.012  1.00  0.00           S  
ATOM   4920  CE  MET B 423      25.351 230.341-113.737  1.00  0.00           C  
ATOM   4921  N   HIS B 424      22.395 227.040-117.755  1.00  0.00           N  
ATOM   4922  CA  HIS B 424      20.991 226.721-118.015  1.00  0.00           C  
ATOM   4923  C   HIS B 424      20.495 225.704-116.976  1.00  0.00           C  
ATOM   4924  O   HIS B 424      21.280 224.906-116.464  1.00  0.00           O  
ATOM   4925  CB  HIS B 424      20.839 226.192-119.457  1.00  0.00           C  
ATOM   4926  CG  HIS B 424      19.422 226.115-119.975  1.00  0.00           C  
ATOM   4927  CD2 HIS B 424      18.687 227.087-120.620  1.00  0.00           C  
ATOM   4928  ND1 HIS B 424      18.633 224.964-119.862  1.00  0.00           N  
ATOM   4929  NE2 HIS B 424      17.447 226.536-120.884  1.00  0.00           N  
ATOM   4930  CE1 HIS B 424      17.474 225.286-120.421  1.00  0.00           C  
ATOM   4931  N   GLU B 425      19.183 225.753-116.701  1.00  0.00           N  
ATOM   4932  CA  GLU B 425      18.464 224.937-115.720  1.00  0.00           C  
ATOM   4933  C   GLU B 425      18.441 223.421-116.014  1.00  0.00           C  
ATOM   4934  O   GLU B 425      18.239 222.645-115.081  1.00  0.00           O  
ATOM   4935  CB  GLU B 425      17.046 225.533-115.588  1.00  0.00           C  
ATOM   4936  CG  GLU B 425      16.169 225.377-116.848  1.00  0.00           C  
ATOM   4937  CD  GLU B 425      14.982 226.332-116.831  1.00  0.00           C  
ATOM   4938  OE1 GLU B 425      13.878 225.895-116.444  1.00  0.00           O
[truncated: 438,461 more chars]
