# Supplementary material for: Reconstruction of 3D structures of MET antibodies from electron microscopy 2D class averages
Source: PLoS One. 2017 Apr 13;12(4):e0175758. doi: 10.1371/journal.pone.0175758 (PMC5391116; doi:10.1371/journal.pone.0175758)
Supplement: S2 File — (ZIP) [file pone.0175758.s002.zip › IgG4-pdbs/0.8992_img4_m_543.pdb]

MODEL        1
ATOM      1  CH3 ACE A   0     178.218 -95.750 254.833  1.00  0.00           C  
ATOM      2  C   ACE A   0     176.704 -95.693 254.999  1.00  0.00           C  
ATOM      3  O   ACE A   0     176.062 -96.738 255.101  1.00  0.00           O  
ATOM      4  N   ASP A   1     176.161 -94.463 255.016  1.00  0.00           N  
ATOM      5  CA  ASP A   1     174.739 -94.113 255.142  1.00  0.00           C  
ATOM      6  C   ASP A   1     174.117 -94.601 256.463  1.00  0.00           C  
ATOM      7  O   ASP A   1     173.708 -95.758 256.564  1.00  0.00           O  
ATOM      8  CB  ASP A   1     173.848 -94.493 253.928  1.00  0.00           C  
ATOM      9  CG  ASP A   1     174.341 -94.006 252.558  1.00  0.00           C  
ATOM     10  OD1 ASP A   1     175.460 -94.393 252.158  1.00  0.00           O  
ATOM     11  OD2 ASP A   1     173.546 -93.302 251.896  1.00  0.00           O  
ATOM     12  N   ILE A   2     174.077 -93.699 257.456  1.00  0.00           N  
ATOM     13  CA  ILE A   2     173.644 -93.986 258.823  1.00  0.00           C  
ATOM     14  C   ILE A   2     172.578 -92.957 259.245  1.00  0.00           C  
ATOM     15  O   ILE A   2     172.706 -91.784 258.896  1.00  0.00           O  
ATOM     16  CB  ILE A   2     174.845 -93.884 259.821  1.00  0.00           C  
ATOM     17  CG2 ILE A   2     174.440 -94.245 261.266  1.00  0.00           C  
ATOM     18  CG1 ILE A   2     176.055 -94.761 259.399  1.00  0.00           C  
ATOM     19  CD1 ILE A   2     177.123 -93.999 258.600  1.00  0.00           C  
ATOM     20  N   GLN A   3     171.578 -93.415 260.019  1.00  0.00           N  
ATOM     21  CA  GLN A   3     170.585 -92.589 260.713  1.00  0.00           C  
ATOM     22  C   GLN A   3     170.530 -93.013 262.189  1.00  0.00           C  
ATOM     23  O   GLN A   3     170.602 -94.208 262.475  1.00  0.00           O  
ATOM     24  CB  GLN A   3     169.216 -92.700 259.998  1.00  0.00           C  
ATOM     25  CG  GLN A   3     168.031 -91.957 260.663  1.00  0.00           C  
ATOM     26  CD  GLN A   3     168.242 -90.445 260.795  1.00  0.00           C  
ATOM     27  OE1 GLN A   3     168.458 -89.755 259.800  1.00  0.00           O  
ATOM     28  NE2 GLN A   3     168.156 -89.917 262.019  1.00  0.00           N  
ATOM     29  N   MET A   4     170.404 -92.027 263.092  1.00  0.00           N  
ATOM     30  CA  MET A   4     170.417 -92.225 264.544  1.00  0.00           C  
ATOM     31  C   MET A   4     169.017 -92.237 265.176  1.00  0.00           C  
ATOM     32  O   MET A   4     168.063 -91.705 264.605  1.00  0.00           O  
ATOM     33  CB  MET A   4     171.218 -91.098 265.223  1.00  0.00           C  
ATOM     34  CG  MET A   4     172.596 -90.824 264.621  1.00  0.00           C  
ATOM     35  SD  MET A   4     173.714 -89.986 265.759  1.00  0.00           S  
ATOM     36  CE  MET A   4     174.146 -91.362 266.844  1.00  0.00           C  
ATOM     37  N   THR A   5     168.995 -92.758 266.409  1.00  0.00           N  
ATOM     38  CA  THR A   5     167.942 -92.620 267.411  1.00  0.00           C  
ATOM     39  C   THR A   5     168.631 -92.312 268.758  1.00  0.00           C  
ATOM     40  O   THR A   5     169.757 -92.762 268.977  1.00  0.00           O  
ATOM     41  CB  THR A   5     167.145 -93.949 267.542  1.00  0.00           C  
ATOM     42  OG1 THR A   5     166.397 -94.152 266.358  1.00  0.00           O  
ATOM     43  CG2 THR A   5     166.170 -94.060 268.730  1.00  0.00           C  
ATOM     44  N   GLN A   6     167.947 -91.564 269.642  1.00  0.00           N  
ATOM     45  CA  GLN A   6     168.413 -91.249 270.996  1.00  0.00           C  
ATOM     46  C   GLN A   6     167.277 -91.497 271.999  1.00  0.00           C  
ATOM     47  O   GLN A   6     166.138 -91.112 271.734  1.00  0.00           O  
ATOM     48  CB  GLN A   6     168.962 -89.808 271.028  1.00  0.00           C  
ATOM     49  CG  GLN A   6     169.509 -89.355 272.403  1.00  0.00           C  
ATOM     50  CD  GLN A   6     170.450 -88.148 272.320  1.00  0.00           C  
ATOM     51  OE1 GLN A   6     170.580 -87.499 271.284  1.00  0.00           O  
ATOM     52  NE2 GLN A   6     171.116 -87.835 273.431  1.00  0.00           N  
ATOM     53  N   SER A   7     167.614 -92.158 273.120  1.00  0.00           N  
ATOM     54  CA  SER A   7     166.658 -92.661 274.107  1.00  0.00           C  
ATOM     55  C   SER A   7     167.363 -92.821 275.476  1.00  0.00           C  
ATOM     56  O   SER A   7     168.514 -93.260 275.491  1.00  0.00           O  
ATOM     57  CB  SER A   7     166.105 -94.009 273.590  1.00  0.00           C  
ATOM     58  OG  SER A   7     165.142 -94.555 274.469  1.00  0.00           O  
ATOM     59  N   PRO A   8     166.685 -92.524 276.610  1.00  0.00           N  
ATOM     60  CA  PRO A   8     165.369 -91.859 276.738  1.00  0.00           C  
ATOM     61  C   PRO A   8     165.402 -90.394 276.272  1.00  0.00           C  
ATOM     62  O   PRO A   8     166.354 -89.691 276.604  1.00  0.00           O  
ATOM     63  CD  PRO A   8     167.209 -92.883 277.928  1.00  0.00           C  
ATOM     64  CB  PRO A   8     165.062 -91.947 278.249  1.00  0.00           C  
ATOM     65  CG  PRO A   8     165.967 -93.040 278.787  1.00  0.00           C  
ATOM     66  N   SER A   9     164.371 -89.979 275.514  1.00  0.00           N  
ATOM     67  CA  SER A   9     164.204 -88.621 274.972  1.00  0.00           C  
ATOM     68  C   SER A   9     163.945 -87.540 276.052  1.00  0.00           C  
ATOM     69  O   SER A   9     164.196 -86.361 275.797  1.00  0.00           O  
ATOM     70  CB  SER A   9     163.098 -88.664 273.896  1.00  0.00           C  
ATOM     71  OG  SER A   9     162.954 -87.432 273.217  1.00  0.00           O  
ATOM     72  N   SER A  10     163.508 -87.965 277.246  1.00  0.00           N  
ATOM     73  CA  SER A  10     163.455 -87.172 278.473  1.00  0.00           C  
ATOM     74  C   SER A  10     163.951 -88.062 279.624  1.00  0.00           C  
ATOM     75  O   SER A  10     163.616 -89.249 279.664  1.00  0.00           O  
ATOM     76  CB  SER A  10     162.035 -86.598 278.673  1.00  0.00           C  
ATOM     77  OG  SER A  10     161.072 -87.591 278.974  1.00  0.00           O  
ATOM     78  N   LEU A  11     164.786 -87.488 280.505  1.00  0.00           N  
ATOM     79  CA  LEU A  11     165.602 -88.247 281.454  1.00  0.00           C  
ATOM     80  C   LEU A  11     165.822 -87.440 282.743  1.00  0.00           C  
ATOM     81  O   LEU A  11     165.798 -86.210 282.705  1.00  0.00           O  
ATOM     82  CB  LEU A  11     166.922 -88.602 280.722  1.00  0.00           C  
ATOM     83  CG  LEU A  11     167.943 -89.478 281.478  1.00  0.00           C  
ATOM     84  CD1 LEU A  11     167.349 -90.825 281.942  1.00  0.00           C  
ATOM     85  CD2 LEU A  11     169.202 -89.670 280.609  1.00  0.00           C  
ATOM     86  N   SER A  12     166.049 -88.147 283.864  1.00  0.00           N  
ATOM     87  CA  SER A  12     166.314 -87.538 285.168  1.00  0.00           C  
ATOM     88  C   SER A  12     167.190 -88.435 286.058  1.00  0.00           C  
ATOM     89  O   SER A  12     167.180 -89.658 285.916  1.00  0.00           O  
ATOM     90  CB  SER A  12     164.984 -87.116 285.842  1.00  0.00           C  
ATOM     91  OG  SER A  12     164.251 -88.214 286.352  1.00  0.00           O  
ATOM     92  N   ALA A  13     167.916 -87.777 286.976  1.00  0.00           N  
ATOM     93  CA  ALA A  13     168.787 -88.356 287.997  1.00  0.00           C  
ATOM     94  C   ALA A  13     169.237 -87.244 288.955  1.00  0.00           C  
ATOM     95  O   ALA A  13     169.286 -86.081 288.560  1.00  0.00           O  
ATOM     96  CB  ALA A  13     170.001 -89.042 287.350  1.00  0.00           C  
ATOM     97  N   SER A  14     169.537 -87.609 290.210  1.00  0.00           N  
ATOM     98  CA  SER A  14     169.905 -86.663 291.268  1.00  0.00           C  
ATOM     99  C   SER A  14     171.297 -86.036 291.062  1.00  0.00           C  
ATOM    100  O   SER A  14     172.144 -86.623 290.389  1.00  0.00           O  
ATOM    101  CB  SER A  14     169.823 -87.392 292.625  1.00  0.00           C  
ATOM    102  OG  SER A  14     168.483 -87.476 293.060  1.00  0.00           O  
ATOM    103  N   VAL A  15     171.522 -84.864 291.680  1.00  0.00           N  
ATOM    104  CA  VAL A  15     172.853 -84.259 291.795  1.00  0.00           C  
ATOM    105  C   VAL A  15     173.710 -85.069 292.796  1.00  0.00           C  
ATOM    106  O   VAL A  15     173.223 -85.438 293.866  1.00  0.00           O  
ATOM    107  CB  VAL A  15     172.763 -82.758 292.197  1.00  0.00           C  
ATOM    108  CG1 VAL A  15     172.194 -82.495 293.605  1.00  0.00           C  
ATOM    109  CG2 VAL A  15     174.103 -82.017 292.024  1.00  0.00           C  
ATOM    110  N   GLY A  16     174.945 -85.390 292.384  1.00  0.00           N  
ATOM    111  CA  GLY A  16     175.852 -86.298 293.086  1.00  0.00           C  
ATOM    112  C   GLY A  16     175.580 -87.781 292.755  1.00  0.00           C  
ATOM    113  O   GLY A  16     176.314 -88.636 293.248  1.00  0.00           O  
ATOM    114  N   ASP A  17     174.567 -88.086 291.924  1.00  0.00           N  
ATOM    115  CA  ASP A  17     174.186 -89.432 291.481  1.00  0.00           C  
ATOM    116  C   ASP A  17     174.573 -89.602 289.997  1.00  0.00           C  
ATOM    117  O   ASP A  17     174.747 -88.614 289.284  1.00  0.00           O  
ATOM    118  CB  ASP A  17     172.665 -89.642 291.692  1.00  0.00           C  
ATOM    119  CG  ASP A  17     172.146 -91.078 291.549  1.00  0.00           C  
ATOM    120  OD1 ASP A  17     172.955 -92.019 291.708  1.00  0.00           O  
ATOM    121  OD2 ASP A  17     170.921 -91.201 291.337  1.00  0.00           O  
ATOM    122  N   ARG A  18     174.703 -90.865 289.566  1.00  0.00           N  
ATOM    123  CA  ARG A  18     175.057 -91.258 288.204  1.00  0.00           C  
ATOM    124  C   ARG A  18     173.813 -91.408 287.307  1.00  0.00           C  
ATOM    125  O   ARG A  18     172.741 -91.759 287.798  1.00  0.00           O  
ATOM    126  CB  ARG A  18     175.891 -92.552 288.298  1.00  0.00           C  
ATOM    127  CG  ARG A  18     176.450 -93.080 286.962  1.00  0.00           C  
ATOM    128  CD  ARG A  18     177.568 -94.111 287.183  1.00  0.00           C  
ATOM    129  NE  ARG A  18     178.342 -94.337 285.957  1.00  0.00           N  
ATOM    130  CZ  ARG A  18     179.552 -94.915 285.894  1.00  0.00           C  
ATOM    131  NH1 ARG A  18     180.149 -95.050 284.704  1.00  0.00           N  
ATOM    132  NH2 ARG A  18     180.180 -95.351 286.997  1.00  0.00           N  
ATOM    133  N   VAL A  19     174.004 -91.170 286.000  1.00  0.00           N  
ATOM    134  CA  VAL A  19     172.988 -91.335 284.957  1.00  0.00           C  
ATOM    135  C   VAL A  19     173.632 -91.954 283.696  1.00  0.00           C  
ATOM    136  O   VAL A  19     174.845 -91.833 283.515  1.00  0.00           O  
ATOM    137  CB  VAL A  19     172.331 -89.964 284.612  1.00  0.00           C  
ATOM    138  CG1 VAL A  19     173.222 -89.000 283.805  1.00  0.00           C  
ATOM    139  CG2 VAL A  19     170.958 -90.109 283.932  1.00  0.00           C  
ATOM    140  N   THR A  20     172.804 -92.597 282.857  1.00  0.00           N  
ATOM    141  CA  THR A  20     173.208 -93.221 281.593  1.00  0.00           C  
ATOM    142  C   THR A  20     172.204 -92.857 280.482  1.00  0.00           C  
ATOM    143  O   THR A  20     171.003 -92.777 280.744  1.00  0.00           O  
ATOM    144  CB  THR A  20     173.274 -94.770 281.726  1.00  0.00           C  
ATOM    145  OG1 THR A  20     174.265 -95.111 282.679  1.00  0.00           O  
ATOM    146  CG2 THR A  20     173.593 -95.554 280.437  1.00  0.00           C  
ATOM    147  N   ILE A  21     172.732 -92.647 279.265  1.00  0.00           N  
ATOM    148  CA  ILE A  21     171.994 -92.276 278.055  1.00  0.00           C  
ATOM    149  C   ILE A  21     172.449 -93.218 276.918  1.00  0.00           C  
ATOM    150  O   ILE A  21     173.621 -93.593 276.888  1.00  0.00           O  
ATOM    151  CB  ILE A  21     172.324 -90.816 277.593  1.00  0.00           C  
ATOM    152  CG2 ILE A  21     171.268 -90.316 276.580  1.00  0.00           C  
ATOM    153  CG1 ILE A  21     172.457 -89.823 278.777  1.00  0.00           C  
ATOM    154  CD1 ILE A  21     172.791 -88.380 278.379  1.00  0.00           C  
ATOM    155  N   THR A  22     171.534 -93.571 275.999  1.00  0.00           N  
ATOM    156  CA  THR A  22     171.801 -94.472 274.871  1.00  0.00           C  
ATOM    157  C   THR A  22     171.534 -93.766 273.525  1.00  0.00           C  
ATOM    158  O   THR A  22     170.565 -93.014 273.408  1.00  0.00           O  
ATOM    159  CB  THR A  22     170.894 -95.734 274.950  1.00  0.00           C  
ATOM    160  OG1 THR A  22     171.174 -96.426 276.152  1.00  0.00           O  
ATOM    161  CG2 THR A  22     171.020 -96.748 273.795  1.00  0.00           C  
ATOM    162  N   CYS A  23     172.384 -94.060 272.528  1.00  0.00           N  
ATOM    163  CA  CYS A  23     172.163 -93.735 271.121  1.00  0.00           C  
ATOM    164  C   CYS A  23     172.439 -94.983 270.280  1.00  0.00           C  
ATOM    165  O   CYS A  23     173.576 -95.456 270.242  1.00  0.00           O  
ATOM    166  CB  CYS A  23     173.045 -92.560 270.650  1.00  0.00           C  
ATOM    167  SG  CYS A  23     172.468 -90.929 271.175  1.00  0.00           S  
ATOM    168  N   SER A  24     171.392 -95.463 269.596  1.00  0.00           N  
ATOM    169  CA  SER A  24     171.460 -96.534 268.606  1.00  0.00           C  
ATOM    170  C   SER A  24     171.435 -95.951 267.181  1.00  0.00           C  
ATOM    171  O   SER A  24     171.131 -94.772 266.995  1.00  0.00           O  
ATOM    172  CB  SER A  24     170.315 -97.532 268.876  1.00  0.00           C  
ATOM    173  OG  SER A  24     169.036 -96.986 268.611  1.00  0.00           O  
ATOM    174  N   VAL A  25     171.781 -96.800 266.202  1.00  0.00           N  
ATOM    175  CA  VAL A  25     171.860 -96.447 264.786  1.00  0.00           C  
ATOM    176  C   VAL A  25     171.278 -97.562 263.898  1.00  0.00           C  
ATOM    177  O   VAL A  25     171.341 -98.739 264.256  1.00  0.00           O  
ATOM    178  CB  VAL A  25     173.326 -96.172 264.340  1.00  0.00           C  
ATOM    179  CG1 VAL A  25     173.844 -94.828 264.873  1.00  0.00           C  
ATOM    180  CG2 VAL A  25     174.322 -97.300 264.666  1.00  0.00           C  
ATOM    181  N   SER A  26     170.731 -97.151 262.743  1.00  0.00           N  
ATOM    182  CA  SER A  26     170.148 -98.021 261.717  1.00  0.00           C  
ATOM    183  C   SER A  26     171.186 -98.790 260.874  1.00  0.00           C  
ATOM    184  O   SER A  26     170.815 -99.768 260.226  1.00  0.00           O  
ATOM    185  CB  SER A  26     169.211 -97.168 260.833  1.00  0.00           C  
ATOM    186  OG  SER A  26     169.925 -96.286 259.985  1.00  0.00           O  
ATOM    187  N   SER A  27     172.450 -98.337 260.895  1.00  0.00           N  
ATOM    188  CA  SER A  27     173.572 -98.922 260.169  1.00  0.00           C  
ATOM    189  C   SER A  27     174.812 -98.840 261.067  1.00  0.00           C  
ATOM    190  O   SER A  27     175.080 -97.779 261.632  1.00  0.00           O  
ATOM    191  CB  SER A  27     173.749 -98.175 258.832  1.00  0.00           C  
ATOM    192  OG  SER A  27     174.829 -98.679 258.071  1.00  0.00           O  
ATOM    193  N   SER A  28     175.531 -99.971 261.179  1.00  0.00           N  
ATOM    194  CA  SER A  28     176.717-100.151 262.021  1.00  0.00           C  
ATOM    195  C   SER A  28     177.850 -99.177 261.653  1.00  0.00           C  
ATOM    196  O   SER A  28     178.269 -99.143 260.495  1.00  0.00           O  
ATOM    197  CB  SER A  28     177.164-101.624 261.922  1.00  0.00           C  
ATOM    198  OG  SER A  28     178.290-101.902 262.731  1.00  0.00           O  
ATOM    199  N   VAL A  29     178.313 -98.408 262.651  1.00  0.00           N  
ATOM    200  CA  VAL A  29     179.396 -97.441 262.496  1.00  0.00           C  
ATOM    201  C   VAL A  29     180.778 -98.127 262.503  1.00  0.00           C  
ATOM    202  O   VAL A  29     181.109 -98.864 263.435  1.00  0.00           O  
ATOM    203  CB  VAL A  29     179.351 -96.321 263.575  1.00  0.00           C  
ATOM    204  CG1 VAL A  29     178.217 -95.319 263.296  1.00  0.00           C  
ATOM    205  CG2 VAL A  29     179.245 -96.831 265.020  1.00  0.00           C  
ATOM    206  N   SER A  30     181.550 -97.868 261.436  1.00  0.00           N  
ATOM    207  CA  SER A  30     182.905 -98.370 261.214  1.00  0.00           C  
ATOM    208  C   SER A  30     183.898 -97.708 262.180  1.00  0.00           C  
ATOM    209  O   SER A  30     183.829 -96.495 262.377  1.00  0.00           O  
ATOM    210  CB  SER A  30     183.285 -98.117 259.740  1.00  0.00           C  
ATOM    211  OG  SER A  30     184.562 -98.637 259.432  1.00  0.00           O  
ATOM    212  N   SER A  31     184.783 -98.533 262.771  1.00  0.00           N  
ATOM    213  CA  SER A  31     185.793 -98.155 263.772  1.00  0.00           C  
ATOM    214  C   SER A  31     185.175 -97.524 265.047  1.00  0.00           C  
ATOM    215  O   SER A  31     185.806 -96.688 265.690  1.00  0.00           O  
ATOM    216  CB  SER A  31     186.889 -97.293 263.096  1.00  0.00           C  
ATOM    217  OG  SER A  31     188.039 -97.132 263.904  1.00  0.00           O  
ATOM    218  N   ILE A  32     183.926 -97.929 265.356  1.00  0.00           N  
ATOM    219  CA  ILE A  32     183.039 -97.425 266.410  1.00  0.00           C  
ATOM    220  C   ILE A  32     182.911 -95.881 266.464  1.00  0.00           C  
ATOM    221  O   ILE A  32     182.962 -95.285 267.537  1.00  0.00           O  
ATOM    222  CB  ILE A  32     183.297 -98.065 267.813  1.00  0.00           C  
ATOM    223  CG1 ILE A  32     184.698 -97.799 268.420  1.00  0.00           C  
ATOM    224  CG2 ILE A  32     182.979 -99.574 267.784  1.00  0.00           C  
ATOM    225  CD1 ILE A  32     184.840 -98.238 269.887  1.00  0.00           C  
ATOM    226  N   TYR A  33     182.741 -95.253 265.283  1.00  0.00           N  
ATOM    227  CA  TYR A  33     182.600 -93.803 265.121  1.00  0.00           C  
ATOM    228  C   TYR A  33     181.162 -93.314 265.374  1.00  0.00           C  
ATOM    229  O   TYR A  33     180.508 -92.804 264.460  1.00  0.00           O  
ATOM    230  CB  TYR A  33     183.149 -93.368 263.740  1.00  0.00           C  
ATOM    231  CG  TYR A  33     184.648 -93.505 263.493  1.00  0.00           C  
ATOM    232  CD1 TYR A  33     185.589 -93.537 264.551  1.00  0.00           C  
ATOM    233  CD2 TYR A  33     185.113 -93.560 262.163  1.00  0.00           C  
ATOM    234  CE1 TYR A  33     186.966 -93.628 264.276  1.00  0.00           C  
ATOM    235  CE2 TYR A  33     186.491 -93.644 261.886  1.00  0.00           C  
ATOM    236  CZ  TYR A  33     187.420 -93.680 262.943  1.00  0.00           C  
ATOM    237  OH  TYR A  33     188.755 -93.777 262.683  1.00  0.00           O  
ATOM    238  N   LEU A  34     180.743 -93.419 266.645  1.00  0.00           N  
ATOM    239  CA  LEU A  34     179.631 -92.682 267.236  1.00  0.00           C  
ATOM    240  C   LEU A  34     180.218 -91.793 268.344  1.00  0.00           C  
ATOM    241  O   LEU A  34     181.096 -92.232 269.083  1.00  0.00           O  
ATOM    242  CB  LEU A  34     178.547 -93.667 267.731  1.00  0.00           C  
ATOM    243  CG  LEU A  34     177.286 -93.000 268.336  1.00  0.00           C  
ATOM    244  CD1 LEU A  34     176.032 -93.835 268.049  1.00  0.00           C  
ATOM    245  CD2 LEU A  34     177.412 -92.706 269.844  1.00  0.00           C  
ATOM    246  N   HIS A  35     179.747 -90.543 268.404  1.00  0.00           N  
ATOM    247  CA  HIS A  35     180.306 -89.461 269.218  1.00  0.00           C  
ATOM    248  C   HIS A  35     179.192 -88.831 270.066  1.00  0.00           C  
ATOM    249  O   HIS A  35     178.018 -89.016 269.749  1.00  0.00           O  
ATOM    250  CB  HIS A  35     180.963 -88.423 268.271  1.00  0.00           C  
ATOM    251  CG  HIS A  35     181.743 -89.013 267.115  1.00  0.00           C  
ATOM    252  ND1 HIS A  35     182.978 -89.650 267.277  1.00  0.00           N  
ATOM    253  CD2 HIS A  35     181.383 -89.092 265.785  1.00  0.00           C  
ATOM    254  CE1 HIS A  35     183.302 -90.093 266.071  1.00  0.00           C  
ATOM    255  NE2 HIS A  35     182.391 -89.792 265.148  1.00  0.00           N  
ATOM    256  N   TRP A  36     179.578 -88.100 271.126  1.00  0.00           N  
ATOM    257  CA  TRP A  36     178.660 -87.420 272.046  1.00  0.00           C  
ATOM    258  C   TRP A  36     179.067 -85.962 272.286  1.00  0.00           C  
ATOM    259  O   TRP A  36     180.250 -85.624 272.253  1.00  0.00           O  
ATOM    260  CB  TRP A  36     178.552 -88.171 273.385  1.00  0.00           C  
ATOM    261  CG  TRP A  36     177.904 -89.522 273.342  1.00  0.00           C  
ATOM    262  CD1 TRP A  36     178.495 -90.685 272.980  1.00  0.00           C  
ATOM    263  NE1 TRP A  36     177.577 -91.712 273.056  1.00  0.00           N  
ATOM    264  CE2 TRP A  36     176.338 -91.262 273.462  1.00  0.00           C  
ATOM    265  CD2 TRP A  36     176.516 -89.856 273.642  1.00  0.00           C  
ATOM    266  CE3 TRP A  36     175.391 -89.117 274.079  1.00  0.00           C  
ATOM    267  CZ3 TRP A  36     174.162 -89.747 274.348  1.00  0.00           C  
ATOM    268  CZ2 TRP A  36     175.112 -91.902 273.715  1.00  0.00           C  
ATOM    269  CH2 TRP A  36     174.025 -91.136 274.174  1.00  0.00           C  
ATOM    270  N   TYR A  37     178.038 -85.142 272.543  1.00  0.00           N  
ATOM    271  CA  TYR A  37     178.088 -83.700 272.774  1.00  0.00           C  
ATOM    272  C   TYR A  37     177.200 -83.336 273.979  1.00  0.00           C  
ATOM    273  O   TYR A  37     176.321 -84.114 274.356  1.00  0.00           O  
ATOM    274  CB  TYR A  37     177.600 -82.987 271.489  1.00  0.00           C  
ATOM    275  CG  TYR A  37     178.664 -82.796 270.425  1.00  0.00           C  
ATOM    276  CD1 TYR A  37     179.315 -81.552 270.317  1.00  0.00           C  
ATOM    277  CE1 TYR A  37     180.350 -81.369 269.384  1.00  0.00           C  
ATOM    278  CZ  TYR A  37     180.707 -82.414 268.514  1.00  0.00           C  
ATOM    279  OH  TYR A  37     181.693 -82.212 267.594  1.00  0.00           O  
ATOM    280  CD2 TYR A  37     179.022 -83.845 269.551  1.00  0.00           C  
ATOM    281  CE2 TYR A  37     180.045 -83.654 268.601  1.00  0.00           C  
ATOM    282  N   GLN A  38     177.435 -82.139 274.541  1.00  0.00           N  
ATOM    283  CA  GLN A  38     176.659 -81.570 275.644  1.00  0.00           C  
ATOM    284  C   GLN A  38     176.415 -80.075 275.388  1.00  0.00           C  
ATOM    285  O   GLN A  38     177.369 -79.340 275.125  1.00  0.00           O  
ATOM    286  CB  GLN A  38     177.396 -81.825 276.978  1.00  0.00           C  
ATOM    287  CG  GLN A  38     176.677 -81.276 278.232  1.00  0.00           C  
ATOM    288  CD  GLN A  38     177.459 -81.516 279.528  1.00  0.00           C  
ATOM    289  NE2 GLN A  38     177.132 -80.763 280.579  1.00  0.00           N  
ATOM    290  OE1 GLN A  38     178.336 -82.376 279.594  1.00  0.00           O  
ATOM    291  N   GLN A  39     175.145 -79.662 275.517  1.00  0.00           N  
ATOM    292  CA  GLN A  39     174.681 -78.287 275.374  1.00  0.00           C  
ATOM    293  C   GLN A  39     173.888 -77.902 276.632  1.00  0.00           C  
ATOM    294  O   GLN A  39     172.768 -78.377 276.812  1.00  0.00           O  
ATOM    295  CB  GLN A  39     173.801 -78.185 274.111  1.00  0.00           C  
ATOM    296  CG  GLN A  39     173.284 -76.760 273.832  1.00  0.00           C  
ATOM    297  CD  GLN A  39     172.243 -76.715 272.721  1.00  0.00           C  
ATOM    298  OE1 GLN A  39     172.562 -76.384 271.584  1.00  0.00           O  
ATOM    299  NE2 GLN A  39     170.989 -77.042 273.042  1.00  0.00           N  
ATOM    300  N   LYS A  40     174.463 -77.008 277.449  1.00  0.00           N  
ATOM    301  CA  LYS A  40     173.781 -76.367 278.575  1.00  0.00           C  
ATOM    302  C   LYS A  40     172.801 -75.277 278.090  1.00  0.00           C  
ATOM    303  O   LYS A  40     172.993 -74.750 276.992  1.00  0.00           O  
ATOM    304  CB  LYS A  40     174.831 -75.725 279.508  1.00  0.00           C  
ATOM    305  CG  LYS A  40     175.701 -76.737 280.262  1.00  0.00           C  
ATOM    306  CD  LYS A  40     176.839 -76.105 281.083  1.00  0.00           C  
ATOM    307  CE  LYS A  40     176.386 -75.192 282.237  1.00  0.00           C  
ATOM    308  NZ  LYS A  40     176.057 -73.825 281.796  1.00  0.00           N  
ATOM    309  N   PRO A  41     171.830 -74.881 278.946  1.00  0.00           N  
ATOM    310  CA  PRO A  41     171.080 -73.627 278.746  1.00  0.00           C  
ATOM    311  C   PRO A  41     172.008 -72.395 278.817  1.00  0.00           C  
ATOM    312  O   PRO A  41     172.721 -72.225 279.808  1.00  0.00           O  
ATOM    313  CD  PRO A  41     171.428 -75.555 280.185  1.00  0.00           C  
ATOM    314  CB  PRO A  41     170.030 -73.650 279.871  1.00  0.00           C  
ATOM    315  CG  PRO A  41     170.643 -74.510 280.966  1.00  0.00           C  
ATOM    316  N   GLY A  42     172.013 -71.596 277.736  1.00  0.00           N  
ATOM    317  CA  GLY A  42     172.886 -70.431 277.584  1.00  0.00           C  
ATOM    318  C   GLY A  42     174.268 -70.800 277.012  1.00  0.00           C  
ATOM    319  O   GLY A  42     175.194 -70.000 277.137  1.00  0.00           O  
ATOM    320  N   LYS A  43     174.418 -71.989 276.401  1.00  0.00           N  
ATOM    321  CA  LYS A  43     175.658 -72.474 275.790  1.00  0.00           C  
ATOM    322  C   LYS A  43     175.321 -73.211 274.481  1.00  0.00           C  
ATOM    323  O   LYS A  43     174.215 -73.729 274.338  1.00  0.00           O  
ATOM    324  CB  LYS A  43     176.365 -73.415 276.796  1.00  0.00           C  
ATOM    325  CG  LYS A  43     177.857 -73.686 276.503  1.00  0.00           C  
ATOM    326  CD  LYS A  43     178.526 -74.654 277.502  1.00  0.00           C  
ATOM    327  CE  LYS A  43     178.091 -76.128 277.388  1.00  0.00           C  
ATOM    328  NZ  LYS A  43     178.542 -76.761 276.136  1.00  0.00           N  
ATOM    329  N   ALA A  44     176.302 -73.274 273.566  1.00  0.00           N  
ATOM    330  CA  ALA A  44     176.265 -74.098 272.354  1.00  0.00           C  
ATOM    331  C   ALA A  44     176.823 -75.515 272.636  1.00  0.00           C  
ATOM    332  O   ALA A  44     177.480 -75.700 273.663  1.00  0.00           O  
ATOM    333  CB  ALA A  44     177.104 -73.387 271.283  1.00  0.00           C  
ATOM    334  N   PRO A  45     176.601 -76.495 271.725  1.00  0.00           N  
ATOM    335  CA  PRO A  45     177.196 -77.842 271.862  1.00  0.00           C  
ATOM    336  C   PRO A  45     178.737 -77.839 271.817  1.00  0.00           C  
ATOM    337  O   PRO A  45     179.321 -77.131 271.000  1.00  0.00           O  
ATOM    338  CD  PRO A  45     175.746 -76.426 270.541  1.00  0.00           C  
ATOM    339  CB  PRO A  45     176.594 -78.641 270.690  1.00  0.00           C  
ATOM    340  CG  PRO A  45     175.348 -77.874 270.283  1.00  0.00           C  
ATOM    341  N   LYS A  46     179.362 -78.631 272.702  1.00  0.00           N  
ATOM    342  CA  LYS A  46     180.799 -78.912 272.684  1.00  0.00           C  
ATOM    343  C   LYS A  46     181.040 -80.404 272.941  1.00  0.00           C  
ATOM    344  O   LYS A  46     180.260 -81.031 273.661  1.00  0.00           O  
ATOM    345  CB  LYS A  46     181.551 -78.023 273.698  1.00  0.00           C  
ATOM    346  CG  LYS A  46     181.705 -76.568 273.220  1.00  0.00           C  
ATOM    347  CD  LYS A  46     182.774 -75.772 273.989  1.00  0.00           C  
ATOM    348  CE  LYS A  46     182.304 -75.223 275.343  1.00  0.00           C  
ATOM    349  NZ  LYS A  46     181.381 -74.088 275.167  1.00  0.00           N  
ATOM    350  N   LEU A  47     182.101 -80.936 272.304  1.00  0.00           N  
ATOM    351  CA  LEU A  47     182.448 -82.359 272.278  1.00  0.00           C  
ATOM    352  C   LEU A  47     182.734 -82.915 273.683  1.00  0.00           C  
ATOM    353  O   LEU A  47     183.407 -82.256 274.476  1.00  0.00           O  
ATOM    354  CB  LEU A  47     183.648 -82.571 271.325  1.00  0.00           C  
ATOM    355  CG  LEU A  47     184.000 -84.047 271.012  1.00  0.00           C  
ATOM    356  CD1 LEU A  47     182.955 -84.713 270.102  1.00  0.00           C  
ATOM    357  CD2 LEU A  47     185.399 -84.176 270.394  1.00  0.00           C  
ATOM    358  N   LEU A  48     182.208 -84.120 273.939  1.00  0.00           N  
ATOM    359  CA  LEU A  48     182.258 -84.796 275.231  1.00  0.00           C  
ATOM    360  C   LEU A  48     182.963 -86.155 275.104  1.00  0.00           C  
ATOM    361  O   LEU A  48     183.877 -86.433 275.881  1.00  0.00           O  
ATOM    362  CB  LEU A  48     180.808 -84.925 275.745  1.00  0.00           C  
ATOM    363  CG  LEU A  48     180.664 -85.390 277.206  1.00  0.00           C  
ATOM    364  CD1 LEU A  48     181.184 -84.341 278.209  1.00  0.00           C  
ATOM    365  CD2 LEU A  48     179.200 -85.750 277.480  1.00  0.00           C  
ATOM    366  N   ILE A  49     182.538 -86.960 274.116  1.00  0.00           N  
ATOM    367  CA  ILE A  49     183.134 -88.248 273.761  1.00  0.00           C  
ATOM    368  C   ILE A  49     183.262 -88.298 272.227  1.00  0.00           C  
ATOM    369  O   ILE A  49     182.405 -87.767 271.524  1.00  0.00           O  
ATOM    370  CB  ILE A  49     182.247 -89.460 274.200  1.00  0.00           C  
ATOM    371  CG2 ILE A  49     182.828 -90.845 273.844  1.00  0.00           C  
ATOM    372  CG1 ILE A  49     181.838 -89.439 275.693  1.00  0.00           C  
ATOM    373  CD1 ILE A  49     182.978 -89.725 276.683  1.00  0.00           C  
ATOM    374  N   TYR A  50     184.307 -88.975 271.742  1.00  0.00           N  
ATOM    375  CA  TYR A  50     184.510 -89.297 270.333  1.00  0.00           C  
ATOM    376  C   TYR A  50     185.055 -90.730 270.234  1.00  0.00           C  
ATOM    377  O   TYR A  50     185.711 -91.204 271.164  1.00  0.00           O  
ATOM    378  CB  TYR A  50     185.439 -88.250 269.676  1.00  0.00           C  
ATOM    379  CG  TYR A  50     186.898 -88.321 270.095  1.00  0.00           C  
ATOM    380  CD1 TYR A  50     187.287 -87.831 271.359  1.00  0.00           C  
ATOM    381  CE1 TYR A  50     188.613 -87.985 271.791  1.00  0.00           C  
ATOM    382  CZ  TYR A  50     189.570 -88.587 270.953  1.00  0.00           C  
ATOM    383  OH  TYR A  50     190.856 -88.728 271.384  1.00  0.00           O  
ATOM    384  CD2 TYR A  50     187.857 -88.920 269.251  1.00  0.00           C  
ATOM    385  CE2 TYR A  50     189.193 -89.049 269.678  1.00  0.00           C  
ATOM    386  N   SER A  51     184.755 -91.402 269.110  1.00  0.00           N  
ATOM    387  CA  SER A  51     185.101 -92.800 268.825  1.00  0.00           C  
ATOM    388  C   SER A  51     184.575 -93.770 269.911  1.00  0.00           C  
ATOM    389  O   SER A  51     185.272 -94.699 270.321  1.00  0.00           O  
ATOM    390  CB  SER A  51     186.616 -92.920 268.529  1.00  0.00           C  
ATOM    391  OG  SER A  51     186.948 -94.173 267.964  1.00  0.00           O  
ATOM    392  N   THR A  52     183.341 -93.490 270.369  1.00  0.00           N  
ATOM    393  CA  THR A  52     182.514 -94.213 271.337  1.00  0.00           C  
ATOM    394  C   THR A  52     183.003 -94.197 272.800  1.00  0.00           C  
ATOM    395  O   THR A  52     182.141 -94.296 273.672  1.00  0.00           O  
ATOM    396  CB  THR A  52     182.222 -95.671 270.865  1.00  0.00           C  
ATOM    397  OG1 THR A  52     181.219 -95.592 269.872  1.00  0.00           O  
ATOM    398  CG2 THR A  52     181.783 -96.715 271.906  1.00  0.00           C  
ATOM    399  N   SER A  53     184.313 -94.057 273.074  1.00  0.00           N  
ATOM    400  CA  SER A  53     184.867 -94.226 274.423  1.00  0.00           C  
ATOM    401  C   SER A  53     185.959 -93.217 274.817  1.00  0.00           C  
ATOM    402  O   SER A  53     186.202 -93.080 276.016  1.00  0.00           O  
ATOM    403  CB  SER A  53     185.329 -95.690 274.588  1.00  0.00           C  
ATOM    404  OG  SER A  53     186.474 -95.979 273.806  1.00  0.00           O  
ATOM    405  N   ASN A  54     186.597 -92.534 273.850  1.00  0.00           N  
ATOM    406  CA  ASN A  54     187.675 -91.576 274.126  1.00  0.00           C  
ATOM    407  C   ASN A  54     187.090 -90.219 274.544  1.00  0.00           C  
ATOM    408  O   ASN A  54     186.261 -89.670 273.822  1.00  0.00           O  
ATOM    409  CB  ASN A  54     188.606 -91.415 272.901  1.00  0.00           C  
ATOM    410  CG  ASN A  54     189.239 -92.730 272.441  1.00  0.00           C  
ATOM    411  ND2 ASN A  54     188.704 -93.407 271.566  1.00  0.00           N  
ATOM    412  OD1 ASN A  54     190.382 -93.096 273.027  1.00  0.00           O  
ATOM    413  N   LEU A  55     187.537 -89.707 275.700  1.00  0.00           N  
ATOM    414  CA  LEU A  55     187.097 -88.430 276.268  1.00  0.00           C  
ATOM    415  C   LEU A  55     187.783 -87.252 275.560  1.00  0.00           C  
ATOM    416  O   LEU A  55     188.988 -87.307 275.305  1.00  0.00           O  
ATOM    417  CB  LEU A  55     187.410 -88.395 277.783  1.00  0.00           C  
ATOM    418  CG  LEU A  55     186.406 -89.148 278.687  1.00  0.00           C  
ATOM    419  CD1 LEU A  55     186.322 -90.662 278.405  1.00  0.00           C  
ATOM    420  CD2 LEU A  55     186.718 -88.881 280.173  1.00  0.00           C  
ATOM    421  N   ALA A  56     186.999 -86.192 275.306  1.00  0.00           N  
ATOM    422  CA  ALA A  56     187.466 -84.922 274.748  1.00  0.00           C  
ATOM    423  C   ALA A  56     188.321 -84.111 275.743  1.00  0.00           C  
ATOM    424  O   ALA A  56     188.395 -84.461 276.922  1.00  0.00           O  
ATOM    425  CB  ALA A  56     186.233 -84.126 274.292  1.00  0.00           C  
ATOM    426  N   SER A  57     188.966 -83.038 275.250  1.00  0.00           N  
ATOM    427  CA  SER A  57     189.830 -82.168 276.056  1.00  0.00           C  
ATOM    428  C   SER A  57     189.053 -81.440 277.172  1.00  0.00           C  
ATOM    429  O   SER A  57     188.006 -80.851 276.901  1.00  0.00           O  
ATOM    430  CB  SER A  57     190.547 -81.159 275.141  1.00  0.00           C  
ATOM    431  OG  SER A  57     191.549 -80.444 275.837  1.00  0.00           O  
ATOM    432  N   GLY A  58     189.597 -81.498 278.398  1.00  0.00           N  
ATOM    433  CA  GLY A  58     189.049 -80.847 279.588  1.00  0.00           C  
ATOM    434  C   GLY A  58     187.902 -81.630 280.251  1.00  0.00           C  
ATOM    435  O   GLY A  58     187.414 -81.188 281.290  1.00  0.00           O  
ATOM    436  N   VAL A  59     187.473 -82.772 279.682  1.00  0.00           N  
ATOM    437  CA  VAL A  59     186.406 -83.619 280.218  1.00  0.00           C  
ATOM    438  C   VAL A  59     186.995 -84.560 281.301  1.00  0.00           C  
ATOM    439  O   VAL A  59     187.903 -85.326 280.974  1.00  0.00           O  
ATOM    440  CB  VAL A  59     185.792 -84.492 279.083  1.00  0.00           C  
ATOM    441  CG1 VAL A  59     184.775 -85.542 279.568  1.00  0.00           C  
ATOM    442  CG2 VAL A  59     185.135 -83.614 278.005  1.00  0.00           C  
ATOM    443  N   PRO A  60     186.502 -84.483 282.562  1.00  0.00           N  
ATOM    444  CA  PRO A  60     187.012 -85.330 283.658  1.00  0.00           C  
ATOM    445  C   PRO A  60     186.610 -86.812 283.519  1.00  0.00           C  
ATOM    446  O   PRO A  60     185.590 -87.116 282.902  1.00  0.00           O  
ATOM    447  CD  PRO A  60     185.439 -83.591 283.030  1.00  0.00           C  
ATOM    448  CB  PRO A  60     186.422 -84.675 284.918  1.00  0.00           C  
ATOM    449  CG  PRO A  60     185.125 -84.035 284.455  1.00  0.00           C  
ATOM    450  N   SER A  61     187.435 -87.697 284.104  1.00  0.00           N  
ATOM    451  CA  SER A  61     187.352 -89.165 284.032  1.00  0.00           C  
ATOM    452  C   SER A  61     186.042 -89.816 284.531  1.00  0.00           C  
ATOM    453  O   SER A  61     185.833 -90.999 284.263  1.00  0.00           O  
ATOM    454  CB  SER A  61     188.566 -89.758 284.775  1.00  0.00           C  
ATOM    455  OG  SER A  61     189.745 -89.558 284.024  1.00  0.00           O  
ATOM    456  N   ARG A  62     185.180 -89.047 285.220  1.00  0.00           N  
ATOM    457  CA  ARG A  62     183.836 -89.448 285.645  1.00  0.00           C  
ATOM    458  C   ARG A  62     182.837 -89.609 284.475  1.00  0.00           C  
ATOM    459  O   ARG A  62     181.872 -90.358 284.620  1.00  0.00           O  
ATOM    460  CB  ARG A  62     183.339 -88.451 286.712  1.00  0.00           C  
ATOM    461  CG  ARG A  62     183.115 -87.011 286.214  1.00  0.00           C  
ATOM    462  CD  ARG A  62     182.815 -86.032 287.355  1.00  0.00           C  
ATOM    463  NE  ARG A  62     182.429 -84.709 286.846  1.00  0.00           N  
ATOM    464  CZ  ARG A  62     181.206 -84.378 286.401  1.00  0.00           C  
ATOM    465  NH1 ARG A  62     180.196 -85.257 286.419  1.00  0.00           N  
ATOM    466  NH2 ARG A  62     180.985 -83.143 285.936  1.00  0.00           N  
ATOM    467  N   PHE A  63     183.108 -88.953 283.331  1.00  0.00           N  
ATOM    468  CA  PHE A  63     182.451 -89.218 282.050  1.00  0.00           C  
ATOM    469  C   PHE A  63     183.083 -90.451 281.384  1.00  0.00           C  
ATOM    470  O   PHE A  63     184.294 -90.645 281.486  1.00  0.00           O  
ATOM    471  CB  PHE A  63     182.597 -88.000 281.117  1.00  0.00           C  
ATOM    472  CG  PHE A  63     181.816 -86.759 281.511  1.00  0.00           C  
ATOM    473  CD1 PHE A  63     182.325 -85.879 282.488  1.00  0.00           C  
ATOM    474  CE1 PHE A  63     181.596 -84.761 282.865  1.00  0.00           C  
ATOM    475  CZ  PHE A  63     180.351 -84.515 282.300  1.00  0.00           C  
ATOM    476  CD2 PHE A  63     180.528 -86.529 280.988  1.00  0.00           C  
ATOM    477  CE2 PHE A  63     179.819 -85.396 281.368  1.00  0.00           C  
ATOM    478  N   SER A  64     182.257 -91.243 280.688  1.00  0.00           N  
ATOM    479  CA  SER A  64     182.682 -92.447 279.977  1.00  0.00           C  
ATOM    480  C   SER A  64     181.629 -92.816 278.921  1.00  0.00           C  
ATOM    481  O   SER A  64     180.461 -92.465 279.076  1.00  0.00           O  
ATOM    482  CB  SER A  64     182.935 -93.585 280.997  1.00  0.00           C  
ATOM    483  OG  SER A  64     183.380 -94.776 280.376  1.00  0.00           O  
ATOM    484  N   GLY A  65     182.068 -93.535 277.878  1.00  0.00           N  
ATOM    485  CA  GLY A  65     181.196 -94.113 276.863  1.00  0.00           C  
ATOM    486  C   GLY A  65     181.684 -95.531 276.546  1.00  0.00           C  
ATOM    487  O   GLY A  65     182.835 -95.883 276.817  1.00  0.00           O  
ATOM    488  N   SER A  66     180.798 -96.338 275.946  1.00  0.00           N  
ATOM    489  CA  SER A  66     181.046 -97.736 275.584  1.00  0.00           C  
ATOM    490  C   SER A  66     179.993 -98.209 274.564  1.00  0.00           C  
ATOM    491  O   SER A  66     178.927 -97.600 274.458  1.00  0.00           O  
ATOM    492  CB  SER A  66     181.056 -98.605 276.867  1.00  0.00           C  
ATOM    493  OG  SER A  66     181.381 -99.956 276.604  1.00  0.00           O  
ATOM    494  N   GLY A  67     180.305 -99.299 273.848  1.00  0.00           N  
ATOM    495  CA  GLY A  67     179.387 -99.946 272.914  1.00  0.00           C  
ATOM    496  C   GLY A  67     180.142-100.519 271.713  1.00  0.00           C  
ATOM    497  O   GLY A  67     181.349-100.335 271.554  1.00  0.00           O  
ATOM    498  N   SER A  68     179.380-101.211 270.853  1.00  0.00           N  
ATOM    499  CA  SER A  68     179.835-101.846 269.617  1.00  0.00           C  
ATOM    500  C   SER A  68     178.626-102.152 268.716  1.00  0.00           C  
ATOM    501  O   SER A  68     177.500-102.261 269.208  1.00  0.00           O  
ATOM    502  CB  SER A  68     180.680-103.104 269.940  1.00  0.00           C  
ATOM    503  OG  SER A  68     179.905-104.162 270.469  1.00  0.00           O  
ATOM    504  N   GLY A  69     178.893-102.308 267.409  1.00  0.00           N  
ATOM    505  CA  GLY A  69     177.889-102.680 266.413  1.00  0.00           C  
ATOM    506  C   GLY A  69     176.974-101.489 266.118  1.00  0.00           C  
ATOM    507  O   GLY A  69     177.395-100.535 265.462  1.00  0.00           O  
ATOM    508  N   THR A  70     175.716-101.586 266.576  1.00  0.00           N  
ATOM    509  CA  THR A  70     174.640-100.630 266.311  1.00  0.00           C  
ATOM    510  C   THR A  70     174.065 -99.976 267.589  1.00  0.00           C  
ATOM    511  O   THR A  70     173.177 -99.136 267.449  1.00  0.00           O  
ATOM    512  CB  THR A  70     173.472-101.337 265.567  1.00  0.00           C  
ATOM    513  OG1 THR A  70     172.882-102.353 266.358  1.00  0.00           O  
ATOM    514  CG2 THR A  70     173.874-101.924 264.206  1.00  0.00           C  
ATOM    515  N   ASP A  71     174.566-100.329 268.789  1.00  0.00           N  
ATOM    516  CA  ASP A  71     174.104 -99.801 270.083  1.00  0.00           C  
ATOM    517  C   ASP A  71     175.290 -99.259 270.890  1.00  0.00           C  
ATOM    518  O   ASP A  71     176.296 -99.955 271.041  1.00  0.00           O  
ATOM    519  CB  ASP A  71     173.310-100.836 270.914  1.00  0.00           C  
ATOM    520  CG  ASP A  71     172.092-101.417 270.189  1.00  0.00           C  
ATOM    521  OD1 ASP A  71     171.960-102.660 270.200  1.00  0.00           O  
ATOM    522  OD2 ASP A  71     171.265-100.604 269.722  1.00  0.00           O  
ATOM    523  N   PHE A  72     175.148 -98.011 271.369  1.00  0.00           N  
ATOM    524  CA  PHE A  72     176.202 -97.233 272.024  1.00  0.00           C  
ATOM    525  C   PHE A  72     175.613 -96.388 273.159  1.00  0.00           C  
ATOM    526  O   PHE A  72     174.426 -96.063 273.125  1.00  0.00           O  
ATOM    527  CB  PHE A  72     176.892 -96.323 270.987  1.00  0.00           C  
ATOM    528  CG  PHE A  72     177.557 -97.051 269.835  1.00  0.00           C  
ATOM    529  CD1 PHE A  72     176.833 -97.365 268.664  1.00  0.00           C  
ATOM    530  CE1 PHE A  72     177.424 -98.126 267.668  1.00  0.00           C  
ATOM    531  CZ  PHE A  72     178.722 -98.598 267.822  1.00  0.00           C  
ATOM    532  CD2 PHE A  72     178.844 -97.591 270.001  1.00  0.00           C  
ATOM    533  CE2 PHE A  72     179.429 -98.332 268.985  1.00  0.00           C  
ATOM    534  N   THR A  73     176.454 -96.045 274.149  1.00  0.00           N  
ATOM    535  CA  THR A  73     176.044 -95.332 275.359  1.00  0.00           C  
ATOM    536  C   THR A  73     177.065 -94.259 275.785  1.00  0.00           C  
ATOM    537  O   THR A  73     178.236 -94.308 275.411  1.00  0.00           O  
ATOM    538  CB  THR A  73     175.830 -96.306 276.559  1.00  0.00           C  
ATOM    539  OG1 THR A  73     177.043 -96.808 277.098  1.00  0.00           O  
ATOM    540  CG2 THR A  73     174.876 -97.476 276.274  1.00  0.00           C  
ATOM    541  N   LEU A  74     176.550 -93.332 276.606  1.00  0.00           N  
ATOM    542  CA  LEU A  74     177.267 -92.368 277.431  1.00  0.00           C  
ATOM    543  C   LEU A  74     176.773 -92.547 278.873  1.00  0.00           C  
ATOM    544  O   LEU A  74     175.613 -92.899 279.086  1.00  0.00           O  
ATOM    545  CB  LEU A  74     176.978 -90.943 276.899  1.00  0.00           C  
ATOM    546  CG  LEU A  74     177.375 -89.742 277.795  1.00  0.00           C  
ATOM    547  CD1 LEU A  74     178.893 -89.657 278.047  1.00  0.00           C  
ATOM    548  CD2 LEU A  74     176.827 -88.434 277.210  1.00  0.00           C  
ATOM    549  N   THR A  75     177.649 -92.254 279.839  1.00  0.00           N  
ATOM    550  CA  THR A  75     177.324 -92.244 281.256  1.00  0.00           C  
ATOM    551  C   THR A  75     178.152 -91.170 281.979  1.00  0.00           C  
ATOM    552  O   THR A  75     179.346 -91.029 281.711  1.00  0.00           O  
ATOM    553  CB  THR A  75     177.499 -93.650 281.899  1.00  0.00           C  
ATOM    554  OG1 THR A  75     177.237 -93.618 283.290  1.00  0.00           O  
ATOM    555  CG2 THR A  75     178.894 -94.271 281.709  1.00  0.00           C  
ATOM    556  N   ILE A  76     177.476 -90.420 282.862  1.00  0.00           N  
ATOM    557  CA  ILE A  76     178.035 -89.303 283.613  1.00  0.00           C  
ATOM    558  C   ILE A  76     177.896 -89.656 285.103  1.00  0.00           C  
ATOM    559  O   ILE A  76     176.797 -89.574 285.652  1.00  0.00           O  
ATOM    560  CB  ILE A  76     177.275 -87.966 283.335  1.00  0.00           C  
ATOM    561  CG2 ILE A  76     177.944 -86.786 284.076  1.00  0.00           C  
ATOM    562  CG1 ILE A  76     177.159 -87.652 281.821  1.00  0.00           C  
ATOM    563  CD1 ILE A  76     175.852 -88.139 281.173  1.00  0.00           C  
ATOM    564  N   SER A  77     179.017 -90.071 285.715  1.00  0.00           N  
ATOM    565  CA  SER A  77     179.095 -90.390 287.139  1.00  0.00           C  
ATOM    566  C   SER A  77     179.195 -89.105 287.975  1.00  0.00           C  
ATOM    567  O   SER A  77     179.981 -88.220 287.631  1.00  0.00           O  
ATOM    568  CB  SER A  77     180.281 -91.346 287.381  1.00  0.00           C  
ATOM    569  OG  SER A  77     180.308 -91.805 288.718  1.00  0.00           O  
ATOM    570  N   SER A  78     178.394 -89.048 289.054  1.00  0.00           N  
ATOM    571  CA  SER A  78     178.305 -87.959 290.031  1.00  0.00           C  
ATOM    572  C   SER A  78     177.989 -86.605 289.362  1.00  0.00           C  
ATOM    573  O   SER A  78     178.896 -85.794 289.165  1.00  0.00           O  
ATOM    574  CB  SER A  78     179.576 -87.936 290.914  1.00  0.00           C  
ATOM    575  OG  SER A  78     179.471 -86.988 291.958  1.00  0.00           O  
ATOM    576  N   LEU A  79     176.711 -86.418 288.988  1.00  0.00           N  
ATOM    577  CA  LEU A  79     176.193 -85.230 288.306  1.00  0.00           C  
ATOM    578  C   LEU A  79     176.426 -83.939 289.106  1.00  0.00           C  
ATOM    579  O   LEU A  79     176.226 -83.922 290.318  1.00  0.00           O  
ATOM    580  CB  LEU A  79     174.685 -85.409 288.032  1.00  0.00           C  
ATOM    581  CG  LEU A  79     174.339 -86.401 286.900  1.00  0.00           C  
ATOM    582  CD1 LEU A  79     172.876 -86.870 286.994  1.00  0.00           C  
ATOM    583  CD2 LEU A  79     174.633 -85.803 285.514  1.00  0.00           C  
ATOM    584  N   GLN A  80     176.833 -82.886 288.391  1.00  0.00           N  
ATOM    585  CA  GLN A  80     177.074 -81.542 288.914  1.00  0.00           C  
ATOM    586  C   GLN A  80     175.980 -80.587 288.393  1.00  0.00           C  
ATOM    587  O   GLN A  80     175.295 -80.952 287.436  1.00  0.00           O  
ATOM    588  CB  GLN A  80     178.485 -81.100 288.451  1.00  0.00           C  
ATOM    589  CG  GLN A  80     179.635 -82.022 288.918  1.00  0.00           C  
ATOM    590  CD  GLN A  80     179.686 -82.218 290.436  1.00  0.00           C  
ATOM    591  OE1 GLN A  80     179.666 -81.248 291.190  1.00  0.00           O  
ATOM    592  NE2 GLN A  80     179.759 -83.470 290.889  1.00  0.00           N  
ATOM    593  N   PRO A  81     175.837 -79.374 288.986  1.00  0.00           N  
ATOM    594  CA  PRO A  81     174.877 -78.349 288.512  1.00  0.00           C  
ATOM    595  C   PRO A  81     174.940 -77.977 287.015  1.00  0.00           C  
ATOM    596  O   PRO A  81     173.900 -77.661 286.438  1.00  0.00           O  
ATOM    597  CD  PRO A  81     176.513 -78.919 290.204  1.00  0.00           C  
ATOM    598  CB  PRO A  81     175.156 -77.135 289.410  1.00  0.00           C  
ATOM    599  CG  PRO A  81     175.682 -77.742 290.698  1.00  0.00           C  
ATOM    600  N   GLU A  82     176.141 -78.057 286.415  1.00  0.00           N  
ATOM    601  CA  GLU A  82     176.379 -77.819 284.991  1.00  0.00           C  
ATOM    602  C   GLU A  82     176.037 -79.017 284.084  1.00  0.00           C  
ATOM    603  O   GLU A  82     175.837 -78.811 282.887  1.00  0.00           O  
ATOM    604  CB  GLU A  82     177.844 -77.389 284.786  1.00  0.00           C  
ATOM    605  CG  GLU A  82     178.204 -76.082 285.516  1.00  0.00           C  
ATOM    606  CD  GLU A  82     179.571 -75.561 285.079  1.00  0.00           C  
ATOM    607  OE1 GLU A  82     180.556 -75.884 285.777  1.00  0.00           O  
ATOM    608  OE2 GLU A  82     179.603 -74.857 284.046  1.00  0.00           O  
ATOM    609  N   ASP A  83     175.964 -80.233 284.651  1.00  0.00           N  
ATOM    610  CA  ASP A  83     175.637 -81.477 283.941  1.00  0.00           C  
ATOM    611  C   ASP A  83     174.139 -81.656 283.645  1.00  0.00           C  
ATOM    612  O   ASP A  83     173.796 -82.566 282.891  1.00  0.00           O  
ATOM    613  CB  ASP A  83     176.181 -82.744 284.638  1.00  0.00           C  
ATOM    614  CG  ASP A  83     177.672 -82.735 284.971  1.00  0.00           C  
ATOM    615  OD1 ASP A  83     178.432 -81.940 284.377  1.00  0.00           O  
ATOM    616  OD2 ASP A  83     178.049 -83.600 285.786  1.00  0.00           O  
ATOM    617  N   PHE A  84     173.275 -80.792 284.208  1.00  0.00           N  
ATOM    618  CA  PHE A  84     171.844 -80.746 283.910  1.00  0.00           C  
ATOM    619  C   PHE A  84     171.632 -79.931 282.628  1.00  0.00           C  
ATOM    620  O   PHE A  84     171.431 -78.717 282.674  1.00  0.00           O  
ATOM    621  CB  PHE A  84     171.071 -80.236 285.138  1.00  0.00           C  
ATOM    622  CG  PHE A  84     171.220 -81.187 286.313  1.00  0.00           C  
ATOM    623  CD1 PHE A  84     170.585 -82.442 286.276  1.00  0.00           C  
ATOM    624  CD2 PHE A  84     172.156 -80.930 287.333  1.00  0.00           C  
ATOM    625  CE1 PHE A  84     170.867 -83.397 287.239  1.00  0.00           C  
ATOM    626  CE2 PHE A  84     172.410 -81.890 288.306  1.00  0.00           C  
ATOM    627  CZ  PHE A  84     171.769 -83.122 288.256  1.00  0.00           C  
ATOM    628  N   ALA A  85     171.787 -80.646 281.507  1.00  0.00           N  
ATOM    629  CA  ALA A  85     171.995 -80.117 280.167  1.00  0.00           C  
ATOM    630  C   ALA A  85     171.386 -81.072 279.137  1.00  0.00           C  
ATOM    631  O   ALA A  85     171.178 -82.250 279.441  1.00  0.00           O  
ATOM    632  CB  ALA A  85     173.514 -79.993 279.953  1.00  0.00           C  
ATOM    633  N   THR A  86     171.143 -80.551 277.925  1.00  0.00           N  
ATOM    634  CA  THR A  86     170.680 -81.340 276.788  1.00  0.00           C  
ATOM    635  C   THR A  86     171.872 -82.000 276.072  1.00  0.00           C  
ATOM    636  O   THR A  86     172.636 -81.320 275.386  1.00  0.00           O  
ATOM    637  CB  THR A  86     169.857 -80.517 275.766  1.00  0.00           C  
ATOM    638  OG1 THR A  86     168.806 -79.851 276.441  1.00  0.00           O  
ATOM    639  CG2 THR A  86     169.214 -81.377 274.661  1.00  0.00           C  
ATOM    640  N   TYR A  87     172.005 -83.320 276.268  1.00  0.00           N  
ATOM    641  CA  TYR A  87     173.011 -84.156 275.620  1.00  0.00           C  
ATOM    642  C   TYR A  87     172.559 -84.554 274.213  1.00  0.00           C  
ATOM    643  O   TYR A  87     171.362 -84.701 273.966  1.00  0.00           O  
ATOM    644  CB  TYR A  87     173.272 -85.408 276.475  1.00  0.00           C  
ATOM    645  CG  TYR A  87     173.954 -85.105 277.796  1.00  0.00           C  
ATOM    646  CD1 TYR A  87     175.361 -85.121 277.890  1.00  0.00           C  
ATOM    647  CE1 TYR A  87     175.988 -84.824 279.116  1.00  0.00           C  
ATOM    648  CZ  TYR A  87     175.213 -84.493 280.243  1.00  0.00           C  
ATOM    649  OH  TYR A  87     175.822 -84.178 281.421  1.00  0.00           O  
ATOM    650  CD2 TYR A  87     173.181 -84.790 278.930  1.00  0.00           C  
ATOM    651  CE2 TYR A  87     173.808 -84.478 280.150  1.00  0.00           C  
ATOM    652  N   TYR A  88     173.549 -84.734 273.332  1.00  0.00           N  
ATOM    653  CA  TYR A  88     173.379 -85.092 271.925  1.00  0.00           C  
ATOM    654  C   TYR A  88     174.411 -86.147 271.523  1.00  0.00           C  
ATOM    655  O   TYR A  88     175.367 -86.392 272.255  1.00  0.00           O  
ATOM    656  CB  TYR A  88     173.549 -83.826 271.063  1.00  0.00           C  
ATOM    657  CG  TYR A  88     172.446 -82.803 271.221  1.00  0.00           C  
ATOM    658  CD1 TYR A  88     172.689 -81.589 271.899  1.00  0.00           C  
ATOM    659  CE1 TYR A  88     171.667 -80.627 271.997  1.00  0.00           C  
ATOM    660  CZ  TYR A  88     170.402 -80.882 271.440  1.00  0.00           C  
ATOM    661  OH  TYR A  88     169.410 -79.957 271.558  1.00  0.00           O  
ATOM    662  CD2 TYR A  88     171.179 -83.057 270.662  1.00  0.00           C  
ATOM    663  CE2 TYR A  88     170.157 -82.098 270.776  1.00  0.00           C  
ATOM    664  N   CYS A  89     174.199 -86.728 270.335  1.00  0.00           N  
ATOM    665  CA  CYS A  89     175.102 -87.684 269.706  1.00  0.00           C  
ATOM    666  C   CYS A  89     175.127 -87.468 268.186  1.00  0.00           C  
ATOM    667  O   CYS A  89     174.151 -86.963 267.628  1.00  0.00           O  
ATOM    668  SG  CYS A  89     173.028 -89.643 269.695  1.00  0.00           S  
ATOM    669  CB  CYS A  89     174.710 -89.117 270.134  1.00  0.00           C  
ATOM    670  N   GLN A  90     176.250 -87.849 267.555  1.00  0.00           N  
ATOM    671  CA  GLN A  90     176.469 -87.785 266.106  1.00  0.00           C  
ATOM    672  C   GLN A  90     177.326 -88.976 265.644  1.00  0.00           C  
ATOM    673  O   GLN A  90     177.770 -89.768 266.473  1.00  0.00           O  
ATOM    674  CB  GLN A  90     177.041 -86.406 265.697  1.00  0.00           C  
ATOM    675  CG  GLN A  90     178.538 -86.157 265.973  1.00  0.00           C  
ATOM    676  CD  GLN A  90     179.021 -84.865 265.313  1.00  0.00           C  
ATOM    677  OE1 GLN A  90     178.671 -83.770 265.746  1.00  0.00           O  
ATOM    678  NE2 GLN A  90     179.839 -84.983 264.264  1.00  0.00           N  
ATOM    679  N   VAL A  91     177.544 -89.078 264.323  1.00  0.00           N  
ATOM    680  CA  VAL A  91     178.357 -90.123 263.692  1.00  0.00           C  
ATOM    681  C   VAL A  91     179.287 -89.537 262.615  1.00  0.00           C  
ATOM    682  O   VAL A  91     179.012 -88.464 262.075  1.00  0.00           O  
ATOM    683  CB  VAL A  91     177.473 -91.220 263.027  1.00  0.00           C  
ATOM    684  CG1 VAL A  91     176.690 -92.025 264.074  1.00  0.00           C  
ATOM    685  CG2 VAL A  91     176.530 -90.702 261.920  1.00  0.00           C  
ATOM    686  N   TYR A  92     180.365 -90.284 262.317  1.00  0.00           N  
ATOM    687  CA  TYR A  92     181.306 -90.001 261.231  1.00  0.00           C  
ATOM    688  C   TYR A  92     181.929 -91.312 260.715  1.00  0.00           C  
ATOM    689  O   TYR A  92     183.140 -91.391 260.517  1.00  0.00           O  
ATOM    690  CB  TYR A  92     182.309 -88.887 261.642  1.00  0.00           C  
ATOM    691  CG  TYR A  92     183.349 -88.411 260.626  1.00  0.00           C  
ATOM    692  CD1 TYR A  92     183.118 -88.472 259.232  1.00  0.00           C  
ATOM    693  CD2 TYR A  92     184.571 -87.884 261.095  1.00  0.00           C  
ATOM    694  CE1 TYR A  92     184.095 -88.020 258.325  1.00  0.00           C  
ATOM    695  CE2 TYR A  92     185.553 -87.435 260.188  1.00  0.00           C  
ATOM    696  CZ  TYR A  92     185.313 -87.501 258.802  1.00  0.00           C  
ATOM    697  OH  TYR A  92     186.256 -87.056 257.920  1.00  0.00           O  
ATOM    698  N   SER A  93     181.070 -92.320 260.489  1.00  0.00           N  
ATOM    699  CA  SER A  93     181.416 -93.560 259.790  1.00  0.00           C  
ATOM    700  C   SER A  93     181.349 -93.392 258.260  1.00  0.00           C  
ATOM    701  O   SER A  93     182.168 -93.978 257.555  1.00  0.00           O  
ATOM    702  CB  SER A  93     180.482 -94.680 260.282  1.00  0.00           C  
ATOM    703  OG  SER A  93     180.623 -95.876 259.538  1.00  0.00           O  
ATOM    704  N   GLY A  94     180.374 -92.604 257.784  1.00  0.00           N  
ATOM    705  CA  GLY A  94     180.149 -92.380 256.364  1.00  0.00           C  
ATOM    706  C   GLY A  94     178.993 -91.391 256.201  1.00  0.00           C  
ATOM    707  O   GLY A  94     178.211 -91.154 257.125  1.00  0.00           O  
ATOM    708  N   TYR A  95     178.903 -90.818 254.993  1.00  0.00           N  
ATOM    709  CA  TYR A  95     177.912 -89.813 254.614  1.00  0.00           C  
ATOM    710  C   TYR A  95     176.609 -90.474 254.113  1.00  0.00           C  
ATOM    711  O   TYR A  95     176.694 -91.533 253.489  1.00  0.00           O  
ATOM    712  CB  TYR A  95     178.535 -88.918 253.525  1.00  0.00           C  
ATOM    713  CG  TYR A  95     179.719 -88.113 254.030  1.00  0.00           C  
ATOM    714  CD1 TYR A  95     181.040 -88.502 253.720  1.00  0.00           C  
ATOM    715  CE1 TYR A  95     182.129 -87.765 254.225  1.00  0.00           C  
ATOM    716  CZ  TYR A  95     181.904 -86.637 255.038  1.00  0.00           C  
ATOM    717  OH  TYR A  95     182.965 -85.926 255.521  1.00  0.00           O  
ATOM    718  CD2 TYR A  95     179.497 -86.986 254.844  1.00  0.00           C  
ATOM    719  CE2 TYR A  95     180.586 -86.249 255.348  1.00  0.00           C  
ATOM    720  N   PRO A  96     175.436 -89.843 254.349  1.00  0.00           N  
ATOM    721  CA  PRO A  96     175.229 -88.604 255.127  1.00  0.00           C  
ATOM    722  C   PRO A  96     175.410 -88.797 256.644  1.00  0.00           C  
ATOM    723  O   PRO A  96     174.990 -89.821 257.186  1.00  0.00           O  
ATOM    724  CD  PRO A  96     174.174 -90.316 253.772  1.00  0.00           C  
ATOM    725  CB  PRO A  96     173.774 -88.220 254.799  1.00  0.00           C  
ATOM    726  CG  PRO A  96     173.082 -89.535 254.489  1.00  0.00           C  
ATOM    727  N   LEU A  97     176.018 -87.788 257.294  1.00  0.00           N  
ATOM    728  CA  LEU A  97     176.088 -87.695 258.755  1.00  0.00           C  
ATOM    729  C   LEU A  97     174.707 -87.335 259.324  1.00  0.00           C  
ATOM    730  O   LEU A  97     173.906 -86.697 258.642  1.00  0.00           O  
ATOM    731  CB  LEU A  97     177.123 -86.639 259.208  1.00  0.00           C  
ATOM    732  CG  LEU A  97     178.503 -86.678 258.519  1.00  0.00           C  
ATOM    733  CD1 LEU A  97     179.430 -85.595 259.109  1.00  0.00           C  
ATOM    734  CD2 LEU A  97     179.156 -88.073 258.533  1.00  0.00           C  
ATOM    735  N   THR A  98     174.449 -87.762 260.562  1.00  0.00           N  
ATOM    736  CA  THR A  98     173.157 -87.592 261.224  1.00  0.00           C  
ATOM    737  C   THR A  98     173.366 -87.446 262.741  1.00  0.00           C  
ATOM    738  O   THR A  98     174.449 -87.732 263.254  1.00  0.00           O  
ATOM    739  CB  THR A  98     172.218 -88.799 260.954  1.00  0.00           C  
ATOM    740  OG1 THR A  98     172.860 -90.016 261.287  1.00  0.00           O  
ATOM    741  CG2 THR A  98     171.743 -88.880 259.492  1.00  0.00           C  
ATOM    742  N   PHE A  99     172.310 -86.952 263.404  1.00  0.00           N  
ATOM    743  CA  PHE A  99     172.269 -86.620 264.824  1.00  0.00           C  
ATOM    744  C   PHE A  99     171.086 -87.302 265.522  1.00  0.00           C  
ATOM    745  O   PHE A  99     170.080 -87.603 264.877  1.00  0.00           O  
ATOM    746  CB  PHE A  99     172.143 -85.093 264.983  1.00  0.00           C  
ATOM    747  CG  PHE A  99     173.409 -84.295 264.747  1.00  0.00           C  
ATOM    748  CD1 PHE A  99     173.818 -83.981 263.437  1.00  0.00           C  
ATOM    749  CE1 PHE A  99     175.016 -83.313 263.224  1.00  0.00           C  
ATOM    750  CZ  PHE A  99     175.817 -82.957 264.301  1.00  0.00           C  
ATOM    751  CD2 PHE A  99     174.253 -83.969 265.828  1.00  0.00           C  
ATOM    752  CE2 PHE A  99     175.434 -83.280 265.597  1.00  0.00           C  
ATOM    753  N   GLY A 100     171.226 -87.482 266.845  1.00  0.00           N  
ATOM    754  CA  GLY A 100     170.171 -87.966 267.731  1.00  0.00           C  
ATOM    755  C   GLY A 100     169.159 -86.851 268.047  1.00  0.00           C  
ATOM    756  O   GLY A 100     169.427 -85.662 267.854  1.00  0.00           O  
ATOM    757  N   GLY A 101     167.992 -87.263 268.570  1.00  0.00           N  
ATOM    758  CA  GLY A 101     166.854 -86.395 268.889  1.00  0.00           C  
ATOM    759  C   GLY A 101     167.025 -85.583 270.187  1.00  0.00           C  
ATOM    760  O   GLY A 101     166.141 -84.790 270.506  1.00  0.00           O  
ATOM    761  N   GLY A 102     168.136 -85.761 270.922  1.00  0.00           N  
ATOM    762  CA  GLY A 102     168.477 -85.019 272.134  1.00  0.00           C  
ATOM    763  C   GLY A 102     167.744 -85.550 273.374  1.00  0.00           C  
ATOM    764  O   GLY A 102     166.779 -86.311 273.272  1.00  0.00           O  
ATOM    765  N   THR A 103     168.203 -85.105 274.555  1.00  0.00           N  
ATOM    766  CA  THR A 103     167.552 -85.344 275.842  1.00  0.00           C  
ATOM    767  C   THR A 103     168.175 -84.472 276.940  1.00  0.00           C  
ATOM    768  O   THR A 103     169.392 -84.513 277.132  1.00  0.00           O  
ATOM    769  CB  THR A 103     167.574 -86.837 276.290  1.00  0.00           C  
ATOM    770  OG1 THR A 103     166.942 -87.002 277.547  1.00  0.00           O  
ATOM    771  CG2 THR A 103     168.966 -87.478 276.423  1.00  0.00           C  
ATOM    772  N   LYS A 104     167.315 -83.732 277.659  1.00  0.00           N  
ATOM    773  CA  LYS A 104     167.673 -83.042 278.895  1.00  0.00           C  
ATOM    774  C   LYS A 104     167.753 -84.047 280.050  1.00  0.00           C  
ATOM    775  O   LYS A 104     166.775 -84.751 280.307  1.00  0.00           O  
ATOM    776  CB  LYS A 104     166.667 -81.901 279.183  1.00  0.00           C  
ATOM    777  CG  LYS A 104     166.922 -81.161 280.515  1.00  0.00           C  
ATOM    778  CD  LYS A 104     166.003 -79.948 280.735  1.00  0.00           C  
ATOM    779  CE  LYS A 104     166.258 -79.230 282.074  1.00  0.00           C  
ATOM    780  NZ  LYS A 104     165.877 -80.060 283.230  1.00  0.00           N  
ATOM    781  N   VAL A 105     168.893 -84.031 280.757  1.00  0.00           N  
ATOM    782  CA  VAL A 105     169.031 -84.624 282.083  1.00  0.00           C  
ATOM    783  C   VAL A 105     168.535 -83.590 283.113  1.00  0.00           C  
ATOM    784  O   VAL A 105     168.982 -82.441 283.093  1.00  0.00           O  
ATOM    785  CB  VAL A 105     170.503 -85.032 282.372  1.00  0.00           C  
ATOM    786  CG1 VAL A 105     170.793 -85.427 283.834  1.00  0.00           C  
ATOM    787  CG2 VAL A 105     170.923 -86.197 281.457  1.00  0.00           C  
ATOM    788  N   GLU A 106     167.585 -84.019 283.949  1.00  0.00           N  
ATOM    789  CA  GLU A 106     166.864 -83.204 284.927  1.00  0.00           C  
ATOM    790  C   GLU A 106     167.249 -83.637 286.348  1.00  0.00           C  
ATOM    791  O   GLU A 106     167.501 -84.820 286.567  1.00  0.00           O  
ATOM    792  CB  GLU A 106     165.358 -83.390 284.629  1.00  0.00           C  
ATOM    793  CG  GLU A 106     164.373 -82.718 285.606  1.00  0.00           C  
ATOM    794  CD  GLU A 106     162.915 -82.905 285.179  1.00  0.00           C  
ATOM    795  OE1 GLU A 106     162.631 -82.647 283.989  1.00  0.00           O  
ATOM    796  OE2 GLU A 106     162.095 -83.231 286.061  1.00  0.00           O  
ATOM    797  N   ILE A 107     167.278 -82.682 287.294  1.00  0.00           N  
ATOM    798  CA  ILE A 107     167.571 -82.954 288.705  1.00  0.00           C  
ATOM    799  C   ILE A 107     166.380 -83.703 289.327  1.00  0.00           C  
ATOM    800  O   ILE A 107     165.305 -83.114 289.466  1.00  0.00           O  
ATOM    801  CB  ILE A 107     167.834 -81.664 289.548  1.00  0.00           C  
ATOM    802  CG2 ILE A 107     168.187 -81.990 291.019  1.00  0.00           C  
ATOM    803  CG1 ILE A 107     168.929 -80.767 288.932  1.00  0.00           C  
ATOM    804  CD1 ILE A 107     168.906 -79.310 289.412  1.00  0.00           C  
ATOM    805  N   LYS A 108     166.591 -84.985 289.675  1.00  0.00           N  
ATOM    806  CA  LYS A 108     165.585 -85.801 290.352  1.00  0.00           C  
ATOM    807  C   LYS A 108     165.403 -85.314 291.797  1.00  0.00           C  
ATOM    808  O   LYS A 108     166.383 -85.147 292.521  1.00  0.00           O  
ATOM    809  CB  LYS A 108     165.929 -87.302 290.252  1.00  0.00           C  
ATOM    810  CG  LYS A 108     164.903 -88.259 290.895  1.00  0.00           C  
ATOM    811  CD  LYS A 108     163.484 -88.151 290.301  1.00  0.00           C  
ATOM    812  CE  LYS A 108     162.478 -89.131 290.921  1.00  0.00           C  
ATOM    813  NZ  LYS A 108     162.236 -88.840 292.346  1.00  0.00           N  
ATOM    814  N   ARG A 109     164.138 -85.066 292.153  1.00  0.00           N  
ATOM    815  CA  ARG A 109     163.730 -84.398 293.380  1.00  0.00           C  
ATOM    816  C   ARG A 109     162.528 -85.146 293.983  1.00  0.00           C  
ATOM    817  O   ARG A 109     161.843 -85.894 293.280  1.00  0.00           O  
ATOM    818  CB  ARG A 109     163.390 -82.938 292.991  1.00  0.00           C  
ATOM    819  CG  ARG A 109     163.110 -81.947 294.134  1.00  0.00           C  
ATOM    820  CD  ARG A 109     162.423 -80.681 293.614  1.00  0.00           C  
ATOM    821  NE  ARG A 109     162.300 -79.648 294.650  1.00  0.00           N  
ATOM    822  CZ  ARG A 109     161.402 -79.603 295.648  1.00  0.00           C  
ATOM    823  NH1 ARG A 109     160.467 -80.550 295.805  1.00  0.00           N  
ATOM    824  NH2 ARG A 109     161.442 -78.574 296.504  1.00  0.00           N  
ATOM    825  N   THR A 110     162.267 -84.888 295.274  1.00  0.00           N  
ATOM    826  CA  THR A 110     161.009 -85.214 295.944  1.00  0.00           C  
ATOM    827  C   THR A 110     159.826 -84.401 295.359  1.00  0.00           C  
ATOM    828  O   THR A 110     160.026 -83.308 294.825  1.00  0.00           O  
ATOM    829  CB  THR A 110     161.127 -84.954 297.476  1.00  0.00           C  
ATOM    830  OG1 THR A 110     159.958 -85.373 298.156  1.00  0.00           O  
ATOM    831  CG2 THR A 110     161.377 -83.486 297.873  1.00  0.00           C  
ATOM    832  N   VAL A 111     158.613 -84.963 295.458  1.00  0.00           N  
ATOM    833  CA  VAL A 111     157.378 -84.364 294.956  1.00  0.00           C  
ATOM    834  C   VAL A 111     156.949 -83.131 295.790  1.00  0.00           C  
ATOM    835  O   VAL A 111     157.153 -83.111 297.004  1.00  0.00           O  
ATOM    836  CB  VAL A 111     156.249 -85.436 294.945  1.00  0.00           C  
ATOM    837  CG1 VAL A 111     154.836 -84.905 294.651  1.00  0.00           C  
ATOM    838  CG2 VAL A 111     156.572 -86.564 293.946  1.00  0.00           C  
ATOM    839  N   ALA A 112     156.357 -82.134 295.110  1.00  0.00           N  
ATOM    840  CA  ALA A 112     155.824 -80.906 295.704  1.00  0.00           C  
ATOM    841  C   ALA A 112     154.573 -80.446 294.941  1.00  0.00           C  
ATOM    842  O   ALA A 112     154.478 -80.693 293.739  1.00  0.00           O  
ATOM    843  CB  ALA A 112     156.914 -79.821 295.700  1.00  0.00           C  
ATOM    844  N   ALA A 113     153.643 -79.787 295.656  1.00  0.00           N  
ATOM    845  CA  ALA A 113     152.337 -79.359 295.140  1.00  0.00           C  
ATOM    846  C   ALA A 113     152.352 -77.911 294.586  1.00  0.00           C  
ATOM    847  O   ALA A 113     153.233 -77.142 294.970  1.00  0.00           O  
ATOM    848  CB  ALA A 113     151.313 -79.488 296.277  1.00  0.00           C  
ATOM    849  N   PRO A 114     151.378 -77.548 293.710  1.00  0.00           N  
ATOM    850  CA  PRO A 114     151.293 -76.200 293.100  1.00  0.00           C  
ATOM    851  C   PRO A 114     150.913 -75.066 294.070  1.00  0.00           C  
ATOM    852  O   PRO A 114     149.959 -75.212 294.834  1.00  0.00           O  
ATOM    853  CD  PRO A 114     150.342 -78.415 293.142  1.00  0.00           C  
ATOM    854  CB  PRO A 114     150.222 -76.350 291.999  1.00  0.00           C  
ATOM    855  CG  PRO A 114     150.102 -77.841 291.757  1.00  0.00           C  
ATOM    856  N   SER A 115     151.635 -73.938 293.965  1.00  0.00           N  
ATOM    857  CA  SER A 115     151.299 -72.657 294.589  1.00  0.00           C  
ATOM    858  C   SER A 115     150.458 -71.836 293.595  1.00  0.00           C  
ATOM    859  O   SER A 115     151.018 -71.138 292.747  1.00  0.00           O  
ATOM    860  CB  SER A 115     152.591 -71.912 294.982  1.00  0.00           C  
ATOM    861  OG  SER A 115     153.219 -72.549 296.076  1.00  0.00           O  
ATOM    862  N   VAL A 116     149.130 -71.996 293.692  1.00  0.00           N  
ATOM    863  CA  VAL A 116     148.133 -71.432 292.782  1.00  0.00           C  
ATOM    864  C   VAL A 116     147.819 -69.942 293.051  1.00  0.00           C  
ATOM    865  O   VAL A 116     147.754 -69.515 294.205  1.00  0.00           O  
ATOM    866  CB  VAL A 116     146.827 -72.282 292.837  1.00  0.00           C  
ATOM    867  CG1 VAL A 116     146.237 -72.415 294.257  1.00  0.00           C  
ATOM    868  CG2 VAL A 116     145.740 -71.849 291.831  1.00  0.00           C  
ATOM    869  N   PHE A 117     147.611 -69.199 291.952  1.00  0.00           N  
ATOM    870  CA  PHE A 117     147.192 -67.798 291.896  1.00  0.00           C  
ATOM    871  C   PHE A 117     146.166 -67.628 290.760  1.00  0.00           C  
ATOM    872  O   PHE A 117     146.093 -68.482 289.874  1.00  0.00           O  
ATOM    873  CB  PHE A 117     148.414 -66.890 291.629  1.00  0.00           C  
ATOM    874  CG  PHE A 117     149.496 -66.884 292.696  1.00  0.00           C  
ATOM    875  CD1 PHE A 117     149.328 -66.123 293.873  1.00  0.00           C  
ATOM    876  CD2 PHE A 117     150.608 -67.746 292.589  1.00  0.00           C  
ATOM    877  CE1 PHE A 117     150.284 -66.183 294.878  1.00  0.00           C  
ATOM    878  CE2 PHE A 117     151.553 -67.792 293.605  1.00  0.00           C  
ATOM    879  CZ  PHE A 117     151.394 -67.008 294.741  1.00  0.00           C  
ATOM    880  N   ILE A 118     145.420 -66.512 290.777  1.00  0.00           N  
ATOM    881  CA  ILE A 118     144.479 -66.139 289.715  1.00  0.00           C  
ATOM    882  C   ILE A 118     144.330 -64.605 289.664  1.00  0.00           C  
ATOM    883  O   ILE A 118     144.407 -63.956 290.708  1.00  0.00           O  
ATOM    884  CB  ILE A 118     143.084 -66.808 289.917  1.00  0.00           C  
ATOM    885  CG2 ILE A 118     142.260 -66.212 291.084  1.00  0.00           C  
ATOM    886  CG1 ILE A 118     142.260 -66.831 288.612  1.00  0.00           C  
ATOM    887  CD1 ILE A 118     141.006 -67.704 288.708  1.00  0.00           C  
ATOM    888  N   PHE A 119     144.126 -64.062 288.451  1.00  0.00           N  
ATOM    889  CA  PHE A 119     144.023 -62.623 288.192  1.00  0.00           C  
ATOM    890  C   PHE A 119     143.060 -62.350 287.015  1.00  0.00           C  
ATOM    891  O   PHE A 119     143.103 -63.095 286.034  1.00  0.00           O  
ATOM    892  CB  PHE A 119     145.417 -62.068 287.823  1.00  0.00           C  
ATOM    893  CG  PHE A 119     146.499 -62.191 288.882  1.00  0.00           C  
ATOM    894  CD1 PHE A 119     147.466 -63.216 288.795  1.00  0.00           C  
ATOM    895  CE1 PHE A 119     148.410 -63.364 289.803  1.00  0.00           C  
ATOM    896  CZ  PHE A 119     148.393 -62.522 290.907  1.00  0.00           C  
ATOM    897  CD2 PHE A 119     146.472 -61.365 290.025  1.00  0.00           C  
ATOM    898  CE2 PHE A 119     147.427 -61.528 291.021  1.00  0.00           C  
ATOM    899  N   PRO A 120     142.254 -61.262 287.091  1.00  0.00           N  
ATOM    900  CA  PRO A 120     141.460 -60.784 285.943  1.00  0.00           C  
ATOM    901  C   PRO A 120     142.311 -60.030 284.889  1.00  0.00           C  
ATOM    902  O   PRO A 120     143.430 -59.622 285.206  1.00  0.00           O  
ATOM    903  CD  PRO A 120     142.079 -60.385 288.251  1.00  0.00           C  
ATOM    904  CB  PRO A 120     140.450 -59.828 286.601  1.00  0.00           C  
ATOM    905  CG  PRO A 120     141.211 -59.228 287.766  1.00  0.00           C  
ATOM    906  N   PRO A 121     141.737 -59.772 283.689  1.00  0.00           N  
ATOM    907  CA  PRO A 121     142.314 -58.839 282.698  1.00  0.00           C  
ATOM    908  C   PRO A 121     142.326 -57.381 283.195  1.00  0.00           C  
ATOM    909  O   PRO A 121     141.442 -56.992 283.960  1.00  0.00           O  
ATOM    910  CD  PRO A 121     140.434 -60.250 283.237  1.00  0.00           C  
ATOM    911  CB  PRO A 121     141.382 -58.977 281.472  1.00  0.00           C  
ATOM    912  CG  PRO A 121     140.525 -60.204 281.726  1.00  0.00           C  
ATOM    913  N   SER A 122     143.303 -56.593 282.716  1.00  0.00           N  
ATOM    914  CA  SER A 122     143.347 -55.141 282.916  1.00  0.00           C  
ATOM    915  C   SER A 122     142.271 -54.398 282.101  1.00  0.00           C  
ATOM    916  O   SER A 122     141.825 -54.900 281.070  1.00  0.00           O  
ATOM    917  CB  SER A 122     144.764 -54.628 282.581  1.00  0.00           C  
ATOM    918  OG  SER A 122     145.059 -54.678 281.197  1.00  0.00           O  
ATOM    919  N   ASP A 123     141.931 -53.182 282.559  1.00  0.00           N  
ATOM    920  CA  ASP A 123     141.084 -52.190 281.878  1.00  0.00           C  
ATOM    921  C   ASP A 123     141.541 -51.898 280.435  1.00  0.00           C  
ATOM    922  O   ASP A 123     140.711 -51.793 279.536  1.00  0.00           O  
ATOM    923  CB  ASP A 123     141.057 -50.890 282.714  1.00  0.00           C  
ATOM    924  CG  ASP A 123     140.264 -49.718 282.134  1.00  0.00           C  
ATOM    925  OD1 ASP A 123     139.020 -49.766 282.231  1.00  0.00           O  
ATOM    926  OD2 ASP A 123     140.917 -48.782 281.624  1.00  0.00           O  
ATOM    927  N   GLU A 124     142.865 -51.796 280.269  1.00  0.00           N  
ATOM    928  CA  GLU A 124     143.576 -51.503 279.031  1.00  0.00           C  
ATOM    929  C   GLU A 124     143.467 -52.637 277.995  1.00  0.00           C  
ATOM    930  O   GLU A 124     143.414 -52.345 276.800  1.00  0.00           O  
ATOM    931  CB  GLU A 124     145.041 -51.219 279.409  1.00  0.00           C  
ATOM    932  CG  GLU A 124     145.183 -50.031 280.390  1.00  0.00           C  
ATOM    933  CD  GLU A 124     146.577 -49.954 280.999  1.00  0.00           C  
ATOM    934  OE1 GLU A 124     147.285 -48.969 280.700  1.00  0.00           O  
ATOM    935  OE2 GLU A 124     146.918 -50.891 281.755  1.00  0.00           O  
ATOM    936  N   GLN A 125     143.395 -53.894 278.468  1.00  0.00           N  
ATOM    937  CA  GLN A 125     143.162 -55.076 277.638  1.00  0.00           C  
ATOM    938  C   GLN A 125     141.688 -55.192 277.216  1.00  0.00           C  
ATOM    939  O   GLN A 125     141.421 -55.566 276.075  1.00  0.00           O  
ATOM    940  CB  GLN A 125     143.643 -56.332 278.394  1.00  0.00           C  
ATOM    941  CG  GLN A 125     143.726 -57.583 277.500  1.00  0.00           C  
ATOM    942  CD  GLN A 125     144.497 -58.730 278.150  1.00  0.00           C  
ATOM    943  OE1 GLN A 125     144.251 -59.082 279.300  1.00  0.00           O  
ATOM    944  NE2 GLN A 125     145.422 -59.336 277.403  1.00  0.00           N  
ATOM    945  N   LEU A 126     140.770 -54.843 278.132  1.00  0.00           N  
ATOM    946  CA  LEU A 126     139.319 -54.848 277.929  1.00  0.00           C  
ATOM    947  C   LEU A 126     138.848 -53.745 276.961  1.00  0.00           C  
ATOM    948  O   LEU A 126     137.904 -53.979 276.207  1.00  0.00           O  
ATOM    949  CB  LEU A 126     138.628 -54.759 279.309  1.00  0.00           C  
ATOM    950  CG  LEU A 126     138.852 -56.007 280.201  1.00  0.00           C  
ATOM    951  CD1 LEU A 126     138.672 -55.702 281.698  1.00  0.00           C  
ATOM    952  CD2 LEU A 126     137.982 -57.194 279.776  1.00  0.00           C  
ATOM    953  N   LYS A 127     139.552 -52.602 276.947  1.00  0.00           N  
ATOM    954  CA  LYS A 127     139.401 -51.533 275.955  1.00  0.00           C  
ATOM    955  C   LYS A 127     139.991 -51.890 274.576  1.00  0.00           C  
ATOM    956  O   LYS A 127     139.521 -51.344 273.580  1.00  0.00           O  
ATOM    957  CB  LYS A 127     140.009 -50.234 276.519  1.00  0.00           C  
ATOM    958  CG  LYS A 127     139.126 -49.590 277.603  1.00  0.00           C  
ATOM    959  CD  LYS A 127     139.796 -48.384 278.277  1.00  0.00           C  
ATOM    960  CE  LYS A 127     138.909 -47.713 279.337  1.00  0.00           C  
ATOM    961  NZ  LYS A 127     137.733 -47.058 278.743  1.00  0.00           N  
ATOM    962  N   SER A 128     140.953 -52.830 274.537  1.00  0.00           N  
ATOM    963  CA  SER A 128     141.484 -53.436 273.310  1.00  0.00           C  
ATOM    964  C   SER A 128     140.611 -54.590 272.767  1.00  0.00           C  
ATOM    965  O   SER A 128     140.951 -55.148 271.724  1.00  0.00           O  
ATOM    966  CB  SER A 128     142.943 -53.883 273.550  1.00  0.00           C  
ATOM    967  OG  SER A 128     143.811 -52.769 273.518  1.00  0.00           O  
ATOM    968  N   GLY A 129     139.497 -54.917 273.451  1.00  0.00           N  
ATOM    969  CA  GLY A 129     138.518 -55.918 273.020  1.00  0.00           C  
ATOM    970  C   GLY A 129     138.921 -57.356 273.384  1.00  0.00           C  
ATOM    971  O   GLY A 129     138.309 -58.291 272.868  1.00  0.00           O  
ATOM    972  N   THR A 130     139.925 -57.536 274.256  1.00  0.00           N  
ATOM    973  CA  THR A 130     140.472 -58.825 274.689  1.00  0.00           C  
ATOM    974  C   THR A 130     140.239 -59.010 276.202  1.00  0.00           C  
ATOM    975  O   THR A 130     140.069 -58.029 276.924  1.00  0.00           O  
ATOM    976  CB  THR A 130     142.003 -58.853 274.401  1.00  0.00           C  
ATOM    977  OG1 THR A 130     142.201 -58.748 273.004  1.00  0.00           O  
ATOM    978  CG2 THR A 130     142.784 -60.095 274.876  1.00  0.00           C  
ATOM    979  N   ALA A 131     140.237 -60.265 276.670  1.00  0.00           N  
ATOM    980  CA  ALA A 131     140.090 -60.596 278.083  1.00  0.00           C  
ATOM    981  C   ALA A 131     140.855 -61.881 278.406  1.00  0.00           C  
ATOM    982  O   ALA A 131     140.262 -62.957 278.438  1.00  0.00           O  
ATOM    983  CB  ALA A 131     138.600 -60.687 278.437  1.00  0.00           C  
ATOM    984  N   SER A 132     142.169 -61.738 278.641  1.00  0.00           N  
ATOM    985  CA  SER A 132     143.033 -62.844 279.042  1.00  0.00           C  
ATOM    986  C   SER A 132     143.056 -62.976 280.567  1.00  0.00           C  
ATOM    987  O   SER A 132     143.785 -62.246 281.239  1.00  0.00           O  
ATOM    988  CB  SER A 132     144.437 -62.656 278.458  1.00  0.00           C  
ATOM    989  OG  SER A 132     144.432 -62.887 277.062  1.00  0.00           O  
ATOM    990  N   VAL A 133     142.230 -63.905 281.069  1.00  0.00           N  
ATOM    991  CA  VAL A 133     142.121 -64.238 282.482  1.00  0.00           C  
ATOM    992  C   VAL A 133     143.214 -65.277 282.804  1.00  0.00           C  
ATOM    993  O   VAL A 133     143.182 -66.378 282.255  1.00  0.00           O  
ATOM    994  CB  VAL A 133     140.734 -64.855 282.828  1.00  0.00           C  
ATOM    995  CG1 VAL A 133     140.529 -64.902 284.349  1.00  0.00           C  
ATOM    996  CG2 VAL A 133     139.555 -64.114 282.168  1.00  0.00           C  
ATOM    997  N   VAL A 134     144.187 -64.882 283.636  1.00  0.00           N  
ATOM    998  CA  VAL A 134     145.416 -65.640 283.887  1.00  0.00           C  
ATOM    999  C   VAL A 134     145.355 -66.393 285.228  1.00  0.00           C  
ATOM   1000  O   VAL A 134     144.753 -65.911 286.186  1.00  0.00           O  
ATOM   1001  CB  VAL A 134     146.636 -64.668 283.876  1.00  0.00           C  
ATOM   1002  CG1 VAL A 134     147.944 -65.180 284.514  1.00  0.00           C  
ATOM   1003  CG2 VAL A 134     146.933 -64.198 282.441  1.00  0.00           C  
ATOM   1004  N   CYS A 135     146.019 -67.557 285.248  1.00  0.00           N  
ATOM   1005  CA  CYS A 135     146.244 -68.421 286.401  1.00  0.00           C  
ATOM   1006  C   CYS A 135     147.698 -68.910 286.355  1.00  0.00           C  
ATOM   1007  O   CYS A 135     148.186 -69.270 285.283  1.00  0.00           O  
ATOM   1008  CB  CYS A 135     145.229 -69.575 286.363  1.00  0.00           C  
ATOM   1009  SG  CYS A 135     145.352 -70.842 287.647  1.00  0.00           S  
ATOM   1010  N   LEU A 136     148.373 -68.879 287.513  1.00  0.00           N  
ATOM   1011  CA  LEU A 136     149.811 -69.119 287.629  1.00  0.00           C  
ATOM   1012  C   LEU A 136     150.054 -70.140 288.744  1.00  0.00           C  
ATOM   1013  O   LEU A 136     149.656 -69.904 289.883  1.00  0.00           O  
ATOM   1014  CB  LEU A 136     150.527 -67.775 287.917  1.00  0.00           C  
ATOM   1015  CG  LEU A 136     150.477 -66.774 286.736  1.00  0.00           C  
ATOM   1016  CD1 LEU A 136     150.716 -65.320 287.199  1.00  0.00           C  
ATOM   1017  CD2 LEU A 136     151.408 -67.197 285.584  1.00  0.00           C  
ATOM   1018  N   LEU A 137     150.716 -71.246 288.382  1.00  0.00           N  
ATOM   1019  CA  LEU A 137     151.141 -72.321 289.275  1.00  0.00           C  
ATOM   1020  C   LEU A 137     152.666 -72.256 289.396  1.00  0.00           C  
ATOM   1021  O   LEU A 137     153.343 -72.095 288.380  1.00  0.00           O  
ATOM   1022  CB  LEU A 137     150.719 -73.693 288.693  1.00  0.00           C  
ATOM   1023  CG  LEU A 137     149.202 -73.930 288.510  1.00  0.00           C  
ATOM   1024  CD1 LEU A 137     148.383 -73.534 289.750  1.00  0.00           C  
ATOM   1025  CD2 LEU A 137     148.630 -73.322 287.209  1.00  0.00           C  
ATOM   1026  N   ASN A 138     153.182 -72.376 290.628  1.00  0.00           N  
ATOM   1027  CA  ASN A 138     154.610 -72.236 290.933  1.00  0.00           C  
ATOM   1028  C   ASN A 138     155.052 -73.281 291.967  1.00  0.00           C  
ATOM   1029  O   ASN A 138     154.228 -73.783 292.729  1.00  0.00           O  
ATOM   1030  CB  ASN A 138     154.903 -70.803 291.453  1.00  0.00           C  
ATOM   1031  CG  ASN A 138     154.663 -69.690 290.425  1.00  0.00           C  
ATOM   1032  OD1 ASN A 138     153.545 -68.971 290.554  1.00  0.00           O  
ATOM   1033  ND2 ASN A 138     155.478 -69.475 289.530  1.00  0.00           N  
ATOM   1034  N   ASN A 139     156.370 -73.546 291.990  1.00  0.00           N  
ATOM   1035  CA  ASN A 139     157.104 -74.298 293.015  1.00  0.00           C  
ATOM   1036  C   ASN A 139     156.570 -75.728 293.269  1.00  0.00           C  
ATOM   1037  O   ASN A 139     156.257 -76.074 294.410  1.00  0.00           O  
ATOM   1038  CB  ASN A 139     157.207 -73.453 294.314  1.00  0.00           C  
ATOM   1039  CG  ASN A 139     158.425 -73.808 295.175  1.00  0.00           C  
ATOM   1040  ND2 ASN A 139     158.194 -74.152 296.443  1.00  0.00           N  
ATOM   1041  OD1 ASN A 139     159.559 -73.765 294.704  1.00  0.00           O  
ATOM   1042  N   PHE A 140     156.489 -76.531 292.198  1.00  0.00           N  
ATOM   1043  CA  PHE A 140     156.035 -77.922 292.238  1.00  0.00           C  
ATOM   1044  C   PHE A 140     157.025 -78.853 291.518  1.00  0.00           C  
ATOM   1045  O   PHE A 140     157.885 -78.383 290.776  1.00  0.00           O  
ATOM   1046  CB  PHE A 140     154.602 -77.993 291.667  1.00  0.00           C  
ATOM   1047  CG  PHE A 140     154.402 -77.584 290.218  1.00  0.00           C  
ATOM   1048  CD1 PHE A 140     153.893 -76.306 289.899  1.00  0.00           C  
ATOM   1049  CE1 PHE A 140     153.757 -75.931 288.570  1.00  0.00           C  
ATOM   1050  CZ  PHE A 140     154.149 -76.794 287.555  1.00  0.00           C  
ATOM   1051  CD2 PHE A 140     154.812 -78.435 289.173  1.00  0.00           C  
ATOM   1052  CE2 PHE A 140     154.676 -78.040 287.853  1.00  0.00           C  
ATOM   1053  N   TYR A 141     156.871 -80.169 291.733  1.00  0.00           N  
ATOM   1054  CA  TYR A 141     157.664 -81.208 291.073  1.00  0.00           C  
ATOM   1055  C   TYR A 141     156.855 -82.523 291.078  1.00  0.00           C  
ATOM   1056  O   TYR A 141     156.261 -82.827 292.113  1.00  0.00           O  
ATOM   1057  CB  TYR A 141     159.015 -81.371 291.810  1.00  0.00           C  
ATOM   1058  CG  TYR A 141     159.989 -82.290 291.092  1.00  0.00           C  
ATOM   1059  CD1 TYR A 141     160.894 -81.756 290.151  1.00  0.00           C  
ATOM   1060  CE1 TYR A 141     161.730 -82.612 289.406  1.00  0.00           C  
ATOM   1061  CZ  TYR A 141     161.654 -84.005 289.593  1.00  0.00           C  
ATOM   1062  OH  TYR A 141     162.427 -84.837 288.838  1.00  0.00           O  
ATOM   1063  CD2 TYR A 141     159.952 -83.684 291.312  1.00  0.00           C  
ATOM   1064  CE2 TYR A 141     160.772 -84.541 290.552  1.00  0.00           C  
ATOM   1065  N   PRO A 142     156.848 -83.305 289.971  1.00  0.00           N  
ATOM   1066  CA  PRO A 142     157.504 -83.057 288.666  1.00  0.00           C  
ATOM   1067  C   PRO A 142     156.795 -81.994 287.807  1.00  0.00           C  
ATOM   1068  O   PRO A 142     155.737 -81.496 288.189  1.00  0.00           O  
ATOM   1069  CD  PRO A 142     156.182 -84.609 289.978  1.00  0.00           C  
ATOM   1070  CB  PRO A 142     157.473 -84.443 287.997  1.00  0.00           C  
ATOM   1071  CG  PRO A 142     156.209 -85.089 288.533  1.00  0.00           C  
ATOM   1072  N   ARG A 143     157.416 -81.672 286.657  1.00  0.00           N  
ATOM   1073  CA  ARG A 143     156.985 -80.641 285.704  1.00  0.00           C  
ATOM   1074  C   ARG A 143     155.595 -80.848 285.067  1.00  0.00           C  
ATOM   1075  O   ARG A 143     155.036 -79.879 284.554  1.00  0.00           O  
ATOM   1076  CB  ARG A 143     158.094 -80.441 284.650  1.00  0.00           C  
ATOM   1077  CG  ARG A 143     158.237 -81.528 283.565  1.00  0.00           C  
ATOM   1078  CD  ARG A 143     159.468 -81.297 282.669  1.00  0.00           C  
ATOM   1079  NE  ARG A 143     159.324 -80.093 281.834  1.00  0.00           N  
ATOM   1080  CZ  ARG A 143     160.318 -79.419 281.227  1.00  0.00           C  
ATOM   1081  NH1 ARG A 143     160.020 -78.343 280.490  1.00  0.00           N  
ATOM   1082  NH2 ARG A 143     161.601 -79.790 281.340  1.00  0.00           N  
ATOM   1083  N   GLU A 144     155.055 -82.078 285.133  1.00  0.00           N  
ATOM   1084  CA  GLU A 144     153.683 -82.414 284.754  1.00  0.00           C  
ATOM   1085  C   GLU A 144     152.674 -81.797 285.743  1.00  0.00           C  
ATOM   1086  O   GLU A 144     152.873 -81.905 286.952  1.00  0.00           O  
ATOM   1087  CB  GLU A 144     153.563 -83.955 284.680  1.00  0.00           C  
ATOM   1088  CG  GLU A 144     152.169 -84.524 284.333  1.00  0.00           C  
ATOM   1089  CD  GLU A 144     151.676 -84.114 282.945  1.00  0.00           C  
ATOM   1090  OE1 GLU A 144     151.874 -84.914 282.005  1.00  0.00           O  
ATOM   1091  OE2 GLU A 144     151.072 -83.024 282.842  1.00  0.00           O  
ATOM   1092  N   ALA A 145     151.608 -81.188 285.205  1.00  0.00           N  
ATOM   1093  CA  ALA A 145     150.543 -80.541 285.963  1.00  0.00           C  
ATOM   1094  C   ALA A 145     149.308 -80.391 285.066  1.00  0.00           C  
ATOM   1095  O   ALA A 145     149.443 -79.931 283.931  1.00  0.00           O  
ATOM   1096  CB  ALA A 145     151.030 -79.177 286.490  1.00  0.00           C  
ATOM   1097  N   LYS A 146     148.134 -80.781 285.592  1.00  0.00           N  
ATOM   1098  CA  LYS A 146     146.853 -80.747 284.880  1.00  0.00           C  
ATOM   1099  C   LYS A 146     145.981 -79.610 285.427  1.00  0.00           C  
ATOM   1100  O   LYS A 146     146.027 -79.341 286.627  1.00  0.00           O  
ATOM   1101  CB  LYS A 146     146.136 -82.105 285.047  1.00  0.00           C  
ATOM   1102  CG  LYS A 146     146.927 -83.332 284.549  1.00  0.00           C  
ATOM   1103  CD  LYS A 146     147.474 -83.201 283.117  1.00  0.00           C  
ATOM   1104  CE  LYS A 146     148.073 -84.509 282.587  1.00  0.00           C  
ATOM   1105  NZ  LYS A 146     148.802 -84.288 281.327  1.00  0.00           N  
ATOM   1106  N   VAL A 147     145.211 -78.966 284.533  1.00  0.00           N  
ATOM   1107  CA  VAL A 147     144.444 -77.751 284.829  1.00  0.00           C  
ATOM   1108  C   VAL A 147     143.002 -77.841 284.286  1.00  0.00           C  
ATOM   1109  O   VAL A 147     142.694 -78.708 283.467  1.00  0.00           O  
ATOM   1110  CB  VAL A 147     145.125 -76.485 284.209  1.00  0.00           C  
ATOM   1111  CG1 VAL A 147     146.625 -76.396 284.546  1.00  0.00           C  
ATOM   1112  CG2 VAL A 147     144.914 -76.298 282.692  1.00  0.00           C  
ATOM   1113  N   GLN A 148     142.170 -76.889 284.732  1.00  0.00           N  
ATOM   1114  CA  GLN A 148     140.809 -76.639 284.258  1.00  0.00           C  
ATOM   1115  C   GLN A 148     140.406 -75.185 284.558  1.00  0.00           C  
ATOM   1116  O   GLN A 148     141.002 -74.542 285.425  1.00  0.00           O  
ATOM   1117  CB  GLN A 148     139.817 -77.659 284.871  1.00  0.00           C  
ATOM   1118  CG  GLN A 148     139.754 -77.653 286.412  1.00  0.00           C  
ATOM   1119  CD  GLN A 148     138.582 -78.468 286.956  1.00  0.00           C  
ATOM   1120  OE1 GLN A 148     137.427 -78.082 286.795  1.00  0.00           O  
ATOM   1121  NE2 GLN A 148     138.876 -79.584 287.625  1.00  0.00           N  
ATOM   1122  N   TRP A 149     139.367 -74.719 283.848  1.00  0.00           N  
ATOM   1123  CA  TRP A 149     138.700 -73.435 284.067  1.00  0.00           C  
ATOM   1124  C   TRP A 149     137.195 -73.652 284.268  1.00  0.00           C  
ATOM   1125  O   TRP A 149     136.619 -74.561 283.668  1.00  0.00           O  
ATOM   1126  CB  TRP A 149     138.979 -72.480 282.891  1.00  0.00           C  
ATOM   1127  CG  TRP A 149     140.326 -71.825 282.922  1.00  0.00           C  
ATOM   1128  CD1 TRP A 149     141.470 -72.320 282.396  1.00  0.00           C  
ATOM   1129  NE1 TRP A 149     142.513 -71.457 282.666  1.00  0.00           N  
ATOM   1130  CE2 TRP A 149     142.096 -70.367 283.403  1.00  0.00           C  
ATOM   1131  CD2 TRP A 149     140.697 -70.582 283.591  1.00  0.00           C  
ATOM   1132  CE3 TRP A 149     139.990 -69.606 284.330  1.00  0.00           C  
ATOM   1133  CZ3 TRP A 149     140.640 -68.477 284.863  1.00  0.00           C  
ATOM   1134  CZ2 TRP A 149     142.753 -69.237 283.921  1.00  0.00           C  
ATOM   1135  CH2 TRP A 149     142.021 -68.295 284.664  1.00  0.00           C  
ATOM   1136  N   LYS A 150     136.601 -72.807 285.127  1.00  0.00           N  
ATOM   1137  CA  LYS A 150     135.197 -72.865 285.538  1.00  0.00           C  
ATOM   1138  C   LYS A 150     134.592 -71.454 285.601  1.00  0.00           C  
ATOM   1139  O   LYS A 150     135.289 -70.501 285.954  1.00  0.00           O  
ATOM   1140  CB  LYS A 150     135.085 -73.589 286.897  1.00  0.00           C  
ATOM   1141  CG  LYS A 150     135.336 -75.106 286.811  1.00  0.00           C  
ATOM   1142  CD  LYS A 150     135.150 -75.845 288.146  1.00  0.00           C  
ATOM   1143  CE  LYS A 150     136.278 -75.589 289.159  1.00  0.00           C  
ATOM   1144  NZ  LYS A 150     136.067 -76.381 290.382  1.00  0.00           N  
ATOM   1145  N   VAL A 151     133.295 -71.366 285.262  1.00  0.00           N  
ATOM   1146  CA  VAL A 151     132.493 -70.138 285.220  1.00  0.00           C  
ATOM   1147  C   VAL A 151     131.033 -70.445 285.629  1.00  0.00           C  
ATOM   1148  O   VAL A 151     130.683 -71.613 285.814  1.00  0.00           O  
ATOM   1149  CB  VAL A 151     132.497 -69.498 283.794  1.00  0.00           C  
ATOM   1150  CG1 VAL A 151     133.899 -69.072 283.332  1.00  0.00           C  
ATOM   1151  CG2 VAL A 151     131.814 -70.350 282.709  1.00  0.00           C  
ATOM   1152  N   ASP A 152     130.210 -69.389 285.759  1.00  0.00           N  
ATOM   1153  CA  ASP A 152     128.767 -69.456 286.051  1.00  0.00           C  
ATOM   1154  C   ASP A 152     127.946 -70.229 285.004  1.00  0.00           C  
ATOM   1155  O   ASP A 152     128.273 -70.196 283.818  1.00  0.00           O  
ATOM   1156  CB  ASP A 152     128.131 -68.057 286.228  1.00  0.00           C  
ATOM   1157  CG  ASP A 152     128.767 -67.213 287.331  1.00  0.00           C  
ATOM   1158  OD1 ASP A 152     128.936 -67.763 288.440  1.00  0.00           O  
ATOM   1159  OD2 ASP A 152     128.978 -66.008 287.080  1.00  0.00           O  
ATOM   1160  N   ASN A 153     126.854 -70.857 285.480  1.00  0.00           N  
ATOM   1161  CA  ASN A 153     125.839 -71.574 284.695  1.00  0.00           C  
ATOM   1162  C   ASN A 153     126.376 -72.881 284.062  1.00  0.00           C  
ATOM   1163  O   ASN A 153     127.512 -73.283 284.324  1.00  0.00           O  
ATOM   1164  CB  ASN A 153     125.205 -70.614 283.643  1.00  0.00           C  
ATOM   1165  CG  ASN A 153     123.737 -70.914 283.320  1.00  0.00           C  
ATOM   1166  OD1 ASN A 153     123.443 -71.514 282.289  1.00  0.00           O  
ATOM   1167  ND2 ASN A 153     122.816 -70.505 284.194  1.00  0.00           N  
ATOM   1168  N   ALA A 154     125.541 -73.520 283.225  1.00  0.00           N  
ATOM   1169  CA  ALA A 154     125.913 -74.620 282.329  1.00  0.00           C  
ATOM   1170  C   ALA A 154     126.821 -74.174 281.162  1.00  0.00           C  
ATOM   1171  O   ALA A 154     127.396 -75.032 280.494  1.00  0.00           O  
ATOM   1172  CB  ALA A 154     124.627 -75.273 281.800  1.00  0.00           C  
ATOM   1173  N   LEU A 155     126.947 -72.850 280.960  1.00  0.00           N  
ATOM   1174  CA  LEU A 155     127.895 -72.193 280.061  1.00  0.00           C  
ATOM   1175  C   LEU A 155     129.349 -72.473 280.475  1.00  0.00           C  
ATOM   1176  O   LEU A 155     129.639 -72.600 281.666  1.00  0.00           O  
ATOM   1177  CB  LEU A 155     127.641 -70.670 280.092  1.00  0.00           C  
ATOM   1178  CG  LEU A 155     126.250 -70.217 279.595  1.00  0.00           C  
ATOM   1179  CD1 LEU A 155     126.035 -68.711 279.866  1.00  0.00           C  
ATOM   1180  CD2 LEU A 155     126.002 -70.585 278.117  1.00  0.00           C  
ATOM   1181  N   GLN A 156     130.239 -72.537 279.473  1.00  0.00           N  
ATOM   1182  CA  GLN A 156     131.668 -72.762 279.669  1.00  0.00           C  
ATOM   1183  C   GLN A 156     132.431 -72.230 278.450  1.00  0.00           C  
ATOM   1184  O   GLN A 156     131.900 -72.247 277.337  1.00  0.00           O  
ATOM   1185  CB  GLN A 156     131.929 -74.273 279.907  1.00  0.00           C  
ATOM   1186  CG  GLN A 156     133.349 -74.645 280.383  1.00  0.00           C  
ATOM   1187  CD  GLN A 156     133.715 -73.981 281.711  1.00  0.00           C  
ATOM   1188  NE2 GLN A 156     133.235 -74.552 282.817  1.00  0.00           N  
ATOM   1189  OE1 GLN A 156     134.402 -72.961 281.737  1.00  0.00           O  
ATOM   1190  N   SER A 157     133.678 -71.801 278.690  1.00  0.00           N  
ATOM   1191  CA  SER A 157     134.617 -71.369 277.659  1.00  0.00           C  
ATOM   1192  C   SER A 157     135.919 -72.163 277.849  1.00  0.00           C  
ATOM   1193  O   SER A 157     136.502 -72.130 278.933  1.00  0.00           O  
ATOM   1194  CB  SER A 157     134.798 -69.843 277.754  1.00  0.00           C  
ATOM   1195  OG  SER A 157     135.562 -69.351 276.674  1.00  0.00           O  
ATOM   1196  N   GLY A 158     136.315 -72.894 276.795  1.00  0.00           N  
ATOM   1197  CA  GLY A 158     137.414 -73.859 276.818  1.00  0.00           C  
ATOM   1198  C   GLY A 158     138.702 -73.308 276.190  1.00  0.00           C  
ATOM   1199  O   GLY A 158     139.578 -74.105 275.851  1.00  0.00           O  
ATOM   1200  N   ASN A 159     138.824 -71.980 276.013  1.00  0.00           N  
ATOM   1201  CA  ASN A 159     139.939 -71.303 275.330  1.00  0.00           C  
ATOM   1202  C   ASN A 159     141.176 -71.111 276.238  1.00  0.00           C  
ATOM   1203  O   ASN A 159     141.765 -70.030 276.250  1.00  0.00           O  
ATOM   1204  CB  ASN A 159     139.429 -69.967 274.731  1.00  0.00           C  
ATOM   1205  CG  ASN A 159     138.327 -70.148 273.683  1.00  0.00           C  
ATOM   1206  ND2 ASN A 159     138.585 -70.645 272.590  1.00  0.00           N  
ATOM   1207  OD1 ASN A 159     137.097 -69.743 274.006  1.00  0.00           O  
ATOM   1208  N   SER A 160     141.562 -72.170 276.972  1.00  0.00           N  
ATOM   1209  CA  SER A 160     142.765 -72.229 277.804  1.00  0.00           C  
ATOM   1210  C   SER A 160     144.037 -72.344 276.940  1.00  0.00           C  
ATOM   1211  O   SER A 160     144.015 -72.999 275.896  1.00  0.00           O  
ATOM   1212  CB  SER A 160     142.627 -73.407 278.791  1.00  0.00           C  
ATOM   1213  OG  SER A 160     143.709 -73.449 279.703  1.00  0.00           O  
ATOM   1214  N   GLN A 161     145.117 -71.703 277.407  1.00  0.00           N  
ATOM   1215  CA  GLN A 161     146.410 -71.625 276.738  1.00  0.00           C  
ATOM   1216  C   GLN A 161     147.501 -71.832 277.795  1.00  0.00           C  
ATOM   1217  O   GLN A 161     147.646 -70.986 278.679  1.00  0.00           O  
ATOM   1218  CB  GLN A 161     146.519 -70.254 276.036  1.00  0.00           C  
ATOM   1219  CG  GLN A 161     147.796 -70.087 275.195  1.00  0.00           C  
ATOM   1220  CD  GLN A 161     147.852 -68.715 274.531  1.00  0.00           C  
ATOM   1221  NE2 GLN A 161     148.050 -67.702 275.198  1.00  0.00           N  
ATOM   1222  OE1 GLN A 161     147.682 -68.675 273.211  1.00  0.00           O  
ATOM   1223  N   GLU A 162     148.226 -72.957 277.689  1.00  0.00           N  
ATOM   1224  CA  GLU A 162     149.212 -73.395 278.678  1.00  0.00           C  
ATOM   1225  C   GLU A 162     150.646 -73.331 278.139  1.00  0.00           C  
ATOM   1226  O   GLU A 162     150.862 -73.501 276.939  1.00  0.00           O  
ATOM   1227  CB  GLU A 162     148.894 -74.838 279.111  1.00  0.00           C  
ATOM   1228  CG  GLU A 162     147.552 -74.986 279.844  1.00  0.00           C  
ATOM   1229  CD  GLU A 162     147.302 -76.438 280.234  1.00  0.00           C  
ATOM   1230  OE1 GLU A 162     147.987 -76.905 281.170  1.00  0.00           O  
ATOM   1231  OE2 GLU A 162     146.423 -77.058 279.593  1.00  0.00           O  
ATOM   1232  N   SER A 163     151.599 -73.148 279.067  1.00  0.00           N  
ATOM   1233  CA  SER A 163     153.036 -73.201 278.807  1.00  0.00           C  
ATOM   1234  C   SER A 163     153.793 -73.410 280.130  1.00  0.00           C  
ATOM   1235  O   SER A 163     153.498 -72.721 281.107  1.00  0.00           O  
ATOM   1236  CB  SER A 163     153.493 -71.929 278.069  1.00  0.00           C  
ATOM   1237  OG  SER A 163     154.855 -72.023 277.723  1.00  0.00           O  
ATOM   1238  N   VAL A 164     154.753 -74.352 280.124  1.00  0.00           N  
ATOM   1239  CA  VAL A 164     155.560 -74.741 281.282  1.00  0.00           C  
ATOM   1240  C   VAL A 164     157.005 -74.224 281.127  1.00  0.00           C  
ATOM   1241  O   VAL A 164     157.540 -74.229 280.019  1.00  0.00           O  
ATOM   1242  CB  VAL A 164     155.565 -76.295 281.445  1.00  0.00           C  
ATOM   1243  CG1 VAL A 164     156.364 -77.071 280.375  1.00  0.00           C  
ATOM   1244  CG2 VAL A 164     156.000 -76.747 282.853  1.00  0.00           C  
ATOM   1245  N   THR A 165     157.611 -73.814 282.252  1.00  0.00           N  
ATOM   1246  CA  THR A 165     159.014 -73.395 282.339  1.00  0.00           C  
ATOM   1247  C   THR A 165     159.987 -74.595 282.301  1.00  0.00           C  
ATOM   1248  O   THR A 165     159.567 -75.743 282.457  1.00  0.00           O  
ATOM   1249  CB  THR A 165     159.275 -72.620 283.666  1.00  0.00           C  
ATOM   1250  OG1 THR A 165     159.192 -73.441 284.820  1.00  0.00           O  
ATOM   1251  CG2 THR A 165     158.365 -71.403 283.862  1.00  0.00           C  
ATOM   1252  N   GLU A 166     161.285 -74.284 282.146  1.00  0.00           N  
ATOM   1253  CA  GLU A 166     162.388 -75.185 282.487  1.00  0.00           C  
ATOM   1254  C   GLU A 166     162.752 -75.061 283.977  1.00  0.00           C  
ATOM   1255  O   GLU A 166     162.277 -74.151 284.660  1.00  0.00           O  
ATOM   1256  CB  GLU A 166     163.598 -74.916 281.563  1.00  0.00           C  
ATOM   1257  CG  GLU A 166     163.374 -75.317 280.089  1.00  0.00           C  
ATOM   1258  CD  GLU A 166     163.027 -76.798 279.890  1.00  0.00           C  
ATOM   1259  OE1 GLU A 166     163.618 -77.645 280.597  1.00  0.00           O  
ATOM   1260  OE2 GLU A 166     162.137 -77.067 279.056  1.00  0.00           O  
ATOM   1261  N   GLN A 167     163.557 -76.024 284.457  1.00  0.00           N  
ATOM   1262  CA  GLN A 167     163.856 -76.260 285.870  1.00  0.00           C  
ATOM   1263  C   GLN A 167     164.475 -75.049 286.593  1.00  0.00           C  
ATOM   1264  O   GLN A 167     165.391 -74.421 286.062  1.00  0.00           O  
ATOM   1265  CB  GLN A 167     164.775 -77.494 285.973  1.00  0.00           C  
ATOM   1266  CG  GLN A 167     164.909 -78.049 287.401  1.00  0.00           C  
ATOM   1267  CD  GLN A 167     165.379 -79.504 287.410  1.00  0.00           C  
ATOM   1268  OE1 GLN A 167     166.296 -79.874 286.679  1.00  0.00           O  
ATOM   1269  NE2 GLN A 167     164.748 -80.333 288.244  1.00  0.00           N  
ATOM   1270  N   ASP A 168     163.967 -74.782 287.806  1.00  0.00           N  
ATOM   1271  CA  ASP A 168     164.442 -73.748 288.723  1.00  0.00           C  
ATOM   1272  C   ASP A 168     165.856 -74.092 289.227  1.00  0.00           C  
ATOM   1273  O   ASP A 168     166.086 -75.217 289.671  1.00  0.00           O  
ATOM   1274  CB  ASP A 168     163.450 -73.572 289.897  1.00  0.00           C  
ATOM   1275  CG  ASP A 168     163.759 -72.370 290.787  1.00  0.00           C  
ATOM   1276  OD1 ASP A 168     163.412 -71.245 290.369  1.00  0.00           O  
ATOM   1277  OD2 ASP A 168     164.338 -72.601 291.871  1.00  0.00           O  
ATOM   1278  N   SER A 169     166.771 -73.114 289.144  1.00  0.00           N  
ATOM   1279  CA  SER A 169     168.185 -73.272 289.496  1.00  0.00           C  
ATOM   1280  C   SER A 169     168.443 -73.404 291.013  1.00  0.00           C  
ATOM   1281  O   SER A 169     169.439 -74.016 291.396  1.00  0.00           O  
ATOM   1282  CB  SER A 169     168.966 -72.096 288.871  1.00  0.00           C  
ATOM   1283  OG  SER A 169     170.364 -72.220 289.041  1.00  0.00           O  
ATOM   1284  N   LYS A 170     167.550 -72.838 291.843  1.00  0.00           N  
ATOM   1285  CA  LYS A 170     167.679 -72.799 293.298  1.00  0.00           C  
ATOM   1286  C   LYS A 170     167.067 -74.043 293.968  1.00  0.00           C  
ATOM   1287  O   LYS A 170     167.748 -74.689 294.764  1.00  0.00           O  
ATOM   1288  CB  LYS A 170     167.057 -71.476 293.804  1.00  0.00           C  
ATOM   1289  CG  LYS A 170     167.053 -71.285 295.332  1.00  0.00           C  
ATOM   1290  CD  LYS A 170     166.363 -69.977 295.754  1.00  0.00           C  
ATOM   1291  CE  LYS A 170     166.028 -69.926 297.251  1.00  0.00           C  
ATOM   1292  NZ  LYS A 170     164.899 -70.814 297.586  1.00  0.00           N  
ATOM   1293  N   ASP A 171     165.789 -74.320 293.662  1.00  0.00           N  
ATOM   1294  CA  ASP A 171     164.941 -75.289 294.370  1.00  0.00           C  
ATOM   1295  C   ASP A 171     164.670 -76.582 293.585  1.00  0.00           C  
ATOM   1296  O   ASP A 171     164.093 -77.495 294.172  1.00  0.00           O  
ATOM   1297  CB  ASP A 171     163.605 -74.647 294.829  1.00  0.00           C  
ATOM   1298  CG  ASP A 171     163.788 -73.416 295.722  1.00  0.00           C  
ATOM   1299  OD1 ASP A 171     164.591 -73.517 296.676  1.00  0.00           O  
ATOM   1300  OD2 ASP A 171     163.067 -72.418 295.504  1.00  0.00           O  
ATOM   1301  N   SER A 172     165.070 -76.656 292.300  1.00  0.00           N  
ATOM   1302  CA  SER A 172     164.877 -77.795 291.379  1.00  0.00           C  
ATOM   1303  C   SER A 172     163.407 -78.040 290.969  1.00  0.00           C  
ATOM   1304  O   SER A 172     163.106 -79.070 290.366  1.00  0.00           O  
ATOM   1305  CB  SER A 172     165.559 -79.077 291.918  1.00  0.00           C  
ATOM   1306  OG  SER A 172     166.953 -78.878 292.020  1.00  0.00           O  
ATOM   1307  N   THR A 173     162.518 -77.089 291.294  1.00  0.00           N  
ATOM   1308  CA  THR A 173     161.083 -77.116 291.022  1.00  0.00           C  
ATOM   1309  C   THR A 173     160.751 -76.512 289.638  1.00  0.00           C  
ATOM   1310  O   THR A 173     161.646 -76.134 288.883  1.00  0.00           O  
ATOM   1311  CB  THR A 173     160.335 -76.318 292.126  1.00  0.00           C  
ATOM   1312  OG1 THR A 173     160.717 -74.954 292.140  1.00  0.00           O  
ATOM   1313  CG2 THR A 173     160.503 -76.916 293.530  1.00  0.00           C  
ATOM   1314  N   TYR A 174     159.450 -76.498 289.320  1.00  0.00           N  
ATOM   1315  CA  TYR A 174     158.867 -76.079 288.050  1.00  0.00           C  
ATOM   1316  C   TYR A 174     157.637 -75.192 288.281  1.00  0.00           C  
ATOM   1317  O   TYR A 174     157.060 -75.194 289.370  1.00  0.00           O  
ATOM   1318  CB  TYR A 174     158.481 -77.344 287.262  1.00  0.00           C  
ATOM   1319  CG  TYR A 174     159.640 -77.982 286.525  1.00  0.00           C  
ATOM   1320  CD1 TYR A 174     159.930 -77.550 285.217  1.00  0.00           C  
ATOM   1321  CE1 TYR A 174     160.953 -78.171 284.482  1.00  0.00           C  
ATOM   1322  CZ  TYR A 174     161.705 -79.210 285.057  1.00  0.00           C  
ATOM   1323  OH  TYR A 174     162.665 -79.824 284.310  1.00  0.00           O  
ATOM   1324  CD2 TYR A 174     160.410 -79.007 287.116  1.00  0.00           C  
ATOM   1325  CE2 TYR A 174     161.443 -79.621 286.380  1.00  0.00           C  
ATOM   1326  N   SER A 175     157.264 -74.465 287.216  1.00  0.00           N  
ATOM   1327  CA  SER A 175     156.116 -73.562 287.166  1.00  0.00           C  
ATOM   1328  C   SER A 175     155.350 -73.782 285.848  1.00  0.00           C  
ATOM   1329  O   SER A 175     155.970 -74.083 284.827  1.00  0.00           O  
ATOM   1330  CB  SER A 175     156.616 -72.107 287.280  1.00  0.00           C  
ATOM   1331  OG  SER A 175     157.161 -71.862 288.559  1.00  0.00           O  
ATOM   1332  N   LEU A 176     154.022 -73.589 285.889  1.00  0.00           N  
ATOM   1333  CA  LEU A 176     153.111 -73.672 284.743  1.00  0.00           C  
ATOM   1334  C   LEU A 176     152.196 -72.440 284.736  1.00  0.00           C  
ATOM   1335  O   LEU A 176     151.723 -72.024 285.791  1.00  0.00           O  
ATOM   1336  CB  LEU A 176     152.305 -74.997 284.826  1.00  0.00           C  
ATOM   1337  CG  LEU A 176     151.215 -75.230 283.749  1.00  0.00           C  
ATOM   1338  CD1 LEU A 176     151.801 -75.379 282.333  1.00  0.00           C  
ATOM   1339  CD2 LEU A 176     150.317 -76.426 284.103  1.00  0.00           C  
ATOM   1340  N   SER A 177     151.932 -71.909 283.535  1.00  0.00           N  
ATOM   1341  CA  SER A 177     150.907 -70.900 283.285  1.00  0.00           C  
ATOM   1342  C   SER A 177     149.706 -71.574 282.607  1.00  0.00           C  
ATOM   1343  O   SER A 177     149.884 -72.527 281.848  1.00  0.00           O  
ATOM   1344  CB  SER A 177     151.511 -69.787 282.404  1.00  0.00           C  
ATOM   1345  OG  SER A 177     150.580 -68.758 282.123  1.00  0.00           O  
ATOM   1346  N   SER A 178     148.509 -71.040 282.875  1.00  0.00           N  
ATOM   1347  CA  SER A 178     147.251 -71.429 282.251  1.00  0.00           C  
ATOM   1348  C   SER A 178     146.420 -70.153 282.103  1.00  0.00           C  
ATOM   1349  O   SER A 178     146.190 -69.480 283.104  1.00  0.00           O  
ATOM   1350  CB  SER A 178     146.559 -72.501 283.118  1.00  0.00           C  
ATOM   1351  OG  SER A 178     145.285 -72.845 282.609  1.00  0.00           O  
ATOM   1352  N   THR A 179     146.017 -69.819 280.871  1.00  0.00           N  
ATOM   1353  CA  THR A 179     145.360 -68.550 280.571  1.00  0.00           C  
ATOM   1354  C   THR A 179     144.134 -68.793 279.684  1.00  0.00           C  
ATOM   1355  O   THR A 179     144.293 -69.128 278.510  1.00  0.00           O  
ATOM   1356  CB  THR A 179     146.318 -67.569 279.842  1.00  0.00           C  
ATOM   1357  OG1 THR A 179     147.463 -67.341 280.642  1.00  0.00           O  
ATOM   1358  CG2 THR A 179     145.703 -66.198 279.499  1.00  0.00           C  
ATOM   1359  N   LEU A 180     142.937 -68.571 280.251  1.00  0.00           N  
ATOM   1360  CA  LEU A 180     141.673 -68.504 279.522  1.00  0.00           C  
ATOM   1361  C   LEU A 180     141.621 -67.182 278.734  1.00  0.00           C  
ATOM   1362  O   LEU A 180     141.202 -66.161 279.280  1.00  0.00           O  
ATOM   1363  CB  LEU A 180     140.506 -68.689 280.521  1.00  0.00           C  
ATOM   1364  CG  LEU A 180     139.087 -68.654 279.911  1.00  0.00           C  
ATOM   1365  CD1 LEU A 180     138.911 -69.713 278.808  1.00  0.00           C  
ATOM   1366  CD2 LEU A 180     137.997 -68.788 280.994  1.00  0.00           C  
ATOM   1367  N   THR A 181     142.120 -67.234 277.489  1.00  0.00           N  
ATOM   1368  CA  THR A 181     142.254 -66.086 276.600  1.00  0.00           C  
ATOM   1369  C   THR A 181     141.002 -65.936 275.719  1.00  0.00           C  
ATOM   1370  O   THR A 181     140.655 -66.853 274.975  1.00  0.00           O  
ATOM   1371  CB  THR A 181     143.568 -66.136 275.773  1.00  0.00           C  
ATOM   1372  OG1 THR A 181     143.671 -64.989 274.949  1.00  0.00           O  
ATOM   1373  CG2 THR A 181     143.763 -67.381 274.890  1.00  0.00           C  
ATOM   1374  N   LEU A 182     140.316 -64.796 275.895  1.00  0.00           N  
ATOM   1375  CA  LEU A 182     138.985 -64.531 275.357  1.00  0.00           C  
ATOM   1376  C   LEU A 182     138.963 -63.209 274.575  1.00  0.00           C  
ATOM   1377  O   LEU A 182     139.887 -62.402 274.679  1.00  0.00           O  
ATOM   1378  CB  LEU A 182     137.973 -64.402 276.528  1.00  0.00           C  
ATOM   1379  CG  LEU A 182     137.982 -65.504 277.605  1.00  0.00           C  
ATOM   1380  CD1 LEU A 182     137.008 -65.156 278.753  1.00  0.00           C  
ATOM   1381  CD2 LEU A 182     137.720 -66.896 277.008  1.00  0.00           C  
ATOM   1382  N   SER A 183     137.827 -62.978 273.898  1.00  0.00           N  
ATOM   1383  CA  SER A 183     137.319 -61.644 273.588  1.00  0.00           C  
ATOM   1384  C   SER A 183     136.657 -61.050 274.851  1.00  0.00           C  
ATOM   1385  O   SER A 183     136.141 -61.801 275.681  1.00  0.00           O  
ATOM   1386  CB  SER A 183     136.315 -61.766 272.421  1.00  0.00           C  
ATOM   1387  OG  SER A 183     135.740 -60.522 272.070  1.00  0.00           O  
ATOM   1388  N   LYS A 184     136.638 -59.710 274.954  1.00  0.00           N  
ATOM   1389  CA  LYS A 184     135.966 -58.979 276.034  1.00  0.00           C  
ATOM   1390  C   LYS A 184     134.443 -59.223 276.095  1.00  0.00           C  
ATOM   1391  O   LYS A 184     133.879 -59.177 277.188  1.00  0.00           O  
ATOM   1392  CB  LYS A 184     136.343 -57.484 275.946  1.00  0.00           C  
ATOM   1393  CG  LYS A 184     135.802 -56.607 277.091  1.00  0.00           C  
ATOM   1394  CD  LYS A 184     134.492 -55.866 276.784  1.00  0.00           C  
ATOM   1395  CE  LYS A 184     133.977 -55.139 278.028  1.00  0.00           C  
ATOM   1396  NZ  LYS A 184     132.674 -54.495 277.793  1.00  0.00           N  
ATOM   1397  N   ALA A 185     133.820 -59.528 274.943  1.00  0.00           N  
ATOM   1398  CA  ALA A 185     132.411 -59.910 274.824  1.00  0.00           C  
ATOM   1399  C   ALA A 185     132.046 -61.215 275.558  1.00  0.00           C  
ATOM   1400  O   ALA A 185     130.909 -61.337 276.013  1.00  0.00           O  
ATOM   1401  CB  ALA A 185     132.053 -60.014 273.334  1.00  0.00           C  
ATOM   1402  N   ASP A 186     133.011 -62.145 275.682  1.00  0.00           N  
ATOM   1403  CA  ASP A 186     132.873 -63.407 276.414  1.00  0.00           C  
ATOM   1404  C   ASP A 186     133.020 -63.196 277.937  1.00  0.00           C  
ATOM   1405  O   ASP A 186     132.387 -63.917 278.705  1.00  0.00           O  
ATOM   1406  CB  ASP A 186     133.913 -64.442 275.922  1.00  0.00           C  
ATOM   1407  CG  ASP A 186     133.530 -65.905 276.170  1.00  0.00           C  
ATOM   1408  OD1 ASP A 186     134.406 -66.652 276.655  1.00  0.00           O  
ATOM   1409  OD2 ASP A 186     132.402 -66.277 275.776  1.00  0.00           O  
ATOM   1410  N   TYR A 187     133.848 -62.214 278.338  1.00  0.00           N  
ATOM   1411  CA  TYR A 187     134.170 -61.904 279.733  1.00  0.00           C  
ATOM   1412  C   TYR A 187     133.028 -61.221 280.516  1.00  0.00           C  
ATOM   1413  O   TYR A 187     133.020 -61.297 281.745  1.00  0.00           O  
ATOM   1414  CB  TYR A 187     135.484 -61.105 279.764  1.00  0.00           C  
ATOM   1415  CG  TYR A 187     136.023 -60.766 281.145  1.00  0.00           C  
ATOM   1416  CD1 TYR A 187     136.547 -61.786 281.969  1.00  0.00           C  
ATOM   1417  CE1 TYR A 187     137.008 -61.481 283.264  1.00  0.00           C  
ATOM   1418  CZ  TYR A 187     136.960 -60.154 283.735  1.00  0.00           C  
ATOM   1419  OH  TYR A 187     137.386 -59.861 284.997  1.00  0.00           O  
ATOM   1420  CD2 TYR A 187     135.987 -59.438 281.615  1.00  0.00           C  
ATOM   1421  CE2 TYR A 187     136.471 -59.130 282.900  1.00  0.00           C  
ATOM   1422  N   GLU A 188     132.069 -60.605 279.807  1.00  0.00           N  
ATOM   1423  CA  GLU A 188     130.887 -59.980 280.401  1.00  0.00           C  
ATOM   1424  C   GLU A 188     129.713 -60.961 280.613  1.00  0.00           C  
ATOM   1425  O   GLU A 188     128.768 -60.591 281.311  1.00  0.00           O  
ATOM   1426  CB  GLU A 188     130.462 -58.772 279.535  1.00  0.00           C  
ATOM   1427  CG  GLU A 188     131.515 -57.646 279.428  1.00  0.00           C  
ATOM   1428  CD  GLU A 188     131.861 -56.988 280.766  1.00  0.00           C  
ATOM   1429  OE1 GLU A 188     133.026 -57.136 281.199  1.00  0.00           O  
ATOM   1430  OE2 GLU A 188     130.961 -56.325 281.326  1.00  0.00           O  
ATOM   1431  N   LYS A 189     129.780 -62.178 280.039  1.00  0.00           N  
ATOM   1432  CA  LYS A 189     128.735 -63.209 280.139  1.00  0.00           C  
ATOM   1433  C   LYS A 189     128.583 -63.819 281.544  1.00  0.00           C  
ATOM   1434  O   LYS A 189     127.478 -64.231 281.892  1.00  0.00           O  
ATOM   1435  CB  LYS A 189     129.018 -64.347 279.139  1.00  0.00           C  
ATOM   1436  CG  LYS A 189     128.947 -63.937 277.662  1.00  0.00           C  
ATOM   1437  CD  LYS A 189     129.301 -65.114 276.745  1.00  0.00           C  
ATOM   1438  CE  LYS A 189     129.317 -64.747 275.256  1.00  0.00           C  
ATOM   1439  NZ  LYS A 189     129.899 -65.838 274.457  1.00  0.00           N  
ATOM   1440  N   HIS A 190     129.689 -63.881 282.303  1.00  0.00           N  
ATOM   1441  CA  HIS A 190     129.757 -64.474 283.639  1.00  0.00           C  
ATOM   1442  C   HIS A 190     130.393 -63.473 284.611  1.00  0.00           C  
ATOM   1443  O   HIS A 190     131.063 -62.526 284.187  1.00  0.00           O  
ATOM   1444  CB  HIS A 190     130.568 -65.798 283.613  1.00  0.00           C  
ATOM   1445  CG  HIS A 190     130.435 -66.635 282.362  1.00  0.00           C  
ATOM   1446  ND1 HIS A 190     131.341 -66.557 281.318  1.00  0.00           N  
ATOM   1447  CD2 HIS A 190     129.510 -67.582 281.980  1.00  0.00           C  
ATOM   1448  CE1 HIS A 190     130.936 -67.414 280.377  1.00  0.00           C  
ATOM   1449  NE2 HIS A 190     129.830 -68.068 280.710  1.00  0.00           N  
ATOM   1450  N   LYS A 191     130.182 -63.731 285.909  1.00  0.00           N  
ATOM   1451  CA  LYS A 191     130.818 -63.016 287.007  1.00  0.00           C  
ATOM   1452  C   LYS A 191     132.016 -63.828 287.526  1.00  0.00           C  
ATOM   1453  O   LYS A 191     133.114 -63.281 287.602  1.00  0.00           O  
ATOM   1454  CB  LYS A 191     129.775 -62.728 288.107  1.00  0.00           C  
ATOM   1455  CG  LYS A 191     130.288 -61.773 289.199  1.00  0.00           C  
ATOM   1456  CD  LYS A 191     129.281 -61.515 290.337  1.00  0.00           C  
ATOM   1457  CE  LYS A 191     127.944 -60.886 289.905  1.00  0.00           C  
ATOM   1458  NZ  LYS A 191     128.127 -59.590 289.227  1.00  0.00           N  
ATOM   1459  N   VAL A 192     131.792 -65.114 287.852  1.00  0.00           N  
ATOM   1460  CA  VAL A 192     132.831 -66.032 288.319  1.00  0.00           C  
ATOM   1461  C   VAL A 192     133.771 -66.440 287.175  1.00  0.00           C  
ATOM   1462  O   VAL A 192     133.303 -66.832 286.105  1.00  0.00           O  
ATOM   1463  CB  VAL A 192     132.230 -67.329 288.944  1.00  0.00           C  
ATOM   1464  CG1 VAL A 192     133.249 -68.453 289.251  1.00  0.00           C  
ATOM   1465  CG2 VAL A 192     131.447 -67.004 290.225  1.00  0.00           C  
ATOM   1466  N   TYR A 193     135.076 -66.390 287.474  1.00  0.00           N  
ATOM   1467  CA  TYR A 193     136.145 -66.992 286.689  1.00  0.00           C  
ATOM   1468  C   TYR A 193     137.102 -67.635 287.693  1.00  0.00           C  
ATOM   1469  O   TYR A 193     137.684 -66.928 288.519  1.00  0.00           O  
ATOM   1470  CB  TYR A 193     136.840 -65.943 285.801  1.00  0.00           C  
ATOM   1471  CG  TYR A 193     135.944 -65.376 284.718  1.00  0.00           C  
ATOM   1472  CD1 TYR A 193     135.764 -66.088 283.515  1.00  0.00           C  
ATOM   1473  CE1 TYR A 193     134.815 -65.653 282.574  1.00  0.00           C  
ATOM   1474  CZ  TYR A 193     134.051 -64.500 282.832  1.00  0.00           C  
ATOM   1475  OH  TYR A 193     133.074 -64.130 281.961  1.00  0.00           O  
ATOM   1476  CD2 TYR A 193     135.226 -64.183 284.942  1.00  0.00           C  
ATOM   1477  CE2 TYR A 193     134.278 -63.745 284.000  1.00  0.00           C  
ATOM   1478  N   ALA A 194     137.202 -68.969 287.622  1.00  0.00           N  
ATOM   1479  CA  ALA A 194     137.942 -69.804 288.560  1.00  0.00           C  
ATOM   1480  C   ALA A 194     138.896 -70.734 287.809  1.00  0.00           C  
ATOM   1481  O   ALA A 194     138.576 -71.188 286.711  1.00  0.00           O  
ATOM   1482  CB  ALA A 194     136.937 -70.619 289.384  1.00  0.00           C  
ATOM   1483  N   CYS A 195     140.037 -71.013 288.451  1.00  0.00           N  
ATOM   1484  CA  CYS A 195     141.079 -71.918 287.981  1.00  0.00           C  
ATOM   1485  C   CYS A 195     141.315 -72.974 289.065  1.00  0.00           C  
ATOM   1486  O   CYS A 195     141.427 -72.624 290.239  1.00  0.00           O  
ATOM   1487  SG  CYS A 195     143.803 -72.068 287.173  1.00  0.00           S  
ATOM   1488  CB  CYS A 195     142.361 -71.111 287.724  1.00  0.00           C  
ATOM   1489  N   GLU A 196     141.422 -74.236 288.637  1.00  0.00           N  
ATOM   1490  CA  GLU A 196     141.650 -75.378 289.514  1.00  0.00           C  
ATOM   1491  C   GLU A 196     142.627 -76.350 288.849  1.00  0.00           C  
ATOM   1492  O   GLU A 196     142.618 -76.480 287.626  1.00  0.00           O  
ATOM   1493  CB  GLU A 196     140.285 -75.991 289.886  1.00  0.00           C  
ATOM   1494  CG  GLU A 196     140.327 -77.314 290.676  1.00  0.00           C  
ATOM   1495  CD  GLU A 196     138.929 -77.690 291.153  1.00  0.00           C  
ATOM   1496  OE1 GLU A 196     138.409 -76.958 292.025  1.00  0.00           O  
ATOM   1497  OE2 GLU A 196     138.375 -78.673 290.617  1.00  0.00           O  
ATOM   1498  N   VAL A 197     143.465 -76.994 289.673  1.00  0.00           N  
ATOM   1499  CA  VAL A 197     144.504 -77.920 289.238  1.00  0.00           C  
ATOM   1500  C   VAL A 197     144.563 -79.143 290.168  1.00  0.00           C  
ATOM   1501  O   VAL A 197     144.173 -79.062 291.335  1.00  0.00           O  
ATOM   1502  CB  VAL A 197     145.911 -77.242 289.199  1.00  0.00           C  
ATOM   1503  CG1 VAL A 197     145.922 -76.009 288.282  1.00  0.00           C  
ATOM   1504  CG2 VAL A 197     146.535 -76.896 290.565  1.00  0.00           C  
ATOM   1505  N   THR A 198     145.077 -80.250 289.614  1.00  0.00           N  
ATOM   1506  CA  THR A 198     145.405 -81.479 290.331  1.00  0.00           C  
ATOM   1507  C   THR A 198     146.823 -81.915 289.920  1.00  0.00           C  
ATOM   1508  O   THR A 198     147.290 -81.583 288.826  1.00  0.00           O  
ATOM   1509  CB  THR A 198     144.399 -82.622 290.022  1.00  0.00           C  
ATOM   1510  OG1 THR A 198     144.457 -83.061 288.676  1.00  0.00           O  
ATOM   1511  CG2 THR A 198     142.946 -82.278 290.387  1.00  0.00           C  
ATOM   1512  N   HIS A 199     147.503 -82.602 290.850  1.00  0.00           N  
ATOM   1513  CA  HIS A 199     148.944 -82.828 290.805  1.00  0.00           C  
ATOM   1514  C   HIS A 199     149.335 -84.152 291.478  1.00  0.00           C  
ATOM   1515  O   HIS A 199     148.495 -84.834 292.063  1.00  0.00           O  
ATOM   1516  CB  HIS A 199     149.626 -81.620 291.489  1.00  0.00           C  
ATOM   1517  CG  HIS A 199     151.022 -81.361 290.995  1.00  0.00           C  
ATOM   1518  CD2 HIS A 199     151.407 -80.786 289.806  1.00  0.00           C  
ATOM   1519  ND1 HIS A 199     152.160 -81.736 291.714  1.00  0.00           N  
ATOM   1520  NE2 HIS A 199     152.785 -80.842 289.782  1.00  0.00           N  
ATOM   1521  CE1 HIS A 199     153.173 -81.405 290.924  1.00  0.00           C  
ATOM   1522  N   GLN A 200     150.633 -84.473 291.395  1.00  0.00           N  
ATOM   1523  CA  GLN A 200     151.280 -85.572 292.109  1.00  0.00           C  
ATOM   1524  C   GLN A 200     151.381 -85.297 293.622  1.00  0.00           C  
ATOM   1525  O   GLN A 200     151.249 -86.237 294.405  1.00  0.00           O  
ATOM   1526  CB  GLN A 200     152.685 -85.834 291.521  1.00  0.00           C  
ATOM   1527  CG  GLN A 200     152.714 -86.348 290.059  1.00  0.00           C  
ATOM   1528  CD  GLN A 200     152.502 -85.274 288.983  1.00  0.00           C  
ATOM   1529  NE2 GLN A 200     152.087 -85.690 287.787  1.00  0.00           N  
ATOM   1530  OE1 GLN A 200     152.731 -84.090 289.212  1.00  0.00           O  
ATOM   1531  N   GLY A 201     151.613 -84.026 294.002  1.00  0.00           N  
ATOM   1532  CA  GLY A 201     151.749 -83.599 295.395  1.00  0.00           C  
ATOM   1533  C   GLY A 201     150.386 -83.391 296.063  1.00  0.00           C  
ATOM   1534  O   GLY A 201     150.258 -83.661 297.257  1.00  0.00           O  
ATOM   1535  N   LEU A 202     149.376 -82.946 295.298  1.00  0.00           N  
ATOM   1536  CA  LEU A 202     147.996 -82.783 295.746  1.00  0.00           C  
ATOM   1537  C   LEU A 202     147.080 -83.151 294.577  1.00  0.00           C  
ATOM   1538  O   LEU A 202     146.754 -82.292 293.756  1.00  0.00           O  
ATOM   1539  CB  LEU A 202     147.743 -81.342 296.261  1.00  0.00           C  
ATOM   1540  CG  LEU A 202     148.210 -81.069 297.709  1.00  0.00           C  
ATOM   1541  CD1 LEU A 202     148.089 -79.576 298.069  1.00  0.00           C  
ATOM   1542  CD2 LEU A 202     147.492 -81.961 298.744  1.00  0.00           C  
ATOM   1543  N   SER A 203     146.676 -84.433 294.533  1.00  0.00           N  
ATOM   1544  CA  SER A 203     145.662 -84.958 293.612  1.00  0.00           C  
ATOM   1545  C   SER A 203     144.247 -84.451 293.967  1.00  0.00           C  
ATOM   1546  O   SER A 203     143.410 -84.317 293.074  1.00  0.00           O  
ATOM   1547  CB  SER A 203     145.760 -86.497 293.599  1.00  0.00           C  
ATOM   1548  OG  SER A 203     144.877 -87.079 292.659  1.00  0.00           O  
ATOM   1549  N   SER A 204     144.040 -84.113 295.253  1.00  0.00           N  
ATOM   1550  CA  SER A 204     142.910 -83.341 295.763  1.00  0.00           C  
ATOM   1551  C   SER A 204     142.959 -81.897 295.195  1.00  0.00           C  
ATOM   1552  O   SER A 204     144.040 -81.307 295.238  1.00  0.00           O  
ATOM   1553  CB  SER A 204     143.027 -83.333 297.301  1.00  0.00           C  
ATOM   1554  OG  SER A 204     141.931 -82.669 297.898  1.00  0.00           O  
ATOM   1555  N   PRO A 205     141.825 -81.371 294.667  1.00  0.00           N  
ATOM   1556  CA  PRO A 205     141.699 -80.004 294.111  1.00  0.00           C  
ATOM   1557  C   PRO A 205     142.411 -78.853 294.847  1.00  0.00           C  
ATOM   1558  O   PRO A 205     142.116 -78.585 296.013  1.00  0.00           O  
ATOM   1559  CD  PRO A 205     140.547 -82.082 294.541  1.00  0.00           C  
ATOM   1560  CB  PRO A 205     140.181 -79.785 294.083  1.00  0.00           C  
ATOM   1561  CG  PRO A 205     139.630 -81.155 293.754  1.00  0.00           C  
ATOM   1562  N   VAL A 206     143.323 -78.197 294.118  1.00  0.00           N  
ATOM   1563  CA  VAL A 206     144.027 -76.977 294.506  1.00  0.00           C  
ATOM   1564  C   VAL A 206     143.489 -75.861 293.594  1.00  0.00           C  
ATOM   1565  O   VAL A 206     143.577 -76.002 292.376  1.00  0.00           O  
ATOM   1566  CB  VAL A 206     145.557 -77.155 294.274  1.00  0.00           C  
ATOM   1567  CG1 VAL A 206     146.383 -75.859 294.366  1.00  0.00           C  
ATOM   1568  CG2 VAL A 206     146.145 -78.213 295.219  1.00  0.00           C  
ATOM   1569  N   THR A 207     142.890 -74.810 294.179  1.00  0.00           N  
ATOM   1570  CA  THR A 207     142.025 -73.888 293.434  1.00  0.00           C  
ATOM   1571  C   THR A 207     142.045 -72.447 293.981  1.00  0.00           C  
ATOM   1572  O   THR A 207     142.254 -72.236 295.177  1.00  0.00           O  
ATOM   1573  CB  THR A 207     140.564 -74.437 293.404  1.00  0.00           C  
ATOM   1574  OG1 THR A 207     139.679 -73.607 292.674  1.00  0.00           O  
ATOM   1575  CG2 THR A 207     139.922 -74.649 294.787  1.00  0.00           C  
ATOM   1576  N   LYS A 208     141.802 -71.492 293.067  1.00  0.00           N  
ATOM   1577  CA  LYS A 208     141.554 -70.074 293.325  1.00  0.00           C  
ATOM   1578  C   LYS A 208     140.401 -69.592 292.430  1.00  0.00           C  
ATOM   1579  O   LYS A 208     140.163 -70.159 291.363  1.00  0.00           O  
ATOM   1580  CB  LYS A 208     142.828 -69.243 293.048  1.00  0.00           C  
ATOM   1581  CG  LYS A 208     143.973 -69.434 294.052  1.00  0.00           C  
ATOM   1582  CD  LYS A 208     143.690 -68.882 295.458  1.00  0.00           C  
ATOM   1583  CE  LYS A 208     144.905 -69.016 296.387  1.00  0.00           C  
ATOM   1584  NZ  LYS A 208     144.626 -68.467 297.724  1.00  0.00           N  
ATOM   1585  N   SER A 209     139.716 -68.528 292.876  1.00  0.00           N  
ATOM   1586  CA  SER A 209     138.578 -67.937 292.178  1.00  0.00           C  
ATOM   1587  C   SER A 209     138.465 -66.443 292.509  1.00  0.00           C  
ATOM   1588  O   SER A 209     138.887 -66.016 293.585  1.00  0.00           O  
ATOM   1589  CB  SER A 209     137.298 -68.726 292.549  1.00  0.00           C  
ATOM   1590  OG  SER A 209     136.142 -68.220 291.910  1.00  0.00           O  
ATOM   1591  N   PHE A 210     137.852 -65.694 291.582  1.00  0.00           N  
ATOM   1592  CA  PHE A 210     137.417 -64.318 291.789  1.00  0.00           C  
ATOM   1593  C   PHE A 210     136.051 -64.130 291.110  1.00  0.00           C  
ATOM   1594  O   PHE A 210     135.763 -64.772 290.098  1.00  0.00           O  
ATOM   1595  CB  PHE A 210     138.496 -63.331 291.271  1.00  0.00           C  
ATOM   1596  CG  PHE A 210     138.623 -63.163 289.763  1.00  0.00           C  
ATOM   1597  CD1 PHE A 210     137.789 -62.260 289.069  1.00  0.00           C  
ATOM   1598  CE1 PHE A 210     137.821 -62.203 287.685  1.00  0.00           C  
ATOM   1599  CZ  PHE A 210     138.691 -63.020 286.974  1.00  0.00           C  
ATOM   1600  CD2 PHE A 210     139.461 -64.023 289.024  1.00  0.00           C  
ATOM   1601  CE2 PHE A 210     139.506 -63.927 287.641  1.00  0.00           C  
ATOM   1602  N   ASN A 211     135.269 -63.198 291.671  1.00  0.00           N  
ATOM   1603  CA  ASN A 211     134.053 -62.650 291.073  1.00  0.00           C  
ATOM   1604  C   ASN A 211     134.400 -61.280 290.487  1.00  0.00           C  
ATOM   1605  O   ASN A 211     135.007 -60.453 291.170  1.00  0.00           O  
ATOM   1606  CB  ASN A 211     132.965 -62.523 292.162  1.00  0.00           C  
ATOM   1607  CG  ASN A 211     132.248 -63.845 292.433  1.00  0.00           C  
ATOM   1608  ND2 ASN A 211     132.779 -64.662 293.344  1.00  0.00           N  
ATOM   1609  OD1 ASN A 211     131.219 -64.123 291.822  1.00  0.00           O  
ATOM   1610  N   ARG A 212     133.973 -61.067 289.234  1.00  0.00           N  
ATOM   1611  CA  ARG A 212     134.100 -59.813 288.492  1.00  0.00           C  
ATOM   1612  C   ARG A 212     133.291 -58.657 289.117  1.00  0.00           C  
ATOM   1613  O   ARG A 212     133.686 -57.506 288.947  1.00  0.00           O  
ATOM   1614  CB  ARG A 212     133.725 -60.093 287.018  1.00  0.00           C  
ATOM   1615  CG  ARG A 212     133.836 -58.896 286.057  1.00  0.00           C  
ATOM   1616  CD  ARG A 212     133.536 -59.252 284.592  1.00  0.00           C  
ATOM   1617  NE  ARG A 212     132.117 -59.538 284.343  1.00  0.00           N  
ATOM   1618  CZ  ARG A 212     131.162 -58.611 284.166  1.00  0.00           C  
ATOM   1619  NH1 ARG A 212     131.434 -57.302 284.267  1.00  0.00           N  
ATOM   1620  NH2 ARG A 212     129.917 -59.002 283.872  1.00  0.00           N  
ATOM   1621  N   GLY A 213     132.210 -58.975 289.855  1.00  0.00           N  
ATOM   1622  CA  GLY A 213     131.370 -58.017 290.575  1.00  0.00           C  
ATOM   1623  C   GLY A 213     130.709 -57.024 289.611  1.00  0.00           C  
ATOM   1624  O   GLY A 213     130.256 -57.409 288.532  1.00  0.00           O  
ATOM   1625  N   GLU A 214     130.664 -55.750 290.027  1.00  0.00           N  
ATOM   1626  CA  GLU A 214     130.225 -54.612 289.216  1.00  0.00           C  
ATOM   1627  C   GLU A 214     131.398 -53.901 288.505  1.00  0.00           C  
ATOM   1628  O   GLU A 214     131.164 -52.874 287.868  1.00  0.00           O  
ATOM   1629  CB  GLU A 214     129.404 -53.647 290.096  1.00  0.00           C  
ATOM   1630  CG  GLU A 214     128.101 -54.279 290.619  1.00  0.00           C  
ATOM   1631  CD  GLU A 214     127.280 -53.291 291.444  1.00  0.00           C  
ATOM   1632  OE1 GLU A 214     126.318 -52.731 290.873  1.00  0.00           O  
ATOM   1633  OE2 GLU A 214     127.631 -53.115 292.631  1.00  0.00           O  
ATOM   1634  N   CYS A 215     132.622 -54.462 288.585  1.00  0.00           N  
ATOM   1635  CA  CYS A 215     133.796 -54.029 287.825  1.00  0.00           C  
ATOM   1636  C   CYS A 215     133.669 -54.523 286.370  1.00  0.00           C  
ATOM   1637  O   CYS A 215     134.107 -55.629 286.049  1.00  0.00           O  
ATOM   1638  CB  CYS A 215     135.080 -54.499 288.548  1.00  0.00           C  
ATOM   1639  SG  CYS A 215     136.640 -53.999 287.780  1.00  0.00           S  
ATOM   1640  N   NMA A 215A    132.999 -53.702 285.550  1.00  0.00           N  
ATOM   1641  CA  NMA A 215A    132.592 -54.004 284.187  1.00  0.00           C  
ATOM   1642  CH3 ACE B   0     194.454 -69.634 269.893  1.00  0.00           C  
ATOM   1643  C   ACE B   0     193.072 -70.251 270.071  1.00  0.00           C  
ATOM   1644  O   ACE B   0     192.077 -69.548 269.908  1.00  0.00           O  
ATOM   1645  N   GLN B   1     193.045 -71.559 270.386  1.00  0.00           N  
ATOM   1646  CA  GLN B   1     191.896 -72.458 270.591  1.00  0.00           C  
ATOM   1647  C   GLN B   1     191.006 -72.673 269.348  1.00  0.00           C  
ATOM   1648  O   GLN B   1     191.081 -71.930 268.370  1.00  0.00           O  
ATOM   1649  CB  GLN B   1     191.069 -72.096 271.861  1.00  0.00           C  
ATOM   1650  CG  GLN B   1     190.127 -70.867 271.782  1.00  0.00           C  
ATOM   1651  CD  GLN B   1     189.089 -70.811 272.902  1.00  0.00           C  
ATOM   1652  OE1 GLN B   1     187.968 -70.137 272.647  1.00  0.00           O  
ATOM   1653  NE2 GLN B   1     189.303 -71.332 273.996  1.00  0.00           N  
ATOM   1654  N   VAL B   2     190.143 -73.698 269.437  1.00  0.00           N  
ATOM   1655  CA  VAL B   2     189.037 -73.911 268.508  1.00  0.00           C  
ATOM   1656  C   VAL B   2     187.886 -72.937 268.834  1.00  0.00           C  
ATOM   1657  O   VAL B   2     187.472 -72.841 269.991  1.00  0.00           O  
ATOM   1658  CB  VAL B   2     188.542 -75.385 268.519  1.00  0.00           C  
ATOM   1659  CG1 VAL B   2     188.109 -75.923 269.898  1.00  0.00           C  
ATOM   1660  CG2 VAL B   2     187.440 -75.647 267.474  1.00  0.00           C  
ATOM   1661  N   GLN B   3     187.420 -72.216 267.805  1.00  0.00           N  
ATOM   1662  CA  GLN B   3     186.403 -71.177 267.935  1.00  0.00           C  
ATOM   1663  C   GLN B   3     185.693 -71.024 266.586  1.00  0.00           C  
ATOM   1664  O   GLN B   3     186.336 -70.652 265.604  1.00  0.00           O  
ATOM   1665  CB  GLN B   3     187.068 -69.860 268.411  1.00  0.00           C  
ATOM   1666  CG  GLN B   3     186.107 -68.684 268.689  1.00  0.00           C  
ATOM   1667  CD  GLN B   3     185.175 -68.920 269.880  1.00  0.00           C  
ATOM   1668  OE1 GLN B   3     184.027 -68.240 269.895  1.00  0.00           O  
ATOM   1669  NE2 GLN B   3     185.493 -69.681 270.791  1.00  0.00           N  
ATOM   1670  N   LEU B   4     184.384 -71.305 266.580  1.00  0.00           N  
ATOM   1671  CA  LEU B   4     183.488 -71.125 265.441  1.00  0.00           C  
ATOM   1672  C   LEU B   4     182.296 -70.289 265.916  1.00  0.00           C  
ATOM   1673  O   LEU B   4     181.750 -70.578 266.980  1.00  0.00           O  
ATOM   1674  CB  LEU B   4     182.983 -72.487 264.914  1.00  0.00           C  
ATOM   1675  CG  LEU B   4     184.044 -73.365 264.215  1.00  0.00           C  
ATOM   1676  CD1 LEU B   4     184.865 -74.212 265.210  1.00  0.00           C  
ATOM   1677  CD2 LEU B   4     183.381 -74.258 263.157  1.00  0.00           C  
ATOM   1678  N   VAL B   5     181.901 -69.285 265.120  1.00  0.00           N  
ATOM   1679  CA  VAL B   5     180.729 -68.446 265.382  1.00  0.00           C  
ATOM   1680  C   VAL B   5     180.042 -68.140 264.045  1.00  0.00           C  
ATOM   1681  O   VAL B   5     180.710 -67.670 263.121  1.00  0.00           O  
ATOM   1682  CB  VAL B   5     181.089 -67.108 266.099  1.00  0.00           C  
ATOM   1683  CG1 VAL B   5     179.896 -66.138 266.254  1.00  0.00           C  
ATOM   1684  CG2 VAL B   5     181.716 -67.347 267.485  1.00  0.00           C  
ATOM   1685  N   GLN B   6     178.724 -68.396 263.985  1.00  0.00           N  
ATOM   1686  CA  GLN B   6     177.874 -68.091 262.834  1.00  0.00           C  
ATOM   1687  C   GLN B   6     177.189 -66.717 263.000  1.00  0.00           C  
ATOM   1688  O   GLN B   6     177.130 -66.181 264.108  1.00  0.00           O  
ATOM   1689  CB  GLN B   6     176.884 -69.260 262.575  1.00  0.00           C  
ATOM   1690  CG  GLN B   6     175.557 -69.286 263.358  1.00  0.00           C  
ATOM   1691  CD  GLN B   6     175.748 -69.497 264.858  1.00  0.00           C  
ATOM   1692  OE1 GLN B   6     175.818 -70.630 265.323  1.00  0.00           O  
ATOM   1693  NE2 GLN B   6     175.840 -68.409 265.626  1.00  0.00           N  
ATOM   1694  N   SER B   7     176.676 -66.182 261.884  1.00  0.00           N  
ATOM   1695  CA  SER B   7     176.033 -64.873 261.808  1.00  0.00           C  
ATOM   1696  C   SER B   7     174.959 -64.854 260.708  1.00  0.00           C  
ATOM   1697  O   SER B   7     175.114 -65.516 259.681  1.00  0.00           O  
ATOM   1698  CB  SER B   7     177.112 -63.781 261.625  1.00  0.00           C  
ATOM   1699  OG  SER B   7     177.734 -63.834 260.353  1.00  0.00           O  
ATOM   1700  N   GLY B   8     173.900 -64.065 260.951  1.00  0.00           N  
ATOM   1701  CA  GLY B   8     172.772 -63.864 260.040  1.00  0.00           C  
ATOM   1702  C   GLY B   8     171.715 -64.968 260.200  1.00  0.00           C  
ATOM   1703  O   GLY B   8     172.034 -66.108 260.537  1.00  0.00           O  
ATOM   1704  N   ALA B   9     170.453 -64.610 259.915  1.00  0.00           N  
ATOM   1705  CA  ALA B   9     169.295 -65.501 259.901  1.00  0.00           C  
ATOM   1706  C   ALA B   9     168.077 -64.754 259.344  1.00  0.00           C  
ATOM   1707  O   ALA B   9     167.724 -64.986 258.192  1.00  0.00           O  
ATOM   1708  CB  ALA B   9     169.013 -66.118 261.283  1.00  0.00           C  
ATOM   1709  N   GLU B  10     167.475 -63.868 260.163  1.00  0.00           N  
ATOM   1710  CA  GLU B  10     166.331 -62.997 259.846  1.00  0.00           C  
ATOM   1711  C   GLU B  10     164.993 -63.757 259.655  1.00  0.00           C  
ATOM   1712  O   GLU B  10     164.983 -64.952 259.356  1.00  0.00           O  
ATOM   1713  CB  GLU B  10     166.711 -62.042 258.673  1.00  0.00           C  
ATOM   1714  CG  GLU B  10     165.644 -61.029 258.218  1.00  0.00           C  
ATOM   1715  CD  GLU B  10     166.145 -60.182 257.049  1.00  0.00           C  
ATOM   1716  OE1 GLU B  10     165.880 -60.591 255.898  1.00  0.00           O  
ATOM   1717  OE2 GLU B  10     166.800 -59.153 257.327  1.00  0.00           O  
ATOM   1718  N   VAL B  11     163.875 -63.035 259.846  1.00  0.00           N  
ATOM   1719  CA  VAL B  11     162.511 -63.491 259.561  1.00  0.00           C  
ATOM   1720  C   VAL B  11     162.255 -63.628 258.043  1.00  0.00           C  
ATOM   1721  O   VAL B  11     162.506 -62.686 257.291  1.00  0.00           O  
ATOM   1722  CB  VAL B  11     161.460 -62.531 260.199  1.00  0.00           C  
ATOM   1723  CG1 VAL B  11     161.605 -61.049 259.790  1.00  0.00           C  
ATOM   1724  CG2 VAL B  11     160.004 -62.988 259.973  1.00  0.00           C  
ATOM   1725  N   LYS B  12     161.773 -64.810 257.632  1.00  0.00           N  
ATOM   1726  CA  LYS B  12     161.516 -65.188 256.240  1.00  0.00           C  
ATOM   1727  C   LYS B  12     160.095 -65.753 256.081  1.00  0.00           C  
ATOM   1728  O   LYS B  12     159.379 -65.943 257.067  1.00  0.00           O  
ATOM   1729  CB  LYS B  12     162.558 -66.242 255.787  1.00  0.00           C  
ATOM   1730  CG  LYS B  12     164.033 -65.823 255.908  1.00  0.00           C  
ATOM   1731  CD  LYS B  12     164.415 -64.596 255.067  1.00  0.00           C  
ATOM   1732  CE  LYS B  12     165.894 -64.231 255.235  1.00  0.00           C  
ATOM   1733  NZ  LYS B  12     166.256 -63.033 254.462  1.00  0.00           N  
ATOM   1734  N   LYS B  13     159.731 -66.023 254.818  1.00  0.00           N  
ATOM   1735  CA  LYS B  13     158.483 -66.665 254.405  1.00  0.00           C  
ATOM   1736  C   LYS B  13     158.810 -67.881 253.507  1.00  0.00           C  
ATOM   1737  O   LYS B  13     159.911 -67.927 252.952  1.00  0.00           O  
ATOM   1738  CB  LYS B  13     157.606 -65.638 253.654  1.00  0.00           C  
ATOM   1739  CG  LYS B  13     157.246 -64.402 254.499  1.00  0.00           C  
ATOM   1740  CD  LYS B  13     156.215 -63.485 253.822  1.00  0.00           C  
ATOM   1741  CE  LYS B  13     155.957 -62.184 254.600  1.00  0.00           C  
ATOM   1742  NZ  LYS B  13     155.414 -62.440 255.946  1.00  0.00           N  
ATOM   1743  N   PRO B  14     157.866 -68.844 253.352  1.00  0.00           N  
ATOM   1744  CA  PRO B  14     158.017 -69.979 252.419  1.00  0.00           C  
ATOM   1745  C   PRO B  14     158.265 -69.560 250.960  1.00  0.00           C  
ATOM   1746  O   PRO B  14     157.590 -68.658 250.462  1.00  0.00           O  
ATOM   1747  CD  PRO B  14     156.606 -68.946 254.087  1.00  0.00           C  
ATOM   1748  CB  PRO B  14     156.696 -70.759 252.556  1.00  0.00           C  
ATOM   1749  CG  PRO B  14     156.171 -70.395 253.930  1.00  0.00           C  
ATOM   1750  N   GLY B  15     159.241 -70.219 250.318  1.00  0.00           N  
ATOM   1751  CA  GLY B  15     159.603 -69.980 248.921  1.00  0.00           C  
ATOM   1752  C   GLY B  15     160.659 -68.872 248.749  1.00  0.00           C  
ATOM   1753  O   GLY B  15     161.078 -68.638 247.618  1.00  0.00           O  
ATOM   1754  N   ALA B  16     161.095 -68.201 249.835  1.00  0.00           N  
ATOM   1755  CA  ALA B  16     162.084 -67.116 249.823  1.00  0.00           C  
ATOM   1756  C   ALA B  16     163.536 -67.642 249.756  1.00  0.00           C  
ATOM   1757  O   ALA B  16     163.777 -68.699 249.172  1.00  0.00           O  
ATOM   1758  CB  ALA B  16     161.818 -66.200 251.033  1.00  0.00           C  
ATOM   1759  N   SER B  17     164.482 -66.899 250.358  1.00  0.00           N  
ATOM   1760  CA  SER B  17     165.895 -67.269 250.462  1.00  0.00           C  
ATOM   1761  C   SER B  17     166.484 -66.763 251.788  1.00  0.00           C  
ATOM   1762  O   SER B  17     166.020 -65.751 252.317  1.00  0.00           O  
ATOM   1763  CB  SER B  17     166.679 -66.702 249.259  1.00  0.00           C  
ATOM   1764  OG  SER B  17     166.534 -67.525 248.120  1.00  0.00           O  
ATOM   1765  N   VAL B  18     167.521 -67.464 252.272  1.00  0.00           N  
ATOM   1766  CA  VAL B  18     168.277 -67.118 253.477  1.00  0.00           C  
ATOM   1767  C   VAL B  18     169.744 -67.547 253.321  1.00  0.00           C  
ATOM   1768  O   VAL B  18     170.032 -68.495 252.593  1.00  0.00           O  
ATOM   1769  CB  VAL B  18     167.654 -67.770 254.754  1.00  0.00           C  
ATOM   1770  CG1 VAL B  18     167.717 -69.307 254.800  1.00  0.00           C  
ATOM   1771  CG2 VAL B  18     168.248 -67.215 256.058  1.00  0.00           C  
ATOM   1772  N   LYS B  19     170.645 -66.845 254.023  1.00  0.00           N  
ATOM   1773  CA  LYS B  19     172.059 -67.187 254.118  1.00  0.00           C  
ATOM   1774  C   LYS B  19     172.525 -67.003 255.566  1.00  0.00           C  
ATOM   1775  O   LYS B  19     172.182 -66.001 256.197  1.00  0.00           O  
ATOM   1776  CB  LYS B  19     172.877 -66.363 253.095  1.00  0.00           C  
ATOM   1777  CG  LYS B  19     174.396 -66.618 253.147  1.00  0.00           C  
ATOM   1778  CD  LYS B  19     175.157 -66.094 251.922  1.00  0.00           C  
ATOM   1779  CE  LYS B  19     176.614 -66.585 251.905  1.00  0.00           C  
ATOM   1780  NZ  LYS B  19     177.260 -66.322 250.610  1.00  0.00           N  
ATOM   1781  N   VAL B  20     173.321 -67.973 256.037  1.00  0.00           N  
ATOM   1782  CA  VAL B  20     173.991 -67.940 257.329  1.00  0.00           C  
ATOM   1783  C   VAL B  20     175.488 -68.167 257.054  1.00  0.00           C  
ATOM   1784  O   VAL B  20     175.865 -69.201 256.496  1.00  0.00           O  
ATOM   1785  CB  VAL B  20     173.468 -69.040 258.301  1.00  0.00           C  
ATOM   1786  CG1 VAL B  20     174.119 -68.956 259.697  1.00  0.00           C  
ATOM   1787  CG2 VAL B  20     171.934 -68.993 258.452  1.00  0.00           C  
ATOM   1788  N   SER B  21     176.302 -67.173 257.429  1.00  0.00           N  
ATOM   1789  CA  SER B  21     177.762 -67.180 257.312  1.00  0.00           C  
ATOM   1790  C   SER B  21     178.387 -67.678 258.626  1.00  0.00           C  
ATOM   1791  O   SER B  21     177.708 -67.674 259.651  1.00  0.00           O  
ATOM   1792  CB  SER B  21     178.219 -65.740 257.013  1.00  0.00           C  
ATOM   1793  OG  SER B  21     177.840 -65.362 255.702  1.00  0.00           O  
ATOM   1794  N   CYS B  22     179.664 -68.086 258.584  1.00  0.00           N  
ATOM   1795  CA  CYS B  22     180.431 -68.522 259.755  1.00  0.00           C  
ATOM   1796  C   CYS B  22     181.924 -68.249 259.550  1.00  0.00           C  
ATOM   1797  O   CYS B  22     182.399 -68.294 258.418  1.00  0.00           O  
ATOM   1798  CB  CYS B  22     180.108 -69.999 260.088  1.00  0.00           C  
ATOM   1799  SG  CYS B  22     181.138 -70.849 261.328  1.00  0.00           S  
ATOM   1800  N   LYS B  23     182.628 -67.974 260.659  1.00  0.00           N  
ATOM   1801  CA  LYS B  23     184.059 -67.689 260.674  1.00  0.00           C  
ATOM   1802  C   LYS B  23     184.769 -68.555 261.722  1.00  0.00           C  
ATOM   1803  O   LYS B  23     184.289 -68.674 262.849  1.00  0.00           O  
ATOM   1804  CB  LYS B  23     184.268 -66.177 260.908  1.00  0.00           C  
ATOM   1805  CG  LYS B  23     185.746 -65.752 260.877  1.00  0.00           C  
ATOM   1806  CD  LYS B  23     185.952 -64.244 260.683  1.00  0.00           C  
ATOM   1807  CE  LYS B  23     187.435 -63.841 260.659  1.00  0.00           C  
ATOM   1808  NZ  LYS B  23     188.165 -64.484 259.549  1.00  0.00           N  
ATOM   1809  N   ALA B  24     185.931 -69.093 261.318  1.00  0.00           N  
ATOM   1810  CA  ALA B  24     186.895 -69.766 262.183  1.00  0.00           C  
ATOM   1811  C   ALA B  24     187.899 -68.750 262.747  1.00  0.00           C  
ATOM   1812  O   ALA B  24     188.231 -67.774 262.069  1.00  0.00           O  
ATOM   1813  CB  ALA B  24     187.640 -70.816 261.352  1.00  0.00           C  
ATOM   1814  N   SER B  25     188.387 -69.017 263.967  1.00  0.00           N  
ATOM   1815  CA  SER B  25     189.339 -68.161 264.666  1.00  0.00           C  
ATOM   1816  C   SER B  25     190.268 -69.012 265.542  1.00  0.00           C  
ATOM   1817  O   SER B  25     189.804 -69.948 266.193  1.00  0.00           O  
ATOM   1818  CB  SER B  25     188.560 -67.103 265.478  1.00  0.00           C  
ATOM   1819  OG  SER B  25     189.425 -66.214 266.159  1.00  0.00           O  
ATOM   1820  N   GLY B  26     191.559 -68.643 265.560  1.00  0.00           N  
ATOM   1821  CA  GLY B  26     192.571 -69.208 266.452  1.00  0.00           C  
ATOM   1822  C   GLY B  26     193.073 -70.607 266.051  1.00  0.00           C  
ATOM   1823  O   GLY B  26     193.847 -71.196 266.805  1.00  0.00           O  
ATOM   1824  N   TYR B  27     192.656 -71.133 264.888  1.00  0.00           N  
ATOM   1825  CA  TYR B  27     193.104 -72.414 264.345  1.00  0.00           C  
ATOM   1826  C   TYR B  27     193.153 -72.324 262.812  1.00  0.00           C  
ATOM   1827  O   TYR B  27     192.441 -71.511 262.216  1.00  0.00           O  
ATOM   1828  CB  TYR B  27     192.196 -73.559 264.862  1.00  0.00           C  
ATOM   1829  CG  TYR B  27     190.825 -73.698 264.214  1.00  0.00           C  
ATOM   1830  CD1 TYR B  27     190.659 -74.509 263.072  1.00  0.00           C  
ATOM   1831  CD2 TYR B  27     189.712 -73.023 264.752  1.00  0.00           C  
ATOM   1832  CE1 TYR B  27     189.395 -74.647 262.472  1.00  0.00           C  
ATOM   1833  CE2 TYR B  27     188.445 -73.164 264.157  1.00  0.00           C  
ATOM   1834  CZ  TYR B  27     188.283 -73.983 263.022  1.00  0.00           C  
ATOM   1835  OH  TYR B  27     187.052 -74.136 262.454  1.00  0.00           O  
ATOM   1836  N   THR B  28     193.985 -73.186 262.205  1.00  0.00           N  
ATOM   1837  CA  THR B  28     194.154 -73.299 260.757  1.00  0.00           C  
ATOM   1838  C   THR B  28     192.896 -73.898 260.096  1.00  0.00           C  
ATOM   1839  O   THR B  28     192.588 -75.069 260.317  1.00  0.00           O  
ATOM   1840  CB  THR B  28     195.377 -74.187 260.403  1.00  0.00           C  
ATOM   1841  OG1 THR B  28     196.538 -73.614 260.972  1.00  0.00           O  
ATOM   1842  CG2 THR B  28     195.638 -74.379 258.897  1.00  0.00           C  
ATOM   1843  N   PHE B  29     192.199 -73.064 259.307  1.00  0.00           N  
ATOM   1844  CA  PHE B  29     190.964 -73.399 258.591  1.00  0.00           C  
ATOM   1845  C   PHE B  29     191.123 -74.562 257.594  1.00  0.00           C  
ATOM   1846  O   PHE B  29     190.227 -75.397 257.498  1.00  0.00           O  
ATOM   1847  CB  PHE B  29     190.444 -72.115 257.911  1.00  0.00           C  
ATOM   1848  CG  PHE B  29     189.157 -72.229 257.112  1.00  0.00           C  
ATOM   1849  CD1 PHE B  29     187.918 -71.990 257.737  1.00  0.00           C  
ATOM   1850  CE1 PHE B  29     186.742 -72.122 257.018  1.00  0.00           C  
ATOM   1851  CZ  PHE B  29     186.773 -72.538 255.695  1.00  0.00           C  
ATOM   1852  CD2 PHE B  29     189.170 -72.696 255.781  1.00  0.00           C  
ATOM   1853  CE2 PHE B  29     187.982 -72.839 255.081  1.00  0.00           C  
ATOM   1854  N   THR B  30     192.268 -74.590 256.893  1.00  0.00           N  
ATOM   1855  CA  THR B  30     192.642 -75.595 255.894  1.00  0.00           C  
ATOM   1856  C   THR B  30     192.828 -77.019 256.467  1.00  0.00           C  
ATOM   1857  O   THR B  30     192.657 -77.992 255.732  1.00  0.00           O  
ATOM   1858  CB  THR B  30     193.961 -75.183 255.184  1.00  0.00           C  
ATOM   1859  OG1 THR B  30     193.862 -73.843 254.738  1.00  0.00           O  
ATOM   1860  CG2 THR B  30     194.363 -76.042 253.971  1.00  0.00           C  
ATOM   1861  N   ASP B  31     193.159 -77.107 257.767  1.00  0.00           N  
ATOM   1862  CA  ASP B  31     193.473 -78.340 258.490  1.00  0.00           C  
ATOM   1863  C   ASP B  31     192.213 -79.156 258.868  1.00  0.00           C  
ATOM   1864  O   ASP B  31     192.345 -80.354 259.119  1.00  0.00           O  
ATOM   1865  CB  ASP B  31     194.317 -77.990 259.742  1.00  0.00           C  
ATOM   1866  CG  ASP B  31     195.041 -79.162 260.414  1.00  0.00           C  
ATOM   1867  OD1 ASP B  31     195.217 -79.076 261.648  1.00  0.00           O  
ATOM   1868  OD2 ASP B  31     195.496 -80.067 259.681  1.00  0.00           O  
ATOM   1869  N   TYR B  32     191.029 -78.517 258.912  1.00  0.00           N  
ATOM   1870  CA  TYR B  32     189.782 -79.124 259.388  1.00  0.00           C  
ATOM   1871  C   TYR B  32     188.619 -78.867 258.426  1.00  0.00           C  
ATOM   1872  O   TYR B  32     188.521 -77.787 257.849  1.00  0.00           O  
ATOM   1873  CB  TYR B  32     189.441 -78.560 260.778  1.00  0.00           C  
ATOM   1874  CG  TYR B  32     190.421 -78.958 261.861  1.00  0.00           C  
ATOM   1875  CD1 TYR B  32     191.422 -78.060 262.285  1.00  0.00           C  
ATOM   1876  CE1 TYR B  32     192.343 -78.446 263.279  1.00  0.00           C  
ATOM   1877  CZ  TYR B  32     192.269 -79.735 263.842  1.00  0.00           C  
ATOM   1878  OH  TYR B  32     193.157 -80.112 264.807  1.00  0.00           O  
ATOM   1879  CD2 TYR B  32     190.351 -80.246 262.423  1.00  0.00           C  
ATOM   1880  CE2 TYR B  32     191.279 -80.637 263.403  1.00  0.00           C  
ATOM   1881  N   TYR B  33     187.730 -79.866 258.313  1.00  0.00           N  
ATOM   1882  CA  TYR B  33     186.539 -79.815 257.465  1.00  0.00           C  
ATOM   1883  C   TYR B  33     185.386 -79.137 258.219  1.00  0.00           C  
ATOM   1884  O   TYR B  33     185.125 -79.473 259.376  1.00  0.00           O  
ATOM   1885  CB  TYR B  33     186.146 -81.237 257.010  1.00  0.00           C  
ATOM   1886  CG  TYR B  33     187.213 -82.111 256.353  1.00  0.00           C  
ATOM   1887  CD1 TYR B  33     187.003 -83.505 256.288  1.00  0.00           C  
ATOM   1888  CE1 TYR B  33     187.978 -84.352 255.727  1.00  0.00           C  
ATOM   1889  CZ  TYR B  33     189.174 -83.809 255.220  1.00  0.00           C  
ATOM   1890  OH  TYR B  33     190.121 -84.632 254.683  1.00  0.00           O  
ATOM   1891  CD2 TYR B  33     188.406 -81.573 255.817  1.00  0.00           C  
ATOM   1892  CE2 TYR B  33     189.386 -82.419 255.262  1.00  0.00           C  
ATOM   1893  N   MET B  34     184.728 -78.188 257.538  1.00  0.00           N  
ATOM   1894  CA  MET B  34     183.694 -77.324 258.105  1.00  0.00           C  
ATOM   1895  C   MET B  34     182.311 -77.964 257.951  1.00  0.00           C  
ATOM   1896  O   MET B  34     181.922 -78.304 256.833  1.00  0.00           O  
ATOM   1897  CB  MET B  34     183.749 -75.951 257.407  1.00  0.00           C  
ATOM   1898  CG  MET B  34     185.127 -75.268 257.461  1.00  0.00           C  
ATOM   1899  SD  MET B  34     185.823 -74.974 259.115  1.00  0.00           S  
ATOM   1900  CE  MET B  34     184.628 -73.781 259.776  1.00  0.00           C  
ATOM   1901  N   HIS B  35     181.599 -78.102 259.077  1.00  0.00           N  
ATOM   1902  CA  HIS B  35     180.259 -78.684 259.152  1.00  0.00           C  
ATOM   1903  C   HIS B  35     179.195 -77.578 259.187  1.00  0.00           C  
ATOM   1904  O   HIS B  35     179.481 -76.448 259.586  1.00  0.00           O  
ATOM   1905  CB  HIS B  35     180.108 -79.510 260.448  1.00  0.00           C  
ATOM   1906  CG  HIS B  35     181.045 -80.669 260.694  1.00  0.00           C  
ATOM   1907  ND1 HIS B  35     182.418 -80.604 260.534  1.00  0.00           N  
ATOM   1908  CD2 HIS B  35     180.789 -81.944 261.150  1.00  0.00           C  
ATOM   1909  CE1 HIS B  35     182.916 -81.782 260.908  1.00  0.00           C  
ATOM   1910  NE2 HIS B  35     181.986 -82.647 261.294  1.00  0.00           N  
ATOM   1911  N   TRP B  36     177.963 -77.977 258.845  1.00  0.00           N  
ATOM   1912  CA  TRP B  36     176.738 -77.214 259.047  1.00  0.00           C  
ATOM   1913  C   TRP B  36     175.658 -78.143 259.612  1.00  0.00           C  
ATOM   1914  O   TRP B  36     175.510 -79.276 259.150  1.00  0.00           O  
ATOM   1915  CB  TRP B  36     176.303 -76.556 257.730  1.00  0.00           C  
ATOM   1916  CG  TRP B  36     177.065 -75.316 257.375  1.00  0.00           C  
ATOM   1917  CD1 TRP B  36     178.154 -75.240 256.575  1.00  0.00           C  
ATOM   1918  NE1 TRP B  36     178.628 -73.945 256.565  1.00  0.00           N  
ATOM   1919  CE2 TRP B  36     177.878 -73.121 257.381  1.00  0.00           C  
ATOM   1920  CD2 TRP B  36     176.862 -73.975 257.906  1.00  0.00           C  
ATOM   1921  CE3 TRP B  36     175.922 -73.394 258.787  1.00  0.00           C  
ATOM   1922  CZ3 TRP B  36     176.004 -72.038 259.154  1.00  0.00           C  
ATOM   1923  CZ2 TRP B  36     177.960 -71.761 257.726  1.00  0.00           C  
ATOM   1924  CH2 TRP B  36     177.024 -71.225 258.629  1.00  0.00           C  
ATOM   1925  N   VAL B  37     174.945 -77.633 260.626  1.00  0.00           N  
ATOM   1926  CA  VAL B  37     173.941 -78.353 261.409  1.00  0.00           C  
ATOM   1927  C   VAL B  37     172.842 -77.343 261.818  1.00  0.00           C  
ATOM   1928  O   VAL B  37     173.111 -76.144 261.876  1.00  0.00           O  
ATOM   1929  CB  VAL B  37     174.555 -78.966 262.712  1.00  0.00           C  
ATOM   1930  CG1 VAL B  37     173.624 -80.007 263.362  1.00  0.00           C  
ATOM   1931  CG2 VAL B  37     175.935 -79.627 262.505  1.00  0.00           C  
ATOM   1932  N   ARG B  38     171.627 -77.830 262.114  1.00  0.00           N  
ATOM   1933  CA  ARG B  38     170.552 -77.044 262.725  1.00  0.00           C  
ATOM   1934  C   ARG B  38     169.948 -77.783 263.926  1.00  0.00           C  
ATOM   1935  O   ARG B  38     170.194 -78.975 264.108  1.00  0.00           O  
ATOM   1936  CB  ARG B  38     169.485 -76.678 261.671  1.00  0.00           C  
ATOM   1937  CG  ARG B  38     168.674 -77.858 261.096  1.00  0.00           C  
ATOM   1938  CD  ARG B  38     167.560 -77.385 260.153  1.00  0.00           C  
ATOM   1939  NE  ARG B  38     167.006 -78.496 259.371  1.00  0.00           N  
ATOM   1940  CZ  ARG B  38     166.529 -78.420 258.118  1.00  0.00           C  
ATOM   1941  NH1 ARG B  38     166.537 -77.263 257.443  1.00  0.00           N  
ATOM   1942  NH2 ARG B  38     166.039 -79.522 257.539  1.00  0.00           N  
ATOM   1943  N   GLN B  39     169.146 -77.048 264.712  1.00  0.00           N  
ATOM   1944  CA  GLN B  39     168.454 -77.553 265.889  1.00  0.00           C  
ATOM   1945  C   GLN B  39     166.988 -77.114 265.831  1.00  0.00           C  
ATOM   1946  O   GLN B  39     166.707 -75.928 265.649  1.00  0.00           O  
ATOM   1947  CB  GLN B  39     169.146 -76.999 267.148  1.00  0.00           C  
ATOM   1948  CG  GLN B  39     168.800 -77.771 268.432  1.00  0.00           C  
ATOM   1949  CD  GLN B  39     169.678 -77.315 269.593  1.00  0.00           C  
ATOM   1950  OE1 GLN B  39     169.239 -76.559 270.456  1.00  0.00           O  
ATOM   1951  NE2 GLN B  39     170.932 -77.765 269.608  1.00  0.00           N  
ATOM   1952  N   ALA B  40     166.088 -78.086 266.042  1.00  0.00           N  
ATOM   1953  CA  ALA B  40     164.650 -77.884 266.196  1.00  0.00           C  
ATOM   1954  C   ALA B  40     164.314 -77.212 267.547  1.00  0.00           C  
ATOM   1955  O   ALA B  40     165.088 -77.366 268.493  1.00  0.00           O  
ATOM   1956  CB  ALA B  40     163.981 -79.267 266.110  1.00  0.00           C  
ATOM   1957  N   PRO B  41     163.145 -76.536 267.649  1.00  0.00           N  
ATOM   1958  CA  PRO B  41     162.641 -76.012 268.937  1.00  0.00           C  
ATOM   1959  C   PRO B  41     162.245 -77.090 269.972  1.00  0.00           C  
ATOM   1960  O   PRO B  41     162.141 -76.765 271.153  1.00  0.00           O  
ATOM   1961  CD  PRO B  41     162.218 -76.229 266.554  1.00  0.00           C  
ATOM   1962  CB  PRO B  41     161.451 -75.130 268.529  1.00  0.00           C  
ATOM   1963  CG  PRO B  41     160.940 -75.754 267.240  1.00  0.00           C  
ATOM   1964  N   GLY B  42     162.089 -78.351 269.526  1.00  0.00           N  
ATOM   1965  CA  GLY B  42     161.932 -79.532 270.378  1.00  0.00           C  
ATOM   1966  C   GLY B  42     163.281 -80.048 270.918  1.00  0.00           C  
ATOM   1967  O   GLY B  42     163.297 -81.073 271.598  1.00  0.00           O  
ATOM   1968  N   GLN B  43     164.395 -79.351 270.619  1.00  0.00           N  
ATOM   1969  CA  GLN B  43     165.766 -79.598 271.072  1.00  0.00           C  
ATOM   1970  C   GLN B  43     166.345 -80.928 270.556  1.00  0.00           C  
ATOM   1971  O   GLN B  43     166.918 -81.689 271.335  1.00  0.00           O  
ATOM   1972  CB  GLN B  43     165.891 -79.412 272.609  1.00  0.00           C  
ATOM   1973  CG  GLN B  43     165.477 -78.027 273.157  1.00  0.00           C  
ATOM   1974  CD  GLN B  43     166.206 -76.860 272.485  1.00  0.00           C  
ATOM   1975  OE1 GLN B  43     167.338 -76.441 273.053  1.00  0.00           O  
ATOM   1976  NE2 GLN B  43     165.755 -76.346 271.464  1.00  0.00           N  
ATOM   1977  N   GLY B  44     166.212 -81.149 269.238  1.00  0.00           N  
ATOM   1978  CA  GLY B  44     166.831 -82.256 268.514  1.00  0.00           C  
ATOM   1979  C   GLY B  44     167.710 -81.655 267.416  1.00  0.00           C  
ATOM   1980  O   GLY B  44     167.258 -80.779 266.679  1.00  0.00           O  
ATOM   1981  N   LEU B  45     168.951 -82.157 267.292  1.00  0.00           N  
ATOM   1982  CA  LEU B  45     169.898 -81.773 266.241  1.00  0.00           C  
ATOM   1983  C   LEU B  45     169.616 -82.526 264.926  1.00  0.00           C  
ATOM   1984  O   LEU B  45     169.049 -83.620 264.944  1.00  0.00           O  
ATOM   1985  CB  LEU B  45     171.342 -82.023 266.735  1.00  0.00           C  
ATOM   1986  CG  LEU B  45     171.900 -80.922 267.663  1.00  0.00           C  
ATOM   1987  CD1 LEU B  45     173.250 -81.332 268.273  1.00  0.00           C  
ATOM   1988  CD2 LEU B  45     172.030 -79.569 266.951  1.00  0.00           C  
ATOM   1989  N   GLU B  46     170.037 -81.910 263.811  1.00  0.00           N  
ATOM   1990  CA  GLU B  46     169.809 -82.373 262.444  1.00  0.00           C  
ATOM   1991  C   GLU B  46     170.913 -81.805 261.541  1.00  0.00           C  
ATOM   1992  O   GLU B  46     171.065 -80.586 261.482  1.00  0.00           O  
ATOM   1993  CB  GLU B  46     168.397 -81.922 261.999  1.00  0.00           C  
ATOM   1994  CG  GLU B  46     168.029 -82.240 260.532  1.00  0.00           C  
ATOM   1995  CD  GLU B  46     166.653 -81.715 260.114  1.00  0.00           C  
ATOM   1996  OE1 GLU B  46     166.088 -80.871 260.844  1.00  0.00           O  
ATOM   1997  OE2 GLU B  46     166.199 -82.113 259.022  1.00  0.00           O  
ATOM   1998  N   TRP B  47     171.646 -82.686 260.837  1.00  0.00           N  
ATOM   1999  CA  TRP B  47     172.719 -82.312 259.908  1.00  0.00           C  
ATOM   2000  C   TRP B  47     172.178 -81.646 258.628  1.00  0.00           C  
ATOM   2001  O   TRP B  47     171.012 -81.833 258.280  1.00  0.00           O  
ATOM   2002  CB  TRP B  47     173.541 -83.572 259.576  1.00  0.00           C  
ATOM   2003  CG  TRP B  47     174.829 -83.386 258.823  1.00  0.00           C  
ATOM   2004  CD1 TRP B  47     175.926 -82.736 259.276  1.00  0.00           C  
ATOM   2005  NE1 TRP B  47     176.946 -82.845 258.354  1.00  0.00           N  
ATOM   2006  CE2 TRP B  47     176.555 -83.565 257.245  1.00  0.00           C  
ATOM   2007  CD2 TRP B  47     175.187 -83.881 257.498  1.00  0.00           C  
ATOM   2008  CE3 TRP B  47     174.499 -84.595 256.493  1.00  0.00           C  
ATOM   2009  CZ3 TRP B  47     175.144 -84.994 255.308  1.00  0.00           C  
ATOM   2010  CZ2 TRP B  47     177.214 -83.976 256.074  1.00  0.00           C  
ATOM   2011  CH2 TRP B  47     176.501 -84.691 255.097  1.00  0.00           C  
ATOM   2012  N   MET B  48     173.053 -80.877 257.965  1.00  0.00           N  
ATOM   2013  CA  MET B  48     172.747 -80.113 256.756  1.00  0.00           C  
ATOM   2014  C   MET B  48     173.708 -80.493 255.622  1.00  0.00           C  
ATOM   2015  O   MET B  48     173.271 -80.648 254.482  1.00  0.00           O  
ATOM   2016  CB  MET B  48     172.865 -78.604 257.070  1.00  0.00           C  
ATOM   2017  CG  MET B  48     172.000 -78.121 258.244  1.00  0.00           C  
ATOM   2018  SD  MET B  48     170.239 -78.020 257.871  1.00  0.00           S  
ATOM   2019  CE  MET B  48     170.108 -76.222 257.776  1.00  0.00           C  
ATOM   2020  N   GLY B  49     175.001 -80.619 255.956  1.00  0.00           N  
ATOM   2021  CA  GLY B  49     176.059 -80.847 254.985  1.00  0.00           C  
ATOM   2022  C   GLY B  49     177.414 -80.538 255.631  1.00  0.00           C  
ATOM   2023  O   GLY B  49     177.495 -80.056 256.762  1.00  0.00           O  
ATOM   2024  N   ARG B  50     178.485 -80.844 254.889  1.00  0.00           N  
ATOM   2025  CA  ARG B  50     179.874 -80.659 255.302  1.00  0.00           C  
ATOM   2026  C   ARG B  50     180.717 -80.432 254.043  1.00  0.00           C  
ATOM   2027  O   ARG B  50     180.555 -81.171 253.069  1.00  0.00           O  
ATOM   2028  CB  ARG B  50     180.331 -81.885 256.123  1.00  0.00           C  
ATOM   2029  CG  ARG B  50     181.755 -81.831 256.702  1.00  0.00           C  
ATOM   2030  CD  ARG B  50     182.020 -83.067 257.571  1.00  0.00           C  
ATOM   2031  NE  ARG B  50     183.412 -83.173 258.022  1.00  0.00           N  
ATOM   2032  CZ  ARG B  50     183.862 -84.082 258.907  1.00  0.00           C  
ATOM   2033  NH1 ARG B  50     185.148 -84.072 259.277  1.00  0.00           N  
ATOM   2034  NH2 ARG B  50     183.044 -85.008 259.429  1.00  0.00           N  
ATOM   2035  N   VAL B  51     181.588 -79.414 254.084  1.00  0.00           N  
ATOM   2036  CA  VAL B  51     182.398 -78.988 252.947  1.00  0.00           C  
ATOM   2037  C   VAL B  51     183.870 -78.865 253.372  1.00  0.00           C  
ATOM   2038  O   VAL B  51     184.177 -78.266 254.404  1.00  0.00           O  
ATOM   2039  CB  VAL B  51     181.889 -77.634 252.366  1.00  0.00           C  
ATOM   2040  CG1 VAL B  51     182.792 -76.997 251.288  1.00  0.00           C  
ATOM   2041  CG2 VAL B  51     180.467 -77.784 251.801  1.00  0.00           C  
ATOM   2042  N   ASN B  52     184.745 -79.438 252.533  1.00  0.00           N  
ATOM   2043  CA  ASN B  52     186.204 -79.399 252.647  1.00  0.00           C  
ATOM   2044  C   ASN B  52     186.716 -77.980 252.304  1.00  0.00           C  
ATOM   2045  O   ASN B  52     186.145 -77.372 251.399  1.00  0.00           O  
ATOM   2046  CB  ASN B  52     186.795 -80.427 251.655  1.00  0.00           C  
ATOM   2047  CG  ASN B  52     186.386 -81.873 251.957  1.00  0.00           C  
ATOM   2048  OD1 ASN B  52     187.214 -82.603 252.704  1.00  0.00           O  
ATOM   2049  ND2 ASN B  52     185.334 -82.328 251.514  1.00  0.00           N  
ATOM   2050  N   PRO B  53     187.766 -77.467 252.992  1.00  0.00           N  
ATOM   2051  CA  PRO B  53     188.318 -76.107 252.765  1.00  0.00           C  
ATOM   2052  C   PRO B  53     188.702 -75.707 251.326  1.00  0.00           C  
ATOM   2053  O   PRO B  53     188.708 -74.514 251.029  1.00  0.00           O  
ATOM   2054  CB  PRO B  53     189.536 -76.043 253.696  1.00  0.00           C  
ATOM   2055  CG  PRO B  53     189.193 -77.000 254.815  1.00  0.00           C  
ATOM   2056  CD  PRO B  53     188.467 -78.123 254.094  1.00  0.00           C  
ATOM   2057  N   ASN B  54     188.970 -76.700 250.460  1.00  0.00           N  
ATOM   2058  CA  ASN B  54     189.202 -76.545 249.017  1.00  0.00           C  
ATOM   2059  C   ASN B  54     187.959 -76.110 248.206  1.00  0.00           C  
ATOM   2060  O   ASN B  54     188.121 -75.743 247.042  1.00  0.00           O  
ATOM   2061  CB  ASN B  54     189.839 -77.842 248.455  1.00  0.00           C  
ATOM   2062  CG  ASN B  54     189.032 -79.130 248.699  1.00  0.00           C  
ATOM   2063  OD1 ASN B  54     187.896 -79.257 248.252  1.00  0.00           O  
ATOM   2064  ND2 ASN B  54     189.627 -80.098 249.398  1.00  0.00           N  
ATOM   2065  N   ARG B  55     186.760 -76.176 248.818  1.00  0.00           N  
ATOM   2066  CA  ARG B  55     185.434 -75.808 248.303  1.00  0.00           C  
ATOM   2067  C   ARG B  55     184.814 -76.843 247.339  1.00  0.00           C  
ATOM   2068  O   ARG B  55     183.588 -76.916 247.261  1.00  0.00           O  
ATOM   2069  CB  ARG B  55     185.446 -74.367 247.729  1.00  0.00           C  
ATOM   2070  CG  ARG B  55     184.061 -73.755 247.442  1.00  0.00           C  
ATOM   2071  CD  ARG B  55     184.134 -72.366 246.789  1.00  0.00           C  
ATOM   2072  NE  ARG B  55     184.593 -72.430 245.394  1.00  0.00           N  
ATOM   2073  CZ  ARG B  55     183.835 -72.770 244.337  1.00  0.00           C  
ATOM   2074  NH1 ARG B  55     184.390 -72.809 243.120  1.00  0.00           N  
ATOM   2075  NH2 ARG B  55     182.534 -73.068 244.476  1.00  0.00           N  
ATOM   2076  N   ARG B  56     185.649 -77.624 246.634  1.00  0.00           N  
ATOM   2077  CA  ARG B  56     185.229 -78.597 245.622  1.00  0.00           C  
ATOM   2078  C   ARG B  56     184.642 -79.889 246.216  1.00  0.00           C  
ATOM   2079  O   ARG B  56     183.738 -80.457 245.606  1.00  0.00           O  
ATOM   2080  CB  ARG B  56     186.403 -78.913 244.666  1.00  0.00           C  
ATOM   2081  CG  ARG B  56     187.089 -77.688 244.028  1.00  0.00           C  
ATOM   2082  CD  ARG B  56     186.116 -76.722 243.327  1.00  0.00           C  
ATOM   2083  NE  ARG B  56     186.821 -75.698 242.541  1.00  0.00           N  
ATOM   2084  CZ  ARG B  56     187.527 -74.656 243.019  1.00  0.00           C  
ATOM   2085  NH1 ARG B  56     188.126 -73.827 242.155  1.00  0.00           N  
ATOM   2086  NH2 ARG B  56     187.646 -74.422 244.333  1.00  0.00           N  
ATOM   2087  N   GLY B  57     185.141 -80.315 247.390  1.00  0.00           N  
ATOM   2088  CA  GLY B  57     184.618 -81.467 248.118  1.00  0.00           C  
ATOM   2089  C   GLY B  57     183.420 -80.997 248.948  1.00  0.00           C  
ATOM   2090  O   GLY B  57     183.577 -80.137 249.814  1.00  0.00           O  
ATOM   2091  N   THR B  58     182.238 -81.574 248.678  1.00  0.00           N  
ATOM   2092  CA  THR B  58     180.970 -81.246 249.334  1.00  0.00           C  
ATOM   2093  C   THR B  58     180.137 -82.529 249.523  1.00  0.00           C  
ATOM   2094  O   THR B  58     180.216 -83.445 248.701  1.00  0.00           O  
ATOM   2095  CB  THR B  58     180.132 -80.216 248.512  1.00  0.00           C  
ATOM   2096  OG1 THR B  58     179.538 -80.765 247.347  1.00  0.00           O  
ATOM   2097  CG2 THR B  58     180.877 -78.930 248.119  1.00  0.00           C  
ATOM   2098  N   THR B  59     179.350 -82.562 250.610  1.00  0.00           N  
ATOM   2099  CA  THR B  59     178.433 -83.649 250.959  1.00  0.00           C  
ATOM   2100  C   THR B  59     177.180 -83.051 251.627  1.00  0.00           C  
ATOM   2101  O   THR B  59     177.286 -82.047 252.334  1.00  0.00           O  
ATOM   2102  CB  THR B  59     179.086 -84.676 251.932  1.00  0.00           C  
ATOM   2103  OG1 THR B  59     179.352 -84.137 253.214  1.00  0.00           O  
ATOM   2104  CG2 THR B  59     180.368 -85.333 251.401  1.00  0.00           C  
ATOM   2105  N   TYR B  60     176.016 -83.671 251.365  1.00  0.00           N  
ATOM   2106  CA  TYR B  60     174.692 -83.217 251.809  1.00  0.00           C  
ATOM   2107  C   TYR B  60     173.790 -84.427 252.108  1.00  0.00           C  
ATOM   2108  O   TYR B  60     174.038 -85.517 251.586  1.00  0.00           O  
ATOM   2109  CB  TYR B  60     174.031 -82.348 250.710  1.00  0.00           C  
ATOM   2110  CG  TYR B  60     174.855 -81.178 250.197  1.00  0.00           C  
ATOM   2111  CD1 TYR B  60     175.137 -80.085 251.040  1.00  0.00           C  
ATOM   2112  CE1 TYR B  60     175.921 -79.016 250.570  1.00  0.00           C  
ATOM   2113  CZ  TYR B  60     176.416 -79.022 249.252  1.00  0.00           C  
ATOM   2114  OH  TYR B  60     177.162 -77.973 248.800  1.00  0.00           O  
ATOM   2115  CD2 TYR B  60     175.357 -81.187 248.878  1.00  0.00           C  
ATOM   2116  CE2 TYR B  60     176.134 -80.111 248.405  1.00  0.00           C  
ATOM   2117  N   ASN B  61     172.736 -84.199 252.913  1.00  0.00           N  
ATOM   2118  CA  ASN B  61     171.635 -85.148 253.125  1.00  0.00           C  
ATOM   2119  C   ASN B  61     170.413 -84.741 252.288  1.00  0.00           C  
ATOM   2120  O   ASN B  61     170.198 -83.553 252.048  1.00  0.00           O  
ATOM   2121  CB  ASN B  61     171.285 -85.296 254.630  1.00  0.00           C  
ATOM   2122  CG  ASN B  61     170.887 -84.032 255.409  1.00  0.00           C  
ATOM   2123  OD1 ASN B  61     171.030 -82.904 254.944  1.00  0.00           O  
ATOM   2124  ND2 ASN B  61     170.399 -84.225 256.634  1.00  0.00           N  
ATOM   2125  N   GLN B  62     169.625 -85.750 251.880  1.00  0.00           N  
ATOM   2126  CA  GLN B  62     168.473 -85.592 250.986  1.00  0.00           C  
ATOM   2127  C   GLN B  62     167.259 -84.869 251.600  1.00  0.00           C  
ATOM   2128  O   GLN B  62     166.412 -84.389 250.848  1.00  0.00           O  
ATOM   2129  CB  GLN B  62     168.088 -86.961 250.381  1.00  0.00           C  
ATOM   2130  CG  GLN B  62     169.181 -87.656 249.534  1.00  0.00           C  
ATOM   2131  CD  GLN B  62     169.864 -86.744 248.509  1.00  0.00           C  
ATOM   2132  OE1 GLN B  62     169.311 -86.662 247.298  1.00  0.00           O  
ATOM   2133  NE2 GLN B  62     170.874 -86.113 248.812  1.00  0.00           N  
ATOM   2134  N   LYS B  63     167.222 -84.757 252.939  1.00  0.00           N  
ATOM   2135  CA  LYS B  63     166.269 -83.942 253.695  1.00  0.00           C  
ATOM   2136  C   LYS B  63     166.450 -82.425 253.457  1.00  0.00           C  
ATOM   2137  O   LYS B  63     165.464 -81.688 253.515  1.00  0.00           O  
ATOM   2138  CB  LYS B  63     166.399 -84.338 255.186  1.00  0.00           C  
ATOM   2139  CG  LYS B  63     165.582 -83.520 256.204  1.00  0.00           C  
ATOM   2140  CD  LYS B  63     164.056 -83.592 256.014  1.00  0.00           C  
ATOM   2141  CE  LYS B  63     163.286 -82.593 256.891  1.00  0.00           C  
ATOM   2142  NZ  LYS B  63     163.504 -82.815 258.331  1.00  0.00           N  
ATOM   2143  N   PHE B  64     167.696 -81.999 253.182  1.00  0.00           N  
ATOM   2144  CA  PHE B  64     168.064 -80.601 252.955  1.00  0.00           C  
ATOM   2145  C   PHE B  64     168.410 -80.314 251.478  1.00  0.00           C  
ATOM   2146  O   PHE B  64     168.517 -79.143 251.114  1.00  0.00           O  
ATOM   2147  CB  PHE B  64     169.232 -80.262 253.909  1.00  0.00           C  
ATOM   2148  CG  PHE B  64     169.482 -78.778 254.112  1.00  0.00           C  
ATOM   2149  CD1 PHE B  64     168.435 -77.947 254.562  1.00  0.00           C  
ATOM   2150  CD2 PHE B  64     170.762 -78.223 253.914  1.00  0.00           C  
ATOM   2151  CE1 PHE B  64     168.656 -76.593 254.747  1.00  0.00           C  
ATOM   2152  CE2 PHE B  64     170.965 -76.863 254.121  1.00  0.00           C  
ATOM   2153  CZ  PHE B  64     169.913 -76.052 254.518  1.00  0.00           C  
ATOM   2154  N   GLU B  65     168.552 -81.365 250.649  1.00  0.00           N  
ATOM   2155  CA  GLU B  65     168.875 -81.274 249.223  1.00  0.00           C  
ATOM   2156  C   GLU B  65     167.701 -80.733 248.383  1.00  0.00           C  
ATOM   2157  O   GLU B  65     166.545 -80.792 248.812  1.00  0.00           O  
ATOM   2158  CB  GLU B  65     169.378 -82.653 248.734  1.00  0.00           C  
ATOM   2159  CG  GLU B  65     170.008 -82.709 247.326  1.00  0.00           C  
ATOM   2160  CD  GLU B  65     171.181 -81.740 247.166  1.00  0.00           C  
ATOM   2161  OE1 GLU B  65     172.275 -82.075 247.671  1.00  0.00           O  
ATOM   2162  OE2 GLU B  65     170.947 -80.667 246.569  1.00  0.00           O  
ATOM   2163  N   GLY B  66     168.039 -80.188 247.204  1.00  0.00           N  
ATOM   2164  CA  GLY B  66     167.115 -79.484 246.312  1.00  0.00           C  
ATOM   2165  C   GLY B  66     166.927 -78.017 246.737  1.00  0.00           C  
ATOM   2166  O   GLY B  66     166.116 -77.316 246.134  1.00  0.00           O  
ATOM   2167  N   ARG B  67     167.655 -77.567 247.774  1.00  0.00           N  
ATOM   2168  CA  ARG B  67     167.609 -76.224 248.346  1.00  0.00           C  
ATOM   2169  C   ARG B  67     169.020 -75.726 248.712  1.00  0.00           C  
ATOM   2170  O   ARG B  67     169.267 -74.525 248.619  1.00  0.00           O  
ATOM   2171  CB  ARG B  67     166.705 -76.217 249.601  1.00  0.00           C  
ATOM   2172  CG  ARG B  67     165.248 -76.638 249.362  1.00  0.00           C  
ATOM   2173  CD  ARG B  67     164.303 -76.227 250.502  1.00  0.00           C  
ATOM   2174  NE  ARG B  67     164.647 -76.748 251.837  1.00  0.00           N  
ATOM   2175  CZ  ARG B  67     164.853 -78.023 252.216  1.00  0.00           C  
ATOM   2176  NH1 ARG B  67     164.884 -79.042 251.345  1.00  0.00           N  
ATOM   2177  NH2 ARG B  67     165.017 -78.284 253.516  1.00  0.00           N  
ATOM   2178  N   VAL B  68     169.897 -76.644 249.149  1.00  0.00           N  
ATOM   2179  CA  VAL B  68     171.219 -76.351 249.704  1.00  0.00           C  
ATOM   2180  C   VAL B  68     172.268 -75.916 248.660  1.00  0.00           C  
ATOM   2181  O   VAL B  68     172.290 -76.432 247.543  1.00  0.00           O  
ATOM   2182  CB  VAL B  68     171.756 -77.596 250.470  1.00  0.00           C  
ATOM   2183  CG1 VAL B  68     172.046 -78.819 249.574  1.00  0.00           C  
ATOM   2184  CG2 VAL B  68     172.998 -77.282 251.322  1.00  0.00           C  
ATOM   2185  N   THR B  69     173.154 -75.016 249.108  1.00  0.00           N  
ATOM   2186  CA  THR B  69     174.450 -74.699 248.514  1.00  0.00           C  
ATOM   2187  C   THR B  69     175.369 -74.293 249.680  1.00  0.00           C  
ATOM   2188  O   THR B  69     174.957 -73.496 250.523  1.00  0.00           O  
ATOM   2189  CB  THR B  69     174.364 -73.516 247.507  1.00  0.00           C  
ATOM   2190  OG1 THR B  69     173.725 -73.945 246.323  1.00  0.00           O  
ATOM   2191  CG2 THR B  69     175.696 -72.854 247.096  1.00  0.00           C  
ATOM   2192  N   MET B  70     176.593 -74.841 249.708  1.00  0.00           N  
ATOM   2193  CA  MET B  70     177.613 -74.513 250.704  1.00  0.00           C  
ATOM   2194  C   MET B  70     178.960 -74.282 250.013  1.00  0.00           C  
ATOM   2195  O   MET B  70     179.264 -74.939 249.017  1.00  0.00           O  
ATOM   2196  CB  MET B  70     177.737 -75.648 251.736  1.00  0.00           C  
ATOM   2197  CG  MET B  70     176.538 -75.803 252.674  1.00  0.00           C  
ATOM   2198  SD  MET B  70     176.723 -77.205 253.799  1.00  0.00           S  
ATOM   2199  CE  MET B  70     175.098 -77.159 254.579  1.00  0.00           C  
ATOM   2200  N   THR B  71     179.747 -73.358 250.584  1.00  0.00           N  
ATOM   2201  CA  THR B  71     181.082 -72.991 250.120  1.00  0.00           C  
ATOM   2202  C   THR B  71     181.998 -72.672 251.319  1.00  0.00           C  
ATOM   2203  O   THR B  71     181.523 -72.499 252.442  1.00  0.00           O  
ATOM   2204  CB  THR B  71     181.048 -71.758 249.166  1.00  0.00           C  
ATOM   2205  OG1 THR B  71     180.649 -70.565 249.813  1.00  0.00           O  
ATOM   2206  CG2 THR B  71     180.201 -71.946 247.900  1.00  0.00           C  
ATOM   2207  N   THR B  72     183.308 -72.625 251.043  1.00  0.00           N  
ATOM   2208  CA  THR B  72     184.385 -72.352 251.995  1.00  0.00           C  
ATOM   2209  C   THR B  72     185.509 -71.576 251.278  1.00  0.00           C  
ATOM   2210  O   THR B  72     185.606 -71.620 250.049  1.00  0.00           O  
ATOM   2211  CB  THR B  72     184.996 -73.677 252.535  1.00  0.00           C  
ATOM   2212  OG1 THR B  72     185.410 -74.517 251.474  1.00  0.00           O  
ATOM   2213  CG2 THR B  72     184.079 -74.464 253.483  1.00  0.00           C  
ATOM   2214  N   ASP B  73     186.350 -70.894 252.074  1.00  0.00           N  
ATOM   2215  CA  ASP B  73     187.553 -70.207 251.605  1.00  0.00           C  
ATOM   2216  C   ASP B  73     188.606 -70.217 252.725  1.00  0.00           C  
ATOM   2217  O   ASP B  73     188.295 -69.851 253.860  1.00  0.00           O  
ATOM   2218  CB  ASP B  73     187.263 -68.768 251.114  1.00  0.00           C  
ATOM   2219  CG  ASP B  73     188.492 -68.064 250.521  1.00  0.00           C  
ATOM   2220  OD1 ASP B  73     189.207 -68.713 249.729  1.00  0.00           O  
ATOM   2221  OD2 ASP B  73     188.680 -66.872 250.846  1.00  0.00           O  
ATOM   2222  N   THR B  74     189.837 -70.607 252.359  1.00  0.00           N  
ATOM   2223  CA  THR B  74     190.999 -70.668 253.246  1.00  0.00           C  
ATOM   2224  C   THR B  74     191.626 -69.287 253.531  1.00  0.00           C  
ATOM   2225  O   THR B  74     192.130 -69.094 254.637  1.00  0.00           O  
ATOM   2226  CB  THR B  74     192.104 -71.592 252.661  1.00  0.00           C  
ATOM   2227  OG1 THR B  74     192.710 -71.057 251.497  1.00  0.00           O  
ATOM   2228  CG2 THR B  74     191.625 -73.018 252.355  1.00  0.00           C  
ATOM   2229  N   SER B  75     191.576 -68.362 252.555  1.00  0.00           N  
ATOM   2230  CA  SER B  75     192.169 -67.025 252.659  1.00  0.00           C  
ATOM   2231  C   SER B  75     191.365 -66.107 253.598  1.00  0.00           C  
ATOM   2232  O   SER B  75     191.963 -65.437 254.440  1.00  0.00           O  
ATOM   2233  CB  SER B  75     192.332 -66.434 251.244  1.00  0.00           C  
ATOM   2234  OG  SER B  75     192.987 -65.180 251.269  1.00  0.00           O  
ATOM   2235  N   THR B  76     190.028 -66.133 253.462  1.00  0.00           N  
ATOM   2236  CA  THR B  76     189.097 -65.399 254.321  1.00  0.00           C  
ATOM   2237  C   THR B  76     188.865 -66.097 255.683  1.00  0.00           C  
ATOM   2238  O   THR B  76     188.521 -65.417 256.651  1.00  0.00           O  
ATOM   2239  CB  THR B  76     187.723 -65.197 253.619  1.00  0.00           C  
ATOM   2240  OG1 THR B  76     187.924 -64.645 252.332  1.00  0.00           O  
ATOM   2241  CG2 THR B  76     186.752 -64.242 254.334  1.00  0.00           C  
ATOM   2242  N   SER B  77     189.096 -67.425 255.739  1.00  0.00           N  
ATOM   2243  CA  SER B  77     188.954 -68.303 256.909  1.00  0.00           C  
ATOM   2244  C   SER B  77     187.484 -68.396 257.376  1.00  0.00           C  
ATOM   2245  O   SER B  77     187.187 -68.188 258.553  1.00  0.00           O  
ATOM   2246  CB  SER B  77     189.967 -67.894 258.011  1.00  0.00           C  
ATOM   2247  OG  SER B  77     190.003 -68.809 259.089  1.00  0.00           O  
ATOM   2248  N   THR B  78     186.585 -68.668 256.415  1.00  0.00           N  
ATOM   2249  CA  THR B  78     185.134 -68.659 256.607  1.00  0.00           C  
ATOM   2250  C   THR B  78     184.460 -69.788 255.810  1.00  0.00           C  
ATOM   2251  O   THR B  78     184.883 -70.119 254.703  1.00  0.00           O  
ATOM   2252  CB  THR B  78     184.505 -67.320 256.130  1.00  0.00           C  
ATOM   2253  OG1 THR B  78     184.876 -67.016 254.800  1.00  0.00           O  
ATOM   2254  CG2 THR B  78     184.848 -66.118 257.021  1.00  0.00           C  
ATOM   2255  N   ALA B  79     183.393 -70.326 256.420  1.00  0.00           N  
ATOM   2256  CA  ALA B  79     182.455 -71.285 255.849  1.00  0.00           C  
ATOM   2257  C   ALA B  79     181.100 -70.601 255.633  1.00  0.00           C  
ATOM   2258  O   ALA B  79     180.788 -69.619 256.309  1.00  0.00           O  
ATOM   2259  CB  ALA B  79     182.302 -72.457 256.828  1.00  0.00           C  
ATOM   2260  N   TYR B  80     180.313 -71.132 254.689  1.00  0.00           N  
ATOM   2261  CA  TYR B  80     179.042 -70.551 254.266  1.00  0.00           C  
ATOM   2262  C   TYR B  80     178.007 -71.643 253.991  1.00  0.00           C  
ATOM   2263  O   TYR B  80     178.357 -72.726 253.520  1.00  0.00           O  
ATOM   2264  CB  TYR B  80     179.256 -69.728 252.981  1.00  0.00           C  
ATOM   2265  CG  TYR B  80     180.223 -68.565 253.095  1.00  0.00           C  
ATOM   2266  CD1 TYR B  80     179.827 -67.385 253.753  1.00  0.00           C  
ATOM   2267  CE1 TYR B  80     180.714 -66.294 253.844  1.00  0.00           C  
ATOM   2268  CZ  TYR B  80     181.997 -66.379 253.270  1.00  0.00           C  
ATOM   2269  OH  TYR B  80     182.842 -65.309 253.329  1.00  0.00           O  
ATOM   2270  CD2 TYR B  80     181.520 -68.659 252.547  1.00  0.00           C  
ATOM   2271  CE2 TYR B  80     182.403 -67.567 252.629  1.00  0.00           C  
ATOM   2272  N   MET B  81     176.741 -71.279 254.222  1.00  0.00           N  
ATOM   2273  CA  MET B  81     175.564 -71.992 253.753  1.00  0.00           C  
ATOM   2274  C   MET B  81     174.565 -70.941 253.259  1.00  0.00           C  
ATOM   2275  O   MET B  81     174.244 -70.018 254.004  1.00  0.00           O  
ATOM   2276  CB  MET B  81     174.979 -72.864 254.883  1.00  0.00           C  
ATOM   2277  CG  MET B  81     173.661 -73.585 254.521  1.00  0.00           C  
ATOM   2278  SD  MET B  81     172.371 -73.470 255.784  1.00  0.00           S  
ATOM   2279  CE  MET B  81     171.911 -71.723 255.606  1.00  0.00           C  
ATOM   2280  N   GLU B  82     174.069 -71.138 252.032  1.00  0.00           N  
ATOM   2281  CA  GLU B  82     173.041 -70.316 251.405  1.00  0.00           C  
ATOM   2282  C   GLU B  82     171.951 -71.227 250.823  1.00  0.00           C  
ATOM   2283  O   GLU B  82     172.238 -72.310 250.316  1.00  0.00           O  
ATOM   2284  CB  GLU B  82     173.687 -69.356 250.390  1.00  0.00           C  
ATOM   2285  CG  GLU B  82     174.546 -70.018 249.299  1.00  0.00           C  
ATOM   2286  CD  GLU B  82     175.150 -68.980 248.358  1.00  0.00           C  
ATOM   2287  OE1 GLU B  82     176.004 -68.199 248.835  1.00  0.00           O  
ATOM   2288  OE2 GLU B  82     174.735 -68.982 247.178  1.00  0.00           O  
ATOM   2289  N   LEU B  83     170.704 -70.771 250.986  1.00  0.00           N  
ATOM   2290  CA  LEU B  83     169.504 -71.598 250.969  1.00  0.00           C  
ATOM   2291  C   LEU B  83     168.367 -70.851 250.250  1.00  0.00           C  
ATOM   2292  O   LEU B  83     168.351 -69.620 250.242  1.00  0.00           O  
ATOM   2293  CB  LEU B  83     169.194 -71.918 252.451  1.00  0.00           C  
ATOM   2294  CG  LEU B  83     168.007 -72.856 252.727  1.00  0.00           C  
ATOM   2295  CD1 LEU B  83     168.275 -74.242 252.132  1.00  0.00           C  
ATOM   2296  CD2 LEU B  83     167.704 -72.923 254.235  1.00  0.00           C  
ATOM   2297  N   ARG B  84     167.447 -71.617 249.642  1.00  0.00           N  
ATOM   2298  CA  ARG B  84     166.413 -71.108 248.738  1.00  0.00           C  
ATOM   2299  C   ARG B  84     165.242 -72.095 248.638  1.00  0.00           C  
ATOM   2300  O   ARG B  84     165.428 -73.293 248.850  1.00  0.00           O  
ATOM   2301  CB  ARG B  84     167.034 -70.805 247.352  1.00  0.00           C  
ATOM   2302  CG  ARG B  84     167.758 -71.997 246.692  1.00  0.00           C  
ATOM   2303  CD  ARG B  84     168.666 -71.608 245.515  1.00  0.00           C  
ATOM   2304  NE  ARG B  84     169.809 -70.773 245.923  1.00  0.00           N  
ATOM   2305  CZ  ARG B  84     170.867 -71.140 246.668  1.00  0.00           C  
ATOM   2306  NH1 ARG B  84     171.820 -70.234 246.922  1.00  0.00           N  
ATOM   2307  NH2 ARG B  84     170.998 -72.380 247.158  1.00  0.00           N  
ATOM   2308  N   SER B  85     164.055 -71.554 248.306  1.00  0.00           N  
ATOM   2309  CA  SER B  85     162.766 -72.248 248.195  1.00  0.00           C  
ATOM   2310  C   SER B  85     162.312 -72.817 249.560  1.00  0.00           C  
ATOM   2311  O   SER B  85     162.064 -74.018 249.680  1.00  0.00           O  
ATOM   2312  CB  SER B  85     162.802 -73.283 247.043  1.00  0.00           C  
ATOM   2313  OG  SER B  85     161.510 -73.781 246.748  1.00  0.00           O  
ATOM   2314  N   LEU B  86     162.293 -71.935 250.576  1.00  0.00           N  
ATOM   2315  CA  LEU B  86     162.240 -72.281 252.001  1.00  0.00           C  
ATOM   2316  C   LEU B  86     160.998 -73.079 252.434  1.00  0.00           C  
ATOM   2317  O   LEU B  86     159.909 -72.875 251.898  1.00  0.00           O  
ATOM   2318  CB  LEU B  86     162.375 -71.006 252.862  1.00  0.00           C  
ATOM   2319  CG  LEU B  86     163.586 -70.105 252.542  1.00  0.00           C  
ATOM   2320  CD1 LEU B  86     163.695 -68.934 253.537  1.00  0.00           C  
ATOM   2321  CD2 LEU B  86     164.905 -70.879 252.447  1.00  0.00           C  
ATOM   2322  N   ARG B  87     161.217 -73.958 253.424  1.00  0.00           N  
ATOM   2323  CA  ARG B  87     160.230 -74.868 254.006  1.00  0.00           C  
ATOM   2324  C   ARG B  87     160.067 -74.617 255.513  1.00  0.00           C  
ATOM   2325  O   ARG B  87     160.888 -73.932 256.123  1.00  0.00           O  
ATOM   2326  CB  ARG B  87     160.727 -76.314 253.791  1.00  0.00           C  
ATOM   2327  CG  ARG B  87     160.843 -76.735 252.319  1.00  0.00           C  
ATOM   2328  CD  ARG B  87     161.270 -78.202 252.199  1.00  0.00           C  
ATOM   2329  NE  ARG B  87     161.515 -78.594 250.806  1.00  0.00           N  
ATOM   2330  CZ  ARG B  87     161.893 -79.821 250.414  1.00  0.00           C  
ATOM   2331  NH1 ARG B  87     162.116 -80.054 249.114  1.00  0.00           N  
ATOM   2332  NH2 ARG B  87     162.058 -80.815 251.302  1.00  0.00           N  
ATOM   2333  N   SER B  88     159.045 -75.265 256.102  1.00  0.00           N  
ATOM   2334  CA  SER B  88     158.858 -75.398 257.553  1.00  0.00           C  
ATOM   2335  C   SER B  88     159.979 -76.225 258.233  1.00  0.00           C  
ATOM   2336  O   SER B  88     160.236 -76.021 259.418  1.00  0.00           O  
ATOM   2337  CB  SER B  88     157.455 -75.987 257.813  1.00  0.00           C  
ATOM   2338  OG  SER B  88     157.143 -76.035 259.191  1.00  0.00           O  
ATOM   2339  N   ASP B  89     160.669 -77.085 257.458  1.00  0.00           N  
ATOM   2340  CA  ASP B  89     161.925 -77.762 257.821  1.00  0.00           C  
ATOM   2341  C   ASP B  89     163.053 -76.772 258.173  1.00  0.00           C  
ATOM   2342  O   ASP B  89     163.863 -77.057 259.052  1.00  0.00           O  
ATOM   2343  CB  ASP B  89     162.451 -78.701 256.703  1.00  0.00           C  
ATOM   2344  CG  ASP B  89     161.425 -79.650 256.071  1.00  0.00           C  
ATOM   2345  OD1 ASP B  89     161.656 -80.025 254.901  1.00  0.00           O  
ATOM   2346  OD2 ASP B  89     160.492 -80.066 256.791  1.00  0.00           O  
ATOM   2347  N   ASP B  90     163.067 -75.635 257.458  1.00  0.00           N  
ATOM   2348  CA  ASP B  90     164.064 -74.566 257.531  1.00  0.00           C  
ATOM   2349  C   ASP B  90     163.756 -73.522 258.630  1.00  0.00           C  
ATOM   2350  O   ASP B  90     164.548 -72.595 258.800  1.00  0.00           O  
ATOM   2351  CB  ASP B  90     164.314 -73.919 256.140  1.00  0.00           C  
ATOM   2352  CG  ASP B  90     164.552 -74.919 254.993  1.00  0.00           C  
ATOM   2353  OD1 ASP B  90     165.102 -76.014 255.253  1.00  0.00           O  
ATOM   2354  OD2 ASP B  90     164.240 -74.550 253.842  1.00  0.00           O  
ATOM   2355  N   THR B  91     162.660 -73.706 259.392  1.00  0.00           N  
ATOM   2356  CA  THR B  91     162.399 -73.011 260.656  1.00  0.00           C  
ATOM   2357  C   THR B  91     163.177 -73.737 261.774  1.00  0.00           C  
ATOM   2358  O   THR B  91     162.747 -74.799 262.227  1.00  0.00           O  
ATOM   2359  CB  THR B  91     160.885 -73.015 261.013  1.00  0.00           C  
ATOM   2360  OG1 THR B  91     160.168 -72.310 260.022  1.00  0.00           O  
ATOM   2361  CG2 THR B  91     160.524 -72.395 262.378  1.00  0.00           C  
ATOM   2362  N   ALA B  92     164.335 -73.175 262.153  1.00  0.00           N  
ATOM   2363  CA  ALA B  92     165.296 -73.789 263.070  1.00  0.00           C  
ATOM   2364  C   ALA B  92     166.379 -72.786 263.489  1.00  0.00           C  
ATOM   2365  O   ALA B  92     166.475 -71.701 262.913  1.00  0.00           O  
ATOM   2366  CB  ALA B  92     165.939 -75.017 262.393  1.00  0.00           C  
ATOM   2367  N   VAL B  93     167.198 -73.187 264.476  1.00  0.00           N  
ATOM   2368  CA  VAL B  93     168.379 -72.452 264.927  1.00  0.00           C  
ATOM   2369  C   VAL B  93     169.617 -73.060 264.242  1.00  0.00           C  
ATOM   2370  O   VAL B  93     169.840 -74.262 264.370  1.00  0.00           O  
ATOM   2371  CB  VAL B  93     168.563 -72.554 266.469  1.00  0.00           C  
ATOM   2372  CG1 VAL B  93     169.747 -71.712 266.981  1.00  0.00           C  
ATOM   2373  CG2 VAL B  93     167.283 -72.147 267.223  1.00  0.00           C  
ATOM   2374  N   TYR B  94     170.367 -72.232 263.501  1.00  0.00           N  
ATOM   2375  CA  TYR B  94     171.454 -72.653 262.609  1.00  0.00           C  
ATOM   2376  C   TYR B  94     172.820 -72.550 263.305  1.00  0.00           C  
ATOM   2377  O   TYR B  94     173.033 -71.632 264.095  1.00  0.00           O  
ATOM   2378  CB  TYR B  94     171.401 -71.795 261.325  1.00  0.00           C  
ATOM   2379  CG  TYR B  94     170.316 -72.201 260.335  1.00  0.00           C  
ATOM   2380  CD1 TYR B  94     168.951 -72.150 260.694  1.00  0.00           C  
ATOM   2381  CE1 TYR B  94     167.957 -72.605 259.809  1.00  0.00           C  
ATOM   2382  CZ  TYR B  94     168.316 -73.069 258.532  1.00  0.00           C  
ATOM   2383  OH  TYR B  94     167.364 -73.524 257.669  1.00  0.00           O  
ATOM   2384  CD2 TYR B  94     170.666 -72.655 259.047  1.00  0.00           C  
ATOM   2385  CE2 TYR B  94     169.666 -73.068 258.145  1.00  0.00           C  
ATOM   2386  N   TYR B  95     173.708 -73.509 262.987  1.00  0.00           N  
ATOM   2387  CA  TYR B  95     175.025 -73.700 263.600  1.00  0.00           C  
ATOM   2388  C   TYR B  95     176.069 -74.135 262.559  1.00  0.00           C  
ATOM   2389  O   TYR B  95     175.727 -74.813 261.591  1.00  0.00           O  
ATOM   2390  CB  TYR B  95     174.937 -74.799 264.684  1.00  0.00           C  
ATOM   2391  CG  TYR B  95     174.088 -74.479 265.898  1.00  0.00           C  
ATOM   2392  CD1 TYR B  95     172.730 -74.854 265.938  1.00  0.00           C  
ATOM   2393  CE1 TYR B  95     171.952 -74.556 267.072  1.00  0.00           C  
ATOM   2394  CZ  TYR B  95     172.529 -73.905 268.178  1.00  0.00           C  
ATOM   2395  OH  TYR B  95     171.769 -73.627 269.276  1.00  0.00           O  
ATOM   2396  CD2 TYR B  95     174.664 -73.821 267.004  1.00  0.00           C  
ATOM   2397  CE2 TYR B  95     173.889 -73.540 268.146  1.00  0.00           C  
ATOM   2398  N   CYS B  96     177.339 -73.820 262.852  1.00  0.00           N  
ATOM   2399  CA  CYS B  96     178.524 -74.400 262.211  1.00  0.00           C  
ATOM   2400  C   CYS B  96     179.356 -75.151 263.268  1.00  0.00           C  
ATOM   2401  O   CYS B  96     179.308 -74.791 264.446  1.00  0.00           O  
ATOM   2402  SG  CYS B  96     179.824 -71.866 262.508  1.00  0.00           S  
ATOM   2403  CB  CYS B  96     179.330 -73.295 261.500  1.00  0.00           C  
ATOM   2404  N   ALA B  97     180.084 -76.191 262.828  1.00  0.00           N  
ATOM   2405  CA  ALA B  97     180.797 -77.129 263.705  1.00  0.00           C  
ATOM   2406  C   ALA B  97     182.063 -77.708 263.044  1.00  0.00           C  
ATOM   2407  O   ALA B  97     182.410 -77.322 261.927  1.00  0.00           O  
ATOM   2408  CB  ALA B  97     179.812 -78.222 264.166  1.00  0.00           C  
ATOM   2409  N   ARG B  98     182.744 -78.611 263.771  1.00  0.00           N  
ATOM   2410  CA  ARG B  98     184.033 -79.204 263.399  1.00  0.00           C  
ATOM   2411  C   ARG B  98     184.135 -80.650 263.945  1.00  0.00           C  
ATOM   2412  O   ARG B  98     183.221 -81.102 264.637  1.00  0.00           O  
ATOM   2413  CB  ARG B  98     185.151 -78.267 263.920  1.00  0.00           C  
ATOM   2414  CG  ARG B  98     186.505 -78.394 263.202  1.00  0.00           C  
ATOM   2415  CD  ARG B  98     187.604 -77.543 263.846  1.00  0.00           C  
ATOM   2416  NE  ARG B  98     188.078 -78.136 265.106  1.00  0.00           N  
ATOM   2417  CZ  ARG B  98     189.204 -77.782 265.745  1.00  0.00           C  
ATOM   2418  NH1 ARG B  98     190.035 -76.859 265.248  1.00  0.00           N  
ATOM   2419  NH2 ARG B  98     189.507 -78.363 266.907  1.00  0.00           N  
ATOM   2420  N   ALA B  99     185.238 -81.350 263.622  1.00  0.00           N  
ATOM   2421  CA  ALA B  99     185.575 -82.685 264.128  1.00  0.00           C  
ATOM   2422  C   ALA B  99     187.068 -82.752 264.502  1.00  0.00           C  
ATOM   2423  O   ALA B  99     187.916 -82.506 263.644  1.00  0.00           O  
ATOM   2424  CB  ALA B  99     185.216 -83.742 263.071  1.00  0.00           C  
ATOM   2425  N   ASN B 100     187.349 -83.094 265.773  1.00  0.00           N  
ATOM   2426  CA  ASN B 100     188.678 -83.182 266.396  1.00  0.00           C  
ATOM   2427  C   ASN B 100     188.545 -83.851 267.790  1.00  0.00           C  
ATOM   2428  O   ASN B 100     187.487 -84.382 268.118  1.00  0.00           O  
ATOM   2429  CB  ASN B 100     189.325 -81.766 266.490  1.00  0.00           C  
ATOM   2430  CG  ASN B 100     190.839 -81.754 266.754  1.00  0.00           C  
ATOM   2431  OD1 ASN B 100     191.593 -82.513 266.150  1.00  0.00           O  
ATOM   2432  ND2 ASN B 100     191.290 -80.911 267.685  1.00  0.00           N  
ATOM   2433  N   TRP B 101     189.622 -83.798 268.597  1.00  0.00           N  
ATOM   2434  CA  TRP B 101     189.672 -84.095 270.035  1.00  0.00           C  
ATOM   2435  C   TRP B 101     188.858 -83.105 270.901  1.00  0.00           C  
ATOM   2436  O   TRP B 101     188.476 -83.461 272.013  1.00  0.00           O  
ATOM   2437  CB  TRP B 101     191.162 -84.120 270.458  1.00  0.00           C  
ATOM   2438  CG  TRP B 101     191.489 -84.338 271.912  1.00  0.00           C  
ATOM   2439  CD1 TRP B 101     190.980 -85.318 272.690  1.00  0.00           C  
ATOM   2440  CD2 TRP B 101     192.422 -83.606 272.766  1.00  0.00           C  
ATOM   2441  NE1 TRP B 101     191.498 -85.231 273.963  1.00  0.00           N  
ATOM   2442  CE2 TRP B 101     192.404 -84.196 274.068  1.00  0.00           C  
ATOM   2443  CE3 TRP B 101     193.284 -82.498 272.579  1.00  0.00           C  
ATOM   2444  CZ2 TRP B 101     193.192 -83.711 275.128  1.00  0.00           C  
ATOM   2445  CZ3 TRP B 101     194.079 -82.003 273.633  1.00  0.00           C  
ATOM   2446  CH2 TRP B 101     194.035 -82.608 274.905  1.00  0.00           C  
ATOM   2447  N   LEU B 102     188.594 -81.895 270.387  1.00  0.00           N  
ATOM   2448  CA  LEU B 102     187.761 -80.875 271.020  1.00  0.00           C  
ATOM   2449  C   LEU B 102     187.234 -79.948 269.927  1.00  0.00           C  
ATOM   2450  O   LEU B 102     188.011 -79.541 269.064  1.00  0.00           O  
ATOM   2451  CB  LEU B 102     188.570 -80.100 272.084  1.00  0.00           C  
ATOM   2452  CG  LEU B 102     187.763 -79.046 272.883  1.00  0.00           C  
ATOM   2453  CD1 LEU B 102     186.641 -79.692 273.726  1.00  0.00           C  
ATOM   2454  CD2 LEU B 102     188.688 -78.141 273.724  1.00  0.00           C  
ATOM   2455  N   ASP B 103     185.933 -79.624 269.997  1.00  0.00           N  
ATOM   2456  CA  ASP B 103     185.221 -78.820 269.000  1.00  0.00           C  
ATOM   2457  C   ASP B 103     184.319 -77.780 269.672  1.00  0.00           C  
ATOM   2458  O   ASP B 103     183.795 -78.024 270.760  1.00  0.00           O  
ATOM   2459  CB  ASP B 103     184.422 -79.684 267.998  1.00  0.00           C  
ATOM   2460  CG  ASP B 103     185.297 -80.718 267.288  1.00  0.00           C  
ATOM   2461  OD1 ASP B 103     184.986 -81.922 267.412  1.00  0.00           O  
ATOM   2462  OD2 ASP B 103     186.249 -80.271 266.608  1.00  0.00           O  
ATOM   2463  N   TYR B 104     184.165 -76.643 268.976  1.00  0.00           N  
ATOM   2464  CA  TYR B 104     183.361 -75.496 269.383  1.00  0.00           C  
ATOM   2465  C   TYR B 104     182.294 -75.242 268.308  1.00  0.00           C  
ATOM   2466  O   TYR B 104     182.576 -75.383 267.117  1.00  0.00           O  
ATOM   2467  CB  TYR B 104     184.299 -74.281 269.569  1.00  0.00           C  
ATOM   2468  CG  TYR B 104     183.708 -73.099 270.316  1.00  0.00           C  
ATOM   2469  CD1 TYR B 104     182.861 -72.189 269.657  1.00  0.00           C  
ATOM   2470  CE1 TYR B 104     182.300 -71.102 270.354  1.00  0.00           C  
ATOM   2471  CZ  TYR B 104     182.602 -70.910 271.716  1.00  0.00           C  
ATOM   2472  OH  TYR B 104     182.071 -69.846 272.385  1.00  0.00           O  
ATOM   2473  CD2 TYR B 104     184.020 -72.895 271.676  1.00  0.00           C  
ATOM   2474  CE2 TYR B 104     183.465 -71.805 272.377  1.00  0.00           C  
ATOM   2475  N   TRP B 105     181.087 -74.869 268.759  1.00  0.00           N  
ATOM   2476  CA  TRP B 105     179.953 -74.504 267.910  1.00  0.00           C  
ATOM   2477  C   TRP B 105     179.545 -73.055 268.201  1.00  0.00           C  
ATOM   2478  O   TRP B 105     179.723 -72.582 269.325  1.00  0.00           O  
ATOM   2479  CB  TRP B 105     178.751 -75.429 268.191  1.00  0.00           C  
ATOM   2480  CG  TRP B 105     178.825 -76.876 267.789  1.00  0.00           C  
ATOM   2481  CD1 TRP B 105     179.865 -77.727 267.967  1.00  0.00           C  
ATOM   2482  NE1 TRP B 105     179.518 -78.984 267.531  1.00  0.00           N  
ATOM   2483  CE2 TRP B 105     178.218 -79.029 267.089  1.00  0.00           C  
ATOM   2484  CD2 TRP B 105     177.748 -77.689 267.234  1.00  0.00           C  
ATOM   2485  CE3 TRP B 105     176.413 -77.434 266.845  1.00  0.00           C  
ATOM   2486  CZ3 TRP B 105     175.592 -78.459 266.337  1.00  0.00           C  
ATOM   2487  CZ2 TRP B 105     177.409 -80.065 266.594  1.00  0.00           C  
ATOM   2488  CH2 TRP B 105     176.088 -79.772 266.224  1.00  0.00           C  
ATOM   2489  N   GLY B 106     178.964 -72.391 267.188  1.00  0.00           N  
ATOM   2490  CA  GLY B 106     178.502 -71.007 267.274  1.00  0.00           C  
ATOM   2491  C   GLY B 106     177.287 -70.839 268.199  1.00  0.00           C  
ATOM   2492  O   GLY B 106     176.646 -71.806 268.602  1.00  0.00           O  
ATOM   2493  N   GLN B 107     176.983 -69.574 268.518  1.00  0.00           N  
ATOM   2494  CA  GLN B 107     175.959 -69.135 269.475  1.00  0.00           C  
ATOM   2495  C   GLN B 107     174.488 -69.442 269.107  1.00  0.00           C  
ATOM   2496  O   GLN B 107     173.619 -69.250 269.956  1.00  0.00           O  
ATOM   2497  CB  GLN B 107     176.165 -67.623 269.714  1.00  0.00           C  
ATOM   2498  CG  GLN B 107     177.473 -67.303 270.465  1.00  0.00           C  
ATOM   2499  CD  GLN B 107     177.763 -65.804 270.489  1.00  0.00           C  
ATOM   2500  OE1 GLN B 107     178.115 -65.223 269.465  1.00  0.00           O  
ATOM   2501  NE2 GLN B 107     177.633 -65.174 271.658  1.00  0.00           N  
ATOM   2502  N   GLY B 108     174.233 -69.897 267.870  1.00  0.00           N  
ATOM   2503  CA  GLY B 108     172.908 -70.136 267.306  1.00  0.00           C  
ATOM   2504  C   GLY B 108     172.355 -68.844 266.681  1.00  0.00           C  
ATOM   2505  O   GLY B 108     172.498 -67.762 267.252  1.00  0.00           O  
ATOM   2506  N   THR B 109     171.686 -68.974 265.525  1.00  0.00           N  
ATOM   2507  CA  THR B 109     170.942 -67.897 264.864  1.00  0.00           C  
ATOM   2508  C   THR B 109     169.607 -68.471 264.353  1.00  0.00           C  
ATOM   2509  O   THR B 109     169.592 -69.392 263.534  1.00  0.00           O  
ATOM   2510  CB  THR B 109     171.728 -67.253 263.685  1.00  0.00           C  
ATOM   2511  OG1 THR B 109     172.086 -68.181 262.676  1.00  0.00           O  
ATOM   2512  CG2 THR B 109     172.985 -66.492 264.120  1.00  0.00           C  
ATOM   2513  N   THR B 110     168.503 -67.929 264.892  1.00  0.00           N  
ATOM   2514  CA  THR B 110     167.143 -68.419 264.675  1.00  0.00           C  
ATOM   2515  C   THR B 110     166.539 -67.876 263.366  1.00  0.00           C  
ATOM   2516  O   THR B 110     166.199 -66.694 263.291  1.00  0.00           O  
ATOM   2517  CB  THR B 110     166.206 -68.028 265.851  1.00  0.00           C  
ATOM   2518  OG1 THR B 110     166.768 -68.482 267.067  1.00  0.00           O  
ATOM   2519  CG2 THR B 110     164.775 -68.593 265.752  1.00  0.00           C  
ATOM   2520  N   VAL B 111     166.397 -68.770 262.375  1.00  0.00           N  
ATOM   2521  CA  VAL B 111     165.633 -68.535 261.152  1.00  0.00           C  
ATOM   2522  C   VAL B 111     164.190 -69.012 261.398  1.00  0.00           C  
ATOM   2523  O   VAL B 111     163.996 -70.085 261.973  1.00  0.00           O  
ATOM   2524  CB  VAL B 111     166.211 -69.350 259.954  1.00  0.00           C  
ATOM   2525  CG1 VAL B 111     165.388 -69.232 258.652  1.00  0.00           C  
ATOM   2526  CG2 VAL B 111     167.672 -68.972 259.655  1.00  0.00           C  
ATOM   2527  N   THR B 112     163.211 -68.220 260.939  1.00  0.00           N  
ATOM   2528  CA  THR B 112     161.795 -68.583 260.959  1.00  0.00           C  
ATOM   2529  C   THR B 112     161.228 -68.409 259.542  1.00  0.00           C  
ATOM   2530  O   THR B 112     161.558 -67.436 258.867  1.00  0.00           O  
ATOM   2531  CB  THR B 112     160.984 -67.719 261.967  1.00  0.00           C  
ATOM   2532  OG1 THR B 112     160.831 -66.369 261.571  1.00  0.00           O  
ATOM   2533  CG2 THR B 112     161.541 -67.768 263.399  1.00  0.00           C  
ATOM   2534  N   VAL B 113     160.420 -69.391 259.113  1.00  0.00           N  
ATOM   2535  CA  VAL B 113     159.864 -69.474 257.767  1.00  0.00           C  
ATOM   2536  C   VAL B 113     158.346 -69.690 257.895  1.00  0.00           C  
ATOM   2537  O   VAL B 113     157.890 -70.822 258.064  1.00  0.00           O  
ATOM   2538  CB  VAL B 113     160.502 -70.641 256.954  1.00  0.00           C  
ATOM   2539  CG1 VAL B 113     159.962 -70.736 255.515  1.00  0.00           C  
ATOM   2540  CG2 VAL B 113     162.038 -70.544 256.914  1.00  0.00           C  
ATOM   2541  N   SER B 114     157.594 -68.581 257.836  1.00  0.00           N  
ATOM   2542  CA  SER B 114     156.133 -68.568 257.896  1.00  0.00           C  
ATOM   2543  C   SER B 114     155.614 -67.268 257.267  1.00  0.00           C  
ATOM   2544  O   SER B 114     156.222 -66.213 257.450  1.00  0.00           O  
ATOM   2545  CB  SER B 114     155.650 -68.764 259.351  1.00  0.00           C  
ATOM   2546  OG  SER B 114     154.241 -68.705 259.459  1.00  0.00           O  
ATOM   2547  N   SER B 115     154.484 -67.380 256.547  1.00  0.00           N  
ATOM   2548  CA  SER B 115     153.807 -66.293 255.832  1.00  0.00           C  
ATOM   2549  C   SER B 115     153.255 -65.161 256.725  1.00  0.00           C  
ATOM   2550  O   SER B 115     152.924 -64.103 256.192  1.00  0.00           O  
ATOM   2551  CB  SER B 115     152.692 -66.895 254.954  1.00  0.00           C  
ATOM   2552  OG  SER B 115     153.251 -67.499 253.806  1.00  0.00           O  
ATOM   2553  N   ALA B 116     153.199 -65.388 258.052  1.00  0.00           N  
ATOM   2554  CA  ALA B 116     152.832 -64.418 259.084  1.00  0.00           C  
ATOM   2555  C   ALA B 116     153.709 -63.153 259.062  1.00  0.00           C  
ATOM   2556  O   ALA B 116     154.927 -63.254 258.906  1.00  0.00           O  
ATOM   2557  CB  ALA B 116     152.932 -65.113 260.448  1.00  0.00           C  
ATOM   2558  N   SER B 117     153.059 -61.989 259.208  1.00  0.00           N  
ATOM   2559  CA  SER B 117     153.698 -60.674 259.183  1.00  0.00           C  
ATOM   2560  C   SER B 117     154.372 -60.349 260.529  1.00  0.00           C  
ATOM   2561  O   SER B 117     153.825 -60.685 261.581  1.00  0.00           O  
ATOM   2562  CB  SER B 117     152.632 -59.624 258.810  1.00  0.00           C  
ATOM   2563  OG  SER B 117     153.198 -58.339 258.644  1.00  0.00           O  
ATOM   2564  N   THR B 118     155.530 -59.672 260.453  1.00  0.00           N  
ATOM   2565  CA  THR B 118     156.304 -59.172 261.593  1.00  0.00           C  
ATOM   2566  C   THR B 118     155.530 -58.098 262.386  1.00  0.00           C  
ATOM   2567  O   THR B 118     154.868 -57.253 261.780  1.00  0.00           O  
ATOM   2568  CB  THR B 118     157.647 -58.565 261.108  1.00  0.00           C  
ATOM   2569  OG1 THR B 118     158.373 -59.563 260.416  1.00  0.00           O  
ATOM   2570  CG2 THR B 118     158.568 -57.988 262.201  1.00  0.00           C  
ATOM   2571  N   LYS B 119     155.612 -58.174 263.723  1.00  0.00           N  
ATOM   2572  CA  LYS B 119     154.798 -57.374 264.638  1.00  0.00           C  
ATOM   2573  C   LYS B 119     155.551 -57.142 265.958  1.00  0.00           C  
ATOM   2574  O   LYS B 119     156.241 -58.047 266.426  1.00  0.00           O  
ATOM   2575  CB  LYS B 119     153.447 -58.108 264.833  1.00  0.00           C  
ATOM   2576  CG  LYS B 119     152.466 -57.475 265.837  1.00  0.00           C  
ATOM   2577  CD  LYS B 119     151.838 -56.141 265.410  1.00  0.00           C  
ATOM   2578  CE  LYS B 119     150.838 -56.289 264.254  1.00  0.00           C  
ATOM   2579  NZ  LYS B 119     150.149 -55.016 263.986  1.00  0.00           N  
ATOM   2580  N   GLY B 120     155.362 -55.950 266.548  1.00  0.00           N  
ATOM   2581  CA  GLY B 120     155.913 -55.566 267.849  1.00  0.00           C  
ATOM   2582  C   GLY B 120     154.858 -55.771 268.959  1.00  0.00           C  
ATOM   2583  O   GLY B 120     153.673 -55.564 268.701  1.00  0.00           O  
ATOM   2584  N   PRO B 121     155.273 -56.147 270.194  1.00  0.00           N  
ATOM   2585  CA  PRO B 121     154.379 -56.535 271.303  1.00  0.00           C  
ATOM   2586  C   PRO B 121     153.561 -55.397 271.931  1.00  0.00           C  
ATOM   2587  O   PRO B 121     153.960 -54.233 271.873  1.00  0.00           O  
ATOM   2588  CD  PRO B 121     156.669 -56.324 270.578  1.00  0.00           C  
ATOM   2589  CB  PRO B 121     155.338 -57.140 272.345  1.00  0.00           C  
ATOM   2590  CG  PRO B 121     156.663 -56.449 272.094  1.00  0.00           C  
ATOM   2591  N   SER B 122     152.463 -55.809 272.580  1.00  0.00           N  
ATOM   2592  CA  SER B 122     151.658 -55.012 273.500  1.00  0.00           C  
ATOM   2593  C   SER B 122     151.521 -55.814 274.803  1.00  0.00           C  
ATOM   2594  O   SER B 122     151.059 -56.955 274.761  1.00  0.00           O  
ATOM   2595  CB  SER B 122     150.276 -54.740 272.874  1.00  0.00           C  
ATOM   2596  OG  SER B 122     150.364 -53.709 271.912  1.00  0.00           O  
ATOM   2597  N   VAL B 123     151.937 -55.214 275.932  1.00  0.00           N  
ATOM   2598  CA  VAL B 123     151.923 -55.850 277.252  1.00  0.00           C  
ATOM   2599  C   VAL B 123     150.688 -55.383 278.042  1.00  0.00           C  
ATOM   2600  O   VAL B 123     150.388 -54.188 278.064  1.00  0.00           O  
ATOM   2601  CB  VAL B 123     153.201 -55.509 278.069  1.00  0.00           C  
ATOM   2602  CG1 VAL B 123     153.233 -56.133 279.480  1.00  0.00           C  
ATOM   2603  CG2 VAL B 123     154.474 -55.925 277.308  1.00  0.00           C  
ATOM   2604  N   PHE B 124     150.005 -56.351 278.669  1.00  0.00           N  
ATOM   2605  CA  PHE B 124     148.744 -56.175 279.381  1.00  0.00           C  
ATOM   2606  C   PHE B 124     148.897 -56.706 280.823  1.00  0.00           C  
ATOM   2607  O   PHE B 124     149.124 -57.906 280.982  1.00  0.00           O  
ATOM   2608  CB  PHE B 124     147.658 -56.965 278.627  1.00  0.00           C  
ATOM   2609  CG  PHE B 124     147.360 -56.436 277.234  1.00  0.00           C  
ATOM   2610  CD1 PHE B 124     146.679 -55.210 277.070  1.00  0.00           C  
ATOM   2611  CD2 PHE B 124     147.881 -57.085 276.096  1.00  0.00           C  
ATOM   2612  CE1 PHE B 124     146.469 -54.695 275.798  1.00  0.00           C  
ATOM   2613  CE2 PHE B 124     147.659 -56.555 274.830  1.00  0.00           C  
ATOM   2614  CZ  PHE B 124     146.948 -55.370 274.683  1.00  0.00           C  
ATOM   2615  N   PRO B 125     148.785 -55.821 281.843  1.00  0.00           N  
ATOM   2616  CA  PRO B 125     148.811 -56.205 283.270  1.00  0.00           C  
ATOM   2617  C   PRO B 125     147.794 -57.261 283.733  1.00  0.00           C  
ATOM   2618  O   PRO B 125     146.741 -57.434 283.119  1.00  0.00           O  
ATOM   2619  CD  PRO B 125     148.735 -54.363 281.707  1.00  0.00           C  
ATOM   2620  CB  PRO B 125     148.530 -54.887 284.000  1.00  0.00           C  
ATOM   2621  CG  PRO B 125     149.092 -53.823 283.081  1.00  0.00           C  
ATOM   2622  N   LEU B 126     148.140 -57.899 284.860  1.00  0.00           N  
ATOM   2623  CA  LEU B 126     147.266 -58.772 285.639  1.00  0.00           C  
ATOM   2624  C   LEU B 126     147.121 -58.200 287.063  1.00  0.00           C  
ATOM   2625  O   LEU B 126     147.133 -58.950 288.039  1.00  0.00           O  
ATOM   2626  CB  LEU B 126     147.793 -60.230 285.594  1.00  0.00           C  
ATOM   2627  CG  LEU B 126     147.520 -61.011 284.285  1.00  0.00           C  
ATOM   2628  CD1 LEU B 126     146.028 -61.026 283.909  1.00  0.00           C  
ATOM   2629  CD2 LEU B 126     148.411 -60.604 283.102  1.00  0.00           C  
ATOM   2630  N   ALA B 127     146.941 -56.868 287.144  1.00  0.00           N  
ATOM   2631  CA  ALA B 127     146.565 -56.113 288.340  1.00  0.00           C  
ATOM   2632  C   ALA B 127     145.092 -56.413 288.724  1.00  0.00           C  
ATOM   2633  O   ALA B 127     144.254 -56.079 287.881  1.00  0.00           O  
ATOM   2634  CB  ALA B 127     147.682 -56.113 289.399  1.00  0.00           C  
ATOM   2635  N   PRO B 128     144.733 -56.999 289.899  1.00  0.00           N  
ATOM   2636  CA  PRO B 128     143.318 -57.325 290.149  1.00  0.00           C  
ATOM   2637  C   PRO B 128     142.457 -56.096 290.484  1.00  0.00           C  
ATOM   2638  O   PRO B 128     142.901 -55.213 291.221  1.00  0.00           O  
ATOM   2639  CB  PRO B 128     143.360 -58.352 291.288  1.00  0.00           C  
ATOM   2640  CG  PRO B 128     144.613 -58.006 292.064  1.00  0.00           C  
ATOM   2641  CD  PRO B 128     145.573 -57.515 290.986  1.00  0.00           C  
ATOM   2642  N   CYS B 129     141.224 -56.082 289.944  1.00  0.00           N  
ATOM   2643  CA  CYS B 129     140.188 -55.105 290.296  1.00  0.00           C  
ATOM   2644  C   CYS B 129     139.692 -55.284 291.746  1.00  0.00           C  
ATOM   2645  O   CYS B 129     139.397 -54.290 292.407  1.00  0.00           O  
ATOM   2646  SG  CYS B 129     137.937 -53.724 289.323  1.00  0.00           S  
ATOM   2647  CB  CYS B 129     139.031 -55.171 289.282  1.00  0.00           C  
ATOM   2648  N   SER B 130     139.694 -56.539 292.229  1.00  0.00           N  
ATOM   2649  CA  SER B 130     139.557 -56.913 293.637  1.00  0.00           C  
ATOM   2650  C   SER B 130     140.839 -56.574 294.429  1.00  0.00           C  
ATOM   2651  O   SER B 130     141.894 -56.356 293.831  1.00  0.00           O  
ATOM   2652  CB  SER B 130     139.229 -58.423 293.682  1.00  0.00           C  
ATOM   2653  OG  SER B 130     138.954 -58.879 294.993  1.00  0.00           O  
ATOM   2654  N   ARG B 131     140.738 -56.559 295.769  1.00  0.00           N  
ATOM   2655  CA  ARG B 131     141.879 -56.397 296.677  1.00  0.00           C  
ATOM   2656  C   ARG B 131     142.859 -57.589 296.613  1.00  0.00           C  
ATOM   2657  O   ARG B 131     142.486 -58.674 296.166  1.00  0.00           O  
ATOM   2658  CB  ARG B 131     141.363 -56.142 298.111  1.00  0.00           C  
ATOM   2659  CG  ARG B 131     140.663 -57.337 298.799  1.00  0.00           C  
ATOM   2660  CD  ARG B 131     140.409 -57.109 300.298  1.00  0.00           C  
ATOM   2661  NE  ARG B 131     141.659 -57.086 301.071  1.00  0.00           N  
ATOM   2662  CZ  ARG B 131     142.386 -58.154 301.441  1.00  0.00           C  
ATOM   2663  NH1 ARG B 131     143.536 -57.966 302.104  1.00  0.00           N  
ATOM   2664  NH2 ARG B 131     141.989 -59.403 301.162  1.00  0.00           N  
ATOM   2665  N   SER B 132     144.092 -57.358 297.089  1.00  0.00           N  
ATOM   2666  CA  SER B 132     145.166 -58.350 297.087  1.00  0.00           C  
ATOM   2667  C   SER B 132     146.026 -58.227 298.356  1.00  0.00           C  
ATOM   2668  O   SER B 132     146.046 -57.179 299.006  1.00  0.00           O  
ATOM   2669  CB  SER B 132     145.983 -58.192 295.784  1.00  0.00           C  
ATOM   2670  OG  SER B 132     146.971 -59.195 295.642  1.00  0.00           O  
ATOM   2671  N   THR B 133     146.729 -59.325 298.659  1.00  0.00           N  
ATOM   2672  CA  THR B 133     147.696 -59.467 299.745  1.00  0.00           C  
ATOM   2673  C   THR B 133     148.572 -60.712 299.507  1.00  0.00           C  
ATOM   2674  O   THR B 133     149.772 -60.663 299.782  1.00  0.00           O  
ATOM   2675  CB  THR B 133     147.032 -59.517 301.158  1.00  0.00           C  
ATOM   2676  OG1 THR B 133     147.997 -59.719 302.175  1.00  0.00           O  
ATOM   2677  CG2 THR B 133     145.962 -60.613 301.343  1.00  0.00           C  
ATOM   2678  N   SER B 134     147.957 -61.787 298.972  1.00  0.00           N  
ATOM   2679  CA  SER B 134     148.561 -63.086 298.654  1.00  0.00           C  
ATOM   2680  C   SER B 134     149.238 -63.747 299.874  1.00  0.00           C  
ATOM   2681  O   SER B 134     150.339 -64.284 299.763  1.00  0.00           O  
ATOM   2682  CB  SER B 134     149.464 -62.963 297.405  1.00  0.00           C  
ATOM   2683  OG  SER B 134     148.678 -62.861 296.235  1.00  0.00           O  
ATOM   2684  N   GLU B 135     148.549 -63.655 301.026  1.00  0.00           N  
ATOM   2685  CA  GLU B 135     148.964 -64.120 302.356  1.00  0.00           C  
ATOM   2686  C   GLU B 135     150.253 -63.433 302.850  1.00  0.00           C  
ATOM   2687  O   GLU B 135     151.158 -64.102 303.346  1.00  0.00           O  
ATOM   2688  CB  GLU B 135     149.018 -65.671 302.416  1.00  0.00           C  
ATOM   2689  CG  GLU B 135     147.762 -66.400 301.886  1.00  0.00           C  
ATOM   2690  CD  GLU B 135     146.462 -65.935 302.546  1.00  0.00           C  
ATOM   2691  OE1 GLU B 135     146.222 -66.355 303.699  1.00  0.00           O  
ATOM   2692  OE2 GLU B 135     145.740 -65.152 301.889  1.00  0.00           O  
ATOM   2693  N   SER B 136     150.304 -62.097 302.675  1.00  0.00           N  
ATOM   2694  CA  SER B 136     151.424 -61.202 302.997  1.00  0.00           C  
ATOM   2695  C   SER B 136     152.711 -61.509 302.198  1.00  0.00           C  
ATOM   2696  O   SER B 136     153.813 -61.292 302.700  1.00  0.00           O  
ATOM   2697  CB  SER B 136     151.649 -61.123 304.527  1.00  0.00           C  
ATOM   2698  OG  SER B 136     150.584 -60.422 305.138  1.00  0.00           O  
ATOM   2699  N   THR B 137     152.539 -62.003 300.961  1.00  0.00           N  
ATOM   2700  CA  THR B 137     153.603 -62.343 300.021  1.00  0.00           C  
ATOM   2701  C   THR B 137     153.059 -62.035 298.616  1.00  0.00           C  
ATOM   2702  O   THR B 137     152.540 -62.927 297.946  1.00  0.00           O  
ATOM   2703  CB  THR B 137     154.029 -63.839 300.143  1.00  0.00           C  
ATOM   2704  OG1 THR B 137     154.584 -64.074 301.423  1.00  0.00           O  
ATOM   2705  CG2 THR B 137     155.071 -64.334 299.121  1.00  0.00           C  
ATOM   2706  N   ALA B 138     153.125 -60.745 298.239  1.00  0.00           N  
ATOM   2707  CA  ALA B 138     152.561 -60.171 297.015  1.00  0.00           C  
ATOM   2708  C   ALA B 138     153.026 -60.866 295.726  1.00  0.00           C  
ATOM   2709  O   ALA B 138     154.218 -61.128 295.575  1.00  0.00           O  
ATOM   2710  CB  ALA B 138     152.906 -58.676 296.955  1.00  0.00           C  
ATOM   2711  N   ALA B 139     152.063 -61.111 294.824  1.00  0.00           N  
ATOM   2712  CA  ALA B 139     152.276 -61.695 293.505  1.00  0.00           C  
ATOM   2713  C   ALA B 139     151.637 -60.788 292.445  1.00  0.00           C  
ATOM   2714  O   ALA B 139     150.502 -60.345 292.627  1.00  0.00           O  
ATOM   2715  CB  ALA B 139     151.674 -63.109 293.471  1.00  0.00           C  
ATOM   2716  N   LEU B 140     152.389 -60.532 291.365  1.00  0.00           N  
ATOM   2717  CA  LEU B 140     152.018 -59.652 290.256  1.00  0.00           C  
ATOM   2718  C   LEU B 140     152.416 -60.318 288.932  1.00  0.00           C  
ATOM   2719  O   LEU B 140     153.440 -61.000 288.881  1.00  0.00           O  
ATOM   2720  CB  LEU B 140     152.737 -58.291 290.424  1.00  0.00           C  
ATOM   2721  CG  LEU B 140     152.178 -57.387 291.548  1.00  0.00           C  
ATOM   2722  CD1 LEU B 140     153.076 -56.152 291.763  1.00  0.00           C  
ATOM   2723  CD2 LEU B 140     150.701 -56.998 291.318  1.00  0.00           C  
ATOM   2724  N   GLY B 141     151.601 -60.104 287.885  1.00  0.00           N  
ATOM   2725  CA  GLY B 141     151.784 -60.741 286.582  1.00  0.00           C  
ATOM   2726  C   GLY B 141     151.636 -59.730 285.441  1.00  0.00           C  
ATOM   2727  O   GLY B 141     151.118 -58.624 285.613  1.00  0.00           O  
ATOM   2728  N   CYS B 142     152.073 -60.170 284.254  1.00  0.00           N  
ATOM   2729  CA  CYS B 142     151.959 -59.479 282.971  1.00  0.00           C  
ATOM   2730  C   CYS B 142     151.826 -60.517 281.846  1.00  0.00           C  
ATOM   2731  O   CYS B 142     152.306 -61.644 281.987  1.00  0.00           O  
ATOM   2732  CB  CYS B 142     153.164 -58.545 282.753  1.00  0.00           C  
ATOM   2733  SG  CYS B 142     154.805 -59.320 282.777  1.00  0.00           S  
ATOM   2734  N   LEU B 143     151.181 -60.104 280.746  1.00  0.00           N  
ATOM   2735  CA  LEU B 143     150.998 -60.915 279.549  1.00  0.00           C  
ATOM   2736  C   LEU B 143     151.357 -60.079 278.319  1.00  0.00           C  
ATOM   2737  O   LEU B 143     150.678 -59.098 278.022  1.00  0.00           O  
ATOM   2738  CB  LEU B 143     149.546 -61.445 279.494  1.00  0.00           C  
ATOM   2739  CG  LEU B 143     149.212 -62.327 278.264  1.00  0.00           C  
ATOM   2740  CD1 LEU B 143     149.963 -63.675 278.294  1.00  0.00           C  
ATOM   2741  CD2 LEU B 143     147.692 -62.507 278.123  1.00  0.00           C  
ATOM   2742  N   VAL B 144     152.392 -60.538 277.605  1.00  0.00           N  
ATOM   2743  CA  VAL B 144     152.787 -60.066 276.284  1.00  0.00           C  
ATOM   2744  C   VAL B 144     151.872 -60.733 275.238  1.00  0.00           C  
ATOM   2745  O   VAL B 144     151.602 -61.928 275.350  1.00  0.00           O  
ATOM   2746  CB  VAL B 144     154.249 -60.487 275.954  1.00  0.00           C  
ATOM   2747  CG1 VAL B 144     154.789 -59.760 274.711  1.00  0.00           C  
ATOM   2748  CG2 VAL B 144     155.204 -60.250 277.137  1.00  0.00           C  
ATOM   2749  N   LYS B 145     151.416 -59.956 274.246  1.00  0.00           N  
ATOM   2750  CA  LYS B 145     150.532 -60.433 273.185  1.00  0.00           C  
ATOM   2751  C   LYS B 145     150.750 -59.611 271.909  1.00  0.00           C  
ATOM   2752  O   LYS B 145     151.049 -58.420 271.988  1.00  0.00           O  
ATOM   2753  CB  LYS B 145     149.064 -60.412 273.691  1.00  0.00           C  
ATOM   2754  CG  LYS B 145     147.966 -60.745 272.656  1.00  0.00           C  
ATOM   2755  CD  LYS B 145     148.054 -62.173 272.079  1.00  0.00           C  
ATOM   2756  CE  LYS B 145     147.103 -62.430 270.898  1.00  0.00           C  
ATOM   2757  NZ  LYS B 145     147.471 -61.648 269.704  1.00  0.00           N  
ATOM   2758  N   ASP B 146     150.549 -60.282 270.760  1.00  0.00           N  
ATOM   2759  CA  ASP B 146     150.561 -59.739 269.402  1.00  0.00           C  
ATOM   2760  C   ASP B 146     151.988 -59.321 269.009  1.00  0.00           C  
ATOM   2761  O   ASP B 146     152.310 -58.137 269.057  1.00  0.00           O  
ATOM   2762  CB  ASP B 146     149.514 -58.603 269.203  1.00  0.00           C  
ATOM   2763  CG  ASP B 146     149.284 -58.200 267.741  1.00  0.00           C  
ATOM   2764  OD1 ASP B 146     149.019 -57.000 267.511  1.00  0.00           O  
ATOM   2765  OD2 ASP B 146     149.272 -59.115 266.890  1.00  0.00           O  
ATOM   2766  N   TYR B 147     152.817 -60.309 268.646  1.00  0.00           N  
ATOM   2767  CA  TYR B 147     154.185 -60.110 268.165  1.00  0.00           C  
ATOM   2768  C   TYR B 147     154.599 -61.312 267.307  1.00  0.00           C  
ATOM   2769  O   TYR B 147     154.090 -62.412 267.517  1.00  0.00           O  
ATOM   2770  CB  TYR B 147     155.156 -59.873 269.344  1.00  0.00           C  
ATOM   2771  CG  TYR B 147     155.380 -61.062 270.265  1.00  0.00           C  
ATOM   2772  CD1 TYR B 147     156.422 -61.974 270.001  1.00  0.00           C  
ATOM   2773  CE1 TYR B 147     156.614 -63.089 270.834  1.00  0.00           C  
ATOM   2774  CZ  TYR B 147     155.769 -63.288 271.941  1.00  0.00           C  
ATOM   2775  OH  TYR B 147     155.952 -64.375 272.736  1.00  0.00           O  
ATOM   2776  CD2 TYR B 147     154.532 -61.267 271.372  1.00  0.00           C  
ATOM   2777  CE2 TYR B 147     154.728 -62.378 272.214  1.00  0.00           C  
ATOM   2778  N   PHE B 148     155.537 -61.089 266.374  1.00  0.00           N  
ATOM   2779  CA  PHE B 148     156.057 -62.132 265.491  1.00  0.00           C  
ATOM   2780  C   PHE B 148     157.426 -61.695 264.936  1.00  0.00           C  
ATOM   2781  O   PHE B 148     157.546 -60.534 264.546  1.00  0.00           O  
ATOM   2782  CB  PHE B 148     155.044 -62.380 264.344  1.00  0.00           C  
ATOM   2783  CG  PHE B 148     155.416 -63.510 263.396  1.00  0.00           C  
ATOM   2784  CD1 PHE B 148     156.209 -63.260 262.256  1.00  0.00           C  
ATOM   2785  CE1 PHE B 148     156.698 -64.317 261.503  1.00  0.00           C  
ATOM   2786  CZ  PHE B 148     156.434 -65.625 261.883  1.00  0.00           C  
ATOM   2787  CD2 PHE B 148     155.147 -64.845 263.762  1.00  0.00           C  
ATOM   2788  CE2 PHE B 148     155.652 -65.889 263.000  1.00  0.00           C  
ATOM   2789  N   PRO B 149     158.414 -62.619 264.841  1.00  0.00           N  
ATOM   2790  CA  PRO B 149     158.440 -63.989 265.401  1.00  0.00           C  
ATOM   2791  C   PRO B 149     158.814 -64.010 266.899  1.00  0.00           C  
ATOM   2792  O   PRO B 149     158.861 -62.961 267.541  1.00  0.00           O  
ATOM   2793  CD  PRO B 149     159.621 -62.381 264.062  1.00  0.00           C  
ATOM   2794  CB  PRO B 149     159.503 -64.711 264.535  1.00  0.00           C  
ATOM   2795  CG  PRO B 149     159.909 -63.737 263.444  1.00  0.00           C  
ATOM   2796  N   GLU B 150     159.144 -65.205 267.412  1.00  0.00           N  
ATOM   2797  CA  GLU B 150     159.910 -65.390 268.650  1.00  0.00           C  
ATOM   2798  C   GLU B 150     161.386 -64.956 268.471  1.00  0.00           C  
ATOM   2799  O   GLU B 150     161.869 -64.929 267.336  1.00  0.00           O  
ATOM   2800  CB  GLU B 150     159.859 -66.884 269.043  1.00  0.00           C  
ATOM   2801  CG  GLU B 150     158.490 -67.345 269.562  1.00  0.00           C  
ATOM   2802  CD  GLU B 150     158.529 -68.816 269.970  1.00  0.00           C  
ATOM   2803  OE1 GLU B 150     159.106 -69.090 271.044  1.00  0.00           O  
ATOM   2804  OE2 GLU B 150     157.995 -69.642 269.200  1.00  0.00           O  
ATOM   2805  N   PRO B 151     162.119 -64.706 269.580  1.00  0.00           N  
ATOM   2806  CA  PRO B 151     161.645 -64.644 270.977  1.00  0.00           C  
ATOM   2807  C   PRO B 151     161.189 -63.229 271.394  1.00  0.00           C  
ATOM   2808  O   PRO B 151     161.256 -62.289 270.601  1.00  0.00           O  
ATOM   2809  CD  PRO B 151     163.576 -64.557 269.508  1.00  0.00           C  
ATOM   2810  CB  PRO B 151     162.911 -65.068 271.742  1.00  0.00           C  
ATOM   2811  CG  PRO B 151     164.053 -64.441 270.953  1.00  0.00           C  
ATOM   2812  N   VAL B 152     160.808 -63.115 272.676  1.00  0.00           N  
ATOM   2813  CA  VAL B 152     160.769 -61.858 273.420  1.00  0.00           C  
ATOM   2814  C   VAL B 152     161.507 -62.043 274.754  1.00  0.00           C  
ATOM   2815  O   VAL B 152     161.327 -63.057 275.430  1.00  0.00           O  
ATOM   2816  CB  VAL B 152     159.330 -61.347 273.719  1.00  0.00           C  
ATOM   2817  CG1 VAL B 152     158.684 -60.778 272.454  1.00  0.00           C  
ATOM   2818  CG2 VAL B 152     158.400 -62.361 274.414  1.00  0.00           C  
ATOM   2819  N   THR B 153     162.316 -61.034 275.104  1.00  0.00           N  
ATOM   2820  CA  THR B 153     162.964 -60.901 276.406  1.00  0.00           C  
ATOM   2821  C   THR B 153     161.973 -60.251 277.386  1.00  0.00           C  
ATOM   2822  O   THR B 153     161.261 -59.333 276.979  1.00  0.00           O  
ATOM   2823  CB  THR B 153     164.206 -59.976 276.298  1.00  0.00           C  
ATOM   2824  OG1 THR B 153     165.157 -60.584 275.446  1.00  0.00           O  
ATOM   2825  CG2 THR B 153     164.916 -59.632 277.622  1.00  0.00           C  
ATOM   2826  N   VAL B 154     161.957 -60.721 278.644  1.00  0.00           N  
ATOM   2827  CA  VAL B 154     161.150 -60.137 279.716  1.00  0.00           C  
ATOM   2828  C   VAL B 154     162.014 -60.010 280.983  1.00  0.00           C  
ATOM   2829  O   VAL B 154     162.746 -60.941 281.322  1.00  0.00           O  
ATOM   2830  CB  VAL B 154     159.893 -60.992 280.063  1.00  0.00           C  
ATOM   2831  CG1 VAL B 154     159.036 -60.382 281.194  1.00  0.00           C  
ATOM   2832  CG2 VAL B 154     159.009 -61.242 278.830  1.00  0.00           C  
ATOM   2833  N   SER B 155     161.878 -58.864 281.666  1.00  0.00           N  
ATOM   2834  CA  SER B 155     162.523 -58.551 282.937  1.00  0.00           C  
ATOM   2835  C   SER B 155     161.580 -57.700 283.802  1.00  0.00           C  
ATOM   2836  O   SER B 155     160.689 -57.035 283.273  1.00  0.00           O  
ATOM   2837  CB  SER B 155     163.888 -57.873 282.668  1.00  0.00           C  
ATOM   2838  OG  SER B 155     163.764 -56.539 282.211  1.00  0.00           O  
ATOM   2839  N   TRP B 156     161.804 -57.735 285.125  1.00  0.00           N  
ATOM   2840  CA  TRP B 156     161.045 -56.957 286.102  1.00  0.00           C  
ATOM   2841  C   TRP B 156     161.910 -55.819 286.652  1.00  0.00           C  
ATOM   2842  O   TRP B 156     163.051 -56.055 287.048  1.00  0.00           O  
ATOM   2843  CB  TRP B 156     160.527 -57.885 287.216  1.00  0.00           C  
ATOM   2844  CG  TRP B 156     159.423 -58.806 286.785  1.00  0.00           C  
ATOM   2845  CD1 TRP B 156     159.575 -60.016 286.202  1.00  0.00           C  
ATOM   2846  NE1 TRP B 156     158.335 -60.549 285.906  1.00  0.00           N  
ATOM   2847  CE2 TRP B 156     157.317 -59.690 286.260  1.00  0.00           C  
ATOM   2848  CD2 TRP B 156     157.986 -58.552 286.807  1.00  0.00           C  
ATOM   2849  CE3 TRP B 156     157.175 -57.478 287.245  1.00  0.00           C  
ATOM   2850  CZ3 TRP B 156     155.771 -57.544 287.165  1.00  0.00           C  
ATOM   2851  CZ2 TRP B 156     155.915 -59.766 286.172  1.00  0.00           C  
ATOM   2852  CH2 TRP B 156     155.142 -58.687 286.635  1.00  0.00           C  
ATOM   2853  N   ASN B 157     161.336 -54.604 286.652  1.00  0.00           N  
ATOM   2854  CA  ASN B 157     161.937 -53.336 287.099  1.00  0.00           C  
ATOM   2855  C   ASN B 157     163.209 -52.971 286.303  1.00  0.00           C  
ATOM   2856  O   ASN B 157     164.166 -52.456 286.880  1.00  0.00           O  
ATOM   2857  CB  ASN B 157     162.160 -53.332 288.639  1.00  0.00           C  
ATOM   2858  CG  ASN B 157     160.880 -53.501 289.471  1.00  0.00           C  
ATOM   2859  OD1 ASN B 157     159.768 -53.443 288.952  1.00  0.00           O  
ATOM   2860  ND2 ASN B 157     161.034 -53.690 290.782  1.00  0.00           N  
ATOM   2861  N   SER B 158     163.200 -53.267 284.989  1.00  0.00           N  
ATOM   2862  CA  SER B 158     164.316 -53.138 284.041  1.00  0.00           C  
ATOM   2863  C   SER B 158     165.531 -54.020 284.408  1.00  0.00           C  
ATOM   2864  O   SER B 158     166.673 -53.629 284.166  1.00  0.00           O  
ATOM   2865  CB  SER B 158     164.685 -51.650 283.808  1.00  0.00           C  
ATOM   2866  OG  SER B 158     163.670 -50.997 283.076  1.00  0.00           O  
ATOM   2867  N   GLY B 159     165.259 -55.200 284.993  1.00  0.00           N  
ATOM   2868  CA  GLY B 159     166.270 -56.154 285.450  1.00  0.00           C  
ATOM   2869  C   GLY B 159     166.728 -55.888 286.895  1.00  0.00           C  
ATOM   2870  O   GLY B 159     167.561 -56.646 287.393  1.00  0.00           O  
ATOM   2871  N   ALA B 160     166.193 -54.857 287.578  1.00  0.00           N  
ATOM   2872  CA  ALA B 160     166.488 -54.543 288.983  1.00  0.00           C  
ATOM   2873  C   ALA B 160     165.751 -55.442 289.996  1.00  0.00           C  
ATOM   2874  O   ALA B 160     165.976 -55.284 291.195  1.00  0.00           O  
ATOM   2875  CB  ALA B 160     166.183 -53.061 289.249  1.00  0.00           C  
ATOM   2876  N   LEU B 161     164.898 -56.364 289.513  1.00  0.00           N  
ATOM   2877  CA  LEU B 161     164.178 -57.346 290.317  1.00  0.00           C  
ATOM   2878  C   LEU B 161     164.177 -58.695 289.583  1.00  0.00           C  
ATOM   2879  O   LEU B 161     163.951 -58.740 288.373  1.00  0.00           O  
ATOM   2880  CB  LEU B 161     162.759 -56.807 290.618  1.00  0.00           C  
ATOM   2881  CG  LEU B 161     161.865 -57.704 291.503  1.00  0.00           C  
ATOM   2882  CD1 LEU B 161     162.489 -58.008 292.878  1.00  0.00           C  
ATOM   2883  CD2 LEU B 161     160.473 -57.074 291.664  1.00  0.00           C  
ATOM   2884  N   THR B 162     164.432 -59.765 290.350  1.00  0.00           N  
ATOM   2885  CA  THR B 162     164.546 -61.141 289.861  1.00  0.00           C  
ATOM   2886  C   THR B 162     164.073 -62.183 290.909  1.00  0.00           C  
ATOM   2887  O   THR B 162     163.949 -63.360 290.574  1.00  0.00           O  
ATOM   2888  CB  THR B 162     166.002 -61.435 289.384  1.00  0.00           C  
ATOM   2889  OG1 THR B 162     166.116 -62.706 288.773  1.00  0.00           O  
ATOM   2890  CG2 THR B 162     167.065 -61.370 290.497  1.00  0.00           C  
ATOM   2891  N   SER B 163     163.784 -61.736 292.146  1.00  0.00           N  
ATOM   2892  CA  SER B 163     163.310 -62.564 293.257  1.00  0.00           C  
ATOM   2893  C   SER B 163     161.923 -63.172 292.968  1.00  0.00           C  
ATOM   2894  O   SER B 163     160.957 -62.425 292.811  1.00  0.00           O  
ATOM   2895  CB  SER B 163     163.319 -61.716 294.547  1.00  0.00           C  
ATOM   2896  OG  SER B 163     162.939 -62.473 295.679  1.00  0.00           O  
ATOM   2897  N   GLY B 164     161.877 -64.513 292.896  1.00  0.00           N  
ATOM   2898  CA  GLY B 164     160.676 -65.312 292.645  1.00  0.00           C  
ATOM   2899  C   GLY B 164     160.096 -65.141 291.230  1.00  0.00           C  
ATOM   2900  O   GLY B 164     158.929 -65.476 291.025  1.00  0.00           O  
ATOM   2901  N   VAL B 165     160.883 -64.621 290.270  1.00  0.00           N  
ATOM   2902  CA  VAL B 165     160.472 -64.438 288.878  1.00  0.00           C  
ATOM   2903  C   VAL B 165     160.497 -65.769 288.105  1.00  0.00           C  
ATOM   2904  O   VAL B 165     161.457 -66.530 288.222  1.00  0.00           O  
ATOM   2905  CB  VAL B 165     161.364 -63.389 288.145  1.00  0.00           C  
ATOM   2906  CG1 VAL B 165     161.206 -63.333 286.607  1.00  0.00           C  
ATOM   2907  CG2 VAL B 165     161.116 -61.984 288.717  1.00  0.00           C  
ATOM   2908  N   HIS B 166     159.448 -65.982 287.295  1.00  0.00           N  
ATOM   2909  CA  HIS B 166     159.353 -67.052 286.309  1.00  0.00           C  
ATOM   2910  C   HIS B 166     158.780 -66.461 285.015  1.00  0.00           C  
ATOM   2911  O   HIS B 166     157.745 -65.797 285.064  1.00  0.00           O  
ATOM   2912  CB  HIS B 166     158.468 -68.203 286.833  1.00  0.00           C  
ATOM   2913  CG  HIS B 166     159.107 -69.050 287.904  1.00  0.00           C  
ATOM   2914  ND1 HIS B 166     158.998 -68.938 289.276  1.00  0.00           N  
ATOM   2915  CD2 HIS B 166     159.943 -70.130 287.602  1.00  0.00           C  
ATOM   2916  CE1 HIS B 166     159.787 -69.944 289.809  1.00  0.00           C  
ATOM   2917  NE2 HIS B 166     160.318 -70.611 288.782  1.00  0.00           N  
ATOM   2918  N   THR B 167     159.454 -66.737 283.889  1.00  0.00           N  
ATOM   2919  CA  THR B 167     159.002 -66.378 282.546  1.00  0.00           C  
ATOM   2920  C   THR B 167     158.760 -67.680 281.770  1.00  0.00           C  
ATOM   2921  O   THR B 167     159.644 -68.535 281.702  1.00  0.00           O  
ATOM   2922  CB  THR B 167     160.055 -65.527 281.782  1.00  0.00           C  
ATOM   2923  OG1 THR B 167     160.257 -64.310 282.475  1.00  0.00           O  
ATOM   2924  CG2 THR B 167     159.677 -65.172 280.330  1.00  0.00           C  
ATOM   2925  N   PHE B 168     157.544 -67.802 281.223  1.00  0.00           N  
ATOM   2926  CA  PHE B 168     157.039 -68.988 280.535  1.00  0.00           C  
ATOM   2927  C   PHE B 168     157.304 -68.835 279.022  1.00  0.00           C  
ATOM   2928  O   PHE B 168     157.190 -67.715 278.530  1.00  0.00           O  
ATOM   2929  CB  PHE B 168     155.522 -69.065 280.814  1.00  0.00           C  
ATOM   2930  CG  PHE B 168     155.156 -69.107 282.293  1.00  0.00           C  
ATOM   2931  CD1 PHE B 168     154.991 -67.910 283.023  1.00  0.00           C  
ATOM   2932  CE1 PHE B 168     154.776 -67.935 284.392  1.00  0.00           C  
ATOM   2933  CZ  PHE B 168     154.749 -69.149 285.065  1.00  0.00           C  
ATOM   2934  CD2 PHE B 168     155.163 -70.327 282.997  1.00  0.00           C  
ATOM   2935  CE2 PHE B 168     154.949 -70.332 284.369  1.00  0.00           C  
ATOM   2936  N   PRO B 169     157.637 -69.930 278.296  1.00  0.00           N  
ATOM   2937  CA  PRO B 169     157.725 -69.933 276.815  1.00  0.00           C  
ATOM   2938  C   PRO B 169     156.474 -69.427 276.064  1.00  0.00           C  
ATOM   2939  O   PRO B 169     155.367 -69.473 276.605  1.00  0.00           O  
ATOM   2940  CD  PRO B 169     158.000 -71.236 278.846  1.00  0.00           C  
ATOM   2941  CB  PRO B 169     158.017 -71.404 276.468  1.00  0.00           C  
ATOM   2942  CG  PRO B 169     158.692 -71.968 277.704  1.00  0.00           C  
ATOM   2943  N   ALA B 170     156.682 -68.951 274.827  1.00  0.00           N  
ATOM   2944  CA  ALA B 170     155.624 -68.436 273.957  1.00  0.00           C  
ATOM   2945  C   ALA B 170     154.737 -69.542 273.361  1.00  0.00           C  
ATOM   2946  O   ALA B 170     155.188 -70.676 273.198  1.00  0.00           O  
ATOM   2947  CB  ALA B 170     156.268 -67.622 272.829  1.00  0.00           C  
ATOM   2948  N   VAL B 171     153.495 -69.164 273.020  1.00  0.00           N  
ATOM   2949  CA  VAL B 171     152.503 -70.017 272.366  1.00  0.00           C  
ATOM   2950  C   VAL B 171     151.866 -69.226 271.209  1.00  0.00           C  
ATOM   2951  O   VAL B 171     151.510 -68.061 271.397  1.00  0.00           O  
ATOM   2952  CB  VAL B 171     151.367 -70.443 273.344  1.00  0.00           C  
ATOM   2953  CG1 VAL B 171     150.312 -71.357 272.687  1.00  0.00           C  
ATOM   2954  CG2 VAL B 171     151.910 -71.127 274.609  1.00  0.00           C  
ATOM   2955  N   LEU B 172     151.732 -69.879 270.040  1.00  0.00           N  
ATOM   2956  CA  LEU B 172     151.112 -69.338 268.824  1.00  0.00           C  
ATOM   2957  C   LEU B 172     149.618 -69.026 269.049  1.00  0.00           C  
ATOM   2958  O   LEU B 172     148.922 -69.859 269.632  1.00  0.00           O  
ATOM   2959  CB  LEU B 172     151.305 -70.376 267.689  1.00  0.00           C  
ATOM   2960  CG  LEU B 172     151.015 -69.872 266.253  1.00  0.00           C  
ATOM   2961  CD1 LEU B 172     152.177 -69.017 265.711  1.00  0.00           C  
ATOM   2962  CD2 LEU B 172     150.673 -71.035 265.296  1.00  0.00           C  
ATOM   2963  N   GLN B 173     149.149 -67.851 268.591  1.00  0.00           N  
ATOM   2964  CA  GLN B 173     147.763 -67.426 268.796  1.00  0.00           C  
ATOM   2965  C   GLN B 173     147.275 -66.526 267.654  1.00  0.00           C  
ATOM   2966  O   GLN B 173     147.862 -65.471 267.431  1.00  0.00           O  
ATOM   2967  CB  GLN B 173     147.618 -66.731 270.170  1.00  0.00           C  
ATOM   2968  CG  GLN B 173     146.157 -66.359 270.507  1.00  0.00           C  
ATOM   2969  CD  GLN B 173     145.953 -65.786 271.909  1.00  0.00           C  
ATOM   2970  OE1 GLN B 173     144.708 -65.426 272.216  1.00  0.00           O  
ATOM   2971  NE2 GLN B 173     146.886 -65.667 272.700  1.00  0.00           N  
ATOM   2972  N   SER B 174     146.153 -66.938 267.036  1.00  0.00           N  
ATOM   2973  CA  SER B 174     145.398 -66.248 265.982  1.00  0.00           C  
ATOM   2974  C   SER B 174     146.174 -66.187 264.654  1.00  0.00           C  
ATOM   2975  O   SER B 174     146.771 -65.155 264.343  1.00  0.00           O  
ATOM   2976  CB  SER B 174     144.902 -64.859 266.451  1.00  0.00           C  
ATOM   2977  OG  SER B 174     143.893 -65.001 267.430  1.00  0.00           O  
ATOM   2978  N   SER B 175     146.140 -67.309 263.909  1.00  0.00           N  
ATOM   2979  CA  SER B 175     146.828 -67.555 262.635  1.00  0.00           C  
ATOM   2980  C   SER B 175     148.355 -67.609 262.849  1.00  0.00           C  
ATOM   2981  O   SER B 175     148.854 -68.638 263.304  1.00  0.00           O  
ATOM   2982  CB  SER B 175     146.340 -66.571 261.539  1.00  0.00           C  
ATOM   2983  OG  SER B 175     146.914 -66.864 260.279  1.00  0.00           O  
ATOM   2984  N   GLY B 176     149.048 -66.490 262.581  1.00  0.00           N  
ATOM   2985  CA  GLY B 176     150.427 -66.247 262.995  1.00  0.00           C  
ATOM   2986  C   GLY B 176     150.433 -65.763 264.452  1.00  0.00           C  
ATOM   2987  O   GLY B 176     149.598 -66.180 265.251  1.00  0.00           O  
ATOM   2988  N   LEU B 177     151.387 -64.875 264.786  1.00  0.00           N  
ATOM   2989  CA  LEU B 177     151.513 -64.151 266.060  1.00  0.00           C  
ATOM   2990  C   LEU B 177     151.754 -65.056 267.292  1.00  0.00           C  
ATOM   2991  O   LEU B 177     151.658 -66.278 267.204  1.00  0.00           O  
ATOM   2992  CB  LEU B 177     150.315 -63.178 266.277  1.00  0.00           C  
ATOM   2993  CG  LEU B 177     150.133 -62.049 265.230  1.00  0.00           C  
ATOM   2994  CD1 LEU B 177     151.389 -61.182 265.035  1.00  0.00           C  
ATOM   2995  CD2 LEU B 177     149.517 -62.505 263.894  1.00  0.00           C  
ATOM   2996  N   TYR B 178     152.109 -64.433 268.425  1.00  0.00           N  
ATOM   2997  CA  TYR B 178     152.485 -65.121 269.661  1.00  0.00           C  
ATOM   2998  C   TYR B 178     151.943 -64.392 270.897  1.00  0.00           C  
ATOM   2999  O   TYR B 178     151.603 -63.208 270.835  1.00  0.00           O  
ATOM   3000  CB  TYR B 178     154.024 -65.255 269.726  1.00  0.00           C  
ATOM   3001  CG  TYR B 178     154.627 -66.272 268.775  1.00  0.00           C  
ATOM   3002  CD1 TYR B 178     154.554 -67.646 269.081  1.00  0.00           C  
ATOM   3003  CE1 TYR B 178     155.080 -68.601 268.192  1.00  0.00           C  
ATOM   3004  CZ  TYR B 178     155.698 -68.183 266.996  1.00  0.00           C  
ATOM   3005  OH  TYR B 178     156.202 -69.109 266.131  1.00  0.00           O  
ATOM   3006  CD2 TYR B 178     155.259 -65.857 267.585  1.00  0.00           C  
ATOM   3007  CE2 TYR B 178     155.795 -66.811 266.699  1.00  0.00           C  
ATOM   3008  N   SER B 179     151.899 -65.147 272.004  1.00  0.00           N  
ATOM   3009  CA  SER B 179     151.492 -64.721 273.337  1.00  0.00           C  
ATOM   3010  C   SER B 179     152.427 -65.389 274.357  1.00  0.00           C  
ATOM   3011  O   SER B 179     152.775 -66.555 274.173  1.00  0.00           O  
ATOM   3012  CB  SER B 179     150.016 -65.116 273.545  1.00  0.00           C  
ATOM   3013  OG  SER B 179     149.514 -64.676 274.789  1.00  0.00           O  
ATOM   3014  N   LEU B 180     152.826 -64.646 275.403  1.00  0.00           N  
ATOM   3015  CA  LEU B 180     153.819 -65.077 276.391  1.00  0.00           C  
ATOM   3016  C   LEU B 180     153.545 -64.399 277.740  1.00  0.00           C  
ATOM   3017  O   LEU B 180     153.374 -63.184 277.775  1.00  0.00           O  
ATOM   3018  CB  LEU B 180     155.234 -64.807 275.819  1.00  0.00           C  
ATOM   3019  CG  LEU B 180     156.429 -65.046 276.769  1.00  0.00           C  
ATOM   3020  CD1 LEU B 180     157.672 -65.558 276.007  1.00  0.00           C  
ATOM   3021  CD2 LEU B 180     156.766 -63.808 277.627  1.00  0.00           C  
ATOM   3022  N   SER B 181     153.529 -65.192 278.822  1.00  0.00           N  
ATOM   3023  CA  SER B 181     153.274 -64.732 280.189  1.00  0.00           C  
ATOM   3024  C   SER B 181     154.564 -64.676 281.027  1.00  0.00           C  
ATOM   3025  O   SER B 181     155.564 -65.311 280.686  1.00  0.00           O  
ATOM   3026  CB  SER B 181     152.200 -65.651 280.815  1.00  0.00           C  
ATOM   3027  OG  SER B 181     152.668 -66.968 281.013  1.00  0.00           O  
ATOM   3028  N   SER B 182     154.488 -63.932 282.143  1.00  0.00           N  
ATOM   3029  CA  SER B 182     155.531 -63.830 283.163  1.00  0.00           C  
ATOM   3030  C   SER B 182     154.906 -63.399 284.501  1.00  0.00           C  
ATOM   3031  O   SER B 182     153.869 -62.731 284.514  1.00  0.00           O  
ATOM   3032  CB  SER B 182     156.654 -62.885 282.677  1.00  0.00           C  
ATOM   3033  OG  SER B 182     157.697 -62.752 283.623  1.00  0.00           O  
ATOM   3034  N   VAL B 183     155.563 -63.798 285.600  1.00  0.00           N  
ATOM   3035  CA  VAL B 183     155.152 -63.536 286.978  1.00  0.00           C  
ATOM   3036  C   VAL B 183     156.372 -63.123 287.823  1.00  0.00           C  
ATOM   3037  O   VAL B 183     157.499 -63.504 287.504  1.00  0.00           O  
ATOM   3038  CB  VAL B 183     154.478 -64.804 287.597  1.00  0.00           C  
ATOM   3039  CG1 VAL B 183     155.414 -66.016 287.768  1.00  0.00           C  
ATOM   3040  CG2 VAL B 183     153.747 -64.530 288.926  1.00  0.00           C  
ATOM   3041  N   VAL B 184     156.100 -62.374 288.901  1.00  0.00           N  
ATOM   3042  CA  VAL B 184     157.018 -62.097 290.002  1.00  0.00           C  
ATOM   3043  C   VAL B 184     156.256 -62.286 291.325  1.00  0.00           C  
ATOM   3044  O   VAL B 184     155.083 -61.920 291.407  1.00  0.00           O  
ATOM   3045  CB  VAL B 184     157.602 -60.657 289.922  1.00  0.00           C  
ATOM   3046  CG1 VAL B 184     156.568 -59.521 290.061  1.00  0.00           C  
ATOM   3047  CG2 VAL B 184     158.740 -60.432 290.933  1.00  0.00           C  
ATOM   3048  N   THR B 185     156.938 -62.855 292.331  1.00  0.00           N  
ATOM   3049  CA  THR B 185     156.393 -63.071 293.670  1.00  0.00           C  
ATOM   3050  C   THR B 185     157.492 -62.779 294.704  1.00  0.00           C  
ATOM   3051  O   THR B 185     158.599 -63.299 294.572  1.00  0.00           O  
ATOM   3052  CB  THR B 185     155.878 -64.524 293.867  1.00  0.00           C  
ATOM   3053  OG1 THR B 185     154.820 -64.781 292.963  1.00  0.00           O  
ATOM   3054  CG2 THR B 185     155.356 -64.850 295.279  1.00  0.00           C  
ATOM   3055  N   VAL B 186     157.166 -61.945 295.703  1.00  0.00           N  
ATOM   3056  CA  VAL B 186     158.100 -61.454 296.720  1.00  0.00           C  
ATOM   3057  C   VAL B 186     157.417 -61.412 298.105  1.00  0.00           C  
ATOM   3058  O   VAL B 186     156.205 -61.207 298.162  1.00  0.00           O  
ATOM   3059  CB  VAL B 186     158.586 -60.012 296.379  1.00  0.00           C  
ATOM   3060  CG1 VAL B 186     159.504 -59.990 295.145  1.00  0.00           C  
ATOM   3061  CG2 VAL B 186     157.458 -58.965 296.245  1.00  0.00           C  
ATOM   3062  N   PRO B 187     158.195 -61.582 299.204  1.00  0.00           N  
ATOM   3063  CA  PRO B 187     157.678 -61.415 300.578  1.00  0.00           C  
ATOM   3064  C   PRO B 187     157.290 -59.954 300.883  1.00  0.00           C  
ATOM   3065  O   PRO B 187     158.002 -59.037 300.472  1.00  0.00           O  
ATOM   3066  CB  PRO B 187     158.836 -61.905 301.460  1.00  0.00           C  
ATOM   3067  CG  PRO B 187     160.087 -61.637 300.642  1.00  0.00           C  
ATOM   3068  CD  PRO B 187     159.626 -61.904 299.215  1.00  0.00           C  
ATOM   3069  N   SER B 188     156.151 -59.783 301.577  1.00  0.00           N  
ATOM   3070  CA  SER B 188     155.499 -58.504 301.890  1.00  0.00           C  
ATOM   3071  C   SER B 188     154.923 -57.833 300.620  1.00  0.00           C  
ATOM   3072  O   SER B 188     154.675 -58.521 299.629  1.00  0.00           O  
ATOM   3073  CB  SER B 188     156.436 -57.616 302.755  1.00  0.00           C  
ATOM   3074  OG  SER B 188     155.755 -56.534 303.363  1.00  0.00           O  
ATOM   3075  N   SER B 189     154.692 -56.513 300.676  1.00  0.00           N  
ATOM   3076  CA  SER B 189     154.208 -55.692 299.570  1.00  0.00           C  
ATOM   3077  C   SER B 189     154.815 -54.287 299.697  1.00  0.00           C  
ATOM   3078  O   SER B 189     154.943 -53.777 300.812  1.00  0.00           O  
ATOM   3079  CB  SER B 189     152.663 -55.665 299.584  1.00  0.00           C  
ATOM   3080  OG  SER B 189     152.145 -54.952 298.477  1.00  0.00           O  
ATOM   3081  N   SER B 190     155.165 -53.687 298.549  1.00  0.00           N  
ATOM   3082  CA  SER B 190     155.790 -52.366 298.471  1.00  0.00           C  
ATOM   3083  C   SER B 190     155.442 -51.632 297.161  1.00  0.00           C  
ATOM   3084  O   SER B 190     156.230 -50.798 296.721  1.00  0.00           O  
ATOM   3085  CB  SER B 190     157.308 -52.480 298.762  1.00  0.00           C  
ATOM   3086  OG  SER B 190     158.009 -53.108 297.707  1.00  0.00           O  
ATOM   3087  N   LEU B 191     154.266 -51.928 296.577  1.00  0.00           N  
ATOM   3088  CA  LEU B 191     153.764 -51.343 295.324  1.00  0.00           C  
ATOM   3089  C   LEU B 191     153.571 -49.809 295.373  1.00  0.00           C  
ATOM   3090  O   LEU B 191     153.733 -49.155 294.343  1.00  0.00           O  
ATOM   3091  CB  LEU B 191     152.470 -52.089 294.912  1.00  0.00           C  
ATOM   3092  CG  LEU B 191     151.855 -51.703 293.543  1.00  0.00           C  
ATOM   3093  CD1 LEU B 191     152.834 -51.927 292.376  1.00  0.00           C  
ATOM   3094  CD2 LEU B 191     150.523 -52.448 293.309  1.00  0.00           C  
ATOM   3095  N   GLY B 192     153.256 -49.267 296.563  1.00  0.00           N  
ATOM   3096  CA  GLY B 192     153.073 -47.832 296.794  1.00  0.00           C  
ATOM   3097  C   GLY B 192     154.396 -47.101 297.090  1.00  0.00           C  
ATOM   3098  O   GLY B 192     154.407 -45.872 297.066  1.00  0.00           O  
ATOM   3099  N   THR B 193     155.490 -47.833 297.365  1.00  0.00           N  
ATOM   3100  CA  THR B 193     156.822 -47.289 297.659  1.00  0.00           C  
ATOM   3101  C   THR B 193     157.762 -47.396 296.439  1.00  0.00           C  
ATOM   3102  O   THR B 193     158.605 -46.520 296.246  1.00  0.00           O  
ATOM   3103  CB  THR B 193     157.475 -48.060 298.840  1.00  0.00           C  
ATOM   3104  OG1 THR B 193     156.643 -47.952 299.979  1.00  0.00           O  
ATOM   3105  CG2 THR B 193     158.890 -47.602 299.247  1.00  0.00           C  
ATOM   3106  N   LYS B 194     157.579 -48.454 295.635  1.00  0.00           N  
ATOM   3107  CA  LYS B 194     158.326 -48.760 294.421  1.00  0.00           C  
ATOM   3108  C   LYS B 194     157.343 -49.355 293.407  1.00  0.00           C  
ATOM   3109  O   LYS B 194     156.660 -50.326 293.730  1.00  0.00           O  
ATOM   3110  CB  LYS B 194     159.493 -49.718 294.768  1.00  0.00           C  
ATOM   3111  CG  LYS B 194     160.212 -50.397 293.581  1.00  0.00           C  
ATOM   3112  CD  LYS B 194     160.861 -49.425 292.582  1.00  0.00           C  
ATOM   3113  CE  LYS B 194     161.554 -50.162 291.427  1.00  0.00           C  
ATOM   3114  NZ  LYS B 194     162.132 -49.221 290.453  1.00  0.00           N  
ATOM   3115  N   THR B 195     157.317 -48.783 292.194  1.00  0.00           N  
ATOM   3116  CA  THR B 195     156.522 -49.274 291.072  1.00  0.00           C  
ATOM   3117  C   THR B 195     157.041 -50.631 290.546  1.00  0.00           C  
ATOM   3118  O   THR B 195     158.246 -50.786 290.338  1.00  0.00           O  
ATOM   3119  CB  THR B 195     156.486 -48.226 289.922  1.00  0.00           C  
ATOM   3120  OG1 THR B 195     155.708 -48.688 288.836  1.00  0.00           O  
ATOM   3121  CG2 THR B 195     157.856 -47.816 289.346  1.00  0.00           C  
ATOM   3122  N   TYR B 196     156.111 -51.582 290.352  1.00  0.00           N  
ATOM   3123  CA  TYR B 196     156.380 -52.892 289.765  1.00  0.00           C  
ATOM   3124  C   TYR B 196     155.987 -52.839 288.287  1.00  0.00           C  
ATOM   3125  O   TYR B 196     154.803 -52.699 287.971  1.00  0.00           O  
ATOM   3126  CB  TYR B 196     155.624 -53.999 290.525  1.00  0.00           C  
ATOM   3127  CG  TYR B 196     156.256 -54.390 291.853  1.00  0.00           C  
ATOM   3128  CD1 TYR B 196     156.238 -53.494 292.941  1.00  0.00           C  
ATOM   3129  CD2 TYR B 196     156.873 -55.651 292.006  1.00  0.00           C  
ATOM   3130  CE1 TYR B 196     156.845 -53.839 294.163  1.00  0.00           C  
ATOM   3131  CE2 TYR B 196     157.467 -56.005 293.235  1.00  0.00           C  
ATOM   3132  CZ  TYR B 196     157.462 -55.094 294.309  1.00  0.00           C  
ATOM   3133  OH  TYR B 196     158.060 -55.421 295.491  1.00  0.00           O  
ATOM   3134  N   THR B 197     157.006 -52.928 287.423  1.00  0.00           N  
ATOM   3135  CA  THR B 197     156.880 -52.836 285.974  1.00  0.00           C  
ATOM   3136  C   THR B 197     157.443 -54.111 285.324  1.00  0.00           C  
ATOM   3137  O   THR B 197     158.403 -54.697 285.826  1.00  0.00           O  
ATOM   3138  CB  THR B 197     157.652 -51.601 285.426  1.00  0.00           C  
ATOM   3139  OG1 THR B 197     159.053 -51.709 285.592  1.00  0.00           O  
ATOM   3140  CG2 THR B 197     157.210 -50.263 286.043  1.00  0.00           C  
ATOM   3141  N   CYS B 198     156.811 -54.502 284.210  1.00  0.00           N  
ATOM   3142  CA  CYS B 198     157.177 -55.633 283.367  1.00  0.00           C  
ATOM   3143  C   CYS B 198     157.666 -55.067 282.028  1.00  0.00           C  
ATOM   3144  O   CYS B 198     156.867 -54.559 281.238  1.00  0.00           O  
ATOM   3145  SG  CYS B 198     156.035 -57.890 282.009  1.00  0.00           S  
ATOM   3146  CB  CYS B 198     155.959 -56.568 283.248  1.00  0.00           C  
ATOM   3147  N   ASN B 199     158.990 -55.132 281.846  1.00  0.00           N  
ATOM   3148  CA  ASN B 199     159.732 -54.536 280.737  1.00  0.00           C  
ATOM   3149  C   ASN B 199     160.052 -55.634 279.720  1.00  0.00           C  
ATOM   3150  O   ASN B 199     160.608 -56.663 280.103  1.00  0.00           O  
ATOM   3151  CB  ASN B 199     161.033 -53.884 281.259  1.00  0.00           C  
ATOM   3152  CG  ASN B 199     160.775 -52.848 282.356  1.00  0.00           C  
ATOM   3153  OD1 ASN B 199     160.640 -53.205 283.523  1.00  0.00           O  
ATOM   3154  ND2 ASN B 199     160.714 -51.569 281.990  1.00  0.00           N  
ATOM   3155  N   VAL B 200     159.653 -55.408 278.461  1.00  0.00           N  
ATOM   3156  CA  VAL B 200     159.621 -56.426 277.418  1.00  0.00           C  
ATOM   3157  C   VAL B 200     160.172 -55.848 276.106  1.00  0.00           C  
ATOM   3158  O   VAL B 200     159.720 -54.783 275.689  1.00  0.00           O  
ATOM   3159  CB  VAL B 200     158.165 -56.917 277.174  1.00  0.00           C  
ATOM   3160  CG1 VAL B 200     158.030 -57.966 276.050  1.00  0.00           C  
ATOM   3161  CG2 VAL B 200     157.532 -57.449 278.474  1.00  0.00           C  
ATOM   3162  N   ASP B 201     161.108 -56.575 275.475  1.00  0.00           N  
ATOM   3163  CA  ASP B 201     161.745 -56.207 274.208  1.00  0.00           C  
ATOM   3164  C   ASP B 201     161.451 -57.294 273.159  1.00  0.00           C  
ATOM   3165  O   ASP B 201     161.440 -58.482 273.487  1.00  0.00           O  
ATOM   3166  CB  ASP B 201     163.273 -56.015 274.399  1.00  0.00           C  
ATOM   3167  CG  ASP B 201     164.027 -55.477 273.171  1.00  0.00           C  
ATOM   3168  OD1 ASP B 201     165.210 -55.853 273.022  1.00  0.00           O  
ATOM   3169  OD2 ASP B 201     163.447 -54.645 272.442  1.00  0.00           O  
ATOM   3170  N   HIS B 202     161.276 -56.848 271.908  1.00  0.00           N  
ATOM   3171  CA  HIS B 202     161.147 -57.671 270.714  1.00  0.00           C  
ATOM   3172  C   HIS B 202     162.070 -57.074 269.649  1.00  0.00           C  
ATOM   3173  O   HIS B 202     161.704 -56.094 269.000  1.00  0.00           O  
ATOM   3174  CB  HIS B 202     159.679 -57.673 270.261  1.00  0.00           C  
ATOM   3175  CG  HIS B 202     159.412 -58.477 269.015  1.00  0.00           C  
ATOM   3176  ND1 HIS B 202     159.327 -57.887 267.752  1.00  0.00           N  
ATOM   3177  CD2 HIS B 202     159.242 -59.837 268.882  1.00  0.00           C  
ATOM   3178  CE1 HIS B 202     159.121 -58.893 266.917  1.00  0.00           C  
ATOM   3179  NE2 HIS B 202     159.060 -60.071 267.533  1.00  0.00           N  
ATOM   3180  N   LYS B 203     163.259 -57.672 269.498  1.00  0.00           N  
ATOM   3181  CA  LYS B 203     164.295 -57.193 268.589  1.00  0.00           C  
ATOM   3182  C   LYS B 203     164.117 -57.484 267.072  1.00  0.00           C  
ATOM   3183  O   LYS B 203     164.678 -56.707 266.298  1.00  0.00           O  
ATOM   3184  CB  LYS B 203     165.676 -57.591 269.147  1.00  0.00           C  
ATOM   3185  CG  LYS B 203     166.852 -56.777 268.569  1.00  0.00           C  
ATOM   3186  CD  LYS B 203     168.143 -56.836 269.409  1.00  0.00           C  
ATOM   3187  CE  LYS B 203     167.998 -56.389 270.879  1.00  0.00           C  
ATOM   3188  NZ  LYS B 203     167.293 -55.100 271.011  1.00  0.00           N  
ATOM   3189  N   PRO B 204     163.285 -58.469 266.638  1.00  0.00           N  
ATOM   3190  CA  PRO B 204     162.924 -58.624 265.209  1.00  0.00           C  
ATOM   3191  C   PRO B 204     162.119 -57.477 264.559  1.00  0.00           C  
ATOM   3192  O   PRO B 204     162.065 -57.434 263.330  1.00  0.00           O  
ATOM   3193  CB  PRO B 204     162.168 -59.961 265.142  1.00  0.00           C  
ATOM   3194  CG  PRO B 204     162.659 -60.741 266.347  1.00  0.00           C  
ATOM   3195  CD  PRO B 204     162.872 -59.656 267.393  1.00  0.00           C  
ATOM   3196  N   SER B 205     161.544 -56.568 265.366  1.00  0.00           N  
ATOM   3197  CA  SER B 205     160.943 -55.305 264.915  1.00  0.00           C  
ATOM   3198  C   SER B 205     161.547 -54.080 265.637  1.00  0.00           C  
ATOM   3199  O   SER B 205     161.263 -52.954 265.232  1.00  0.00           O  
ATOM   3200  CB  SER B 205     159.407 -55.392 265.060  1.00  0.00           C  
ATOM   3201  OG  SER B 205     158.963 -55.174 266.385  1.00  0.00           O  
ATOM   3202  N   ASN B 206     162.356 -54.321 266.687  1.00  0.00           N  
ATOM   3203  CA  ASN B 206     162.996 -53.345 267.578  1.00  0.00           C  
ATOM   3204  C   ASN B 206     162.016 -52.545 268.466  1.00  0.00           C  
ATOM   3205  O   ASN B 206     162.423 -51.547 269.063  1.00  0.00           O  
ATOM   3206  CB  ASN B 206     163.980 -52.429 266.798  1.00  0.00           C  
ATOM   3207  CG  ASN B 206     165.237 -52.026 267.582  1.00  0.00           C  
ATOM   3208  OD1 ASN B 206     165.790 -52.809 268.355  1.00  0.00           O  
ATOM   3209  ND2 ASN B 206     165.713 -50.799 267.364  1.00  0.00           N  
ATOM   3210  N   THR B 207     160.758 -53.009 268.577  1.00  0.00           N  
ATOM   3211  CA  THR B 207     159.742 -52.454 269.469  1.00  0.00           C  
ATOM   3212  C   THR B 207     159.971 -52.948 270.910  1.00  0.00           C  
ATOM   3213  O   THR B 207     160.197 -54.140 271.118  1.00  0.00           O  
ATOM   3214  CB  THR B 207     158.320 -52.886 269.022  1.00  0.00           C  
ATOM   3215  OG1 THR B 207     158.045 -52.300 267.764  1.00  0.00           O  
ATOM   3216  CG2 THR B 207     157.160 -52.522 269.974  1.00  0.00           C  
ATOM   3217  N   LYS B 208     159.881 -52.013 271.868  1.00  0.00           N  
ATOM   3218  CA  LYS B 208     160.046 -52.267 273.295  1.00  0.00           C  
ATOM   3219  C   LYS B 208     158.908 -51.580 274.065  1.00  0.00           C  
ATOM   3220  O   LYS B 208     158.504 -50.473 273.706  1.00  0.00           O  
ATOM   3221  CB  LYS B 208     161.444 -51.775 273.729  1.00  0.00           C  
ATOM   3222  CG  LYS B 208     161.824 -52.124 275.181  1.00  0.00           C  
ATOM   3223  CD  LYS B 208     163.273 -51.757 275.547  1.00  0.00           C  
ATOM   3224  CE  LYS B 208     163.550 -50.249 275.651  1.00  0.00           C  
ATOM   3225  NZ  LYS B 208     162.860 -49.641 276.802  1.00  0.00           N  
ATOM   3226  N   VAL B 209     158.424 -52.264 275.111  1.00  0.00           N  
ATOM   3227  CA  VAL B 209     157.335 -51.831 275.982  1.00  0.00           C  
ATOM   3228  C   VAL B 209     157.814 -51.908 277.444  1.00  0.00           C  
ATOM   3229  O   VAL B 209     158.458 -52.884 277.821  1.00  0.00           O  
ATOM   3230  CB  VAL B 209     156.093 -52.752 275.809  1.00  0.00           C  
ATOM   3231  CG1 VAL B 209     154.951 -52.455 276.798  1.00  0.00           C  
ATOM   3232  CG2 VAL B 209     155.542 -52.710 274.372  1.00  0.00           C  
ATOM   3233  N   ASP B 210     157.482 -50.875 278.234  1.00  0.00           N  
ATOM   3234  CA  ASP B 210     157.898 -50.700 279.632  1.00  0.00           C  
ATOM   3235  C   ASP B 210     156.656 -50.474 280.506  1.00  0.00           C  
ATOM   3236  O   ASP B 210     156.510 -49.417 281.124  1.00  0.00           O  
ATOM   3237  CB  ASP B 210     158.957 -49.579 279.792  1.00  0.00           C  
ATOM   3238  CG  ASP B 210     160.171 -49.746 278.875  1.00  0.00           C  
ATOM   3239  OD1 ASP B 210     160.238 -49.012 277.864  1.00  0.00           O  
ATOM   3240  OD2 ASP B 210     161.025 -50.597 279.207  1.00  0.00           O  
ATOM   3241  N   LYS B 211     155.752 -51.466 280.497  1.00  0.00           N  
ATOM   3242  CA  LYS B 211     154.415 -51.366 281.073  1.00  0.00           C  
ATOM   3243  C   LYS B 211     154.416 -51.536 282.601  1.00  0.00           C  
ATOM   3244  O   LYS B 211     154.977 -52.513 283.097  1.00  0.00           O  
ATOM   3245  CB  LYS B 211     153.519 -52.427 280.398  1.00  0.00           C  
ATOM   3246  CG  LYS B 211     152.019 -52.324 280.714  1.00  0.00           C  
ATOM   3247  CD  LYS B 211     151.369 -51.086 280.074  1.00  0.00           C  
ATOM   3248  CE  LYS B 211     149.902 -50.888 280.457  1.00  0.00           C  
ATOM   3249  NZ  LYS B 211     149.749 -50.461 281.859  1.00  0.00           N  
ATOM   3250  N   ARG B 212     153.720 -50.625 283.303  1.00  0.00           N  
ATOM   3251  CA  ARG B 212     153.411 -50.766 284.725  1.00  0.00           C  
ATOM   3252  C   ARG B 212     152.250 -51.749 284.924  1.00  0.00           C  
ATOM   3253  O   ARG B 212     151.219 -51.604 284.265  1.00  0.00           O  
ATOM   3254  CB  ARG B 212     153.085 -49.390 285.345  1.00  0.00           C  
ATOM   3255  CG  ARG B 212     152.897 -49.457 286.871  1.00  0.00           C  
ATOM   3256  CD  ARG B 212     152.668 -48.092 287.532  1.00  0.00           C  
ATOM   3257  NE  ARG B 212     152.447 -48.254 288.977  1.00  0.00           N  
ATOM   3258  CZ  ARG B 212     151.280 -48.558 289.568  1.00  0.00           C  
ATOM   3259  NH1 ARG B 212     151.261 -48.794 290.888  1.00  0.00           N  
ATOM   3260  NH2 ARG B 212     150.136 -48.633 288.875  1.00  0.00           N  
ATOM   3261  N   VAL B 213     152.428 -52.698 285.857  1.00  0.00           N  
ATOM   3262  CA  VAL B 213     151.390 -53.638 286.269  1.00  0.00           C  
ATOM   3263  C   VAL B 213     150.367 -52.925 287.183  1.00  0.00           C  
ATOM   3264  O   VAL B 213     150.748 -52.404 288.231  1.00  0.00           O  
ATOM   3265  CB  VAL B 213     152.008 -54.898 286.932  1.00  0.00           C  
ATOM   3266  CG1 VAL B 213     150.999 -55.803 287.658  1.00  0.00           C  
ATOM   3267  CG2 VAL B 213     152.775 -55.717 285.879  1.00  0.00           C  
ATOM   3268  N   GLU B 214     149.116 -52.838 286.697  1.00  0.00           N  
ATOM   3269  CA  GLU B 214     148.142 -51.822 287.102  1.00  0.00           C  
ATOM   3270  C   GLU B 214     146.693 -52.340 286.998  1.00  0.00           C  
ATOM   3271  O   GLU B 214     146.421 -53.252 286.216  1.00  0.00           O  
ATOM   3272  CB  GLU B 214     148.435 -50.571 286.245  1.00  0.00           C  
ATOM   3273  CG  GLU B 214     147.556 -49.338 286.508  1.00  0.00           C  
ATOM   3274  CD  GLU B 214     148.133 -48.117 285.793  1.00  0.00           C  
ATOM   3275  OE1 GLU B 214     149.199 -47.650 286.254  1.00  0.00           O  
ATOM   3276  OE2 GLU B 214     147.517 -47.689 284.795  1.00  0.00           O  
ATOM   3277  N   SER B 215     145.809 -51.768 287.836  1.00  0.00           N  
ATOM   3278  CA  SER B 215     144.498 -52.318 288.200  1.00  0.00           C  
ATOM   3279  C   SER B 215     143.319 -51.386 287.834  1.00  0.00           C  
ATOM   3280  O   SER B 215     143.537 -50.250 287.414  1.00  0.00           O  
ATOM   3281  CB  SER B 215     144.510 -52.526 289.734  1.00  0.00           C  
ATOM   3282  OG  SER B 215     145.441 -53.513 290.119  1.00  0.00           O  
ATOM   3283  N   LYS B 216     142.098 -51.892 288.100  1.00  0.00           N  
ATOM   3284  CA  LYS B 216     140.796 -51.204 288.176  1.00  0.00           C  
ATOM   3285  C   LYS B 216     140.153 -50.887 286.813  1.00  0.00           C  
ATOM   3286  O   LYS B 216     140.804 -50.304 285.950  1.00  0.00           O  
ATOM   3287  CB  LYS B 216     140.841 -49.953 289.091  1.00  0.00           C  
ATOM   3288  CG  LYS B 216     141.286 -50.217 290.546  1.00  0.00           C  
ATOM   3289  CD  LYS B 216     140.280 -51.030 291.381  1.00  0.00           C  
ATOM   3290  CE  LYS B 216     140.792 -51.372 292.789  1.00  0.00           C  
ATOM   3291  NZ  LYS B 216     141.860 -52.389 292.754  1.00  0.00           N  
ATOM   3292  N   TYR B 217     138.868 -51.261 286.689  1.00  0.00           N  
ATOM   3293  CA  TYR B 217     138.018 -51.222 285.489  1.00  0.00           C  
ATOM   3294  C   TYR B 217     136.571 -50.850 285.897  1.00  0.00           C  
ATOM   3295  O   TYR B 217     136.232 -50.937 287.079  1.00  0.00           O  
ATOM   3296  CB  TYR B 217     138.182 -52.600 284.779  1.00  0.00           C  
ATOM   3297  CG  TYR B 217     137.120 -53.098 283.807  1.00  0.00           C  
ATOM   3298  CD1 TYR B 217     136.771 -52.352 282.662  1.00  0.00           C  
ATOM   3299  CD2 TYR B 217     136.520 -54.360 284.015  1.00  0.00           C  
ATOM   3300  CE1 TYR B 217     135.813 -52.843 281.754  1.00  0.00           C  
ATOM   3301  CE2 TYR B 217     135.581 -54.864 283.096  1.00  0.00           C  
ATOM   3302  CZ  TYR B 217     135.214 -54.099 281.973  1.00  0.00           C  
ATOM   3303  OH  TYR B 217     134.269 -54.564 281.107  1.00  0.00           O  
ATOM   3304  N   GLY B 218     135.738 -50.412 284.936  1.00  0.00           N  
ATOM   3305  CA  GLY B 218     134.341 -50.061 285.202  1.00  0.00           C  
ATOM   3306  C   GLY B 218     133.422 -50.570 284.073  1.00  0.00           C  
ATOM   3307  O   GLY B 218     133.459 -50.025 282.967  1.00  0.00           O  
ATOM   3308  N   PRO B 219     132.580 -51.599 284.338  1.00  0.00           N  
ATOM   3309  CA  PRO B 219     131.658 -52.172 283.339  1.00  0.00           C  
ATOM   3310  C   PRO B 219     130.292 -51.440 283.274  1.00  0.00           C  
ATOM   3311  O   PRO B 219     129.307 -51.944 283.815  1.00  0.00           O  
ATOM   3312  CB  PRO B 219     131.474 -53.605 283.868  1.00  0.00           C  
ATOM   3313  CG  PRO B 219     131.496 -53.452 285.383  1.00  0.00           C  
ATOM   3314  CD  PRO B 219     132.509 -52.331 285.607  1.00  0.00           C  
ATOM   3315  N   PRO B 220     130.237 -50.301 282.542  1.00  0.00           N  
ATOM   3316  CA  PRO B 220     128.969 -49.638 282.173  1.00  0.00           C  
ATOM   3317  C   PRO B 220     128.314 -50.251 280.911  1.00  0.00           C  
ATOM   3318  O   PRO B 220     128.791 -51.266 280.398  1.00  0.00           O  
ATOM   3319  CD  PRO B 220     131.396 -49.548 282.051  1.00  0.00           C  
ATOM   3320  CB  PRO B 220     129.438 -48.191 281.930  1.00  0.00           C  
ATOM   3321  CG  PRO B 220     130.818 -48.348 281.309  1.00  0.00           C  
ATOM   3322  N   CYS B 221     127.272 -49.571 280.399  1.00  0.00           N  
ATOM   3323  CA  CYS B 221     126.767 -49.713 279.028  1.00  0.00           C  
ATOM   3324  C   CYS B 221     127.064 -48.383 278.284  1.00  0.00           C  
ATOM   3325  O   CYS B 221     126.313 -47.423 278.464  1.00  0.00           O  
ATOM   3326  CB  CYS B 221     125.254 -50.066 279.061  1.00  0.00           C  
ATOM   3327  SG  CYS B 221     124.375 -49.962 277.465  1.00  0.00           S  
ATOM   3328  N   PRO B 222     128.144 -48.333 277.466  1.00  0.00           N  
ATOM   3329  CA  PRO B 222     128.487 -47.140 276.665  1.00  0.00           C  
ATOM   3330  C   PRO B 222     127.505 -46.638 275.573  1.00  0.00           C  
ATOM   3331  O   PRO B 222     127.418 -45.417 275.442  1.00  0.00           O  
ATOM   3332  CD  PRO B 222     129.209 -49.335 277.376  1.00  0.00           C  
ATOM   3333  CB  PRO B 222     129.854 -47.481 276.040  1.00  0.00           C  
ATOM   3334  CG  PRO B 222     130.437 -48.554 276.938  1.00  0.00           C  
ATOM   3335  N   PRO B 223     126.837 -47.511 274.771  1.00  0.00           N  
ATOM   3336  CA  PRO B 223     126.181 -47.047 273.529  1.00  0.00           C  
ATOM   3337  C   PRO B 223     124.920 -46.186 273.715  1.00  0.00           C  
ATOM   3338  O   PRO B 223     124.111 -46.425 274.612  1.00  0.00           O  
ATOM   3339  CB  PRO B 223     125.886 -48.334 272.741  1.00  0.00           C  
ATOM   3340  CG  PRO B 223     125.813 -49.420 273.793  1.00  0.00           C  
ATOM   3341  CD  PRO B 223     126.867 -48.978 274.798  1.00  0.00           C  
ATOM   3342  N   CYS B 224     124.804 -45.214 272.802  1.00  0.00           N  
ATOM   3343  CA  CYS B 224     123.688 -44.295 272.591  1.00  0.00           C  
ATOM   3344  C   CYS B 224     123.272 -44.257 271.093  1.00  0.00           C  
ATOM   3345  O   CYS B 224     122.088 -44.477 270.834  1.00  0.00           O  
ATOM   3346  CB  CYS B 224     124.010 -42.924 273.227  1.00  0.00           C  
ATOM   3347  SG  CYS B 224     122.854 -41.552 272.937  1.00  0.00           S  
ATOM   3348  N   PRO B 225     124.218 -44.123 270.123  1.00  0.00           N  
ATOM   3349  CA  PRO B 225     123.977 -44.615 268.756  1.00  0.00           C  
ATOM   3350  C   PRO B 225     123.296 -43.601 267.811  1.00  0.00           C  
ATOM   3351  O   PRO B 225     122.093 -43.714 267.585  1.00  0.00           O  
ATOM   3352  CD  PRO B 225     125.605 -43.653 270.271  1.00  0.00           C  
ATOM   3353  CB  PRO B 225     125.386 -45.019 268.296  1.00  0.00           C  
ATOM   3354  CG  PRO B 225     126.325 -44.030 268.974  1.00  0.00           C  
ATOM   3355  N   ALA B 226     124.086 -42.667 267.251  1.00  0.00           N  
ATOM   3356  CA  ALA B 226     123.737 -41.757 266.155  1.00  0.00           C  
ATOM   3357  C   ALA B 226     124.035 -42.390 264.772  1.00  0.00           C  
ATOM   3358  O   ALA B 226     125.217 -42.542 264.456  1.00  0.00           O  
ATOM   3359  CB  ALA B 226     124.586 -40.490 266.342  1.00  0.00           C  
ATOM   3360  N   PRO B 227     123.005 -42.781 263.980  1.00  0.00           N  
ATOM   3361  CA  PRO B 227     123.210 -43.395 262.652  1.00  0.00           C  
ATOM   3362  C   PRO B 227     123.723 -42.405 261.590  1.00  0.00           C  
ATOM   3363  O   PRO B 227     123.092 -41.375 261.352  1.00  0.00           O  
ATOM   3364  CD  PRO B 227     121.574 -42.660 264.244  1.00  0.00           C  
ATOM   3365  CB  PRO B 227     121.815 -43.939 262.263  1.00  0.00           C  
ATOM   3366  CG  PRO B 227     120.961 -43.839 263.513  1.00  0.00           C  
ATOM   3367  N   GLU B 228     124.835 -42.782 260.946  1.00  0.00           N  
ATOM   3368  CA  GLU B 228     125.385 -42.139 259.751  1.00  0.00           C  
ATOM   3369  C   GLU B 228     124.255 -41.892 258.738  1.00  0.00           C  
ATOM   3370  O   GLU B 228     124.284 -42.449 257.637  1.00  0.00           O  
ATOM   3371  CB  GLU B 228     126.520 -43.001 259.143  1.00  0.00           C  
ATOM   3372  CG  GLU B 228     127.844 -43.009 259.942  1.00  0.00           C  
ATOM   3373  CD  GLU B 228     128.502 -41.631 260.085  1.00  0.00           C  
ATOM   3374  OE1 GLU B 228     128.372 -40.823 259.137  1.00  0.00           O  
ATOM   3375  OE2 GLU B 228     129.136 -41.408 261.139  1.00  0.00           O  
ATOM   3376  N   ALA B 229     123.271 -41.070 259.136  1.00  0.00           N  
ATOM   3377  CA  ALA B 229     122.064 -40.789 258.356  1.00  0.00           C  
ATOM   3378  C   ALA B 229     121.832 -39.278 258.188  1.00  0.00           C  
ATOM   3379  O   ALA B 229     121.500 -38.590 259.153  1.00  0.00           O  
ATOM   3380  CB  ALA B 229     120.858 -41.465 259.034  1.00  0.00           C  
ATOM   3381  N   ALA B 230     122.000 -38.806 256.941  1.00  0.00           N  
ATOM   3382  CA  ALA B 230     121.776 -37.423 256.520  1.00  0.00           C  
ATOM   3383  C   ALA B 230     121.772 -37.339 254.985  1.00  0.00           C  
ATOM   3384  O   ALA B 230     122.680 -37.871 254.341  1.00  0.00           O  
ATOM   3385  CB  ALA B 230     122.866 -36.525 257.123  1.00  0.00           C  
ATOM   3386  N   GLY B 231     120.746 -36.672 254.429  1.00  0.00           N  
ATOM   3387  CA  GLY B 231     120.507 -36.608 252.985  1.00  0.00           C  
ATOM   3388  C   GLY B 231     121.617 -37.269 252.150  1.00  0.00           C  
ATOM   3389  O   GLY B 231     121.388 -37.530 250.971  1.00  0.00           O  
ATOM   3390  N   GLY B 232     122.800 -37.539 252.735  1.00  0.00           N  
ATOM   3391  CA  GLY B 232     123.965 -38.088 252.029  1.00  0.00           C  
ATOM   3392  C   GLY B 232     124.478 -37.100 250.954  1.00  0.00           C  
ATOM   3393  O   GLY B 232     124.607 -35.910 251.252  1.00  0.00           O  
ATOM   3394  N   PRO B 233     124.787 -37.560 249.717  1.00  0.00           N  
ATOM   3395  CA  PRO B 233     125.162 -36.668 248.598  1.00  0.00           C  
ATOM   3396  C   PRO B 233     124.008 -35.785 248.090  1.00  0.00           C  
ATOM   3397  O   PRO B 233     122.851 -36.027 248.432  1.00  0.00           O  
ATOM   3398  CD  PRO B 233     124.816 -38.966 249.305  1.00  0.00           C  
ATOM   3399  CB  PRO B 233     125.640 -37.638 247.504  1.00  0.00           C  
ATOM   3400  CG  PRO B 233     124.906 -38.936 247.784  1.00  0.00           C  
ATOM   3401  N   SER B 234     124.353 -34.787 247.261  1.00  0.00           N  
ATOM   3402  CA  SER B 234     123.388 -33.909 246.602  1.00  0.00           C  
ATOM   3403  C   SER B 234     123.921 -33.493 245.223  1.00  0.00           C  
ATOM   3404  O   SER B 234     125.097 -33.149 245.101  1.00  0.00           O  
ATOM   3405  CB  SER B 234     123.070 -32.706 247.515  1.00  0.00           C  
ATOM   3406  OG  SER B 234     122.099 -31.856 246.935  1.00  0.00           O  
ATOM   3407  N   VAL B 235     123.027 -33.532 244.220  1.00  0.00           N  
ATOM   3408  CA  VAL B 235     123.320 -33.182 242.832  1.00  0.00           C  
ATOM   3409  C   VAL B 235     123.145 -31.669 242.616  1.00  0.00           C  
ATOM   3410  O   VAL B 235     122.149 -31.095 243.060  1.00  0.00           O  
ATOM   3411  CB  VAL B 235     122.371 -33.919 241.841  1.00  0.00           C  
ATOM   3412  CG1 VAL B 235     122.638 -33.593 240.359  1.00  0.00           C  
ATOM   3413  CG2 VAL B 235     122.433 -35.441 242.039  1.00  0.00           C  
ATOM   3414  N   PHE B 236     124.110 -31.079 241.901  1.00  0.00           N  
ATOM   3415  CA  PHE B 236     124.119 -29.689 241.455  1.00  0.00           C  
ATOM   3416  C   PHE B 236     124.462 -29.637 239.960  1.00  0.00           C  
ATOM   3417  O   PHE B 236     125.054 -30.579 239.429  1.00  0.00           O  
ATOM   3418  CB  PHE B 236     125.116 -28.872 242.302  1.00  0.00           C  
ATOM   3419  CG  PHE B 236     124.716 -28.743 243.760  1.00  0.00           C  
ATOM   3420  CD1 PHE B 236     125.257 -29.611 244.733  1.00  0.00           C  
ATOM   3421  CE1 PHE B 236     124.793 -29.558 246.041  1.00  0.00           C  
ATOM   3422  CZ  PHE B 236     123.774 -28.681 246.389  1.00  0.00           C  
ATOM   3423  CD2 PHE B 236     123.661 -27.879 244.121  1.00  0.00           C  
ATOM   3424  CE2 PHE B 236     123.203 -27.853 245.431  1.00  0.00           C  
ATOM   3425  N   LEU B 237     124.062 -28.538 239.302  1.00  0.00           N  
ATOM   3426  CA  LEU B 237     124.195 -28.363 237.857  1.00  0.00           C  
ATOM   3427  C   LEU B 237     124.564 -26.908 237.544  1.00  0.00           C  
ATOM   3428  O   LEU B 237     124.055 -25.997 238.200  1.00  0.00           O  
ATOM   3429  CB  LEU B 237     122.874 -28.803 237.183  1.00  0.00           C  
ATOM   3430  CG  LEU B 237     123.015 -29.194 235.702  1.00  0.00           C  
ATOM   3431  CD1 LEU B 237     123.942 -30.400 235.500  1.00  0.00           C  
ATOM   3432  CD2 LEU B 237     121.644 -29.482 235.085  1.00  0.00           C  
ATOM   3433  N   PHE B 238     125.474 -26.735 236.572  1.00  0.00           N  
ATOM   3434  CA  PHE B 238     126.151 -25.474 236.262  1.00  0.00           C  
ATOM   3435  C   PHE B 238     126.182 -25.255 234.734  1.00  0.00           C  
ATOM   3436  O   PHE B 238     126.334 -26.232 233.997  1.00  0.00           O  
ATOM   3437  CB  PHE B 238     127.583 -25.542 236.827  1.00  0.00           C  
ATOM   3438  CG  PHE B 238     127.666 -25.612 238.342  1.00  0.00           C  
ATOM   3439  CD1 PHE B 238     127.668 -26.864 238.993  1.00  0.00           C  
ATOM   3440  CE1 PHE B 238     127.624 -26.927 240.378  1.00  0.00           C  
ATOM   3441  CZ  PHE B 238     127.553 -25.760 241.130  1.00  0.00           C  
ATOM   3442  CD2 PHE B 238     127.554 -24.438 239.116  1.00  0.00           C  
ATOM   3443  CE2 PHE B 238     127.513 -24.521 240.502  1.00  0.00           C  
ATOM   3444  N   PRO B 239     126.013 -23.991 234.277  1.00  0.00           N  
ATOM   3445  CA  PRO B 239     125.798 -23.696 232.849  1.00  0.00           C  
ATOM   3446  C   PRO B 239     127.104 -23.611 232.023  1.00  0.00           C  
ATOM   3447  O   PRO B 239     128.190 -23.553 232.604  1.00  0.00           O  
ATOM   3448  CD  PRO B 239     125.959 -22.768 235.088  1.00  0.00           C  
ATOM   3449  CB  PRO B 239     125.101 -22.325 232.914  1.00  0.00           C  
ATOM   3450  CG  PRO B 239     125.759 -21.628 234.095  1.00  0.00           C  
ATOM   3451  N   PRO B 240     126.967 -23.485 230.682  1.00  0.00           N  
ATOM   3452  CA  PRO B 240     128.021 -22.922 229.821  1.00  0.00           C  
ATOM   3453  C   PRO B 240     128.213 -21.411 230.030  1.00  0.00           C  
ATOM   3454  O   PRO B 240     127.321 -20.733 230.544  1.00  0.00           O  
ATOM   3455  CD  PRO B 240     125.770 -23.812 229.903  1.00  0.00           C  
ATOM   3456  CB  PRO B 240     127.491 -23.190 228.403  1.00  0.00           C  
ATOM   3457  CG  PRO B 240     125.982 -23.162 228.544  1.00  0.00           C  
ATOM   3458  N   LYS B 241     129.356 -20.902 229.547  1.00  0.00           N  
ATOM   3459  CA  LYS B 241     129.589 -19.466 229.383  1.00  0.00           C  
ATOM   3460  C   LYS B 241     128.727 -18.951 228.206  1.00  0.00           C  
ATOM   3461  O   LYS B 241     128.648 -19.649 227.193  1.00  0.00           O  
ATOM   3462  CB  LYS B 241     131.072 -19.212 229.037  1.00  0.00           C  
ATOM   3463  CG  LYS B 241     132.084 -19.852 230.000  1.00  0.00           C  
ATOM   3464  CD  LYS B 241     133.537 -19.567 229.579  1.00  0.00           C  
ATOM   3465  CE  LYS B 241     134.557 -20.549 230.174  1.00  0.00           C  
ATOM   3466  NZ  LYS B 241     134.351 -21.918 229.664  1.00  0.00           N  
ATOM   3467  N   PRO B 242     128.167 -17.723 228.309  1.00  0.00           N  
ATOM   3468  CA  PRO B 242     127.636 -16.996 227.138  1.00  0.00           C  
ATOM   3469  C   PRO B 242     128.626 -16.853 225.964  1.00  0.00           C  
ATOM   3470  O   PRO B 242     128.190 -16.880 224.818  1.00  0.00           O  
ATOM   3471  CB  PRO B 242     127.227 -15.624 227.701  1.00  0.00           C  
ATOM   3472  CG  PRO B 242     126.995 -15.872 229.182  1.00  0.00           C  
ATOM   3473  CD  PRO B 242     128.039 -16.925 229.527  1.00  0.00           C  
ATOM   3474  N   LYS B 243     129.936 -16.769 226.267  1.00  0.00           N  
ATOM   3475  CA  LYS B 243     131.019 -16.742 225.285  1.00  0.00           C  
ATOM   3476  C   LYS B 243     131.048 -18.010 224.407  1.00  0.00           C  
ATOM   3477  O   LYS B 243     131.114 -17.891 223.185  1.00  0.00           O  
ATOM   3478  CB  LYS B 243     132.369 -16.537 226.011  1.00  0.00           C  
ATOM   3479  CG  LYS B 243     133.439 -15.904 225.106  1.00  0.00           C  
ATOM   3480  CD  LYS B 243     134.750 -15.582 225.836  1.00  0.00           C  
ATOM   3481  CE  LYS B 243     135.726 -14.805 224.941  1.00  0.00           C  
ATOM   3482  NZ  LYS B 243     136.975 -14.477 225.649  1.00  0.00           N  
ATOM   3483  N   ASP B 244     130.959 -19.186 225.054  1.00  0.00           N  
ATOM   3484  CA  ASP B 244     130.986 -20.511 224.420  1.00  0.00           C  
ATOM   3485  C   ASP B 244     129.750 -20.808 223.557  1.00  0.00           C  
ATOM   3486  O   ASP B 244     129.892 -21.460 222.523  1.00  0.00           O  
ATOM   3487  CB  ASP B 244     131.233 -21.674 225.414  1.00  0.00           C  
ATOM   3488  CG  ASP B 244     132.418 -21.486 226.370  1.00  0.00           C  
ATOM   3489  OD1 ASP B 244     133.348 -20.720 226.027  1.00  0.00           O  
ATOM   3490  OD2 ASP B 244     132.403 -22.154 227.427  1.00  0.00           O  
ATOM   3491  N   THR B 245     128.576 -20.311 223.982  1.00  0.00           N  
ATOM   3492  CA  THR B 245     127.307 -20.436 223.262  1.00  0.00           C  
ATOM   3493  C   THR B 245     127.282 -19.656 221.933  1.00  0.00           C  
ATOM   3494  O   THR B 245     126.729 -20.152 220.952  1.00  0.00           O  
ATOM   3495  CB  THR B 245     126.121 -19.933 224.132  1.00  0.00           C  
ATOM   3496  OG1 THR B 245     126.084 -20.661 225.343  1.00  0.00           O  
ATOM   3497  CG2 THR B 245     124.732 -20.033 223.476  1.00  0.00           C  
ATOM   3498  N   LEU B 246     127.873 -18.450 221.938  1.00  0.00           N  
ATOM   3499  CA  LEU B 246     127.750 -17.453 220.874  1.00  0.00           C  
ATOM   3500  C   LEU B 246     128.824 -17.550 219.774  1.00  0.00           C  
ATOM   3501  O   LEU B 246     128.852 -16.680 218.903  1.00  0.00           O  
ATOM   3502  CB  LEU B 246     127.694 -16.059 221.535  1.00  0.00           C  
ATOM   3503  CG  LEU B 246     126.432 -15.835 222.402  1.00  0.00           C  
ATOM   3504  CD1 LEU B 246     126.527 -14.506 223.172  1.00  0.00           C  
ATOM   3505  CD2 LEU B 246     125.131 -15.949 221.586  1.00  0.00           C  
ATOM   3506  N   MET B 247     129.648 -18.610 219.789  1.00  0.00           N  
ATOM   3507  CA  MET B 247     130.569 -18.955 218.707  1.00  0.00           C  
ATOM   3508  C   MET B 247     130.512 -20.462 218.446  1.00  0.00           C  
ATOM   3509  O   MET B 247     130.580 -21.256 219.386  1.00  0.00           O  
ATOM   3510  CB  MET B 247     132.006 -18.507 219.050  1.00  0.00           C  
ATOM   3511  CG  MET B 247     132.287 -17.050 218.659  1.00  0.00           C  
ATOM   3512  SD  MET B 247     133.927 -16.457 219.148  1.00  0.00           S  
ATOM   3513  CE  MET B 247     133.815 -14.753 218.539  1.00  0.00           C  
ATOM   3514  N   ILE B 248     130.443 -20.813 217.151  1.00  0.00           N  
ATOM   3515  CA  ILE B 248     130.467 -22.187 216.643  1.00  0.00           C  
ATOM   3516  C   ILE B 248     131.827 -22.904 216.812  1.00  0.00           C  
ATOM   3517  O   ILE B 248     131.868 -24.133 216.762  1.00  0.00           O  
ATOM   3518  CB  ILE B 248     130.040 -22.254 215.149  1.00  0.00           C  
ATOM   3519  CG2 ILE B 248     128.558 -21.866 214.992  1.00  0.00           C  
ATOM   3520  CG1 ILE B 248     130.950 -21.443 214.190  1.00  0.00           C  
ATOM   3521  CD1 ILE B 248     130.659 -21.691 212.704  1.00  0.00           C  
ATOM   3522  N   SER B 249     132.897 -22.122 217.029  1.00  0.00           N  
ATOM   3523  CA  SER B 249     134.264 -22.581 217.266  1.00  0.00           C  
ATOM   3524  C   SER B 249     134.570 -22.918 218.742  1.00  0.00           C  
ATOM   3525  O   SER B 249     135.673 -23.393 219.008  1.00  0.00           O  
ATOM   3526  CB  SER B 249     135.220 -21.504 216.708  1.00  0.00           C  
ATOM   3527  OG  SER B 249     135.156 -20.297 217.447  1.00  0.00           O  
ATOM   3528  N   ARG B 250     133.623 -22.659 219.665  1.00  0.00           N  
ATOM   3529  CA  ARG B 250     133.810 -22.827 221.108  1.00  0.00           C  
ATOM   3530  C   ARG B 250     132.938 -23.955 221.684  1.00  0.00           C  
ATOM   3531  O   ARG B 250     133.480 -24.786 222.412  1.00  0.00           O  
ATOM   3532  CB  ARG B 250     133.522 -21.494 221.820  1.00  0.00           C  
ATOM   3533  CG  ARG B 250     134.510 -20.365 221.463  1.00  0.00           C  
ATOM   3534  CD  ARG B 250     134.247 -19.074 222.253  1.00  0.00           C  
ATOM   3535  NE  ARG B 250     134.537 -19.233 223.686  1.00  0.00           N  
ATOM   3536  CZ  ARG B 250     135.691 -18.944 224.303  1.00  0.00           C  
ATOM   3537  NH1 ARG B 250     135.811 -19.246 225.601  1.00  0.00           N  
ATOM   3538  NH2 ARG B 250     136.713 -18.373 223.650  1.00  0.00           N  
ATOM   3539  N   THR B 251     131.637 -23.973 221.336  1.00  0.00           N  
ATOM   3540  CA  THR B 251     130.616 -24.972 221.701  1.00  0.00           C  
ATOM   3541  C   THR B 251     130.259 -24.996 223.214  1.00  0.00           C  
ATOM   3542  O   THR B 251     131.135 -25.288 224.029  1.00  0.00           O  
ATOM   3543  CB  THR B 251     131.011 -26.419 221.280  1.00  0.00           C  
ATOM   3544  OG1 THR B 251     131.379 -26.437 219.914  1.00  0.00           O  
ATOM   3545  CG2 THR B 251     129.893 -27.464 221.468  1.00  0.00           C  
ATOM   3546  N   PRO B 252     128.986 -24.705 223.586  1.00  0.00           N  
ATOM   3547  CA  PRO B 252     128.560 -24.742 224.997  1.00  0.00           C  
ATOM   3548  C   PRO B 252     128.404 -26.173 225.552  1.00  0.00           C  
ATOM   3549  O   PRO B 252     128.186 -27.117 224.794  1.00  0.00           O  
ATOM   3550  CD  PRO B 252     127.866 -24.354 222.705  1.00  0.00           C  
ATOM   3551  CB  PRO B 252     127.231 -23.975 224.979  1.00  0.00           C  
ATOM   3552  CG  PRO B 252     126.641 -24.244 223.610  1.00  0.00           C  
ATOM   3553  N   GLU B 253     128.523 -26.294 226.881  1.00  0.00           N  
ATOM   3554  CA  GLU B 253     128.400 -27.540 227.629  1.00  0.00           C  
ATOM   3555  C   GLU B 253     127.875 -27.241 229.042  1.00  0.00           C  
ATOM   3556  O   GLU B 253     128.434 -26.384 229.728  1.00  0.00           O  
ATOM   3557  CB  GLU B 253     129.769 -28.263 227.620  1.00  0.00           C  
ATOM   3558  CG  GLU B 253     129.863 -29.529 228.493  1.00  0.00           C  
ATOM   3559  CD  GLU B 253     131.229 -30.198 228.361  1.00  0.00           C  
ATOM   3560  OE1 GLU B 253     131.313 -31.174 227.584  1.00  0.00           O  
ATOM   3561  OE2 GLU B 253     132.162 -29.729 229.048  1.00  0.00           O  
ATOM   3562  N   VAL B 254     126.834 -27.983 229.456  1.00  0.00           N  
ATOM   3563  CA  VAL B 254     126.326 -28.014 230.829  1.00  0.00           C  
ATOM   3564  C   VAL B 254     127.043 -29.157 231.575  1.00  0.00           C  
ATOM   3565  O   VAL B 254     127.163 -30.252 231.024  1.00  0.00           O  
ATOM   3566  CB  VAL B 254     124.787 -28.261 230.854  1.00  0.00           C  
ATOM   3567  CG1 VAL B 254     124.199 -28.579 232.245  1.00  0.00           C  
ATOM   3568  CG2 VAL B 254     124.026 -27.056 230.275  1.00  0.00           C  
ATOM   3569  N   THR B 255     127.509 -28.879 232.801  1.00  0.00           N  
ATOM   3570  CA  THR B 255     128.310 -29.808 233.602  1.00  0.00           C  
ATOM   3571  C   THR B 255     127.702 -29.963 235.004  1.00  0.00           C  
ATOM   3572  O   THR B 255     127.284 -28.980 235.617  1.00  0.00           O  
ATOM   3573  CB  THR B 255     129.769 -29.296 233.726  1.00  0.00           C  
ATOM   3574  OG1 THR B 255     130.388 -29.376 232.459  1.00  0.00           O  
ATOM   3575  CG2 THR B 255     130.681 -30.015 234.742  1.00  0.00           C  
ATOM   3576  N   CYS B 256     127.675 -31.222 235.465  1.00  0.00           N  
ATOM   3577  CA  CYS B 256     127.122 -31.668 236.739  1.00  0.00           C  
ATOM   3578  C   CYS B 256     128.233 -31.883 237.771  1.00  0.00           C  
ATOM   3579  O   CYS B 256     129.335 -32.301 237.411  1.00  0.00           O  
ATOM   3580  CB  CYS B 256     126.355 -32.977 236.482  1.00  0.00           C  
ATOM   3581  SG  CYS B 256     125.479 -33.703 237.891  1.00  0.00           S  
ATOM   3582  N   VAL B 257     127.893 -31.622 239.040  1.00  0.00           N  
ATOM   3583  CA  VAL B 257     128.750 -31.852 240.197  1.00  0.00           C  
ATOM   3584  C   VAL B 257     127.877 -32.473 241.294  1.00  0.00           C  
ATOM   3585  O   VAL B 257     126.855 -31.892 241.653  1.00  0.00           O  
ATOM   3586  CB  VAL B 257     129.337 -30.531 240.768  1.00  0.00           C  
ATOM   3587  CG1 VAL B 257     130.357 -30.770 241.899  1.00  0.00           C  
ATOM   3588  CG2 VAL B 257     129.973 -29.671 239.670  1.00  0.00           C  
ATOM   3589  N   VAL B 258     128.300 -33.633 241.808  1.00  0.00           N  
ATOM   3590  CA  VAL B 258     127.599 -34.361 242.857  1.00  0.00           C  
ATOM   3591  C   VAL B 258     128.567 -34.471 244.044  1.00  0.00           C  
ATOM   3592  O   VAL B 258     129.421 -35.358 244.073  1.00  0.00           O  
ATOM   3593  CB  VAL B 258     127.163 -35.777 242.388  1.00  0.00           C  
ATOM   3594  CG1 VAL B 258     126.332 -36.518 243.457  1.00  0.00           C  
ATOM   3595  CG2 VAL B 258     126.390 -35.721 241.059  1.00  0.00           C  
ATOM   3596  N   VAL B 259     128.436 -33.516 244.978  1.00  0.00           N  
ATOM   3597  CA  VAL B 259     129.249 -33.425 246.191  1.00  0.00           C  
ATOM   3598  C   VAL B 259     128.803 -34.453 247.247  1.00  0.00           C  
ATOM   3599  O   VAL B 259     127.643 -34.868 247.254  1.00  0.00           O  
ATOM   3600  CB  VAL B 259     129.155 -32.002 246.820  1.00  0.00           C  
ATOM   3601  CG1 VAL B 259     129.700 -30.925 245.866  1.00  0.00           C  
ATOM   3602  CG2 VAL B 259     127.757 -31.609 247.343  1.00  0.00           C  
ATOM   3603  N   ASP B 260     129.743 -34.801 248.141  1.00  0.00           N  
ATOM   3604  CA  ASP B 260     129.527 -35.593 249.357  1.00  0.00           C  
ATOM   3605  C   ASP B 260     129.072 -37.048 249.113  1.00  0.00           C  
ATOM   3606  O   ASP B 260     128.320 -37.598 249.919  1.00  0.00           O  
ATOM   3607  CB  ASP B 260     128.672 -34.876 250.436  1.00  0.00           C  
ATOM   3608  CG  ASP B 260     129.103 -33.438 250.736  1.00  0.00           C  
ATOM   3609  OD1 ASP B 260     128.196 -32.638 251.043  1.00  0.00           O  
ATOM   3610  OD2 ASP B 260     130.327 -33.178 250.748  1.00  0.00           O  
ATOM   3611  N   VAL B 261     129.558 -37.658 248.018  1.00  0.00           N  
ATOM   3612  CA  VAL B 261     129.378 -39.080 247.705  1.00  0.00           C  
ATOM   3613  C   VAL B 261     130.164 -39.952 248.704  1.00  0.00           C  
ATOM   3614  O   VAL B 261     131.272 -39.586 249.095  1.00  0.00           O  
ATOM   3615  CB  VAL B 261     129.821 -39.388 246.244  1.00  0.00           C  
ATOM   3616  CG1 VAL B 261     129.961 -40.884 245.891  1.00  0.00           C  
ATOM   3617  CG2 VAL B 261     128.879 -38.705 245.238  1.00  0.00           C  
ATOM   3618  N   SER B 262     129.555 -41.073 249.119  1.00  0.00           N  
ATOM   3619  CA  SER B 262     130.091 -41.990 250.124  1.00  0.00           C  
ATOM   3620  C   SER B 262     131.412 -42.649 249.680  1.00  0.00           C  
ATOM   3621  O   SER B 262     131.520 -43.073 248.531  1.00  0.00           O  
ATOM   3622  CB  SER B 262     129.003 -43.040 250.434  1.00  0.00           C  
ATOM   3623  OG  SER B 262     129.400 -43.935 251.453  1.00  0.00           O  
ATOM   3624  N   GLN B 263     132.369 -42.764 250.617  1.00  0.00           N  
ATOM   3625  CA  GLN B 263     133.585 -43.566 250.440  1.00  0.00           C  
ATOM   3626  C   GLN B 263     133.339 -45.081 250.567  1.00  0.00           C  
ATOM   3627  O   GLN B 263     134.155 -45.858 250.072  1.00  0.00           O  
ATOM   3628  CB  GLN B 263     134.698 -43.077 251.391  1.00  0.00           C  
ATOM   3629  CG  GLN B 263     135.280 -41.711 250.971  1.00  0.00           C  
ATOM   3630  CD  GLN B 263     136.458 -41.250 251.834  1.00  0.00           C  
ATOM   3631  OE1 GLN B 263     136.579 -41.623 252.999  1.00  0.00           O  
ATOM   3632  NE2 GLN B 263     137.320 -40.399 251.273  1.00  0.00           N  
ATOM   3633  N   GLU B 264     132.203 -45.463 251.176  1.00  0.00           N  
ATOM   3634  CA  GLU B 264     131.717 -46.840 251.279  1.00  0.00           C  
ATOM   3635  C   GLU B 264     130.821 -47.237 250.086  1.00  0.00           C  
ATOM   3636  O   GLU B 264     130.537 -48.426 249.935  1.00  0.00           O  
ATOM   3637  CB  GLU B 264     130.952 -47.011 252.614  1.00  0.00           C  
ATOM   3638  CG  GLU B 264     131.710 -46.557 253.881  1.00  0.00           C  
ATOM   3639  CD  GLU B 264     133.056 -47.258 254.068  1.00  0.00           C  
ATOM   3640  OE1 GLU B 264     133.032 -48.483 254.314  1.00  0.00           O  
ATOM   3641  OE2 GLU B 264     134.085 -46.556 253.956  1.00  0.00           O  
ATOM   3642  N   ASP B 265     130.405 -46.259 249.260  1.00  0.00           N  
ATOM   3643  CA  ASP B 265     129.617 -46.465 248.045  1.00  0.00           C  
ATOM   3644  C   ASP B 265     129.967 -45.378 246.998  1.00  0.00           C  
ATOM   3645  O   ASP B 265     129.136 -44.506 246.733  1.00  0.00           O  
ATOM   3646  CB  ASP B 265     128.096 -46.588 248.341  1.00  0.00           C  
ATOM   3647  CG  ASP B 265     127.234 -46.923 247.115  1.00  0.00           C  
ATOM   3648  OD1 ASP B 265     127.725 -47.661 246.232  1.00  0.00           O  
ATOM   3649  OD2 ASP B 265     126.067 -46.479 247.115  1.00  0.00           O  
ATOM   3650  N   PRO B 266     131.190 -45.429 246.420  1.00  0.00           N  
ATOM   3651  CA  PRO B 266     131.554 -44.571 245.276  1.00  0.00           C  
ATOM   3652  C   PRO B 266     130.935 -45.015 243.934  1.00  0.00           C  
ATOM   3653  O   PRO B 266     130.989 -44.251 242.970  1.00  0.00           O  
ATOM   3654  CD  PRO B 266     132.305 -46.304 246.799  1.00  0.00           C  
ATOM   3655  CB  PRO B 266     133.084 -44.666 245.248  1.00  0.00           C  
ATOM   3656  CG  PRO B 266     133.385 -46.070 245.748  1.00  0.00           C  
ATOM   3657  N   GLU B 267     130.355 -46.229 243.900  1.00  0.00           N  
ATOM   3658  CA  GLU B 267     129.777 -46.891 242.730  1.00  0.00           C  
ATOM   3659  C   GLU B 267     128.333 -46.422 242.459  1.00  0.00           C  
ATOM   3660  O   GLU B 267     127.429 -47.249 242.318  1.00  0.00           O  
ATOM   3661  CB  GLU B 267     129.872 -48.425 242.939  1.00  0.00           C  
ATOM   3662  CG  GLU B 267     131.285 -48.971 243.240  1.00  0.00           C  
ATOM   3663  CD  GLU B 267     132.298 -48.675 242.134  1.00  0.00           C  
ATOM   3664  OE1 GLU B 267     132.124 -49.247 241.035  1.00  0.00           O  
ATOM   3665  OE2 GLU B 267     133.225 -47.882 242.404  1.00  0.00           O  
ATOM   3666  N   VAL B 268     128.141 -45.094 242.395  1.00  0.00           N  
ATOM   3667  CA  VAL B 268     126.848 -44.450 242.175  1.00  0.00           C  
ATOM   3668  C   VAL B 268     126.396 -44.584 240.707  1.00  0.00           C  
ATOM   3669  O   VAL B 268     127.229 -44.568 239.799  1.00  0.00           O  
ATOM   3670  CB  VAL B 268     126.893 -42.935 242.553  1.00  0.00           C  
ATOM   3671  CG1 VAL B 268     127.447 -42.716 243.973  1.00  0.00           C  
ATOM   3672  CG2 VAL B 268     127.618 -42.004 241.557  1.00  0.00           C  
ATOM   3673  N   GLN B 269     125.072 -44.659 240.509  1.00  0.00           N  
ATOM   3674  CA  GLN B 269     124.435 -44.512 239.201  1.00  0.00           C  
ATOM   3675  C   GLN B 269     124.306 -43.017 238.869  1.00  0.00           C  
ATOM   3676  O   GLN B 269     124.229 -42.192 239.781  1.00  0.00           O  
ATOM   3677  CB  GLN B 269     123.043 -45.175 239.212  1.00  0.00           C  
ATOM   3678  CG  GLN B 269     123.064 -46.667 239.601  1.00  0.00           C  
ATOM   3679  CD  GLN B 269     121.682 -47.326 239.584  1.00  0.00           C  
ATOM   3680  OE1 GLN B 269     120.660 -46.676 239.375  1.00  0.00           O  
ATOM   3681  NE2 GLN B 269     121.646 -48.640 239.818  1.00  0.00           N  
ATOM   3682  N   PHE B 270     124.270 -42.703 237.568  1.00  0.00           N  
ATOM   3683  CA  PHE B 270     124.163 -41.341 237.053  1.00  0.00           C  
ATOM   3684  C   PHE B 270     123.440 -41.335 235.701  1.00  0.00           C  
ATOM   3685  O   PHE B 270     123.639 -42.249 234.899  1.00  0.00           O  
ATOM   3686  CB  PHE B 270     125.546 -40.645 237.019  1.00  0.00           C  
ATOM   3687  CG  PHE B 270     126.654 -41.420 236.323  1.00  0.00           C  
ATOM   3688  CD1 PHE B 270     126.760 -41.414 234.916  1.00  0.00           C  
ATOM   3689  CD2 PHE B 270     127.465 -42.304 237.066  1.00  0.00           C  
ATOM   3690  CE1 PHE B 270     127.673 -42.251 234.286  1.00  0.00           C  
ATOM   3691  CE2 PHE B 270     128.379 -43.123 236.421  1.00  0.00           C  
ATOM   3692  CZ  PHE B 270     128.480 -43.097 235.035  1.00  0.00           C  
ATOM   3693  N   ASN B 271     122.607 -40.304 235.488  1.00  0.00           N  
ATOM   3694  CA  ASN B 271     121.768 -40.129 234.299  1.00  0.00           C  
ATOM   3695  C   ASN B 271     121.801 -38.663 233.846  1.00  0.00           C  
ATOM   3696  O   ASN B 271     122.037 -37.766 234.659  1.00  0.00           O  
ATOM   3697  CB  ASN B 271     120.309 -40.549 234.611  1.00  0.00           C  
ATOM   3698  CG  ASN B 271     120.142 -42.032 234.955  1.00  0.00           C  
ATOM   3699  OD1 ASN B 271     120.527 -42.902 234.178  1.00  0.00           O  
ATOM   3700  ND2 ASN B 271     119.564 -42.327 236.122  1.00  0.00           N  
ATOM   3701  N   TRP B 272     121.527 -38.464 232.548  1.00  0.00           N  
ATOM   3702  CA  TRP B 272     121.414 -37.163 231.891  1.00  0.00           C  
ATOM   3703  C   TRP B 272     120.160 -37.120 231.014  1.00  0.00           C  
ATOM   3704  O   TRP B 272     119.838 -38.113 230.364  1.00  0.00           O  
ATOM   3705  CB  TRP B 272     122.665 -36.890 231.041  1.00  0.00           C  
ATOM   3706  CG  TRP B 272     123.840 -36.327 231.772  1.00  0.00           C  
ATOM   3707  CD1 TRP B 272     124.890 -37.020 232.263  1.00  0.00           C  
ATOM   3708  NE1 TRP B 272     125.794 -36.142 232.826  1.00  0.00           N  
ATOM   3709  CE2 TRP B 272     125.347 -34.839 232.762  1.00  0.00           C  
ATOM   3710  CD2 TRP B 272     124.073 -34.933 232.130  1.00  0.00           C  
ATOM   3711  CE3 TRP B 272     123.351 -33.730 231.958  1.00  0.00           C  
ATOM   3712  CZ3 TRP B 272     123.888 -32.489 232.353  1.00  0.00           C  
ATOM   3713  CZ2 TRP B 272     125.893 -33.609 233.157  1.00  0.00           C  
ATOM   3714  CH2 TRP B 272     125.167 -32.427 232.936  1.00  0.00           C  
ATOM   3715  N   TYR B 273     119.491 -35.955 231.006  1.00  0.00           N  
ATOM   3716  CA  TYR B 273     118.243 -35.720 230.279  1.00  0.00           C  
ATOM   3717  C   TYR B 273     118.284 -34.337 229.613  1.00  0.00           C  
ATOM   3718  O   TYR B 273     118.932 -33.425 230.129  1.00  0.00           O  
ATOM   3719  CB  TYR B 273     117.014 -35.801 231.224  1.00  0.00           C  
ATOM   3720  CG  TYR B 273     116.987 -36.937 232.234  1.00  0.00           C  
ATOM   3721  CD1 TYR B 273     117.746 -36.848 233.420  1.00  0.00           C  
ATOM   3722  CD2 TYR B 273     116.198 -38.082 232.002  1.00  0.00           C  
ATOM   3723  CE1 TYR B 273     117.752 -37.910 234.340  1.00  0.00           C  
ATOM   3724  CE2 TYR B 273     116.207 -39.148 232.922  1.00  0.00           C  
ATOM   3725  CZ  TYR B 273     116.993 -39.068 234.086  1.00  0.00           C  
ATOM   3726  OH  TYR B 273     117.026 -40.115 234.960  1.00  0.00           O  
ATOM   3727  N   VAL B 274     117.535 -34.207 228.507  1.00  0.00           N  
ATOM   3728  CA  VAL B 274     117.222 -32.938 227.855  1.00  0.00           C  
ATOM   3729  C   VAL B 274     115.700 -32.904 227.667  1.00  0.00           C  
ATOM   3730  O   VAL B 274     115.168 -33.770 226.974  1.00  0.00           O  
ATOM   3731  CB  VAL B 274     117.901 -32.793 226.460  1.00  0.00           C  
ATOM   3732  CG1 VAL B 274     117.500 -31.503 225.709  1.00  0.00           C  
ATOM   3733  CG2 VAL B 274     119.431 -32.856 226.576  1.00  0.00           C  
ATOM   3734  N   ASP B 275     115.031 -31.924 228.302  1.00  0.00           N  
ATOM   3735  CA  ASP B 275     113.568 -31.751 228.283  1.00  0.00           C  
ATOM   3736  C   ASP B 275     112.802 -32.962 228.864  1.00  0.00           C  
ATOM   3737  O   ASP B 275     111.742 -33.332 228.357  1.00  0.00           O  
ATOM   3738  CB  ASP B 275     113.013 -31.268 226.914  1.00  0.00           C  
ATOM   3739  CG  ASP B 275     113.726 -30.034 226.343  1.00  0.00           C  
ATOM   3740  OD1 ASP B 275     113.840 -29.968 225.100  1.00  0.00           O  
ATOM   3741  OD2 ASP B 275     114.070 -29.138 227.147  1.00  0.00           O  
ATOM   3742  N   GLY B 276     113.368 -33.552 229.930  1.00  0.00           N  
ATOM   3743  CA  GLY B 276     112.794 -34.643 230.716  1.00  0.00           C  
ATOM   3744  C   GLY B 276     113.092 -36.041 230.145  1.00  0.00           C  
ATOM   3745  O   GLY B 276     113.076 -36.998 230.918  1.00  0.00           O  
ATOM   3746  N   VAL B 277     113.375 -36.175 228.835  1.00  0.00           N  
ATOM   3747  CA  VAL B 277     113.699 -37.449 228.186  1.00  0.00           C  
ATOM   3748  C   VAL B 277     115.219 -37.716 228.220  1.00  0.00           C  
ATOM   3749  O   VAL B 277     116.011 -36.801 227.990  1.00  0.00           O  
ATOM   3750  CB  VAL B 277     113.153 -37.511 226.727  1.00  0.00           C  
ATOM   3751  CG1 VAL B 277     113.658 -36.393 225.797  1.00  0.00           C  
ATOM   3752  CG2 VAL B 277     113.362 -38.886 226.061  1.00  0.00           C  
ATOM   3753  N   GLU B 278     115.581 -38.968 228.550  1.00  0.00           N  
ATOM   3754  CA  GLU B 278     116.952 -39.408 228.813  1.00  0.00           C  
ATOM   3755  C   GLU B 278     117.775 -39.541 227.518  1.00  0.00           C  
ATOM   3756  O   GLU B 278     117.251 -40.017 226.511  1.00  0.00           O  
ATOM   3757  CB  GLU B 278     116.888 -40.722 229.623  1.00  0.00           C  
ATOM   3758  CG  GLU B 278     118.219 -41.124 230.287  1.00  0.00           C  
ATOM   3759  CD  GLU B 278     118.050 -42.338 231.198  1.00  0.00           C  
ATOM   3760  OE1 GLU B 278     117.585 -42.130 232.340  1.00  0.00           O  
ATOM   3761  OE2 GLU B 278     118.379 -43.451 230.734  1.00  0.00           O  
ATOM   3762  N   VAL B 279     119.044 -39.106 227.578  1.00  0.00           N  
ATOM   3763  CA  VAL B 279     119.963 -39.082 226.436  1.00  0.00           C  
ATOM   3764  C   VAL B 279     120.681 -40.435 226.242  1.00  0.00           C  
ATOM   3765  O   VAL B 279     120.828 -41.199 227.196  1.00  0.00           O  
ATOM   3766  CB  VAL B 279     121.049 -37.972 226.602  1.00  0.00           C  
ATOM   3767  CG1 VAL B 279     120.417 -36.590 226.844  1.00  0.00           C  
ATOM   3768  CG2 VAL B 279     122.159 -38.257 227.636  1.00  0.00           C  
ATOM   3769  N   HIS B 280     121.159 -40.660 225.008  1.00  0.00           N  
ATOM   3770  CA  HIS B 280     122.079 -41.737 224.651  1.00  0.00           C  
ATOM   3771  C   HIS B 280     123.330 -41.096 224.035  1.00  0.00           C  
ATOM   3772  O   HIS B 280     123.203 -40.334 223.075  1.00  0.00           O  
ATOM   3773  CB  HIS B 280     121.394 -42.713 223.673  1.00  0.00           C  
ATOM   3774  CG  HIS B 280     122.298 -43.802 223.148  1.00  0.00           C  
ATOM   3775  CD2 HIS B 280     122.779 -43.982 221.867  1.00  0.00           C  
ATOM   3776  ND1 HIS B 280     122.817 -44.809 223.969  1.00  0.00           N  
ATOM   3777  NE2 HIS B 280     123.593 -45.099 221.911  1.00  0.00           N  
ATOM   3778  CE1 HIS B 280     123.577 -45.544 223.168  1.00  0.00           C  
ATOM   3779  N   ASN B 281     124.503 -41.420 224.608  1.00  0.00           N  
ATOM   3780  CA  ASN B 281     125.814 -40.836 224.308  1.00  0.00           C  
ATOM   3781  C   ASN B 281     125.815 -39.326 224.625  1.00  0.00           C  
ATOM   3782  O   ASN B 281     126.017 -38.971 225.784  1.00  0.00           O  
ATOM   3783  CB  ASN B 281     126.291 -41.206 222.873  1.00  0.00           C  
ATOM   3784  CG  ASN B 281     127.765 -40.862 222.621  1.00  0.00           C  
ATOM   3785  OD1 ASN B 281     128.077 -39.795 222.092  1.00  0.00           O  
ATOM   3786  ND2 ASN B 281     128.677 -41.759 223.001  1.00  0.00           N  
ATOM   3787  N   ALA B 282     125.597 -38.481 223.598  1.00  0.00           N  
ATOM   3788  CA  ALA B 282     125.531 -37.016 223.659  1.00  0.00           C  
ATOM   3789  C   ALA B 282     126.827 -36.344 224.167  1.00  0.00           C  
ATOM   3790  O   ALA B 282     126.777 -35.231 224.691  1.00  0.00           O  
ATOM   3791  CB  ALA B 282     124.274 -36.583 224.437  1.00  0.00           C  
ATOM   3792  N   LYS B 283     127.961 -37.049 223.990  1.00  0.00           N  
ATOM   3793  CA  LYS B 283     129.320 -36.689 224.411  1.00  0.00           C  
ATOM   3794  C   LYS B 283     129.494 -36.569 225.941  1.00  0.00           C  
ATOM   3795  O   LYS B 283     130.407 -35.877 226.394  1.00  0.00           O  
ATOM   3796  CB  LYS B 283     129.837 -35.451 223.634  1.00  0.00           C  
ATOM   3797  CG  LYS B 283     129.731 -35.547 222.097  1.00  0.00           C  
ATOM   3798  CD  LYS B 283     130.414 -36.781 221.485  1.00  0.00           C  
ATOM   3799  CE  LYS B 283     130.320 -36.808 219.954  1.00  0.00           C  
ATOM   3800  NZ  LYS B 283     130.923 -38.033 219.403  1.00  0.00           N  
ATOM   3801  N   THR B 284     128.648 -37.282 226.706  1.00  0.00           N  
ATOM   3802  CA  THR B 284     128.729 -37.409 228.162  1.00  0.00           C  
ATOM   3803  C   THR B 284     129.981 -38.205 228.583  1.00  0.00           C  
ATOM   3804  O   THR B 284     130.281 -39.234 227.977  1.00  0.00           O  
ATOM   3805  CB  THR B 284     127.467 -38.132 228.713  1.00  0.00           C  
ATOM   3806  OG1 THR B 284     126.335 -37.320 228.468  1.00  0.00           O  
ATOM   3807  CG2 THR B 284     127.473 -38.495 230.210  1.00  0.00           C  
ATOM   3808  N   LYS B 285     130.678 -37.700 229.613  1.00  0.00           N  
ATOM   3809  CA  LYS B 285     131.937 -38.253 230.106  1.00  0.00           C  
ATOM   3810  C   LYS B 285     131.969 -38.166 231.646  1.00  0.00           C  
ATOM   3811  O   LYS B 285     132.288 -37.098 232.169  1.00  0.00           O  
ATOM   3812  CB  LYS B 285     133.118 -37.520 229.423  1.00  0.00           C  
ATOM   3813  CG  LYS B 285     134.526 -37.984 229.856  1.00  0.00           C  
ATOM   3814  CD  LYS B 285     134.778 -39.504 229.784  1.00  0.00           C  
ATOM   3815  CE  LYS B 285     134.566 -40.109 228.386  1.00  0.00           C  
ATOM   3816  NZ  LYS B 285     134.828 -41.558 228.390  1.00  0.00           N  
ATOM   3817  N   PRO B 286     131.633 -39.276 232.347  1.00  0.00           N  
ATOM   3818  CA  PRO B 286     131.689 -39.327 233.817  1.00  0.00           C  
ATOM   3819  C   PRO B 286     133.119 -39.524 234.359  1.00  0.00           C  
ATOM   3820  O   PRO B 286     133.962 -40.125 233.692  1.00  0.00           O  
ATOM   3821  CB  PRO B 286     130.785 -40.520 234.151  1.00  0.00           C  
ATOM   3822  CG  PRO B 286     130.981 -41.476 232.986  1.00  0.00           C  
ATOM   3823  CD  PRO B 286     131.138 -40.541 231.793  1.00  0.00           C  
ATOM   3824  N   ARG B 287     133.336 -39.021 235.582  1.00  0.00           N  
ATOM   3825  CA  ARG B 287     134.559 -39.161 236.367  1.00  0.00           C  
ATOM   3826  C   ARG B 287     134.222 -39.057 237.866  1.00  0.00           C  
ATOM   3827  O   ARG B 287     133.085 -38.755 238.232  1.00  0.00           O  
ATOM   3828  CB  ARG B 287     135.612 -38.115 235.914  1.00  0.00           C  
ATOM   3829  CG  ARG B 287     135.244 -36.640 236.192  1.00  0.00           C  
ATOM   3830  CD  ARG B 287     136.352 -35.641 235.823  1.00  0.00           C  
ATOM   3831  NE  ARG B 287     137.500 -35.696 236.742  1.00  0.00           N  
ATOM   3832  CZ  ARG B 287     137.653 -34.972 237.865  1.00  0.00           C  
ATOM   3833  NH1 ARG B 287     138.767 -35.110 238.591  1.00  0.00           N  
ATOM   3834  NH2 ARG B 287     136.721 -34.103 238.279  1.00  0.00           N  
ATOM   3835  N   GLU B 288     135.243 -39.274 238.707  1.00  0.00           N  
ATOM   3836  CA  GLU B 288     135.176 -39.078 240.153  1.00  0.00           C  
ATOM   3837  C   GLU B 288     136.506 -38.498 240.652  1.00  0.00           C  
ATOM   3838  O   GLU B 288     137.551 -38.723 240.039  1.00  0.00           O  
ATOM   3839  CB  GLU B 288     134.763 -40.400 240.837  1.00  0.00           C  
ATOM   3840  CG  GLU B 288     134.544 -40.288 242.360  1.00  0.00           C  
ATOM   3841  CD  GLU B 288     134.071 -41.603 242.976  1.00  0.00           C  
ATOM   3842  OE1 GLU B 288     132.960 -41.598 243.550  1.00  0.00           O  
ATOM   3843  OE2 GLU B 288     134.843 -42.582 242.885  1.00  0.00           O  
ATOM   3844  N   GLU B 289     136.419 -37.737 241.752  1.00  0.00           N  
ATOM   3845  CA  GLU B 289     137.521 -36.993 242.348  1.00  0.00           C  
ATOM   3846  C   GLU B 289     137.479 -37.159 243.871  1.00  0.00           C  
ATOM   3847  O   GLU B 289     136.405 -37.069 244.463  1.00  0.00           O  
ATOM   3848  CB  GLU B 289     137.371 -35.523 241.925  1.00  0.00           C  
ATOM   3849  CG  GLU B 289     138.499 -34.594 242.402  1.00  0.00           C  
ATOM   3850  CD  GLU B 289     138.263 -33.181 241.888  1.00  0.00           C  
ATOM   3851  OE1 GLU B 289     137.904 -32.319 242.718  1.00  0.00           O  
ATOM   3852  OE2 GLU B 289     138.381 -32.994 240.656  1.00  0.00           O  
ATOM   3853  N   GLN B 290     138.658 -37.382 244.472  1.00  0.00           N  
ATOM   3854  CA  GLN B 290     138.829 -37.583 245.909  1.00  0.00           C  
ATOM   3855  C   GLN B 290     138.797 -36.247 246.673  1.00  0.00           C  
ATOM   3856  O   GLN B 290     139.386 -35.265 246.220  1.00  0.00           O  
ATOM   3857  CB  GLN B 290     140.170 -38.329 246.119  1.00  0.00           C  
ATOM   3858  CG  GLN B 290     140.483 -38.820 247.551  1.00  0.00           C  
ATOM   3859  CD  GLN B 290     139.547 -39.939 248.013  1.00  0.00           C  
ATOM   3860  NE2 GLN B 290     140.000 -41.191 247.924  1.00  0.00           N  
ATOM   3861  OE1 GLN B 290     138.427 -39.680 248.442  1.00  0.00           O  
ATOM   3862  N   PHE B 291     138.164 -36.272 247.855  1.00  0.00           N  
ATOM   3863  CA  PHE B 291     138.241 -35.248 248.900  1.00  0.00           C  
ATOM   3864  C   PHE B 291     138.359 -36.089 250.286  1.00  0.00           C  
ATOM   3865  O   PHE B 291     137.815 -37.185 250.341  1.00  0.00           O  
ATOM   3866  CB  PHE B 291     137.169 -34.039 248.537  1.00  0.00           C  
ATOM   3867  CG  PHE B 291     136.804 -32.919 249.567  1.00  0.00           C  
ATOM   3868  CD1 PHE B 291     137.355 -31.401 249.632  1.00  0.00           C  
ATOM   3869  CD2 PHE B 291     136.451 -33.750 250.797  1.00  0.00           C  
ATOM   3870  CE1 PHE B 291     137.765 -30.623 250.980  1.00  0.00           C  
ATOM   3871  CE2 PHE B 291     136.805 -33.236 252.172  1.00  0.00           C  
ATOM   3872  CZ  PHE B 291     137.571 -31.414 252.403  1.00  0.00           C  
ATOM   3873  N   ASN B 292     139.114 -35.655 251.351  1.00  0.00           N  
ATOM   3874  CA  ASN B 292     139.515 -36.249 252.675  1.00  0.00           C  
ATOM   3875  C   ASN B 292     138.473 -37.038 253.492  1.00  0.00           C  
ATOM   3876  O   ASN B 292     138.893 -37.767 254.389  1.00  0.00           O  
ATOM   3877  CB  ASN B 292     140.486 -35.341 253.586  1.00  0.00           C  
ATOM   3878  CG  ASN B 292     140.085 -34.674 254.979  1.00  0.00           C  
ATOM   3879  ND2 ASN B 292     139.152 -33.680 255.120  1.00  0.00           N  
ATOM   3880  OD1 ASN B 292     140.712 -35.025 255.976  1.00  0.00           O  
ATOM   3881  N   SER B 293     137.172 -36.917 253.184  1.00  0.00           N  
ATOM   3882  CA  SER B 293     136.107 -37.656 253.868  1.00  0.00           C  
ATOM   3883  C   SER B 293     135.000 -38.159 252.921  1.00  0.00           C  
ATOM   3884  O   SER B 293     134.117 -38.878 253.386  1.00  0.00           O  
ATOM   3885  CB  SER B 293     135.522 -36.782 255.001  1.00  0.00           C  
ATOM   3886  OG  SER B 293     136.376 -36.780 256.128  1.00  0.00           O  
ATOM   3887  N   THR B 294     135.039 -37.777 251.632  1.00  0.00           N  
ATOM   3888  CA  THR B 294     133.975 -38.031 250.655  1.00  0.00           C  
ATOM   3889  C   THR B 294     134.560 -38.237 249.236  1.00  0.00           C  
ATOM   3890  O   THR B 294     135.768 -38.386 249.072  1.00  0.00           O  
ATOM   3891  CB  THR B 294     132.940 -36.861 250.641  1.00  0.00           C  
ATOM   3892  OG1 THR B 294     133.462 -35.670 250.076  1.00  0.00           O  
ATOM   3893  CG2 THR B 294     132.298 -36.536 252.000  1.00  0.00           C  
ATOM   3894  N   TYR B 295     133.684 -38.262 248.226  1.00  0.00           N  
ATOM   3895  CA  TYR B 295     134.023 -38.177 246.812  1.00  0.00           C  
ATOM   3896  C   TYR B 295     133.156 -37.091 246.160  1.00  0.00           C  
ATOM   3897  O   TYR B 295     132.103 -36.724 246.689  1.00  0.00           O  
ATOM   3898  CB  TYR B 295     133.798 -39.545 246.136  1.00  0.00           C  
ATOM   3899  CG  TYR B 295     134.900 -40.567 246.345  1.00  0.00           C  
ATOM   3900  CD1 TYR B 295     136.136 -40.410 245.684  1.00  0.00           C  
ATOM   3901  CD2 TYR B 295     134.683 -41.704 247.148  1.00  0.00           C  
ATOM   3902  CE1 TYR B 295     137.144 -41.383 245.816  1.00  0.00           C  
ATOM   3903  CE2 TYR B 295     135.691 -42.681 247.277  1.00  0.00           C  
ATOM   3904  CZ  TYR B 295     136.922 -42.520 246.614  1.00  0.00           C  
ATOM   3905  OH  TYR B 295     137.898 -43.464 246.746  1.00  0.00           O  
ATOM   3906  N   ARG B 296     133.624 -36.614 245.001  1.00  0.00           N  
ATOM   3907  CA  ARG B 296     132.931 -35.656 244.154  1.00  0.00           C  
ATOM   3908  C   ARG B 296     132.860 -36.236 242.739  1.00  0.00           C  
ATOM   3909  O   ARG B 296     133.811 -36.095 241.970  1.00  0.00           O  
ATOM   3910  CB  ARG B 296     133.645 -34.290 244.222  1.00  0.00           C  
ATOM   3911  CG  ARG B 296     132.910 -33.173 243.454  1.00  0.00           C  
ATOM   3912  CD  ARG B 296     133.600 -31.804 243.553  1.00  0.00           C  
ATOM   3913  NE  ARG B 296     134.811 -31.698 242.723  1.00  0.00           N  
ATOM   3914  CZ  ARG B 296     134.955 -30.886 241.663  1.00  0.00           C  
ATOM   3915  NH1 ARG B 296     133.975 -30.063 241.281  1.00  0.00           N  
ATOM   3916  NH2 ARG B 296     136.103 -30.880 240.978  1.00  0.00           N  
ATOM   3917  N   VAL B 297     131.726 -36.884 242.431  1.00  0.00           N  
ATOM   3918  CA  VAL B 297     131.406 -37.382 241.095  1.00  0.00           C  
ATOM   3919  C   VAL B 297     131.009 -36.204 240.186  1.00  0.00           C  
ATOM   3920  O   VAL B 297     130.145 -35.413 240.559  1.00  0.00           O  
ATOM   3921  CB  VAL B 297     130.274 -38.447 241.150  1.00  0.00           C  
ATOM   3922  CG1 VAL B 297     129.639 -38.810 239.789  1.00  0.00           C  
ATOM   3923  CG2 VAL B 297     130.786 -39.724 241.837  1.00  0.00           C  
ATOM   3924  N   VAL B 298     131.673 -36.106 239.027  1.00  0.00           N  
ATOM   3925  CA  VAL B 298     131.478 -35.047 238.038  1.00  0.00           C  
ATOM   3926  C   VAL B 298     131.186 -35.704 236.679  1.00  0.00           C  
ATOM   3927  O   VAL B 298     131.756 -36.748 236.373  1.00  0.00           O  
ATOM   3928  CB  VAL B 298     132.752 -34.150 237.932  1.00  0.00           C  
ATOM   3929  CG1 VAL B 298     132.782 -33.172 236.736  1.00  0.00           C  
ATOM   3930  CG2 VAL B 298     132.986 -33.364 239.237  1.00  0.00           C  
ATOM   3931  N   SER B 299     130.306 -35.078 235.886  1.00  0.00           N  
ATOM   3932  CA  SER B 299     129.938 -35.540 234.547  1.00  0.00           C  
ATOM   3933  C   SER B 299     129.528 -34.332 233.690  1.00  0.00           C  
ATOM   3934  O   SER B 299     129.302 -33.252 234.236  1.00  0.00           O  
ATOM   3935  CB  SER B 299     128.848 -36.631 234.671  1.00  0.00           C  
ATOM   3936  OG  SER B 299     128.574 -37.253 233.433  1.00  0.00           O  
ATOM   3937  N   VAL B 300     129.461 -34.522 232.363  1.00  0.00           N  
ATOM   3938  CA  VAL B 300     129.186 -33.456 231.393  1.00  0.00           C  
ATOM   3939  C   VAL B 300     128.074 -33.857 230.405  1.00  0.00           C  
ATOM   3940  O   VAL B 300     127.693 -35.026 230.344  1.00  0.00           O  
ATOM   3941  CB  VAL B 300     130.464 -33.087 230.583  1.00  0.00           C  
ATOM   3942  CG1 VAL B 300     131.621 -32.634 231.491  1.00  0.00           C  
ATOM   3943  CG2 VAL B 300     130.954 -34.162 229.592  1.00  0.00           C  
ATOM   3944  N   LEU B 301     127.590 -32.865 229.643  1.00  0.00           N  
ATOM   3945  CA  LEU B 301     126.652 -33.021 228.538  1.00  0.00           C  
ATOM   3946  C   LEU B 301     126.831 -31.822 227.601  1.00  0.00           C  
ATOM   3947  O   LEU B 301     126.501 -30.701 227.990  1.00  0.00           O  
ATOM   3948  CB  LEU B 301     125.201 -33.148 229.066  1.00  0.00           C  
ATOM   3949  CG  LEU B 301     124.097 -33.181 227.982  1.00  0.00           C  
ATOM   3950  CD1 LEU B 301     124.275 -34.350 226.999  1.00  0.00           C  
ATOM   3951  CD2 LEU B 301     122.690 -33.174 228.598  1.00  0.00           C  
ATOM   3952  N   THR B 302     127.333 -32.085 226.385  1.00  0.00           N  
ATOM   3953  CA  THR B 302     127.528 -31.077 225.340  1.00  0.00           C  
ATOM   3954  C   THR B 302     126.180 -30.574 224.784  1.00  0.00           C  
ATOM   3955  O   THR B 302     125.255 -31.366 224.602  1.00  0.00           O  
ATOM   3956  CB  THR B 302     128.371 -31.644 224.168  1.00  0.00           C  
ATOM   3957  OG1 THR B 302     129.626 -32.049 224.678  1.00  0.00           O  
ATOM   3958  CG2 THR B 302     128.637 -30.670 223.004  1.00  0.00           C  
ATOM   3959  N   VAL B 303     126.111 -29.256 224.546  1.00  0.00           N  
ATOM   3960  CA  VAL B 303     124.912 -28.530 224.131  1.00  0.00           C  
ATOM   3961  C   VAL B 303     125.182 -27.795 222.799  1.00  0.00           C  
ATOM   3962  O   VAL B 303     126.332 -27.474 222.495  1.00  0.00           O  
ATOM   3963  CB  VAL B 303     124.512 -27.519 225.251  1.00  0.00           C  
ATOM   3964  CG1 VAL B 303     123.390 -26.529 224.885  1.00  0.00           C  
ATOM   3965  CG2 VAL B 303     124.140 -28.262 226.548  1.00  0.00           C  
ATOM   3966  N   LEU B 304     124.116 -27.562 222.014  1.00  0.00           N  
ATOM   3967  CA  LEU B 304     124.164 -26.820 220.752  1.00  0.00           C  
ATOM   3968  C   LEU B 304     124.142 -25.301 220.999  1.00  0.00           C  
ATOM   3969  O   LEU B 304     123.501 -24.833 221.941  1.00  0.00           O  
ATOM   3970  CB  LEU B 304     122.980 -27.287 219.870  1.00  0.00           C  
ATOM   3971  CG  LEU B 304     122.868 -26.664 218.455  1.00  0.00           C  
ATOM   3972  CD1 LEU B 304     124.084 -27.006 217.567  1.00  0.00           C  
ATOM   3973  CD2 LEU B 304     121.527 -27.040 217.788  1.00  0.00           C  
ATOM   3974  N   HIS B 305     124.809 -24.564 220.098  1.00  0.00           N  
ATOM   3975  CA  HIS B 305     124.949 -23.101 220.058  1.00  0.00           C  
ATOM   3976  C   HIS B 305     123.628 -22.309 220.104  1.00  0.00           C  
ATOM   3977  O   HIS B 305     123.638 -21.169 220.560  1.00  0.00           O  
ATOM   3978  CB  HIS B 305     125.741 -22.719 218.786  1.00  0.00           C  
ATOM   3979  CG  HIS B 305     126.938 -23.597 218.523  1.00  0.00           C  
ATOM   3980  ND1 HIS B 305     126.964 -24.557 217.524  1.00  0.00           N  
ATOM   3981  CD2 HIS B 305     128.152 -23.692 219.161  1.00  0.00           C  
ATOM   3982  CE1 HIS B 305     128.134 -25.193 217.619  1.00  0.00           C  
ATOM   3983  NE2 HIS B 305     128.899 -24.729 218.598  1.00  0.00           N  
ATOM   3984  N   GLN B 306     122.530 -22.925 219.635  1.00  0.00           N  
ATOM   3985  CA  GLN B 306     121.197 -22.331 219.548  1.00  0.00           C  
ATOM   3986  C   GLN B 306     120.197 -22.926 220.552  1.00  0.00           C  
ATOM   3987  O   GLN B 306     119.186 -22.276 220.815  1.00  0.00           O  
ATOM   3988  CB  GLN B 306     120.686 -22.493 218.104  1.00  0.00           C  
ATOM   3989  CG  GLN B 306     121.443 -21.604 217.100  1.00  0.00           C  
ATOM   3990  CD  GLN B 306     121.019 -21.890 215.661  1.00  0.00           C  
ATOM   3991  NE2 GLN B 306     120.338 -20.934 215.024  1.00  0.00           N  
ATOM   3992  OE1 GLN B 306     121.311 -22.956 215.126  1.00  0.00           O  
ATOM   3993  N   ASP B 307     120.473 -24.121 221.107  1.00  0.00           N  
ATOM   3994  CA  ASP B 307     119.608 -24.782 222.094  1.00  0.00           C  
ATOM   3995  C   ASP B 307     119.750 -24.224 223.518  1.00  0.00           C  
ATOM   3996  O   ASP B 307     118.772 -24.281 224.265  1.00  0.00           O  
ATOM   3997  CB  ASP B 307     119.720 -26.320 222.103  1.00  0.00           C  
ATOM   3998  CG  ASP B 307     119.324 -27.017 220.797  1.00  0.00           C  
ATOM   3999  OD1 ASP B 307     119.456 -28.259 220.777  1.00  0.00           O  
ATOM   4000  OD2 ASP B 307     118.806 -26.339 219.882  1.00  0.00           O  
ATOM   4001  N   TRP B 308     120.917 -23.642 223.860  1.00  0.00           N  
ATOM   4002  CA  TRP B 308     121.060 -22.853 225.085  1.00  0.00           C  
ATOM   4003  C   TRP B 308     120.332 -21.500 224.968  1.00  0.00           C  
ATOM   4004  O   TRP B 308     119.697 -21.092 225.938  1.00  0.00           O  
ATOM   4005  CB  TRP B 308     122.538 -22.693 225.491  1.00  0.00           C  
ATOM   4006  CG  TRP B 308     122.752 -22.045 226.832  1.00  0.00           C  
ATOM   4007  CD1 TRP B 308     123.130 -20.764 227.046  1.00  0.00           C  
ATOM   4008  NE1 TRP B 308     123.143 -20.501 228.400  1.00  0.00           N  
ATOM   4009  CE2 TRP B 308     122.740 -21.595 229.135  1.00  0.00           C  
ATOM   4010  CD2 TRP B 308     122.489 -22.606 228.156  1.00  0.00           C  
ATOM   4011  CE3 TRP B 308     122.048 -23.864 228.634  1.00  0.00           C  
ATOM   4012  CZ3 TRP B 308     121.863 -24.099 230.012  1.00  0.00           C  
ATOM   4013  CZ2 TRP B 308     122.550 -21.815 230.510  1.00  0.00           C  
ATOM   4014  CH2 TRP B 308     122.110 -23.077 230.948  1.00  0.00           C  
ATOM   4015  N   LEU B 309     120.377 -20.868 223.777  1.00  0.00           N  
ATOM   4016  CA  LEU B 309     119.632 -19.644 223.448  1.00  0.00           C  
ATOM   4017  C   LEU B 309     118.103 -19.839 223.461  1.00  0.00           C  
ATOM   4018  O   LEU B 309     117.389 -18.903 223.818  1.00  0.00           O  
ATOM   4019  CB  LEU B 309     120.093 -19.083 222.081  1.00  0.00           C  
ATOM   4020  CG  LEU B 309     121.564 -18.617 222.027  1.00  0.00           C  
ATOM   4021  CD1 LEU B 309     121.960 -18.182 220.600  1.00  0.00           C  
ATOM   4022  CD2 LEU B 309     121.859 -17.509 223.053  1.00  0.00           C  
ATOM   4023  N   ASN B 310     117.638 -21.055 223.120  1.00  0.00           N  
ATOM   4024  CA  ASN B 310     116.242 -21.490 223.221  1.00  0.00           C  
ATOM   4025  C   ASN B 310     115.779 -21.673 224.685  1.00  0.00           C  
ATOM   4026  O   ASN B 310     114.581 -21.564 224.950  1.00  0.00           O  
ATOM   4027  CB  ASN B 310     116.078 -22.790 222.396  1.00  0.00           C  
ATOM   4028  CG  ASN B 310     114.625 -23.216 222.160  1.00  0.00           C  
ATOM   4029  ND2 ASN B 310     113.907 -22.489 221.302  1.00  0.00           N  
ATOM   4030  OD1 ASN B 310     114.162 -24.194 222.739  1.00  0.00           O  
ATOM   4031  N   GLY B 311     116.727 -21.911 225.608  1.00  0.00           N  
ATOM   4032  CA  GLY B 311     116.467 -22.036 227.039  1.00  0.00           C  
ATOM   4033  C   GLY B 311     115.854 -23.399 227.387  1.00  0.00           C  
ATOM   4034  O   GLY B 311     115.009 -23.463 228.279  1.00  0.00           O  
ATOM   4035  N   LYS B 312     116.268 -24.477 226.694  1.00  0.00           N  
ATOM   4036  CA  LYS B 312     115.871 -25.860 226.985  1.00  0.00           C  
ATOM   4037  C   LYS B 312     116.353 -26.323 228.372  1.00  0.00           C  
ATOM   4038  O   LYS B 312     117.363 -25.821 228.870  1.00  0.00           O  
ATOM   4039  CB  LYS B 312     116.433 -26.797 225.897  1.00  0.00           C  
ATOM   4040  CG  LYS B 312     115.855 -26.530 224.499  1.00  0.00           C  
ATOM   4041  CD  LYS B 312     116.242 -27.616 223.487  1.00  0.00           C  
ATOM   4042  CE  LYS B 312     115.877 -27.228 222.047  1.00  0.00           C  
ATOM   4043  NZ  LYS B 312     116.290 -28.268 221.089  1.00  0.00           N  
ATOM   4044  N   GLU B 313     115.631 -27.295 228.953  1.00  0.00           N  
ATOM   4045  CA  GLU B 313     116.035 -27.962 230.188  1.00  0.00           C  
ATOM   4046  C   GLU B 313     117.210 -28.911 229.924  1.00  0.00           C  
ATOM   4047  O   GLU B 313     117.181 -29.677 228.961  1.00  0.00           O  
ATOM   4048  CB  GLU B 313     114.834 -28.704 230.815  1.00  0.00           C  
ATOM   4049  CG  GLU B 313     115.175 -29.525 232.082  1.00  0.00           C  
ATOM   4050  CD  GLU B 313     113.968 -30.274 232.636  1.00  0.00           C  
ATOM   4051  OE1 GLU B 313     113.312 -29.715 233.541  1.00  0.00           O  
ATOM   4052  OE2 GLU B 313     113.738 -31.409 232.162  1.00  0.00           O  
ATOM   4053  N   TYR B 314     118.189 -28.855 230.831  1.00  0.00           N  
ATOM   4054  CA  TYR B 314     119.286 -29.805 230.959  1.00  0.00           C  
ATOM   4055  C   TYR B 314     119.268 -30.265 232.417  1.00  0.00           C  
ATOM   4056  O   TYR B 314     119.107 -29.426 233.303  1.00  0.00           O  
ATOM   4057  CB  TYR B 314     120.609 -29.119 230.562  1.00  0.00           C  
ATOM   4058  CG  TYR B 314     120.606 -28.672 229.112  1.00  0.00           C  
ATOM   4059  CD1 TYR B 314     120.250 -27.350 228.771  1.00  0.00           C  
ATOM   4060  CD2 TYR B 314     120.859 -29.611 228.094  1.00  0.00           C  
ATOM   4061  CE1 TYR B 314     120.107 -26.983 227.419  1.00  0.00           C  
ATOM   4062  CE2 TYR B 314     120.703 -29.251 226.743  1.00  0.00           C  
ATOM   4063  CZ  TYR B 314     120.315 -27.939 226.407  1.00  0.00           C  
ATOM   4064  OH  TYR B 314     120.124 -27.599 225.102  1.00  0.00           O  
ATOM   4065  N   LYS B 315     119.379 -31.583 232.637  1.00  0.00           N  
ATOM   4066  CA  LYS B 315     119.166 -32.209 233.942  1.00  0.00           C  
ATOM   4067  C   LYS B 315     120.206 -33.306 234.182  1.00  0.00           C  
ATOM   4068  O   LYS B 315     120.485 -34.088 233.275  1.00  0.00           O  
ATOM   4069  CB  LYS B 315     117.719 -32.750 234.000  1.00  0.00           C  
ATOM   4070  CG  LYS B 315     117.336 -33.529 235.280  1.00  0.00           C  
ATOM   4071  CD  LYS B 315     115.972 -34.233 235.194  1.00  0.00           C  
ATOM   4072  CE  LYS B 315     114.773 -33.278 235.124  1.00  0.00           C  
ATOM   4073  NZ  LYS B 315     113.498 -34.009 235.166  1.00  0.00           N  
ATOM   4074  N   CYS B 316     120.694 -33.369 235.430  1.00  0.00           N  
ATOM   4075  CA  CYS B 316     121.529 -34.439 235.969  1.00  0.00           C  
ATOM   4076  C   CYS B 316     120.801 -35.071 237.167  1.00  0.00           C  
ATOM   4077  O   CYS B 316     120.058 -34.374 237.860  1.00  0.00           O  
ATOM   4078  SG  CYS B 316     124.143 -34.967 237.019  1.00  0.00           S  
ATOM   4079  CB  CYS B 316     122.875 -33.828 236.392  1.00  0.00           C  
ATOM   4080  N   LYS B 317     121.044 -36.369 237.398  1.00  0.00           N  
ATOM   4081  CA  LYS B 317     120.441 -37.153 238.477  1.00  0.00           C  
ATOM   4082  C   LYS B 317     121.393 -38.280 238.894  1.00  0.00           C  
ATOM   4083  O   LYS B 317     122.199 -38.718 238.073  1.00  0.00           O  
ATOM   4084  CB  LYS B 317     119.083 -37.701 237.979  1.00  0.00           C  
ATOM   4085  CG  LYS B 317     118.251 -38.474 239.017  1.00  0.00           C  
ATOM   4086  CD  LYS B 317     116.825 -38.756 238.512  1.00  0.00           C  
ATOM   4087  CE  LYS B 317     115.878 -39.285 239.598  1.00  0.00           C  
ATOM   4088  NZ  LYS B 317     115.604 -38.265 240.626  1.00  0.00           N  
ATOM   4089  N   VAL B 318     121.255 -38.751 240.147  1.00  0.00           N  
ATOM   4090  CA  VAL B 318     121.947 -39.937 240.661  1.00  0.00           C  
ATOM   4091  C   VAL B 318     121.003 -40.819 241.496  1.00  0.00           C  
ATOM   4092  O   VAL B 318     119.980 -40.344 241.993  1.00  0.00           O  
ATOM   4093  CB  VAL B 318     123.177 -39.582 241.551  1.00  0.00           C  
ATOM   4094  CG1 VAL B 318     124.249 -38.812 240.770  1.00  0.00           C  
ATOM   4095  CG2 VAL B 318     122.838 -38.896 242.892  1.00  0.00           C  
ATOM   4096  N   SER B 319     121.417 -42.084 241.656  1.00  0.00           N  
ATOM   4097  CA  SER B 319     120.807 -43.084 242.527  1.00  0.00           C  
ATOM   4098  C   SER B 319     121.945 -43.917 243.136  1.00  0.00           C  
ATOM   4099  O   SER B 319     122.825 -44.363 242.400  1.00  0.00           O  
ATOM   4100  CB  SER B 319     119.818 -43.939 241.704  1.00  0.00           C  
ATOM   4101  OG  SER B 319     119.198 -44.933 242.496  1.00  0.00           O  
ATOM   4102  N   ASN B 320     121.926 -44.101 244.465  1.00  0.00           N  
ATOM   4103  CA  ASN B 320     122.976 -44.816 245.198  1.00  0.00           C  
ATOM   4104  C   ASN B 320     122.471 -45.264 246.580  1.00  0.00           C  
ATOM   4105  O   ASN B 320     121.480 -44.730 247.075  1.00  0.00           O  
ATOM   4106  CB  ASN B 320     124.285 -43.980 245.256  1.00  0.00           C  
ATOM   4107  CG  ASN B 320     124.204 -42.652 246.016  1.00  0.00           C  
ATOM   4108  OD1 ASN B 320     124.488 -42.600 247.209  1.00  0.00           O  
ATOM   4109  ND2 ASN B 320     123.847 -41.568 245.323  1.00  0.00           N  
ATOM   4110  N   LYS B 321     123.173 -46.245 247.170  1.00  0.00           N  
ATOM   4111  CA  LYS B 321     122.871 -46.829 248.482  1.00  0.00           C  
ATOM   4112  C   LYS B 321     123.242 -45.903 249.661  1.00  0.00           C  
ATOM   4113  O   LYS B 321     122.648 -46.036 250.731  1.00  0.00           O  
ATOM   4114  CB  LYS B 321     123.553 -48.218 248.565  1.00  0.00           C  
ATOM   4115  CG  LYS B 321     123.325 -49.032 249.854  1.00  0.00           C  
ATOM   4116  CD  LYS B 321     121.849 -49.353 250.137  1.00  0.00           C  
ATOM   4117  CE  LYS B 321     121.674 -50.239 251.377  1.00  0.00           C  
ATOM   4118  NZ  LYS B 321     120.251 -50.512 251.639  1.00  0.00           N  
ATOM   4119  N   GLY B 322     124.169 -44.954 249.435  1.00  0.00           N  
ATOM   4120  CA  GLY B 322     124.559 -43.917 250.396  1.00  0.00           C  
ATOM   4121  C   GLY B 322     123.557 -42.745 250.461  1.00  0.00           C  
ATOM   4122  O   GLY B 322     123.836 -41.768 251.155  1.00  0.00           O  
ATOM   4123  N   LEU B 323     122.424 -42.826 249.742  1.00  0.00           N  
ATOM   4124  CA  LEU B 323     121.410 -41.783 249.599  1.00  0.00           C  
ATOM   4125  C   LEU B 323     120.018 -42.441 249.744  1.00  0.00           C  
ATOM   4126  O   LEU B 323     119.746 -43.397 249.017  1.00  0.00           O  
ATOM   4127  CB  LEU B 323     121.613 -41.169 248.192  1.00  0.00           C  
ATOM   4128  CG  LEU B 323     120.654 -40.026 247.810  1.00  0.00           C  
ATOM   4129  CD1 LEU B 323     120.828 -38.779 248.695  1.00  0.00           C  
ATOM   4130  CD2 LEU B 323     120.795 -39.669 246.321  1.00  0.00           C  
ATOM   4131  N   PRO B 324     119.154 -41.953 250.668  1.00  0.00           N  
ATOM   4132  CA  PRO B 324     117.836 -42.575 250.911  1.00  0.00           C  
ATOM   4133  C   PRO B 324     116.784 -42.388 249.796  1.00  0.00           C  
ATOM   4134  O   PRO B 324     115.846 -43.184 249.744  1.00  0.00           O  
ATOM   4135  CD  PRO B 324     119.389 -40.838 251.590  1.00  0.00           C  
ATOM   4136  CB  PRO B 324     117.381 -41.947 252.238  1.00  0.00           C  
ATOM   4137  CG  PRO B 324     118.040 -40.577 252.252  1.00  0.00           C  
ATOM   4138  N   SER B 325     116.949 -41.373 248.930  1.00  0.00           N  
ATOM   4139  CA  SER B 325     116.055 -41.091 247.806  1.00  0.00           C  
ATOM   4140  C   SER B 325     116.806 -40.260 246.753  1.00  0.00           C  
ATOM   4141  O   SER B 325     117.505 -39.315 247.114  1.00  0.00           O  
ATOM   4142  CB  SER B 325     114.772 -40.391 248.309  1.00  0.00           C  
ATOM   4143  OG  SER B 325     113.864 -40.139 247.255  1.00  0.00           O  
ATOM   4144  N   SER B 326     116.638 -40.643 245.476  1.00  0.00           N  
ATOM   4145  CA  SER B 326     117.336 -40.106 244.304  1.00  0.00           C  
ATOM   4146  C   SER B 326     117.103 -38.600 244.083  1.00  0.00           C  
ATOM   4147  O   SER B 326     115.973 -38.194 243.808  1.00  0.00           O  
ATOM   4148  CB  SER B 326     116.883 -40.906 243.070  1.00  0.00           C  
ATOM   4149  OG  SER B 326     117.353 -42.235 243.153  1.00  0.00           O  
ATOM   4150  N   ILE B 327     118.189 -37.816 244.178  1.00  0.00           N  
ATOM   4151  CA  ILE B 327     118.201 -36.362 243.994  1.00  0.00           C  
ATOM   4152  C   ILE B 327     118.618 -36.006 242.553  1.00  0.00           C  
ATOM   4153  O   ILE B 327     119.399 -36.739 241.942  1.00  0.00           O  
ATOM   4154  CB  ILE B 327     119.168 -35.691 245.023  1.00  0.00           C  
ATOM   4155  CG2 ILE B 327     119.501 -34.201 244.760  1.00  0.00           C  
ATOM   4156  CG1 ILE B 327     118.597 -35.841 246.455  1.00  0.00           C  
ATOM   4157  CD1 ILE B 327     119.580 -35.461 247.569  1.00  0.00           C  
ATOM   4158  N   GLU B 328     118.084 -34.880 242.053  1.00  0.00           N  
ATOM   4159  CA  GLU B 328     118.367 -34.313 240.735  1.00  0.00           C  
ATOM   4160  C   GLU B 328     118.452 -32.779 240.824  1.00  0.00           C  
ATOM   4161  O   GLU B 328     118.024 -32.190 241.819  1.00  0.00           O  
ATOM   4162  CB  GLU B 328     117.286 -34.792 239.734  1.00  0.00           C  
ATOM   4163  CG  GLU B 328     115.858 -34.256 239.979  1.00  0.00           C  
ATOM   4164  CD  GLU B 328     114.846 -34.866 239.008  1.00  0.00           C  
ATOM   4165  OE1 GLU B 328     114.621 -36.090 239.120  1.00  0.00           O  
ATOM   4166  OE2 GLU B 328     114.313 -34.105 238.172  1.00  0.00           O  
ATOM   4167  N   LYS B 329     118.978 -32.166 239.753  1.00  0.00           N  
ATOM   4168  CA  LYS B 329     119.013 -30.717 239.561  1.00  0.00           C  
ATOM   4169  C   LYS B 329     118.885 -30.398 238.066  1.00  0.00           C  
ATOM   4170  O   LYS B 329     119.504 -31.075 237.245  1.00  0.00           O  
ATOM   4171  CB  LYS B 329     120.298 -30.125 240.190  1.00  0.00           C  
ATOM   4172  CG  LYS B 329     120.484 -28.600 240.034  1.00  0.00           C  
ATOM   4173  CD  LYS B 329     119.392 -27.754 240.707  1.00  0.00           C  
ATOM   4174  CE  LYS B 329     119.701 -26.252 240.632  1.00  0.00           C  
ATOM   4175  NZ  LYS B 329     118.613 -25.452 241.220  1.00  0.00           N  
ATOM   4176  N   THR B 330     118.104 -29.348 237.766  1.00  0.00           N  
ATOM   4177  CA  THR B 330     117.861 -28.816 236.427  1.00  0.00           C  
ATOM   4178  C   THR B 330     118.485 -27.414 236.279  1.00  0.00           C  
ATOM   4179  O   THR B 330     118.717 -26.727 237.277  1.00  0.00           O  
ATOM   4180  CB  THR B 330     116.335 -28.674 236.163  1.00  0.00           C  
ATOM   4181  OG1 THR B 330     115.708 -27.721 237.006  1.00  0.00           O  
ATOM   4182  CG2 THR B 330     115.581 -30.000 236.262  1.00  0.00           C  
ATOM   4183  N   ILE B 331     118.719 -27.013 235.019  1.00  0.00           N  
ATOM   4184  CA  ILE B 331     119.184 -25.678 234.657  1.00  0.00           C  
ATOM   4185  C   ILE B 331     118.782 -25.345 233.206  1.00  0.00           C  
ATOM   4186  O   ILE B 331     118.646 -26.242 232.372  1.00  0.00           O  
ATOM   4187  CB  ILE B 331     120.730 -25.528 234.834  1.00  0.00           C  
ATOM   4188  CG2 ILE B 331     121.576 -26.178 233.715  1.00  0.00           C  
ATOM   4189  CG1 ILE B 331     121.130 -24.050 235.039  1.00  0.00           C  
ATOM   4190  CD1 ILE B 331     122.552 -23.868 235.569  1.00  0.00           C  
ATOM   4191  N   SER B 332     118.628 -24.040 232.948  1.00  0.00           N  
ATOM   4192  CA  SER B 332     118.363 -23.442 231.642  1.00  0.00           C  
ATOM   4193  C   SER B 332     118.805 -21.967 231.660  1.00  0.00           C  
ATOM   4194  O   SER B 332     119.029 -21.404 232.733  1.00  0.00           O  
ATOM   4195  CB  SER B 332     116.876 -23.631 231.262  1.00  0.00           C  
ATOM   4196  OG  SER B 332     116.000 -22.834 232.038  1.00  0.00           O  
ATOM   4197  N   LYS B 333     118.917 -21.368 230.464  1.00  0.00           N  
ATOM   4198  CA  LYS B 333     119.252 -19.953 230.278  1.00  0.00           C  
ATOM   4199  C   LYS B 333     118.098 -19.033 230.727  1.00  0.00           C  
ATOM   4200  O   LYS B 333     116.931 -19.415 230.604  1.00  0.00           O  
ATOM   4201  CB  LYS B 333     119.576 -19.728 228.787  1.00  0.00           C  
ATOM   4202  CG  LYS B 333     120.194 -18.355 228.459  1.00  0.00           C  
ATOM   4203  CD  LYS B 333     120.317 -18.113 226.949  1.00  0.00           C  
ATOM   4204  CE  LYS B 333     120.817 -16.711 226.586  1.00  0.00           C  
ATOM   4205  NZ  LYS B 333     119.907 -15.656 227.054  1.00  0.00           N  
ATOM   4206  N   ALA B 334     118.452 -17.818 231.184  1.00  0.00           N  
ATOM   4207  CA  ALA B 334     117.523 -16.715 231.439  1.00  0.00           C  
ATOM   4208  C   ALA B 334     116.845 -16.245 230.139  1.00  0.00           C  
ATOM   4209  O   ALA B 334     117.532 -15.902 229.177  1.00  0.00           O  
ATOM   4210  CB  ALA B 334     118.282 -15.559 232.108  1.00  0.00           C  
ATOM   4211  N   LYS B 335     115.502 -16.252 230.146  1.00  0.00           N  
ATOM   4212  CA  LYS B 335     114.652 -16.018 228.975  1.00  0.00           C  
ATOM   4213  C   LYS B 335     114.248 -14.537 228.822  1.00  0.00           C  
ATOM   4214  O   LYS B 335     113.119 -14.247 228.423  1.00  0.00           O  
ATOM   4215  CB  LYS B 335     113.442 -16.980 229.038  1.00  0.00           C  
ATOM   4216  CG  LYS B 335     113.854 -18.462 228.976  1.00  0.00           C  
ATOM   4217  CD  LYS B 335     112.668 -19.428 229.113  1.00  0.00           C  
ATOM   4218  CE  LYS B 335     113.080 -20.905 229.010  1.00  0.00           C  
ATOM   4219  NZ  LYS B 335     114.024 -21.293 230.075  1.00  0.00           N  
ATOM   4220  N   GLY B 336     115.191 -13.622 229.114  1.00  0.00           N  
ATOM   4221  CA  GLY B 336     115.039 -12.186 228.895  1.00  0.00           C  
ATOM   4222  C   GLY B 336     115.155 -11.870 227.396  1.00  0.00           C  
ATOM   4223  O   GLY B 336     115.822 -12.585 226.647  1.00  0.00           O  
ATOM   4224  N   GLN B 337     114.493 -10.783 226.973  1.00  0.00           N  
ATOM   4225  CA  GLN B 337     114.407 -10.350 225.578  1.00  0.00           C  
ATOM   4226  C   GLN B 337     115.699  -9.626 225.142  1.00  0.00           C  
ATOM   4227  O   GLN B 337     116.221  -8.840 225.932  1.00  0.00           O  
ATOM   4228  CB  GLN B 337     113.178  -9.421 225.443  1.00  0.00           C  
ATOM   4229  CG  GLN B 337     111.825 -10.081 225.795  1.00  0.00           C  
ATOM   4230  CD  GLN B 337     111.532 -11.341 224.974  1.00  0.00           C  
ATOM   4231  OE1 GLN B 337     111.401 -11.272 223.755  1.00  0.00           O  
ATOM   4232  NE2 GLN B 337     111.430 -12.496 225.637  1.00  0.00           N  
ATOM   4233  N   PRO B 338     116.203  -9.909 223.915  1.00  0.00           N  
ATOM   4234  CA  PRO B 338     117.502  -9.396 223.433  1.00  0.00           C  
ATOM   4235  C   PRO B 338     117.553  -7.863 223.281  1.00  0.00           C  
ATOM   4236  O   PRO B 338     116.642  -7.269 222.702  1.00  0.00           O  
ATOM   4237  CB  PRO B 338     117.700 -10.117 222.087  1.00  0.00           C  
ATOM   4238  CG  PRO B 338     116.296 -10.430 221.603  1.00  0.00           C  
ATOM   4239  CD  PRO B 338     115.558 -10.742 222.896  1.00  0.00           C  
ATOM   4240  N   ARG B 339     118.632  -7.270 223.811  1.00  0.00           N  
ATOM   4241  CA  ARG B 339     118.927  -5.842 223.788  1.00  0.00           C  
ATOM   4242  C   ARG B 339     120.440  -5.669 223.582  1.00  0.00           C  
ATOM   4243  O   ARG B 339     121.224  -6.238 224.342  1.00  0.00           O  
ATOM   4244  CB  ARG B 339     118.412  -5.196 225.096  1.00  0.00           C  
ATOM   4245  CG  ARG B 339     118.755  -3.705 225.255  1.00  0.00           C  
ATOM   4246  CD  ARG B 339     118.190  -3.094 226.547  1.00  0.00           C  
ATOM   4247  NE  ARG B 339     118.782  -1.775 226.813  1.00  0.00           N  
ATOM   4248  CZ  ARG B 339     118.314  -0.836 227.652  1.00  0.00           C  
ATOM   4249  NH1 ARG B 339     117.163  -1.000 228.321  1.00  0.00           N  
ATOM   4250  NH2 ARG B 339     119.025   0.284 227.836  1.00  0.00           N  
ATOM   4251  N   GLU B 340     120.802  -4.889 222.550  1.00  0.00           N  
ATOM   4252  CA  GLU B 340     122.170  -4.646 222.088  1.00  0.00           C  
ATOM   4253  C   GLU B 340     123.038  -3.922 223.146  1.00  0.00           C  
ATOM   4254  O   GLU B 340     122.681  -2.803 223.518  1.00  0.00           O  
ATOM   4255  CB  GLU B 340     122.080  -3.820 220.787  1.00  0.00           C  
ATOM   4256  CG  GLU B 340     123.453  -3.534 220.151  1.00  0.00           C  
ATOM   4257  CD  GLU B 340     123.331  -2.804 218.817  1.00  0.00           C  
ATOM   4258  OE1 GLU B 340     123.492  -3.482 217.779  1.00  0.00           O  
ATOM   4259  OE2 GLU B 340     123.078  -1.581 218.866  1.00  0.00           O  
ATOM   4260  N   PRO B 341     124.173  -4.529 223.577  1.00  0.00           N  
ATOM   4261  CA  PRO B 341     125.191  -3.823 224.376  1.00  0.00           C  
ATOM   4262  C   PRO B 341     125.856  -2.673 223.602  1.00  0.00           C  
ATOM   4263  O   PRO B 341     126.408  -2.894 222.523  1.00  0.00           O  
ATOM   4264  CD  PRO B 341     124.617  -5.886 223.262  1.00  0.00           C  
ATOM   4265  CB  PRO B 341     126.223  -4.905 224.749  1.00  0.00           C  
ATOM   4266  CG  PRO B 341     125.609  -6.234 224.358  1.00  0.00           C  
ATOM   4267  N   GLN B 342     125.792  -1.473 224.192  1.00  0.00           N  
ATOM   4268  CA  GLN B 342     126.429  -0.259 223.701  1.00  0.00           C  
ATOM   4269  C   GLN B 342     127.852  -0.198 224.274  1.00  0.00           C  
ATOM   4270  O   GLN B 342     128.054   0.329 225.369  1.00  0.00           O  
ATOM   4271  CB  GLN B 342     125.565   0.960 224.112  1.00  0.00           C  
ATOM   4272  CG  GLN B 342     124.099   0.917 223.622  1.00  0.00           C  
ATOM   4273  CD  GLN B 342     123.968   0.746 222.105  1.00  0.00           C  
ATOM   4274  OE1 GLN B 342     124.454   1.578 221.343  1.00  0.00           O  
ATOM   4275  NE2 GLN B 342     123.309  -0.328 221.666  1.00  0.00           N  
ATOM   4276  N   VAL B 343     128.804  -0.788 223.531  1.00  0.00           N  
ATOM   4277  CA  VAL B 343     130.223  -0.810 223.879  1.00  0.00           C  
ATOM   4278  C   VAL B 343     130.872   0.572 223.661  1.00  0.00           C  
ATOM   4279  O   VAL B 343     130.724   1.170 222.595  1.00  0.00           O  
ATOM   4280  CB  VAL B 343     131.002  -1.912 223.094  1.00  0.00           C  
ATOM   4281  CG1 VAL B 343     131.014  -1.737 221.561  1.00  0.00           C  
ATOM   4282  CG2 VAL B 343     132.444  -2.099 223.608  1.00  0.00           C  
ATOM   4283  N   TYR B 344     131.576   1.039 224.700  1.00  0.00           N  
ATOM   4284  CA  TYR B 344     132.362   2.267 224.709  1.00  0.00           C  
ATOM   4285  C   TYR B 344     133.770   1.930 225.217  1.00  0.00           C  
ATOM   4286  O   TYR B 344     133.929   0.984 225.990  1.00  0.00           O  
ATOM   4287  CB  TYR B 344     131.705   3.318 225.631  1.00  0.00           C  
ATOM   4288  CG  TYR B 344     130.242   3.628 225.356  1.00  0.00           C  
ATOM   4289  CD1 TYR B 344     129.275   3.425 226.362  1.00  0.00           C  
ATOM   4290  CE1 TYR B 344     127.921   3.716 226.112  1.00  0.00           C  
ATOM   4291  CZ  TYR B 344     127.525   4.219 224.858  1.00  0.00           C  
ATOM   4292  OH  TYR B 344     126.214   4.516 224.624  1.00  0.00           O  
ATOM   4293  CD2 TYR B 344     129.841   4.121 224.097  1.00  0.00           C  
ATOM   4294  CE2 TYR B 344     128.485   4.411 223.847  1.00  0.00           C  
ATOM   4295  N   THR B 345     134.760   2.731 224.804  1.00  0.00           N  
ATOM   4296  CA  THR B 345     136.129   2.661 225.311  1.00  0.00           C  
ATOM   4297  C   THR B 345     136.620   4.084 225.619  1.00  0.00           C  
ATOM   4298  O   THR B 345     136.321   5.020 224.877  1.00  0.00           O  
ATOM   4299  CB  THR B 345     137.106   1.959 224.328  1.00  0.00           C  
ATOM   4300  OG1 THR B 345     137.276   2.664 223.114  1.00  0.00           O  
ATOM   4301  CG2 THR B 345     136.727   0.506 224.013  1.00  0.00           C  
ATOM   4302  N   LEU B 346     137.338   4.198 226.747  1.00  0.00           N  
ATOM   4303  CA  LEU B 346     137.874   5.443 227.294  1.00  0.00           C  
ATOM   4304  C   LEU B 346     139.384   5.256 227.533  1.00  0.00           C  
ATOM   4305  O   LEU B 346     139.802   4.150 227.883  1.00  0.00           O  
ATOM   4306  CB  LEU B 346     137.153   5.760 228.626  1.00  0.00           C  
ATOM   4307  CG  LEU B 346     135.648   6.090 228.493  1.00  0.00           C  
ATOM   4308  CD1 LEU B 346     134.988   6.193 229.885  1.00  0.00           C  
ATOM   4309  CD2 LEU B 346     135.396   7.343 227.626  1.00  0.00           C  
ATOM   4310  N   PRO B 347     140.190   6.320 227.310  1.00  0.00           N  
ATOM   4311  CA  PRO B 347     141.661   6.221 227.370  1.00  0.00           C  
ATOM   4312  C   PRO B 347     142.214   5.926 228.785  1.00  0.00           C  
ATOM   4313  O   PRO B 347     141.490   6.096 229.768  1.00  0.00           O  
ATOM   4314  CD  PRO B 347     139.756   7.677 226.974  1.00  0.00           C  
ATOM   4315  CB  PRO B 347     142.123   7.596 226.850  1.00  0.00           C  
ATOM   4316  CG  PRO B 347     140.986   8.545 227.184  1.00  0.00           C  
ATOM   4317  N   PRO B 348     143.505   5.529 228.865  1.00  0.00           N  
ATOM   4318  CA  PRO B 348     144.197   5.352 230.150  1.00  0.00           C  
ATOM   4319  C   PRO B 348     144.473   6.694 230.850  1.00  0.00           C  
ATOM   4320  O   PRO B 348     144.543   7.730 230.188  1.00  0.00           O  
ATOM   4321  CD  PRO B 348     144.406   5.300 227.734  1.00  0.00           C  
ATOM   4322  CB  PRO B 348     145.495   4.636 229.755  1.00  0.00           C  
ATOM   4323  CG  PRO B 348     145.790   5.115 228.344  1.00  0.00           C  
ATOM   4324  N   SER B 349     144.615   6.636 232.185  1.00  0.00           N  
ATOM   4325  CA  SER B 349     144.893   7.788 233.043  1.00  0.00           C  
ATOM   4326  C   SER B 349     146.197   8.512 232.654  1.00  0.00           C  
ATOM   4327  O   SER B 349     147.263   7.895 232.652  1.00  0.00           O  
ATOM   4328  CB  SER B 349     144.895   7.320 234.509  1.00  0.00           C  
ATOM   4329  OG  SER B 349     145.232   8.370 235.395  1.00  0.00           O  
ATOM   4330  N   GLN B 350     146.064   9.814 232.348  1.00  0.00           N  
ATOM   4331  CA  GLN B 350     147.147  10.727 231.971  1.00  0.00           C  
ATOM   4332  C   GLN B 350     148.208  10.970 233.063  1.00  0.00           C  
ATOM   4333  O   GLN B 350     149.334  11.331 232.728  1.00  0.00           O  
ATOM   4334  CB  GLN B 350     146.552  12.041 231.396  1.00  0.00           C  
ATOM   4335  CG  GLN B 350     145.436  12.741 232.216  1.00  0.00           C  
ATOM   4336  CD  GLN B 350     145.888  13.358 233.544  1.00  0.00           C  
ATOM   4337  OE1 GLN B 350     145.058  13.231 234.582  1.00  0.00           O  
ATOM   4338  NE2 GLN B 350     146.958  13.955 233.631  1.00  0.00           N  
ATOM   4339  N   GLU B 351     147.828  10.754 234.332  1.00  0.00           N  
ATOM   4340  CA  GLU B 351     148.681  10.899 235.512  1.00  0.00           C  
ATOM   4341  C   GLU B 351     149.210   9.545 236.024  1.00  0.00           C  
ATOM   4342  O   GLU B 351     150.065   9.549 236.909  1.00  0.00           O  
ATOM   4343  CB  GLU B 351     147.909  11.686 236.588  1.00  0.00           C  
ATOM   4344  CG  GLU B 351     146.593  11.031 237.044  1.00  0.00           C  
ATOM   4345  CD  GLU B 351     145.872  11.889 238.074  1.00  0.00           C  
ATOM   4346  OE1 GLU B 351     145.890  11.501 239.262  1.00  0.00           O  
ATOM   4347  OE2 GLU B 351     145.298  12.920 237.660  1.00  0.00           O  
ATOM   4348  N   GLU B 352     148.756   8.423 235.433  1.00  0.00           N  
ATOM   4349  CA  GLU B 352     149.396   7.111 235.571  1.00  0.00           C  
ATOM   4350  C   GLU B 352     150.564   6.951 234.568  1.00  0.00           C  
ATOM   4351  O   GLU B 352     151.345   6.012 234.710  1.00  0.00           O  
ATOM   4352  CB  GLU B 352     148.325   6.003 235.462  1.00  0.00           C  
ATOM   4353  CG  GLU B 352     148.785   4.623 235.985  1.00  0.00           C  
ATOM   4354  CD  GLU B 352     147.682   3.561 236.006  1.00  0.00           C  
ATOM   4355  OE1 GLU B 352     146.793   3.608 235.125  1.00  0.00           O  
ATOM   4356  OE2 GLU B 352     147.756   2.696 236.906  1.00  0.00           O  
ATOM   4357  N   MET B 353     150.721   7.905 233.625  1.00  0.00           N  
ATOM   4358  CA  MET B 353     151.883   8.057 232.737  1.00  0.00           C  
ATOM   4359  C   MET B 353     153.177   8.489 233.463  1.00  0.00           C  
ATOM   4360  O   MET B 353     154.228   8.533 232.828  1.00  0.00           O  
ATOM   4361  CB  MET B 353     151.561   9.043 231.592  1.00  0.00           C  
ATOM   4362  CG  MET B 353     150.339   8.673 230.737  1.00  0.00           C  
ATOM   4363  SD  MET B 353     150.548   7.185 229.724  1.00  0.00           S  
ATOM   4364  CE  MET B 353     148.849   7.006 229.123  1.00  0.00           C  
ATOM   4365  N   THR B 354     153.104   8.753 234.779  1.00  0.00           N  
ATOM   4366  CA  THR B 354     154.257   8.857 235.679  1.00  0.00           C  
ATOM   4367  C   THR B 354     154.920   7.482 235.955  1.00  0.00           C  
ATOM   4368  O   THR B 354     156.053   7.456 236.434  1.00  0.00           O  
ATOM   4369  CB  THR B 354     153.824   9.471 237.038  1.00  0.00           C  
ATOM   4370  OG1 THR B 354     152.941   8.626 237.759  1.00  0.00           O  
ATOM   4371  CG2 THR B 354     153.199  10.869 236.910  1.00  0.00           C  
ATOM   4372  N   LYS B 355     154.219   6.382 235.626  1.00  0.00           N  
ATOM   4373  CA  LYS B 355     154.659   4.996 235.781  1.00  0.00           C  
ATOM   4374  C   LYS B 355     154.948   4.379 234.402  1.00  0.00           C  
ATOM   4375  O   LYS B 355     154.551   4.931 233.375  1.00  0.00           O  
ATOM   4376  CB  LYS B 355     153.549   4.192 236.495  1.00  0.00           C  
ATOM   4377  CG  LYS B 355     153.072   4.824 237.813  1.00  0.00           C  
ATOM   4378  CD  LYS B 355     152.035   3.957 238.540  1.00  0.00           C  
ATOM   4379  CE  LYS B 355     151.450   4.633 239.787  1.00  0.00           C  
ATOM   4380  NZ  LYS B 355     150.642   5.816 239.441  1.00  0.00           N  
ATOM   4381  N   ASN B 356     155.623   3.219 234.416  1.00  0.00           N  
ATOM   4382  CA  ASN B 356     155.967   2.428 233.227  1.00  0.00           C  
ATOM   4383  C   ASN B 356     154.776   1.692 232.573  1.00  0.00           C  
ATOM   4384  O   ASN B 356     154.938   1.204 231.455  1.00  0.00           O  
ATOM   4385  CB  ASN B 356     157.130   1.460 233.569  1.00  0.00           C  
ATOM   4386  CG  ASN B 356     156.824   0.447 234.683  1.00  0.00           C  
ATOM   4387  OD1 ASN B 356     157.393   0.654 235.873  1.00  0.00           O  
ATOM   4388  ND2 ASN B 356     156.094  -0.518 234.471  1.00  0.00           N  
ATOM   4389  N   GLN B 357     153.626   1.611 233.266  1.00  0.00           N  
ATOM   4390  CA  GLN B 357     152.451   0.856 232.833  1.00  0.00           C  
ATOM   4391  C   GLN B 357     151.167   1.566 233.284  1.00  0.00           C  
ATOM   4392  O   GLN B 357     151.153   2.193 234.345  1.00  0.00           O  
ATOM   4393  CB  GLN B 357     152.566  -0.591 233.372  1.00  0.00           C  
ATOM   4394  CG  GLN B 357     151.530  -1.571 232.791  1.00  0.00           C  
ATOM   4395  CD  GLN B 357     151.746  -2.999 233.283  1.00  0.00           C  
ATOM   4396  OE1 GLN B 357     151.235  -3.380 234.333  1.00  0.00           O  
ATOM   4397  NE2 GLN B 357     152.497  -3.796 232.519  1.00  0.00           N  
ATOM   4398  N   VAL B 358     150.118   1.442 232.454  1.00  0.00           N  
ATOM   4399  CA  VAL B 358     148.803   2.049 232.649  1.00  0.00           C  
ATOM   4400  C   VAL B 358     147.674   1.036 232.376  1.00  0.00           C  
ATOM   4401  O   VAL B 358     147.889   0.044 231.678  1.00  0.00           O  
ATOM   4402  CB  VAL B 358     148.598   3.274 231.709  1.00  0.00           C  
ATOM   4403  CG1 VAL B 358     149.575   4.411 232.037  1.00  0.00           C  
ATOM   4404  CG2 VAL B 358     148.625   2.954 230.198  1.00  0.00           C  
ATOM   4405  N   SER B 359     146.483   1.322 232.926  1.00  0.00           N  
ATOM   4406  CA  SER B 359     145.270   0.528 232.734  1.00  0.00           C  
ATOM   4407  C   SER B 359     144.329   1.229 231.741  1.00  0.00           C  
ATOM   4408  O   SER B 359     143.954   2.380 231.967  1.00  0.00           O  
ATOM   4409  CB  SER B 359     144.600   0.312 234.106  1.00  0.00           C  
ATOM   4410  OG  SER B 359     143.425  -0.470 234.003  1.00  0.00           O  
ATOM   4411  N   LEU B 360     143.939   0.497 230.684  1.00  0.00           N  
ATOM   4412  CA  LEU B 360     142.908   0.883 229.718  1.00  0.00           C  
ATOM   4413  C   LEU B 360     141.503   0.629 230.293  1.00  0.00           C  
ATOM   4414  O   LEU B 360     141.360  -0.189 231.201  1.00  0.00           O  
ATOM   4415  CB  LEU B 360     143.084   0.062 228.419  1.00  0.00           C  
ATOM   4416  CG  LEU B 360     144.475   0.140 227.752  1.00  0.00           C  
ATOM   4417  CD1 LEU B 360     144.526  -0.779 226.525  1.00  0.00           C  
ATOM   4418  CD2 LEU B 360     144.874   1.580 227.385  1.00  0.00           C  
ATOM   4419  N   THR B 361     140.492   1.321 229.740  1.00  0.00           N  
ATOM   4420  CA  THR B 361     139.114   1.268 230.231  1.00  0.00           C  
ATOM   4421  C   THR B 361     138.122   1.002 229.085  1.00  0.00           C  
ATOM   4422  O   THR B 361     138.275   1.536 227.986  1.00  0.00           O  
ATOM   4423  CB  THR B 361     138.737   2.610 230.915  1.00  0.00           C  
ATOM   4424  OG1 THR B 361     139.556   2.805 232.051  1.00  0.00           O  
ATOM   4425  CG2 THR B 361     137.276   2.740 231.379  1.00  0.00           C  
ATOM   4426  N   CYS B 362     137.103   0.187 229.397  1.00  0.00           N  
ATOM   4427  CA  CYS B 362     135.971  -0.148 228.541  1.00  0.00           C  
ATOM   4428  C   CYS B 362     134.707  -0.191 229.404  1.00  0.00           C  
ATOM   4429  O   CYS B 362     134.744  -0.749 230.500  1.00  0.00           O  
ATOM   4430  CB  CYS B 362     136.250  -1.474 227.807  1.00  0.00           C  
ATOM   4431  SG  CYS B 362     134.931  -2.162 226.768  1.00  0.00           S  
ATOM   4432  N   LEU B 363     133.625   0.403 228.884  1.00  0.00           N  
ATOM   4433  CA  LEU B 363     132.326   0.521 229.535  1.00  0.00           C  
ATOM   4434  C   LEU B 363     131.290  -0.051 228.560  1.00  0.00           C  
ATOM   4435  O   LEU B 363     130.998   0.575 227.544  1.00  0.00           O  
ATOM   4436  CB  LEU B 363     132.084   2.014 229.876  1.00  0.00           C  
ATOM   4437  CG  LEU B 363     130.942   2.332 230.874  1.00  0.00           C  
ATOM   4438  CD1 LEU B 363     130.950   3.832 231.211  1.00  0.00           C  
ATOM   4439  CD2 LEU B 363     129.531   1.903 230.430  1.00  0.00           C  
ATOM   4440  N   VAL B 364     130.746  -1.224 228.903  1.00  0.00           N  
ATOM   4441  CA  VAL B 364     129.636  -1.857 228.197  1.00  0.00           C  
ATOM   4442  C   VAL B 364     128.349  -1.483 228.955  1.00  0.00           C  
ATOM   4443  O   VAL B 364     128.328  -1.602 230.181  1.00  0.00           O  
ATOM   4444  CB  VAL B 364     129.777  -3.405 228.202  1.00  0.00           C  
ATOM   4445  CG1 VAL B 364     128.712  -4.095 227.332  1.00  0.00           C  
ATOM   4446  CG2 VAL B 364     131.180  -3.863 227.760  1.00  0.00           C  
ATOM   4447  N   LYS B 365     127.321  -1.014 228.232  1.00  0.00           N  
ATOM   4448  CA  LYS B 365     126.095  -0.470 228.821  1.00  0.00           C  
ATOM   4449  C   LYS B 365     124.849  -0.965 228.082  1.00  0.00           C  
ATOM   4450  O   LYS B 365     124.886  -1.150 226.868  1.00  0.00           O  
ATOM   4451  CB  LYS B 365     126.186   1.076 228.812  1.00  0.00           C  
ATOM   4452  CG  LYS B 365     124.907   1.818 229.253  1.00  0.00           C  
ATOM   4453  CD  LYS B 365     125.092   3.333 229.343  1.00  0.00           C  
ATOM   4454  CE  LYS B 365     123.785   4.057 229.691  1.00  0.00           C  
ATOM   4455  NZ  LYS B 365     124.040   5.463 230.027  1.00  0.00           N  
ATOM   4456  N   GLY B 366     123.745  -1.066 228.838  1.00  0.00           N  
ATOM   4457  CA  GLY B 366     122.388  -1.140 228.319  1.00  0.00           C  
ATOM   4458  C   GLY B 366     122.115  -2.453 227.583  1.00  0.00           C  
ATOM   4459  O   GLY B 366     121.722  -2.404 226.420  1.00  0.00           O  
ATOM   4460  N   PHE B 367     122.328  -3.602 228.246  1.00  0.00           N  
ATOM   4461  CA  PHE B 367     122.070  -4.931 227.687  1.00  0.00           C  
ATOM   4462  C   PHE B 367     121.182  -5.767 228.615  1.00  0.00           C  
ATOM   4463  O   PHE B 367     121.216  -5.606 229.834  1.00  0.00           O  
ATOM   4464  CB  PHE B 367     123.400  -5.640 227.358  1.00  0.00           C  
ATOM   4465  CG  PHE B 367     124.341  -5.932 228.516  1.00  0.00           C  
ATOM   4466  CD1 PHE B 367     125.309  -4.979 228.897  1.00  0.00           C  
ATOM   4467  CE1 PHE B 367     126.141  -5.228 229.979  1.00  0.00           C  
ATOM   4468  CZ  PHE B 367     125.991  -6.393 230.722  1.00  0.00           C  
ATOM   4469  CD2 PHE B 367     124.185  -7.100 229.293  1.00  0.00           C  
ATOM   4470  CE2 PHE B 367     125.018  -7.323 230.381  1.00  0.00           C  
ATOM   4471  N   TYR B 368     120.417  -6.670 227.989  1.00  0.00           N  
ATOM   4472  CA  TYR B 368     119.489  -7.597 228.628  1.00  0.00           C  
ATOM   4473  C   TYR B 368     119.261  -8.750 227.628  1.00  0.00           C  
ATOM   4474  O   TYR B 368     119.081  -8.457 226.447  1.00  0.00           O  
ATOM   4475  CB  TYR B 368     118.177  -6.847 228.958  1.00  0.00           C  
ATOM   4476  CG  TYR B 368     117.181  -7.640 229.784  1.00  0.00           C  
ATOM   4477  CD1 TYR B 368     117.476  -7.957 231.127  1.00  0.00           C  
ATOM   4478  CD2 TYR B 368     115.959  -8.065 229.221  1.00  0.00           C  
ATOM   4479  CE1 TYR B 368     116.572  -8.720 231.890  1.00  0.00           C  
ATOM   4480  CE2 TYR B 368     115.049  -8.817 229.988  1.00  0.00           C  
ATOM   4481  CZ  TYR B 368     115.360  -9.154 231.320  1.00  0.00           C  
ATOM   4482  OH  TYR B 368     114.488  -9.900 232.060  1.00  0.00           O  
ATOM   4483  N   PRO B 369     119.293 -10.031 228.062  1.00  0.00           N  
ATOM   4484  CA  PRO B 369     119.574 -10.514 229.427  1.00  0.00           C  
ATOM   4485  C   PRO B 369     121.054 -10.382 229.829  1.00  0.00           C  
ATOM   4486  O   PRO B 369     121.892  -9.999 229.010  1.00  0.00           O  
ATOM   4487  CD  PRO B 369     119.056 -11.143 227.143  1.00  0.00           C  
ATOM   4488  CB  PRO B 369     119.116 -11.982 229.375  1.00  0.00           C  
ATOM   4489  CG  PRO B 369     119.357 -12.406 227.940  1.00  0.00           C  
ATOM   4490  N   SER B 370     121.332 -10.699 231.104  1.00  0.00           N  
ATOM   4491  CA  SER B 370     122.657 -10.649 231.732  1.00  0.00           C  
ATOM   4492  C   SER B 370     123.693 -11.635 231.137  1.00  0.00           C  
ATOM   4493  O   SER B 370     124.879 -11.492 231.433  1.00  0.00           O  
ATOM   4494  CB  SER B 370     122.467 -10.838 233.252  1.00  0.00           C  
ATOM   4495  OG  SER B 370     123.643 -10.564 233.986  1.00  0.00           O  
ATOM   4496  N   ASP B 371     123.243 -12.589 230.296  1.00  0.00           N  
ATOM   4497  CA  ASP B 371     124.061 -13.506 229.494  1.00  0.00           C  
ATOM   4498  C   ASP B 371     124.916 -12.740 228.466  1.00  0.00           C  
ATOM   4499  O   ASP B 371     124.453 -12.464 227.359  1.00  0.00           O  
ATOM   4500  CB  ASP B 371     123.219 -14.609 228.802  1.00  0.00           C  
ATOM   4501  CG  ASP B 371     122.262 -15.356 229.733  1.00  0.00           C  
ATOM   4502  OD1 ASP B 371     121.049 -15.060 229.666  1.00  0.00           O  
ATOM   4503  OD2 ASP B 371     122.750 -16.257 230.449  1.00  0.00           O  
ATOM   4504  N   ILE B 372     126.148 -12.399 228.875  1.00  0.00           N  
ATOM   4505  CA  ILE B 372     127.112 -11.628 228.097  1.00  0.00           C  
ATOM   4506  C   ILE B 372     128.536 -12.132 228.402  1.00  0.00           C  
ATOM   4507  O   ILE B 372     128.768 -12.760 229.438  1.00  0.00           O  
ATOM   4508  CB  ILE B 372     127.019 -10.105 228.452  1.00  0.00           C  
ATOM   4509  CG2 ILE B 372     127.600  -9.734 229.837  1.00  0.00           C  
ATOM   4510  CG1 ILE B 372     127.630  -9.210 227.347  1.00  0.00           C  
ATOM   4511  CD1 ILE B 372     127.138  -7.762 227.353  1.00  0.00           C  
ATOM   4512  N   ALA B 373     129.469 -11.799 227.502  1.00  0.00           N  
ATOM   4513  CA  ALA B 373     130.905 -11.944 227.704  1.00  0.00           C  
ATOM   4514  C   ALA B 373     131.627 -10.715 227.139  1.00  0.00           C  
ATOM   4515  O   ALA B 373     131.112 -10.061 226.230  1.00  0.00           O  
ATOM   4516  CB  ALA B 373     131.377 -13.243 227.040  1.00  0.00           C  
ATOM   4517  N   VAL B 374     132.814 -10.431 227.693  1.00  0.00           N  
ATOM   4518  CA  VAL B 374     133.671  -9.322 227.283  1.00  0.00           C  
ATOM   4519  C   VAL B 374     135.148  -9.699 227.497  1.00  0.00           C  
ATOM   4520  O   VAL B 374     135.473 -10.456 228.413  1.00  0.00           O  
ATOM   4521  CB  VAL B 374     133.308  -7.997 228.023  1.00  0.00           C  
ATOM   4522  CG1 VAL B 374     133.500  -8.059 229.548  1.00  0.00           C  
ATOM   4523  CG2 VAL B 374     134.047  -6.759 227.473  1.00  0.00           C  
ATOM   4524  N   GLU B 375     136.004  -9.165 226.618  1.00  0.00           N  
ATOM   4525  CA  GLU B 375     137.441  -9.411 226.561  1.00  0.00           C  
ATOM   4526  C   GLU B 375     138.147  -8.196 225.942  1.00  0.00           C  
ATOM   4527  O   GLU B 375     137.498  -7.204 225.601  1.00  0.00           O  
ATOM   4528  CB  GLU B 375     137.699 -10.718 225.772  1.00  0.00           C  
ATOM   4529  CG  GLU B 375     137.378 -10.667 224.261  1.00  0.00           C  
ATOM   4530  CD  GLU B 375     137.569 -12.017 223.573  1.00  0.00           C  
ATOM   4531  OE1 GLU B 375     138.537 -12.725 223.931  1.00  0.00           O  
ATOM   4532  OE2 GLU B 375     136.706 -12.355 222.735  1.00  0.00           O  
ATOM   4533  N   TRP B 376     139.474  -8.320 225.785  1.00  0.00           N  
ATOM   4534  CA  TRP B 376     140.285  -7.419 224.970  1.00  0.00           C  
ATOM   4535  C   TRP B 376     141.117  -8.233 223.977  1.00  0.00           C  
ATOM   4536  O   TRP B 376     141.587  -9.325 224.300  1.00  0.00           O  
ATOM   4537  CB  TRP B 376     141.199  -6.535 225.835  1.00  0.00           C  
ATOM   4538  CG  TRP B 376     140.522  -5.479 226.654  1.00  0.00           C  
ATOM   4539  CD1 TRP B 376     139.755  -5.703 227.744  1.00  0.00           C  
ATOM   4540  NE1 TRP B 376     139.306  -4.503 228.247  1.00  0.00           N  
ATOM   4541  CE2 TRP B 376     139.777  -3.435 227.520  1.00  0.00           C  
ATOM   4542  CD2 TRP B 376     140.536  -4.029 226.468  1.00  0.00           C  
ATOM   4543  CE3 TRP B 376     141.124  -3.147 225.532  1.00  0.00           C  
ATOM   4544  CZ3 TRP B 376     140.950  -1.751 225.627  1.00  0.00           C  
ATOM   4545  CZ2 TRP B 376     139.636  -2.046 227.655  1.00  0.00           C  
ATOM   4546  CH2 TRP B 376     140.209  -1.200 226.691  1.00  0.00           C  
ATOM   4547  N   GLU B 377     141.290  -7.640 222.789  1.00  0.00           N  
ATOM   4548  CA  GLU B 377     142.046  -8.180 221.670  1.00  0.00           C  
ATOM   4549  C   GLU B 377     143.013  -7.109 221.145  1.00  0.00           C  
ATOM   4550  O   GLU B 377     142.741  -5.914 221.256  1.00  0.00           O  
ATOM   4551  CB  GLU B 377     141.073  -8.640 220.559  1.00  0.00           C  
ATOM   4552  CG  GLU B 377     140.024  -9.675 221.020  1.00  0.00           C  
ATOM   4553  CD  GLU B 377     139.235 -10.259 219.852  1.00  0.00           C  
ATOM   4554  OE1 GLU B 377     138.030  -9.938 219.756  1.00  0.00           O  
ATOM   4555  OE2 GLU B 377     139.857 -11.008 219.068  1.00  0.00           O  
ATOM   4556  N   SER B 378     144.117  -7.577 220.550  1.00  0.00           N  
ATOM   4557  CA  SER B 378     145.115  -6.764 219.861  1.00  0.00           C  
ATOM   4558  C   SER B 378     145.927  -7.682 218.939  1.00  0.00           C  
ATOM   4559  O   SER B 378     146.213  -8.821 219.309  1.00  0.00           O  
ATOM   4560  CB  SER B 378     145.996  -6.009 220.876  1.00  0.00           C  
ATOM   4561  OG  SER B 378     146.918  -5.144 220.238  1.00  0.00           O  
ATOM   4562  N   ASN B 379     146.262  -7.168 217.743  1.00  0.00           N  
ATOM   4563  CA  ASN B 379     146.907  -7.895 216.642  1.00  0.00           C  
ATOM   4564  C   ASN B 379     145.996  -8.993 216.038  1.00  0.00           C  
ATOM   4565  O   ASN B 379     146.498  -9.999 215.536  1.00  0.00           O  
ATOM   4566  CB  ASN B 379     148.305  -8.435 217.069  1.00  0.00           C  
ATOM   4567  CG  ASN B 379     149.332  -8.572 215.936  1.00  0.00           C  
ATOM   4568  OD1 ASN B 379     150.387  -9.352 216.180  1.00  0.00           O  
ATOM   4569  ND2 ASN B 379     149.196  -7.984 214.865  1.00  0.00           N  
ATOM   4570  N   GLY B 380     144.669  -8.773 216.089  1.00  0.00           N  
ATOM   4571  CA  GLY B 380     143.655  -9.668 215.524  1.00  0.00           C  
ATOM   4572  C   GLY B 380     143.420 -10.932 216.370  1.00  0.00           C  
ATOM   4573  O   GLY B 380     142.919 -11.917 215.828  1.00  0.00           O  
ATOM   4574  N   GLN B 381     143.789 -10.922 217.662  1.00  0.00           N  
ATOM   4575  CA  GLN B 381     143.712 -12.072 218.567  1.00  0.00           C  
ATOM   4576  C   GLN B 381     143.502 -11.595 220.021  1.00  0.00           C  
ATOM   4577  O   GLN B 381     143.938 -10.488 220.336  1.00  0.00           O  
ATOM   4578  CB  GLN B 381     145.003 -12.916 218.419  1.00  0.00           C  
ATOM   4579  CG  GLN B 381     146.310 -12.174 218.791  1.00  0.00           C  
ATOM   4580  CD  GLN B 381     147.578 -13.012 218.609  1.00  0.00           C  
ATOM   4581  OE1 GLN B 381     147.544 -14.131 218.103  1.00  0.00           O  
ATOM   4582  NE2 GLN B 381     148.717 -12.455 219.023  1.00  0.00           N  
ATOM   4583  N   PRO B 382     142.905 -12.441 220.900  1.00  0.00           N  
ATOM   4584  CA  PRO B 382     142.874 -12.217 222.364  1.00  0.00           C  
ATOM   4585  C   PRO B 382     144.243 -11.906 222.996  1.00  0.00           C  
ATOM   4586  O   PRO B 382     145.164 -12.718 222.901  1.00  0.00           O  
ATOM   4587  CB  PRO B 382     142.254 -13.510 222.923  1.00  0.00           C  
ATOM   4588  CG  PRO B 382     141.381 -14.020 221.793  1.00  0.00           C  
ATOM   4589  CD  PRO B 382     142.192 -13.672 220.552  1.00  0.00           C  
ATOM   4590  N   GLU B 383     144.340 -10.708 223.594  1.00  0.00           N  
ATOM   4591  CA  GLU B 383     145.542 -10.178 224.239  1.00  0.00           C  
ATOM   4592  C   GLU B 383     145.700 -10.736 225.671  1.00  0.00           C  
ATOM   4593  O   GLU B 383     144.735 -11.223 226.257  1.00  0.00           O  
ATOM   4594  CB  GLU B 383     145.460  -8.631 224.167  1.00  0.00           C  
ATOM   4595  CG  GLU B 383     146.645  -7.824 224.743  1.00  0.00           C  
ATOM   4596  CD  GLU B 383     148.001  -8.204 224.143  1.00  0.00           C  
ATOM   4597  OE1 GLU B 383     148.213  -7.889 222.954  1.00  0.00           O  
ATOM   4598  OE2 GLU B 383     148.800  -8.819 224.885  1.00  0.00           O  
ATOM   4599  N   ASN B 384     146.927 -10.663 226.206  1.00  0.00           N  
ATOM   4600  CA  ASN B 384     147.272 -11.083 227.566  1.00  0.00           C  
ATOM   4601  C   ASN B 384     146.909  -9.999 228.592  1.00  0.00           C  
ATOM   4602  O   ASN B 384     146.975  -8.812 228.279  1.00  0.00           O  
ATOM   4603  CB  ASN B 384     148.794 -11.358 227.636  1.00  0.00           C  
ATOM   4604  CG  ASN B 384     149.265 -12.524 226.759  1.00  0.00           C  
ATOM   4605  OD1 ASN B 384     150.479 -12.418 226.215  1.00  0.00           O  
ATOM   4606  ND2 ASN B 384     148.561 -13.516 226.589  1.00  0.00           N  
ATOM   4607  N   ASN B 385     146.621 -10.438 229.829  1.00  0.00           N  
ATOM   4608  CA  ASN B 385     146.527  -9.614 231.046  1.00  0.00           C  
ATOM   4609  C   ASN B 385     145.311  -8.661 231.105  1.00  0.00           C  
ATOM   4610  O   ASN B 385     145.378  -7.667 231.831  1.00  0.00           O  
ATOM   4611  CB  ASN B 385     147.870  -8.872 231.330  1.00  0.00           C  
ATOM   4612  CG  ASN B 385     149.089  -9.787 231.493  1.00  0.00           C  
ATOM   4613  OD1 ASN B 385     148.969 -10.942 231.895  1.00  0.00           O  
ATOM   4614  ND2 ASN B 385     150.279  -9.259 231.199  1.00  0.00           N  
ATOM   4615  N   TYR B 386     144.203  -8.991 230.412  1.00  0.00           N  
ATOM   4616  CA  TYR B 386     142.913  -8.316 230.616  1.00  0.00           C  
ATOM   4617  C   TYR B 386     142.153  -8.920 231.808  1.00  0.00           C  
ATOM   4618  O   TYR B 386     142.380 -10.078 232.161  1.00  0.00           O  
ATOM   4619  CB  TYR B 386     142.081  -8.282 229.309  1.00  0.00           C  
ATOM   4620  CG  TYR B 386     141.537  -9.586 228.743  1.00  0.00           C  
ATOM   4621  CD1 TYR B 386     140.419 -10.223 229.327  1.00  0.00           C  
ATOM   4622  CE1 TYR B 386     139.912 -11.414 228.773  1.00  0.00           C  
ATOM   4623  CZ  TYR B 386     140.505 -11.965 227.621  1.00  0.00           C  
ATOM   4624  OH  TYR B 386     140.001 -13.109 227.070  1.00  0.00           O  
ATOM   4625  CD2 TYR B 386     142.114 -10.132 227.580  1.00  0.00           C  
ATOM   4626  CE2 TYR B 386     141.601 -11.317 227.018  1.00  0.00           C  
ATOM   4627  N   LYS B 387     141.247  -8.119 232.392  1.00  0.00           N  
ATOM   4628  CA  LYS B 387     140.385  -8.545 233.491  1.00  0.00           C  
ATOM   4629  C   LYS B 387     139.034  -7.815 233.420  1.00  0.00           C  
ATOM   4630  O   LYS B 387     138.953  -6.709 232.884  1.00  0.00           O  
ATOM   4631  CB  LYS B 387     141.115  -8.343 234.847  1.00  0.00           C  
ATOM   4632  CG  LYS B 387     140.540  -9.161 236.022  1.00  0.00           C  
ATOM   4633  CD  LYS B 387     140.791 -10.675 235.895  1.00  0.00           C  
ATOM   4634  CE  LYS B 387     139.999 -11.507 236.911  1.00  0.00           C  
ATOM   4635  NZ  LYS B 387     140.302 -12.941 236.777  1.00  0.00           N  
ATOM   4636  N   THR B 388     137.997  -8.480 233.950  1.00  0.00           N  
ATOM   4637  CA  THR B 388     136.596  -8.065 233.895  1.00  0.00           C  
ATOM   4638  C   THR B 388     135.973  -8.080 235.307  1.00  0.00           C  
ATOM   4639  O   THR B 388     136.571  -8.619 236.241  1.00  0.00           O  
ATOM   4640  CB  THR B 388     135.787  -9.039 232.985  1.00  0.00           C  
ATOM   4641  OG1 THR B 388     135.531 -10.298 233.587  1.00  0.00           O  
ATOM   4642  CG2 THR B 388     136.412  -9.275 231.603  1.00  0.00           C  
ATOM   4643  N   THR B 389     134.766  -7.503 235.416  1.00  0.00           N  
ATOM   4644  CA  THR B 389     133.917  -7.545 236.610  1.00  0.00           C  
ATOM   4645  C   THR B 389     132.554  -8.196 236.255  1.00  0.00           C  
ATOM   4646  O   THR B 389     132.188  -8.207 235.079  1.00  0.00           O  
ATOM   4647  CB  THR B 389     133.668  -6.115 237.165  1.00  0.00           C  
ATOM   4648  OG1 THR B 389     132.843  -5.326 236.324  1.00  0.00           O  
ATOM   4649  CG2 THR B 389     134.964  -5.349 237.470  1.00  0.00           C  
ATOM   4650  N   PRO B 390     131.804  -8.719 237.257  1.00  0.00           N  
ATOM   4651  CA  PRO B 390     130.423  -9.204 237.032  1.00  0.00           C  
ATOM   4652  C   PRO B 390     129.431  -8.100 236.576  1.00  0.00           C  
ATOM   4653  O   PRO B 390     129.582  -6.959 237.018  1.00  0.00           O  
ATOM   4654  CB  PRO B 390     130.008  -9.757 238.408  1.00  0.00           C  
ATOM   4655  CG  PRO B 390     131.309 -10.083 239.119  1.00  0.00           C  
ATOM   4656  CD  PRO B 390     132.257  -9.004 238.619  1.00  0.00           C  
ATOM   4657  N   PRO B 391     128.406  -8.465 235.764  1.00  0.00           N  
ATOM   4658  CA  PRO B 391     127.257  -7.586 235.451  1.00  0.00           C  
ATOM   4659  C   PRO B 391     126.496  -7.057 236.682  1.00  0.00           C  
ATOM   4660  O   PRO B 391     126.221  -7.817 237.610  1.00  0.00           O  
ATOM   4661  CD  PRO B 391     128.285  -9.740 235.054  1.00  0.00           C  
ATOM   4662  CB  PRO B 391     126.337  -8.461 234.583  1.00  0.00           C  
ATOM   4663  CG  PRO B 391     127.256  -9.490 233.958  1.00  0.00           C  
ATOM   4664  N   VAL B 392     126.166  -5.761 236.633  1.00  0.00           N  
ATOM   4665  CA  VAL B 392     125.407  -5.023 237.645  1.00  0.00           C  
ATOM   4666  C   VAL B 392     124.430  -4.058 236.948  1.00  0.00           C  
ATOM   4667  O   VAL B 392     124.722  -3.597 235.847  1.00  0.00           O  
ATOM   4668  CB  VAL B 392     126.347  -4.206 238.578  1.00  0.00           C  
ATOM   4669  CG1 VAL B 392     126.863  -5.060 239.746  1.00  0.00           C  
ATOM   4670  CG2 VAL B 392     127.524  -3.543 237.837  1.00  0.00           C  
ATOM   4671  N   LEU B 393     123.269  -3.805 237.576  1.00  0.00           N  
ATOM   4672  CA  LEU B 393     122.160  -3.059 236.968  1.00  0.00           C  
ATOM   4673  C   LEU B 393     122.389  -1.535 236.987  1.00  0.00           C  
ATOM   4674  O   LEU B 393     122.775  -0.984 238.018  1.00  0.00           O  
ATOM   4675  CB  LEU B 393     120.838  -3.440 237.670  1.00  0.00           C  
ATOM   4676  CG  LEU B 393     119.580  -3.242 236.789  1.00  0.00           C  
ATOM   4677  CD1 LEU B 393     119.419  -4.396 235.784  1.00  0.00           C  
ATOM   4678  CD2 LEU B 393     118.302  -3.070 237.633  1.00  0.00           C  
ATOM   4679  N   ASP B 394     122.099  -0.890 235.845  1.00  0.00           N  
ATOM   4680  CA  ASP B 394     122.200   0.553 235.623  1.00  0.00           C  
ATOM   4681  C   ASP B 394     120.825   1.227 235.837  1.00  0.00           C  
ATOM   4682  O   ASP B 394     119.813   0.553 236.041  1.00  0.00           O  
ATOM   4683  CB  ASP B 394     122.725   0.818 234.188  1.00  0.00           C  
ATOM   4684  CG  ASP B 394     123.333   2.202 233.938  1.00  0.00           C  
ATOM   4685  OD1 ASP B 394     123.577   2.486 232.746  1.00  0.00           O  
ATOM   4686  OD2 ASP B 394     123.602   2.933 234.917  1.00  0.00           O  
ATOM   4687  N   SER B 395     120.828   2.569 235.784  1.00  0.00           N  
ATOM   4688  CA  SER B 395     119.675   3.458 235.925  1.00  0.00           C  
ATOM   4689  C   SER B 395     118.682   3.424 234.743  1.00  0.00           C  
ATOM   4690  O   SER B 395     117.561   3.900 234.920  1.00  0.00           O  
ATOM   4691  CB  SER B 395     120.192   4.881 236.238  1.00  0.00           C  
ATOM   4692  OG  SER B 395     120.854   5.477 235.138  1.00  0.00           O  
ATOM   4693  N   ASP B 396     119.070   2.838 233.591  1.00  0.00           N  
ATOM   4694  CA  ASP B 396     118.182   2.599 232.440  1.00  0.00           C  
ATOM   4695  C   ASP B 396     117.315   1.325 232.601  1.00  0.00           C  
ATOM   4696  O   ASP B 396     116.501   1.044 231.719  1.00  0.00           O  
ATOM   4697  CB  ASP B 396     118.920   2.616 231.071  1.00  0.00           C  
ATOM   4698  CG  ASP B 396     120.138   1.693 230.922  1.00  0.00           C  
ATOM   4699  OD1 ASP B 396     120.230   0.709 231.688  1.00  0.00           O  
ATOM   4700  OD2 ASP B 396     120.910   1.939 229.970  1.00  0.00           O  
ATOM   4701  N   GLY B 397     117.495   0.584 233.710  1.00  0.00           N  
ATOM   4702  CA  GLY B 397     116.733  -0.619 234.040  1.00  0.00           C  
ATOM   4703  C   GLY B 397     117.357  -1.894 233.450  1.00  0.00           C  
ATOM   4704  O   GLY B 397     116.710  -2.940 233.496  1.00  0.00           O  
ATOM   4705  N   SER B 398     118.583  -1.825 232.905  1.00  0.00           N  
ATOM   4706  CA  SER B 398     119.309  -2.963 232.338  1.00  0.00           C  
ATOM   4707  C   SER B 398     120.809  -2.883 232.678  1.00  0.00           C  
ATOM   4708  O   SER B 398     121.267  -1.890 233.240  1.00  0.00           O  
ATOM   4709  CB  SER B 398     118.976  -3.085 230.837  1.00  0.00           C  
ATOM   4710  OG  SER B 398     119.608  -2.098 230.058  1.00  0.00           O  
ATOM   4711  N   PHE B 399     121.529  -3.983 232.411  1.00  0.00           N  
ATOM   4712  CA  PHE B 399     122.878  -4.242 232.918  1.00  0.00           C  
ATOM   4713  C   PHE B 399     123.990  -3.409 232.261  1.00  0.00           C  
ATOM   4714  O   PHE B 399     123.871  -3.030 231.097  1.00  0.00           O  
ATOM   4715  CB  PHE B 399     123.171  -5.750 232.800  1.00  0.00           C  
ATOM   4716  CG  PHE B 399     122.331  -6.627 233.710  1.00  0.00           C  
ATOM   4717  CD1 PHE B 399     121.062  -7.083 233.292  1.00  0.00           C  
ATOM   4718  CD2 PHE B 399     122.730  -6.840 235.045  1.00  0.00           C  
ATOM   4719  CE1 PHE B 399     120.250  -7.780 234.177  1.00  0.00           C  
ATOM   4720  CE2 PHE B 399     121.906  -7.542 235.913  1.00  0.00           C  
ATOM   4721  CZ  PHE B 399     120.673  -8.013 235.480  1.00  0.00           C  
ATOM   4722  N   PHE B 400     125.070  -3.195 233.030  1.00  0.00           N  
ATOM   4723  CA  PHE B 400     126.342  -2.620 232.594  1.00  0.00           C  
ATOM   4724  C   PHE B 400     127.494  -3.470 233.167  1.00  0.00           C  
ATOM   4725  O   PHE B 400     127.301  -4.218 234.128  1.00  0.00           O  
ATOM   4726  CB  PHE B 400     126.415  -1.128 233.008  1.00  0.00           C  
ATOM   4727  CG  PHE B 400     126.847  -0.785 234.429  1.00  0.00           C  
ATOM   4728  CD1 PHE B 400     125.901  -0.747 235.474  1.00  0.00           C  
ATOM   4729  CE1 PHE B 400     126.301  -0.457 236.770  1.00  0.00           C  
ATOM   4730  CZ  PHE B 400     127.644  -0.241 237.054  1.00  0.00           C  
ATOM   4731  CD2 PHE B 400     128.212  -0.595 234.740  1.00  0.00           C  
ATOM   4732  CE2 PHE B 400     128.594  -0.319 236.046  1.00  0.00           C  
ATOM   4733  N   LEU B 401     128.678  -3.335 232.548  1.00  0.00           N  
ATOM   4734  CA  LEU B 401     129.874  -4.120 232.852  1.00  0.00           C  
ATOM   4735  C   LEU B 401     131.112  -3.294 232.456  1.00  0.00           C  
ATOM   4736  O   LEU B 401     131.137  -2.755 231.350  1.00  0.00           O  
ATOM   4737  CB  LEU B 401     129.775  -5.465 232.079  1.00  0.00           C  
ATOM   4738  CG  LEU B 401     130.598  -6.646 232.641  1.00  0.00           C  
ATOM   4739  CD1 LEU B 401     130.196  -7.970 231.961  1.00  0.00           C  
ATOM   4740  CD2 LEU B 401     132.118  -6.436 232.566  1.00  0.00           C  
ATOM   4741  N   TYR B 402     132.127  -3.243 233.337  1.00  0.00           N  
ATOM   4742  CA  TYR B 402     133.434  -2.642 233.044  1.00  0.00           C  
ATOM   4743  C   TYR B 402     134.501  -3.723 232.819  1.00  0.00           C  
ATOM   4744  O   TYR B 402     134.594  -4.672 233.596  1.00  0.00           O  
ATOM   4745  CB  TYR B 402     133.883  -1.720 234.191  1.00  0.00           C  
ATOM   4746  CG  TYR B 402     133.343  -0.303 234.147  1.00  0.00           C  
ATOM   4747  CD1 TYR B 402     132.186   0.040 234.872  1.00  0.00           C  
ATOM   4748  CE1 TYR B 402     131.766   1.382 234.935  1.00  0.00           C  
ATOM   4749  CZ  TYR B 402     132.488   2.384 234.257  1.00  0.00           C  
ATOM   4750  OH  TYR B 402     132.096   3.687 234.355  1.00  0.00           O  
ATOM   4751  CD2 TYR B 402     134.040   0.694 233.432  1.00  0.00           C  
ATOM   4752  CE2 TYR B 402     133.610   2.033 233.481  1.00  0.00           C  
ATOM   4753  N   SER B 403     135.323  -3.502 231.785  1.00  0.00           N  
ATOM   4754  CA  SER B 403     136.470  -4.331 231.424  1.00  0.00           C  
ATOM   4755  C   SER B 403     137.717  -3.437 231.284  1.00  0.00           C  
ATOM   4756  O   SER B 403     137.589  -2.233 231.058  1.00  0.00           O  
ATOM   4757  CB  SER B 403     136.114  -5.099 230.133  1.00  0.00           C  
ATOM   4758  OG  SER B 403     137.121  -6.019 229.769  1.00  0.00           O  
ATOM   4759  N   ARG B 404     138.903  -4.043 231.435  1.00  0.00           N  
ATOM   4760  CA  ARG B 404     140.192  -3.349 231.425  1.00  0.00           C  
ATOM   4761  C   ARG B 404     141.309  -4.246 230.884  1.00  0.00           C  
ATOM   4762  O   ARG B 404     141.164  -5.468 230.856  1.00  0.00           O  
ATOM   4763  CB  ARG B 404     140.525  -2.851 232.847  1.00  0.00           C  
ATOM   4764  CG  ARG B 404     140.516  -3.937 233.940  1.00  0.00           C  
ATOM   4765  CD  ARG B 404     141.180  -3.485 235.242  1.00  0.00           C  
ATOM   4766  NE  ARG B 404     142.642  -3.430 235.129  1.00  0.00           N  
ATOM   4767  CZ  ARG B 404     143.462  -3.001 236.102  1.00  0.00           C  
ATOM   4768  NH1 ARG B 404     144.782  -3.164 235.965  1.00  0.00           N  
ATOM   4769  NH2 ARG B 404     142.978  -2.433 237.213  1.00  0.00           N  
ATOM   4770  N   LEU B 405     142.417  -3.600 230.494  1.00  0.00           N  
ATOM   4771  CA  LEU B 405     143.624  -4.241 229.986  1.00  0.00           C  
ATOM   4772  C   LEU B 405     144.841  -3.424 230.428  1.00  0.00           C  
ATOM   4773  O   LEU B 405     144.885  -2.224 230.165  1.00  0.00           O  
ATOM   4774  CB  LEU B 405     143.505  -4.389 228.446  1.00  0.00           C  
ATOM   4775  CG  LEU B 405     144.757  -4.876 227.678  1.00  0.00           C  
ATOM   4776  CD1 LEU B 405     145.225  -6.272 228.120  1.00  0.00           C  
ATOM   4777  CD2 LEU B 405     144.565  -4.776 226.151  1.00  0.00           C  
ATOM   4778  N   THR B 406     145.818  -4.094 231.061  1.00  0.00           N  
ATOM   4779  CA  THR B 406     147.114  -3.499 231.387  1.00  0.00           C  
ATOM   4780  C   THR B 406     148.005  -3.478 230.131  1.00  0.00           C  
ATOM   4781  O   THR B 406     148.149  -4.497 229.454  1.00  0.00           O  
ATOM   4782  CB  THR B 406     147.847  -4.265 232.523  1.00  0.00           C  
ATOM   4783  OG1 THR B 406     148.215  -5.587 232.178  1.00  0.00           O  
ATOM   4784  CG2 THR B 406     147.057  -4.304 233.836  1.00  0.00           C  
ATOM   4785  N   VAL B 407     148.559  -2.293 229.839  1.00  0.00           N  
ATOM   4786  CA  VAL B 407     149.469  -2.056 228.721  1.00  0.00           C  
ATOM   4787  C   VAL B 407     150.561  -1.092 229.190  1.00  0.00           C  
ATOM   4788  O   VAL B 407     150.283  -0.171 229.959  1.00  0.00           O  
ATOM   4789  CB  VAL B 407     148.759  -1.439 227.478  1.00  0.00           C  
ATOM   4790  CG1 VAL B 407     147.630  -2.347 226.972  1.00  0.00           C  
ATOM   4791  CG2 VAL B 407     148.251   0.012 227.634  1.00  0.00           C  
ATOM   4792  N   ASP B 408     151.791  -1.317 228.709  1.00  0.00           N  
ATOM   4793  CA  ASP B 408     152.942  -0.460 228.995  1.00  0.00           C  
ATOM   4794  C   ASP B 408     152.757   0.939 228.390  1.00  0.00           C  
ATOM   4795  O   ASP B 408     152.141   1.072 227.332  1.00  0.00           O  
ATOM   4796  CB  ASP B 408     154.284  -1.065 228.529  1.00  0.00           C  
ATOM   4797  CG  ASP B 408     154.495  -2.529 228.932  1.00  0.00           C  
ATOM   4798  OD1 ASP B 408     155.143  -3.240 228.134  1.00  0.00           O  
ATOM   4799  OD2 ASP B 408     154.067  -2.895 230.051  1.00  0.00           O  
ATOM   4800  N   LYS B 409     153.343   1.948 229.052  1.00  0.00           N  
ATOM   4801  CA  LYS B 409     153.465   3.314 228.538  1.00  0.00           C  
ATOM   4802  C   LYS B 409     154.276   3.371 227.227  1.00  0.00           C  
ATOM   4803  O   LYS B 409     153.945   4.168 226.351  1.00  0.00           O  
ATOM   4804  CB  LYS B 409     154.071   4.201 229.643  1.00  0.00           C  
ATOM   4805  CG  LYS B 409     154.290   5.675 229.246  1.00  0.00           C  
ATOM   4806  CD  LYS B 409     154.790   6.543 230.407  1.00  0.00           C  
ATOM   4807  CE  LYS B 409     156.224   6.217 230.857  1.00  0.00           C  
ATOM   4808  NZ  LYS B 409     156.615   7.022 232.025  1.00  0.00           N  
ATOM   4809  N   SER B 410     155.277   2.480 227.104  1.00  0.00           N  
ATOM   4810  CA  SER B 410     156.068   2.249 225.898  1.00  0.00           C  
ATOM   4811  C   SER B 410     155.214   1.749 224.715  1.00  0.00           C  
ATOM   4812  O   SER B 410     155.352   2.287 223.620  1.00  0.00           O  
ATOM   4813  CB  SER B 410     157.219   1.280 226.241  1.00  0.00           C  
ATOM   4814  OG  SER B 410     158.075   1.060 225.138  1.00  0.00           O  
ATOM   4815  N   ARG B 411     154.326   0.769 224.967  1.00  0.00           N  
ATOM   4816  CA  ARG B 411     153.410   0.199 223.973  1.00  0.00           C  
ATOM   4817  C   ARG B 411     152.237   1.128 223.610  1.00  0.00           C  
ATOM   4818  O   ARG B 411     151.732   1.029 222.491  1.00  0.00           O  
ATOM   4819  CB  ARG B 411     152.890  -1.172 224.456  1.00  0.00           C  
ATOM   4820  CG  ARG B 411     153.982  -2.238 224.689  1.00  0.00           C  
ATOM   4821  CD  ARG B 411     154.771  -2.651 223.436  1.00  0.00           C  
ATOM   4822  NE  ARG B 411     153.909  -3.258 222.411  1.00  0.00           N  
ATOM   4823  CZ  ARG B 411     154.341  -3.930 221.329  1.00  0.00           C  
ATOM   4824  NH1 ARG B 411     153.448  -4.422 220.461  1.00  0.00           N  
ATOM   4825  NH2 ARG B 411     155.648  -4.120 221.102  1.00  0.00           N  
ATOM   4826  N   TRP B 412     151.838   2.024 224.530  1.00  0.00           N  
ATOM   4827  CA  TRP B 412     150.836   3.060 224.282  1.00  0.00           C  
ATOM   4828  C   TRP B 412     151.379   4.170 223.365  1.00  0.00           C  
ATOM   4829  O   TRP B 412     150.694   4.542 222.415  1.00  0.00           O  
ATOM   4830  CB  TRP B 412     150.291   3.602 225.621  1.00  0.00           C  
ATOM   4831  CG  TRP B 412     149.231   4.662 225.516  1.00  0.00           C  
ATOM   4832  CD1 TRP B 412     149.419   5.984 225.730  1.00  0.00           C  
ATOM   4833  NE1 TRP B 412     148.244   6.667 225.493  1.00  0.00           N  
ATOM   4834  CE2 TRP B 412     147.235   5.818 225.090  1.00  0.00           C  
ATOM   4835  CD2 TRP B 412     147.839   4.524 225.089  1.00  0.00           C  
ATOM   4836  CE3 TRP B 412     147.023   3.437 224.691  1.00  0.00           C  
ATOM   4837  CZ3 TRP B 412     145.677   3.631 224.314  1.00  0.00           C  
ATOM   4838  CZ2 TRP B 412     145.893   6.022 224.723  1.00  0.00           C  
ATOM   4839  CH2 TRP B 412     145.110   4.920 224.333  1.00  0.00           C  
ATOM   4840  N   GLN B 413     152.613   4.639 223.627  1.00  0.00           N  
ATOM   4841  CA  GLN B 413     153.305   5.640 222.809  1.00  0.00           C  
ATOM   4842  C   GLN B 413     153.855   5.098 221.474  1.00  0.00           C  
ATOM   4843  O   GLN B 413     154.082   5.896 220.565  1.00  0.00           O  
ATOM   4844  CB  GLN B 413     154.411   6.318 223.650  1.00  0.00           C  
ATOM   4845  CG  GLN B 413     153.913   7.192 224.823  1.00  0.00           C  
ATOM   4846  CD  GLN B 413     152.971   8.320 224.395  1.00  0.00           C  
ATOM   4847  OE1 GLN B 413     153.532   9.455 223.974  1.00  0.00           O  
ATOM   4848  NE2 GLN B 413     151.753   8.169 224.441  1.00  0.00           N  
ATOM   4849  N   GLU B 414     154.023   3.769 221.362  1.00  0.00           N  
ATOM   4850  CA  GLU B 414     154.334   3.057 220.119  1.00  0.00           C  
ATOM   4851  C   GLU B 414     153.155   3.072 219.126  1.00  0.00           C  
ATOM   4852  O   GLU B 414     153.387   3.141 217.919  1.00  0.00           O  
ATOM   4853  CB  GLU B 414     154.763   1.615 220.481  1.00  0.00           C  
ATOM   4854  CG  GLU B 414     155.070   0.665 219.307  1.00  0.00           C  
ATOM   4855  CD  GLU B 414     155.390  -0.747 219.800  1.00  0.00           C  
ATOM   4856  OE1 GLU B 414     154.624  -1.663 219.429  1.00  0.00           O  
ATOM   4857  OE2 GLU B 414     156.375  -0.891 220.556  1.00  0.00           O  
ATOM   4858  N   GLY B 415     151.923   3.009 219.659  1.00  0.00           N  
ATOM   4859  CA  GLY B 415     150.682   2.907 218.900  1.00  0.00           C  
ATOM   4860  C   GLY B 415     150.421   1.428 218.595  1.00  0.00           C  
ATOM   4861  O   GLY B 415     151.173   0.802 217.847  1.00  0.00           O  
ATOM   4862  N   ASN B 416     149.334   0.891 219.168  1.00  0.00           N  
ATOM   4863  CA  ASN B 416     148.883  -0.497 219.042  1.00  0.00           C  
ATOM   4864  C   ASN B 416     147.349  -0.513 219.066  1.00  0.00           C  
ATOM   4865  O   ASN B 416     146.728   0.360 219.676  1.00  0.00           O  
ATOM   4866  CB  ASN B 416     149.474  -1.333 220.204  1.00  0.00           C  
ATOM   4867  CG  ASN B 416     150.891  -1.840 219.931  1.00  0.00           C  
ATOM   4868  OD1 ASN B 416     151.066  -2.826 219.219  1.00  0.00           O  
ATOM   4869  ND2 ASN B 416     151.906  -1.183 220.495  1.00  0.00           N  
ATOM   4870  N   VAL B 417     146.776  -1.536 218.412  1.00  0.00           N  
ATOM   4871  CA  VAL B 417     145.333  -1.746 218.250  1.00  0.00           C  
ATOM   4872  C   VAL B 417     144.694  -2.457 219.472  1.00  0.00           C  
ATOM   4873  O   VAL B 417     143.952  -3.428 219.330  1.00  0.00           O  
ATOM   4874  CB  VAL B 417     145.045  -2.458 216.890  1.00  0.00           C  
ATOM   4875  CG1 VAL B 417     145.584  -3.901 216.782  1.00  0.00           C  
ATOM   4876  CG2 VAL B 417     143.566  -2.390 216.456  1.00  0.00           C  
ATOM   4877  N   PHE B 418     144.976  -1.924 220.675  1.00  0.00           N  
ATOM   4878  CA  PHE B 418     144.363  -2.329 221.940  1.00  0.00           C  
ATOM   4879  C   PHE B 418     142.866  -1.983 221.934  1.00  0.00           C  
ATOM   4880  O   PHE B 418     142.511  -0.812 221.785  1.00  0.00           O  
ATOM   4881  CB  PHE B 418     145.092  -1.654 223.115  1.00  0.00           C  
ATOM   4882  CG  PHE B 418     146.560  -2.019 223.280  1.00  0.00           C  
ATOM   4883  CD1 PHE B 418     146.959  -3.370 223.372  1.00  0.00           C  
ATOM   4884  CD2 PHE B 418     147.532  -1.008 223.446  1.00  0.00           C  
ATOM   4885  CE1 PHE B 418     148.293  -3.692 223.585  1.00  0.00           C  
ATOM   4886  CE2 PHE B 418     148.859  -1.350 223.675  1.00  0.00           C  
ATOM   4887  CZ  PHE B 418     149.238  -2.685 223.734  1.00  0.00           C  
ATOM   4888  N   SER B 419     142.030  -3.028 222.014  1.00  0.00           N  
ATOM   4889  CA  SER B 419     140.633  -2.965 221.611  1.00  0.00           C  
ATOM   4890  C   SER B 419     139.769  -3.874 222.487  1.00  0.00           C  
ATOM   4891  O   SER B 419     140.132  -5.028 222.694  1.00  0.00           O  
ATOM   4892  CB  SER B 419     140.581  -3.358 220.116  1.00  0.00           C  
ATOM   4893  OG  SER B 419     139.275  -3.329 219.598  1.00  0.00           O  
ATOM   4894  N   CYS B 420     138.635  -3.339 222.966  1.00  0.00           N  
ATOM   4895  CA  CYS B 420     137.632  -4.072 223.737  1.00  0.00           C  
ATOM   4896  C   CYS B 420     136.669  -4.786 222.776  1.00  0.00           C  
ATOM   4897  O   CYS B 420     136.272  -4.194 221.772  1.00  0.00           O  
ATOM   4898  SG  CYS B 420     135.811  -3.792 225.913  1.00  0.00           S  
ATOM   4899  CB  CYS B 420     136.881  -3.072 224.635  1.00  0.00           C  
ATOM   4900  N   SER B 421     136.303  -6.030 223.112  1.00  0.00           N  
ATOM   4901  CA  SER B 421     135.424  -6.879 222.309  1.00  0.00           C  
ATOM   4902  C   SER B 421     134.342  -7.482 223.217  1.00  0.00           C  
ATOM   4903  O   SER B 421     134.674  -7.991 224.285  1.00  0.00           O  
ATOM   4904  CB  SER B 421     136.286  -7.941 221.600  1.00  0.00           C  
ATOM   4905  OG  SER B 421     135.524  -8.796 220.774  1.00  0.00           O  
ATOM   4906  N   VAL B 422     133.079  -7.399 222.772  1.00  0.00           N  
ATOM   4907  CA  VAL B 422     131.888  -7.836 223.507  1.00  0.00           C  
ATOM   4908  C   VAL B 422     131.124  -8.876 222.667  1.00  0.00           C  
ATOM   4909  O   VAL B 422     131.063  -8.743 221.446  1.00  0.00           O  
ATOM   4910  CB  VAL B 422     130.935  -6.634 223.785  1.00  0.00           C  
ATOM   4911  CG1 VAL B 422     129.573  -7.015 224.406  1.00  0.00           C  
ATOM   4912  CG2 VAL B 422     131.606  -5.578 224.676  1.00  0.00           C  
ATOM   4913  N   MET B 423     130.539  -9.876 223.349  1.00  0.00           N  
ATOM   4914  CA  MET B 423     129.737 -10.942 222.750  1.00  0.00           C  
ATOM   4915  C   MET B 423     128.387 -11.036 223.469  1.00  0.00           C  
ATOM   4916  O   MET B 423     128.360 -11.197 224.689  1.00  0.00           O  
ATOM   4917  CB  MET B 423     130.496 -12.279 222.837  1.00  0.00           C  
ATOM   4918  CG  MET B 423     131.794 -12.309 222.014  1.00  0.00           C  
ATOM   4919  SD  MET B 423     132.760 -13.837 222.122  1.00  0.00           S  
ATOM   4920  CE  MET B 423     131.521 -15.053 221.611  1.00  0.00           C  
ATOM   4921  N   HIS B 424     127.298 -10.957 222.688  1.00  0.00           N  
ATOM   4922  CA  HIS B 424     125.911 -10.984 223.151  1.00  0.00           C  
ATOM   4923  C   HIS B 424     124.999 -11.465 222.012  1.00  0.00           C  
ATOM   4924  O   HIS B 424     125.310 -11.261 220.839  1.00  0.00           O  
ATOM   4925  CB  HIS B 424     125.507  -9.583 223.658  1.00  0.00           C  
ATOM   4926  CG  HIS B 424     124.221  -9.523 224.450  1.00  0.00           C  
ATOM   4927  CD2 HIS B 424     124.036  -9.692 225.805  1.00  0.00           C  
ATOM   4928  ND1 HIS B 424     122.979  -9.264 223.860  1.00  0.00           N  
ATOM   4929  NE2 HIS B 424     122.681  -9.552 226.040  1.00  0.00           N  
ATOM   4930  CE1 HIS B 424     122.110  -9.298 224.862  1.00  0.00           C  
ATOM   4931  N   GLU B 425     123.876 -12.087 222.397  1.00  0.00           N  
ATOM   4932  CA  GLU B 425     122.863 -12.686 221.522  1.00  0.00           C  
ATOM   4933  C   GLU B 425     122.113 -11.693 220.609  1.00  0.00           C  
ATOM   4934  O   GLU B 425     121.574 -12.125 219.590  1.00  0.00           O  
ATOM   4935  CB  GLU B 425     121.908 -13.495 222.425  1.00  0.00           C  
ATOM   4936  CG  GLU B 425     121.049 -12.636 223.377  1.00  0.00           C  
ATOM   4937  CD  GLU B 425     120.467 -13.466 224.514  1.00  0.00           C  
ATOM   4938  OE1 GLU B 425     119.292 -13.877 224.404  1.00  0.00           O
[truncated: 438,461 more chars]
