# Supplementary material for: Reconstruction of 3D structures of MET antibodies from electron microscopy 2D class averages
Source: PLoS One. 2017 Apr 13;12(4):e0175758. doi: 10.1371/journal.pone.0175758 (PMC5391116; doi:10.1371/journal.pone.0175758)
Supplement: S2 File — (ZIP) [file pone.0175758.s002.zip › IgG4-pdbs/0.9093_img1_m_853.pdb]

MODEL        1
ATOM      1  CH3 ACE A   0     -32.660 312.148 198.474  1.00  0.00           C  
ATOM      2  C   ACE A   0     -32.145 310.740 198.191  1.00  0.00           C  
ATOM      3  O   ACE A   0     -31.160 310.319 198.794  1.00  0.00           O  
ATOM      4  N   ASP A   1     -32.828 310.040 197.268  1.00  0.00           N  
ATOM      5  CA  ASP A   1     -32.547 308.680 196.787  1.00  0.00           C  
ATOM      6  C   ASP A   1     -32.622 307.623 197.904  1.00  0.00           C  
ATOM      7  O   ASP A   1     -31.651 307.425 198.635  1.00  0.00           O  
ATOM      8  CB  ASP A   1     -31.248 308.522 195.951  1.00  0.00           C  
ATOM      9  CG  ASP A   1     -31.092 309.489 194.768  1.00  0.00           C  
ATOM     10  OD1 ASP A   1     -31.073 310.716 195.004  1.00  0.00           O  
ATOM     11  OD2 ASP A   1     -30.922 308.971 193.642  1.00  0.00           O  
ATOM     12  N   ILE A   2     -33.793 306.976 198.017  1.00  0.00           N  
ATOM     13  CA  ILE A   2     -34.119 306.027 199.081  1.00  0.00           C  
ATOM     14  C   ILE A   2     -34.645 304.722 198.452  1.00  0.00           C  
ATOM     15  O   ILE A   2     -35.378 304.784 197.466  1.00  0.00           O  
ATOM     16  CB  ILE A   2     -35.232 306.604 200.018  1.00  0.00           C  
ATOM     17  CG2 ILE A   2     -35.557 305.656 201.193  1.00  0.00           C  
ATOM     18  CG1 ILE A   2     -34.878 308.007 200.580  1.00  0.00           C  
ATOM     19  CD1 ILE A   2     -35.471 309.166 199.765  1.00  0.00           C  
ATOM     20  N   GLN A   3     -34.292 303.579 199.067  1.00  0.00           N  
ATOM     21  CA  GLN A   3     -34.844 302.250 198.785  1.00  0.00           C  
ATOM     22  C   GLN A   3     -35.289 301.606 200.109  1.00  0.00           C  
ATOM     23  O   GLN A   3     -34.591 301.751 201.112  1.00  0.00           O  
ATOM     24  CB  GLN A   3     -33.803 301.400 198.017  1.00  0.00           C  
ATOM     25  CG  GLN A   3     -34.196 299.931 197.722  1.00  0.00           C  
ATOM     26  CD  GLN A   3     -35.466 299.786 196.878  1.00  0.00           C  
ATOM     27  OE1 GLN A   3     -35.540 300.305 195.766  1.00  0.00           O  
ATOM     28  NE2 GLN A   3     -36.465 299.062 197.390  1.00  0.00           N  
ATOM     29  N   MET A   4     -36.437 300.909 200.081  1.00  0.00           N  
ATOM     30  CA  MET A   4     -37.063 300.295 201.254  1.00  0.00           C  
ATOM     31  C   MET A   4     -36.793 298.789 201.378  1.00  0.00           C  
ATOM     32  O   MET A   4     -36.477 298.121 200.391  1.00  0.00           O  
ATOM     33  CB  MET A   4     -38.591 300.484 201.196  1.00  0.00           C  
ATOM     34  CG  MET A   4     -39.060 301.913 200.918  1.00  0.00           C  
ATOM     35  SD  MET A   4     -40.754 302.221 201.452  1.00  0.00           S  
ATOM     36  CE  MET A   4     -40.498 302.350 203.234  1.00  0.00           C  
ATOM     37  N   THR A   5     -37.053 298.300 202.599  1.00  0.00           N  
ATOM     38  CA  THR A   5     -37.234 296.902 202.973  1.00  0.00           C  
ATOM     39  C   THR A   5     -38.467 296.835 203.904  1.00  0.00           C  
ATOM     40  O   THR A   5     -38.729 297.799 204.625  1.00  0.00           O  
ATOM     41  CB  THR A   5     -35.989 296.384 203.745  1.00  0.00           C  
ATOM     42  OG1 THR A   5     -34.897 296.305 202.849  1.00  0.00           O  
ATOM     43  CG2 THR A   5     -36.120 295.012 204.435  1.00  0.00           C  
ATOM     44  N   GLN A   6     -39.192 295.704 203.884  1.00  0.00           N  
ATOM     45  CA  GLN A   6     -40.337 295.438 204.759  1.00  0.00           C  
ATOM     46  C   GLN A   6     -40.201 294.035 205.368  1.00  0.00           C  
ATOM     47  O   GLN A   6     -39.859 293.092 204.652  1.00  0.00           O  
ATOM     48  CB  GLN A   6     -41.646 295.647 203.971  1.00  0.00           C  
ATOM     49  CG  GLN A   6     -42.937 295.418 204.792  1.00  0.00           C  
ATOM     50  CD  GLN A   6     -44.182 296.061 204.170  1.00  0.00           C  
ATOM     51  OE1 GLN A   6     -44.166 296.531 203.033  1.00  0.00           O  
ATOM     52  NE2 GLN A   6     -45.281 296.082 204.922  1.00  0.00           N  
ATOM     53  N   SER A   7     -40.451 293.936 206.685  1.00  0.00           N  
ATOM     54  CA  SER A   7     -40.197 292.742 207.492  1.00  0.00           C  
ATOM     55  C   SER A   7     -41.101 292.763 208.747  1.00  0.00           C  
ATOM     56  O   SER A   7     -41.275 293.838 209.323  1.00  0.00           O  
ATOM     57  CB  SER A   7     -38.696 292.735 207.870  1.00  0.00           C  
ATOM     58  OG  SER A   7     -38.350 291.592 208.626  1.00  0.00           O  
ATOM     59  N   PRO A   8     -41.630 291.602 209.203  1.00  0.00           N  
ATOM     60  CA  PRO A   8     -41.627 290.279 208.544  1.00  0.00           C  
ATOM     61  C   PRO A   8     -42.471 290.259 207.258  1.00  0.00           C  
ATOM     62  O   PRO A   8     -43.568 290.813 207.267  1.00  0.00           O  
ATOM     63  CD  PRO A   8     -42.285 291.525 210.508  1.00  0.00           C  
ATOM     64  CB  PRO A   8     -42.230 289.339 209.610  1.00  0.00           C  
ATOM     65  CG  PRO A   8     -42.095 290.079 210.929  1.00  0.00           C  
ATOM     66  N   SER A   9     -41.938 289.630 206.196  1.00  0.00           N  
ATOM     67  CA  SER A   9     -42.579 289.489 204.880  1.00  0.00           C  
ATOM     68  C   SER A   9     -43.834 288.580 204.883  1.00  0.00           C  
ATOM     69  O   SER A   9     -44.673 288.705 203.990  1.00  0.00           O  
ATOM     70  CB  SER A   9     -41.508 289.021 203.870  1.00  0.00           C  
ATOM     71  OG  SER A   9     -41.995 288.985 202.542  1.00  0.00           O  
ATOM     72  N   SER A  10     -43.967 287.731 205.913  1.00  0.00           N  
ATOM     73  CA  SER A  10     -45.175 286.985 206.261  1.00  0.00           C  
ATOM     74  C   SER A  10     -45.339 287.052 207.788  1.00  0.00           C  
ATOM     75  O   SER A  10     -44.346 286.952 208.512  1.00  0.00           O  
ATOM     76  CB  SER A  10     -45.098 285.553 205.687  1.00  0.00           C  
ATOM     77  OG  SER A  10     -44.119 284.752 206.322  1.00  0.00           O  
ATOM     78  N   LEU A  11     -46.581 287.278 208.245  1.00  0.00           N  
ATOM     79  CA  LEU A  11     -46.872 287.694 209.618  1.00  0.00           C  
ATOM     80  C   LEU A  11     -48.239 287.156 210.068  1.00  0.00           C  
ATOM     81  O   LEU A  11     -49.113 286.934 209.229  1.00  0.00           O  
ATOM     82  CB  LEU A  11     -46.785 289.242 209.643  1.00  0.00           C  
ATOM     83  CG  LEU A  11     -46.974 289.944 211.004  1.00  0.00           C  
ATOM     84  CD1 LEU A  11     -45.977 289.454 212.074  1.00  0.00           C  
ATOM     85  CD2 LEU A  11     -46.910 291.473 210.809  1.00  0.00           C  
ATOM     86  N   SER A  12     -48.408 286.970 211.388  1.00  0.00           N  
ATOM     87  CA  SER A  12     -49.657 286.500 211.988  1.00  0.00           C  
ATOM     88  C   SER A  12     -49.840 287.019 213.424  1.00  0.00           C  
ATOM     89  O   SER A  12     -48.861 287.291 214.120  1.00  0.00           O  
ATOM     90  CB  SER A  12     -49.757 284.957 211.875  1.00  0.00           C  
ATOM     91  OG  SER A  12     -48.909 284.281 212.783  1.00  0.00           O  
ATOM     92  N   ALA A  13     -51.118 287.116 213.825  1.00  0.00           N  
ATOM     93  CA  ALA A  13     -51.602 287.516 215.147  1.00  0.00           C  
ATOM     94  C   ALA A  13     -53.116 287.275 215.215  1.00  0.00           C  
ATOM     95  O   ALA A  13     -53.783 287.291 214.182  1.00  0.00           O  
ATOM     96  CB  ALA A  13     -51.271 288.992 215.423  1.00  0.00           C  
ATOM     97  N   SER A  14     -53.638 287.031 216.424  1.00  0.00           N  
ATOM     98  CA  SER A  14     -55.049 286.701 216.653  1.00  0.00           C  
ATOM     99  C   SER A  14     -55.993 287.898 216.430  1.00  0.00           C  
ATOM    100  O   SER A  14     -55.566 289.048 216.535  1.00  0.00           O  
ATOM    101  CB  SER A  14     -55.195 286.143 218.084  1.00  0.00           C  
ATOM    102  OG  SER A  14     -54.794 284.791 218.128  1.00  0.00           O  
ATOM    103  N   VAL A  15     -57.276 287.606 216.161  1.00  0.00           N  
ATOM    104  CA  VAL A  15     -58.347 288.607 216.167  1.00  0.00           C  
ATOM    105  C   VAL A  15     -58.645 289.044 217.620  1.00  0.00           C  
ATOM    106  O   VAL A  15     -58.732 288.197 218.513  1.00  0.00           O  
ATOM    107  CB  VAL A  15     -59.625 288.079 215.451  1.00  0.00           C  
ATOM    108  CG1 VAL A  15     -60.320 286.895 216.152  1.00  0.00           C  
ATOM    109  CG2 VAL A  15     -60.648 289.195 215.164  1.00  0.00           C  
ATOM    110  N   GLY A  16     -58.718 290.367 217.832  1.00  0.00           N  
ATOM    111  CA  GLY A  16     -58.805 291.000 219.148  1.00  0.00           C  
ATOM    112  C   GLY A  16     -57.426 291.176 219.815  1.00  0.00           C  
ATOM    113  O   GLY A  16     -57.369 291.744 220.905  1.00  0.00           O  
ATOM    114  N   ASP A  17     -56.332 290.725 219.175  1.00  0.00           N  
ATOM    115  CA  ASP A  17     -54.946 290.834 219.646  1.00  0.00           C  
ATOM    116  C   ASP A  17     -54.202 291.877 218.788  1.00  0.00           C  
ATOM    117  O   ASP A  17     -54.625 292.176 217.672  1.00  0.00           O  
ATOM    118  CB  ASP A  17     -54.256 289.447 219.568  1.00  0.00           C  
ATOM    119  CG  ASP A  17     -52.905 289.315 220.282  1.00  0.00           C  
ATOM    120  OD1 ASP A  17     -52.641 290.116 221.207  1.00  0.00           O  
ATOM    121  OD2 ASP A  17     -52.181 288.365 219.915  1.00  0.00           O  
ATOM    122  N   ARG A  18     -53.101 292.411 219.335  1.00  0.00           N  
ATOM    123  CA  ARG A  18     -52.243 293.410 218.701  1.00  0.00           C  
ATOM    124  C   ARG A  18     -51.130 292.759 217.858  1.00  0.00           C  
ATOM    125  O   ARG A  18     -50.676 291.661 218.181  1.00  0.00           O  
ATOM    126  CB  ARG A  18     -51.696 294.325 219.817  1.00  0.00           C  
ATOM    127  CG  ARG A  18     -50.841 295.513 219.338  1.00  0.00           C  
ATOM    128  CD  ARG A  18     -50.675 296.571 220.440  1.00  0.00           C  
ATOM    129  NE  ARG A  18     -50.190 297.845 219.893  1.00  0.00           N  
ATOM    130  CZ  ARG A  18     -50.247 299.033 220.518  1.00  0.00           C  
ATOM    131  NH1 ARG A  18     -49.773 300.118 219.897  1.00  0.00           N  
ATOM    132  NH2 ARG A  18     -50.775 299.156 221.745  1.00  0.00           N  
ATOM    133  N   VAL A  19     -50.696 293.477 216.810  1.00  0.00           N  
ATOM    134  CA  VAL A  19     -49.592 293.095 215.925  1.00  0.00           C  
ATOM    135  C   VAL A  19     -48.745 294.340 215.582  1.00  0.00           C  
ATOM    136  O   VAL A  19     -49.255 295.458 215.664  1.00  0.00           O  
ATOM    137  CB  VAL A  19     -50.138 292.435 214.624  1.00  0.00           C  
ATOM    138  CG1 VAL A  19     -50.799 293.406 213.628  1.00  0.00           C  
ATOM    139  CG2 VAL A  19     -49.089 291.571 213.900  1.00  0.00           C  
ATOM    140  N   THR A  20     -47.477 294.114 215.202  1.00  0.00           N  
ATOM    141  CA  THR A  20     -46.522 295.152 214.801  1.00  0.00           C  
ATOM    142  C   THR A  20     -45.777 294.717 213.524  1.00  0.00           C  
ATOM    143  O   THR A  20     -45.464 293.536 213.372  1.00  0.00           O  
ATOM    144  CB  THR A  20     -45.483 295.425 215.926  1.00  0.00           C  
ATOM    145  OG1 THR A  20     -46.157 295.916 217.070  1.00  0.00           O  
ATOM    146  CG2 THR A  20     -44.362 296.428 215.591  1.00  0.00           C  
ATOM    147  N   ILE A  21     -45.513 295.694 212.642  1.00  0.00           N  
ATOM    148  CA  ILE A  21     -44.832 295.535 211.353  1.00  0.00           C  
ATOM    149  C   ILE A  21     -43.732 296.616 211.265  1.00  0.00           C  
ATOM    150  O   ILE A  21     -43.940 297.718 211.769  1.00  0.00           O  
ATOM    151  CB  ILE A  21     -45.803 295.773 210.148  1.00  0.00           C  
ATOM    152  CG2 ILE A  21     -45.186 295.224 208.840  1.00  0.00           C  
ATOM    153  CG1 ILE A  21     -47.213 295.174 210.378  1.00  0.00           C  
ATOM    154  CD1 ILE A  21     -48.206 295.390 209.229  1.00  0.00           C  
ATOM    155  N   THR A  22     -42.599 296.298 210.616  1.00  0.00           N  
ATOM    156  CA  THR A  22     -41.455 297.205 210.461  1.00  0.00           C  
ATOM    157  C   THR A  22     -41.148 297.458 208.971  1.00  0.00           C  
ATOM    158  O   THR A  22     -41.228 296.532 208.162  1.00  0.00           O  
ATOM    159  CB  THR A  22     -40.183 296.602 211.126  1.00  0.00           C  
ATOM    160  OG1 THR A  22     -40.428 296.422 212.508  1.00  0.00           O  
ATOM    161  CG2 THR A  22     -38.881 297.418 210.990  1.00  0.00           C  
ATOM    162  N   CYS A  23     -40.768 298.706 208.653  1.00  0.00           N  
ATOM    163  CA  CYS A  23     -40.169 299.096 207.377  1.00  0.00           C  
ATOM    164  C   CYS A  23     -38.925 299.941 207.658  1.00  0.00           C  
ATOM    165  O   CYS A  23     -39.042 301.034 208.213  1.00  0.00           O  
ATOM    166  CB  CYS A  23     -41.159 299.871 206.483  1.00  0.00           C  
ATOM    167  SG  CYS A  23     -42.390 298.837 205.654  1.00  0.00           S  
ATOM    168  N   SER A  24     -37.766 299.423 207.230  1.00  0.00           N  
ATOM    169  CA  SER A  24     -36.486 300.124 207.236  1.00  0.00           C  
ATOM    170  C   SER A  24     -36.150 300.647 205.828  1.00  0.00           C  
ATOM    171  O   SER A  24     -36.790 300.257 204.849  1.00  0.00           O  
ATOM    172  CB  SER A  24     -35.407 299.179 207.808  1.00  0.00           C  
ATOM    173  OG  SER A  24     -35.125 298.086 206.954  1.00  0.00           O  
ATOM    174  N   VAL A  25     -35.157 301.544 205.765  1.00  0.00           N  
ATOM    175  CA  VAL A  25     -34.701 302.196 204.537  1.00  0.00           C  
ATOM    176  C   VAL A  25     -33.166 302.290 204.490  1.00  0.00           C  
ATOM    177  O   VAL A  25     -32.516 302.391 205.532  1.00  0.00           O  
ATOM    178  CB  VAL A  25     -35.292 303.628 204.389  1.00  0.00           C  
ATOM    179  CG1 VAL A  25     -36.781 303.599 204.018  1.00  0.00           C  
ATOM    180  CG2 VAL A  25     -35.057 304.551 205.601  1.00  0.00           C  
ATOM    181  N   SER A  26     -32.625 302.265 203.261  1.00  0.00           N  
ATOM    182  CA  SER A  26     -31.196 302.377 202.954  1.00  0.00           C  
ATOM    183  C   SER A  26     -30.627 303.804 203.103  1.00  0.00           C  
ATOM    184  O   SER A  26     -29.408 303.949 203.189  1.00  0.00           O  
ATOM    185  CB  SER A  26     -30.957 301.811 201.538  1.00  0.00           C  
ATOM    186  OG  SER A  26     -31.462 302.662 200.524  1.00  0.00           O  
ATOM    187  N   SER A  27     -31.508 304.817 203.125  1.00  0.00           N  
ATOM    188  CA  SER A  27     -31.171 306.230 203.259  1.00  0.00           C  
ATOM    189  C   SER A  27     -32.234 306.889 204.146  1.00  0.00           C  
ATOM    190  O   SER A  27     -33.426 306.677 203.921  1.00  0.00           O  
ATOM    191  CB  SER A  27     -31.090 306.859 201.853  1.00  0.00           C  
ATOM    192  OG  SER A  27     -30.776 308.237 201.896  1.00  0.00           O  
ATOM    193  N   SER A  28     -31.767 307.667 205.139  1.00  0.00           N  
ATOM    194  CA  SER A  28     -32.584 308.349 206.145  1.00  0.00           C  
ATOM    195  C   SER A  28     -33.586 309.333 205.517  1.00  0.00           C  
ATOM    196  O   SER A  28     -33.178 310.220 204.766  1.00  0.00           O  
ATOM    197  CB  SER A  28     -31.638 309.047 207.147  1.00  0.00           C  
ATOM    198  OG  SER A  28     -32.340 309.711 208.179  1.00  0.00           O  
ATOM    199  N   VAL A  29     -34.876 309.145 205.841  1.00  0.00           N  
ATOM    200  CA  VAL A  29     -35.966 309.989 205.357  1.00  0.00           C  
ATOM    201  C   VAL A  29     -36.052 311.315 206.143  1.00  0.00           C  
ATOM    202  O   VAL A  29     -36.143 311.311 207.373  1.00  0.00           O  
ATOM    203  CB  VAL A  29     -37.340 309.260 205.387  1.00  0.00           C  
ATOM    204  CG1 VAL A  29     -37.446 308.220 204.260  1.00  0.00           C  
ATOM    205  CG2 VAL A  29     -37.683 308.600 206.731  1.00  0.00           C  
ATOM    206  N   SER A  30     -36.007 312.427 205.394  1.00  0.00           N  
ATOM    207  CA  SER A  30     -36.097 313.800 205.890  1.00  0.00           C  
ATOM    208  C   SER A  30     -37.516 314.109 206.389  1.00  0.00           C  
ATOM    209  O   SER A  30     -38.483 313.743 205.719  1.00  0.00           O  
ATOM    210  CB  SER A  30     -35.666 314.757 204.759  1.00  0.00           C  
ATOM    211  OG  SER A  30     -35.664 316.104 205.186  1.00  0.00           O  
ATOM    212  N   SER A  31     -37.599 314.760 207.564  1.00  0.00           N  
ATOM    213  CA  SER A  31     -38.835 315.118 208.278  1.00  0.00           C  
ATOM    214  C   SER A  31     -39.708 313.886 208.630  1.00  0.00           C  
ATOM    215  O   SER A  31     -40.932 313.995 208.696  1.00  0.00           O  
ATOM    216  CB  SER A  31     -39.578 316.228 207.493  1.00  0.00           C  
ATOM    217  OG  SER A  31     -40.611 316.837 208.243  1.00  0.00           O  
ATOM    218  N   ILE A  32     -39.043 312.728 208.817  1.00  0.00           N  
ATOM    219  CA  ILE A  32     -39.593 311.384 209.030  1.00  0.00           C  
ATOM    220  C   ILE A  32     -40.702 310.975 208.026  1.00  0.00           C  
ATOM    221  O   ILE A  32     -41.728 310.425 208.419  1.00  0.00           O  
ATOM    222  CB  ILE A  32     -39.974 311.086 210.516  1.00  0.00           C  
ATOM    223  CG1 ILE A  32     -41.086 311.985 211.113  1.00  0.00           C  
ATOM    224  CG2 ILE A  32     -38.714 311.089 211.405  1.00  0.00           C  
ATOM    225  CD1 ILE A  32     -41.598 311.519 212.487  1.00  0.00           C  
ATOM    226  N   TYR A  33     -40.468 311.252 206.729  1.00  0.00           N  
ATOM    227  CA  TYR A  33     -41.389 310.945 205.629  1.00  0.00           C  
ATOM    228  C   TYR A  33     -41.269 309.487 205.145  1.00  0.00           C  
ATOM    229  O   TYR A  33     -40.884 309.242 204.000  1.00  0.00           O  
ATOM    230  CB  TYR A  33     -41.212 311.974 204.487  1.00  0.00           C  
ATOM    231  CG  TYR A  33     -41.618 313.418 204.760  1.00  0.00           C  
ATOM    232  CD1 TYR A  33     -42.553 313.764 205.766  1.00  0.00           C  
ATOM    233  CD2 TYR A  33     -41.073 314.439 203.954  1.00  0.00           C  
ATOM    234  CE1 TYR A  33     -42.927 315.108 205.958  1.00  0.00           C  
ATOM    235  CE2 TYR A  33     -41.451 315.783 204.141  1.00  0.00           C  
ATOM    236  CZ  TYR A  33     -42.378 316.118 205.147  1.00  0.00           C  
ATOM    237  OH  TYR A  33     -42.736 317.420 205.343  1.00  0.00           O  
ATOM    238  N   LEU A  34     -41.685 308.562 206.024  1.00  0.00           N  
ATOM    239  CA  LEU A  34     -42.066 307.192 205.698  1.00  0.00           C  
ATOM    240  C   LEU A  34     -43.555 307.042 206.053  1.00  0.00           C  
ATOM    241  O   LEU A  34     -43.996 307.550 207.080  1.00  0.00           O  
ATOM    242  CB  LEU A  34     -41.144 306.197 206.437  1.00  0.00           C  
ATOM    243  CG  LEU A  34     -41.417 304.702 206.132  1.00  0.00           C  
ATOM    244  CD1 LEU A  34     -40.118 303.887 206.171  1.00  0.00           C  
ATOM    245  CD2 LEU A  34     -42.483 304.073 207.052  1.00  0.00           C  
ATOM    246  N   HIS A  35     -44.305 306.381 205.164  1.00  0.00           N  
ATOM    247  CA  HIS A  35     -45.768 306.307 205.174  1.00  0.00           C  
ATOM    248  C   HIS A  35     -46.207 304.837 205.103  1.00  0.00           C  
ATOM    249  O   HIS A  35     -45.403 303.989 204.714  1.00  0.00           O  
ATOM    250  CB  HIS A  35     -46.311 307.125 203.974  1.00  0.00           C  
ATOM    251  CG  HIS A  35     -45.597 308.437 203.719  1.00  0.00           C  
ATOM    252  ND1 HIS A  35     -45.740 309.554 204.550  1.00  0.00           N  
ATOM    253  CD2 HIS A  35     -44.684 308.742 202.730  1.00  0.00           C  
ATOM    254  CE1 HIS A  35     -44.916 310.465 204.052  1.00  0.00           C  
ATOM    255  NE2 HIS A  35     -44.261 310.036 202.974  1.00  0.00           N  
ATOM    256  N   TRP A  36     -47.466 304.561 205.477  1.00  0.00           N  
ATOM    257  CA  TRP A  36     -48.063 303.221 205.472  1.00  0.00           C  
ATOM    258  C   TRP A  36     -49.434 303.207 204.786  1.00  0.00           C  
ATOM    259  O   TRP A  36     -50.168 304.194 204.827  1.00  0.00           O  
ATOM    260  CB  TRP A  36     -48.172 302.651 206.897  1.00  0.00           C  
ATOM    261  CG  TRP A  36     -46.880 302.345 207.594  1.00  0.00           C  
ATOM    262  CD1 TRP A  36     -46.086 303.232 208.237  1.00  0.00           C  
ATOM    263  NE1 TRP A  36     -44.981 302.580 208.743  1.00  0.00           N  
ATOM    264  CE2 TRP A  36     -44.999 301.234 208.443  1.00  0.00           C  
ATOM    265  CD2 TRP A  36     -46.203 301.057 207.694  1.00  0.00           C  
ATOM    266  CE3 TRP A  36     -46.500 299.745 207.253  1.00  0.00           C  
ATOM    267  CZ3 TRP A  36     -45.655 298.663 207.562  1.00  0.00           C  
ATOM    268  CZ2 TRP A  36     -44.142 300.163 208.747  1.00  0.00           C  
ATOM    269  CH2 TRP A  36     -44.485 298.869 208.314  1.00  0.00           C  
ATOM    270  N   TYR A  37     -49.735 302.046 204.187  1.00  0.00           N  
ATOM    271  CA  TYR A  37     -50.937 301.729 203.422  1.00  0.00           C  
ATOM    272  C   TYR A  37     -51.464 300.341 203.834  1.00  0.00           C  
ATOM    273  O   TYR A  37     -50.718 299.541 204.401  1.00  0.00           O  
ATOM    274  CB  TYR A  37     -50.575 301.761 201.917  1.00  0.00           C  
ATOM    275  CG  TYR A  37     -50.607 303.139 201.284  1.00  0.00           C  
ATOM    276  CD1 TYR A  37     -51.740 303.536 200.549  1.00  0.00           C  
ATOM    277  CE1 TYR A  37     -51.823 304.831 200.009  1.00  0.00           C  
ATOM    278  CZ  TYR A  37     -50.747 305.724 200.156  1.00  0.00           C  
ATOM    279  OH  TYR A  37     -50.829 306.966 199.599  1.00  0.00           O  
ATOM    280  CD2 TYR A  37     -49.526 304.036 201.430  1.00  0.00           C  
ATOM    281  CE2 TYR A  37     -49.600 305.326 200.870  1.00  0.00           C  
ATOM    282  N   GLN A  38     -52.741 300.078 203.511  1.00  0.00           N  
ATOM    283  CA  GLN A  38     -53.413 298.798 203.742  1.00  0.00           C  
ATOM    284  C   GLN A  38     -54.272 298.436 202.522  1.00  0.00           C  
ATOM    285  O   GLN A  38     -55.079 299.257 202.081  1.00  0.00           O  
ATOM    286  CB  GLN A  38     -54.243 298.879 205.042  1.00  0.00           C  
ATOM    287  CG  GLN A  38     -55.004 297.584 205.409  1.00  0.00           C  
ATOM    288  CD  GLN A  38     -55.843 297.719 206.685  1.00  0.00           C  
ATOM    289  NE2 GLN A  38     -56.813 296.822 206.867  1.00  0.00           N  
ATOM    290  OE1 GLN A  38     -55.619 298.607 207.505  1.00  0.00           O  
ATOM    291  N   GLN A  39     -54.103 297.195 202.039  1.00  0.00           N  
ATOM    292  CA  GLN A  39     -54.842 296.611 200.925  1.00  0.00           C  
ATOM    293  C   GLN A  39     -55.451 295.278 201.385  1.00  0.00           C  
ATOM    294  O   GLN A  39     -54.722 294.302 201.555  1.00  0.00           O  
ATOM    295  CB  GLN A  39     -53.875 296.399 199.741  1.00  0.00           C  
ATOM    296  CG  GLN A  39     -54.556 295.822 198.484  1.00  0.00           C  
ATOM    297  CD  GLN A  39     -53.558 295.410 197.407  1.00  0.00           C  
ATOM    298  OE1 GLN A  39     -53.337 296.147 196.452  1.00  0.00           O  
ATOM    299  NE2 GLN A  39     -52.955 294.228 197.550  1.00  0.00           N  
ATOM    300  N   LYS A  40     -56.785 295.248 201.524  1.00  0.00           N  
ATOM    301  CA  LYS A  40     -57.561 294.027 201.748  1.00  0.00           C  
ATOM    302  C   LYS A  40     -57.689 293.200 200.450  1.00  0.00           C  
ATOM    303  O   LYS A  40     -57.578 293.772 199.365  1.00  0.00           O  
ATOM    304  CB  LYS A  40     -58.972 294.404 202.249  1.00  0.00           C  
ATOM    305  CG  LYS A  40     -58.996 295.001 203.660  1.00  0.00           C  
ATOM    306  CD  LYS A  40     -60.379 295.509 204.110  1.00  0.00           C  
ATOM    307  CE  LYS A  40     -61.466 294.426 204.230  1.00  0.00           C  
ATOM    308  NZ  LYS A  40     -62.098 294.097 202.941  1.00  0.00           N  
ATOM    309  N   PRO A  41     -58.019 291.892 200.572  1.00  0.00           N  
ATOM    310  CA  PRO A  41     -58.516 291.105 199.427  1.00  0.00           C  
ATOM    311  C   PRO A  41     -59.854 291.664 198.895  1.00  0.00           C  
ATOM    312  O   PRO A  41     -60.806 291.805 199.666  1.00  0.00           O  
ATOM    313  CD  PRO A  41     -58.008 291.097 201.805  1.00  0.00           C  
ATOM    314  CB  PRO A  41     -58.648 289.682 199.997  1.00  0.00           C  
ATOM    315  CG  PRO A  41     -58.855 289.871 201.491  1.00  0.00           C  
ATOM    316  N   GLY A  42     -59.872 292.018 197.599  1.00  0.00           N  
ATOM    317  CA  GLY A  42     -61.020 292.641 196.938  1.00  0.00           C  
ATOM    318  C   GLY A  42     -61.034 294.173 197.100  1.00  0.00           C  
ATOM    319  O   GLY A  42     -62.082 294.783 196.890  1.00  0.00           O  
ATOM    320  N   LYS A  43     -59.901 294.793 197.477  1.00  0.00           N  
ATOM    321  CA  LYS A  43     -59.749 296.240 197.654  1.00  0.00           C  
ATOM    322  C   LYS A  43     -58.373 296.672 197.117  1.00  0.00           C  
ATOM    323  O   LYS A  43     -57.447 295.864 197.088  1.00  0.00           O  
ATOM    324  CB  LYS A  43     -59.889 296.567 199.161  1.00  0.00           C  
ATOM    325  CG  LYS A  43     -60.170 298.050 199.488  1.00  0.00           C  
ATOM    326  CD  LYS A  43     -60.270 298.351 200.997  1.00  0.00           C  
ATOM    327  CE  LYS A  43     -58.942 298.285 201.776  1.00  0.00           C  
ATOM    328  NZ  LYS A  43     -58.007 299.361 201.400  1.00  0.00           N  
ATOM    329  N   ALA A  44     -58.261 297.956 196.738  1.00  0.00           N  
ATOM    330  CA  ALA A  44     -56.999 298.622 196.400  1.00  0.00           C  
ATOM    331  C   ALA A  44     -56.343 299.233 197.663  1.00  0.00           C  
ATOM    332  O   ALA A  44     -57.030 299.371 198.678  1.00  0.00           O  
ATOM    333  CB  ALA A  44     -57.313 299.715 195.368  1.00  0.00           C  
ATOM    334  N   PRO A  45     -55.047 299.628 197.598  1.00  0.00           N  
ATOM    335  CA  PRO A  45     -54.383 300.325 198.720  1.00  0.00           C  
ATOM    336  C   PRO A  45     -55.016 301.689 199.057  1.00  0.00           C  
ATOM    337  O   PRO A  45     -55.353 302.444 198.147  1.00  0.00           O  
ATOM    338  CD  PRO A  45     -54.109 299.408 196.497  1.00  0.00           C  
ATOM    339  CB  PRO A  45     -52.920 300.474 198.259  1.00  0.00           C  
ATOM    340  CG  PRO A  45     -52.741 299.435 197.165  1.00  0.00           C  
ATOM    341  N   LYS A  46     -55.167 301.972 200.360  1.00  0.00           N  
ATOM    342  CA  LYS A  46     -55.562 303.284 200.875  1.00  0.00           C  
ATOM    343  C   LYS A  46     -54.704 303.643 202.094  1.00  0.00           C  
ATOM    344  O   LYS A  46     -54.292 302.746 202.833  1.00  0.00           O  
ATOM    345  CB  LYS A  46     -57.071 303.321 201.202  1.00  0.00           C  
ATOM    346  CG  LYS A  46     -57.954 303.414 199.944  1.00  0.00           C  
ATOM    347  CD  LYS A  46     -59.400 303.855 200.232  1.00  0.00           C  
ATOM    348  CE  LYS A  46     -60.318 302.731 200.731  1.00  0.00           C  
ATOM    349  NZ  LYS A  46     -60.666 301.805 199.640  1.00  0.00           N  
ATOM    350  N   LEU A  47     -54.428 304.952 202.241  1.00  0.00           N  
ATOM    351  CA  LEU A  47     -53.515 305.520 203.237  1.00  0.00           C  
ATOM    352  C   LEU A  47     -53.971 305.230 204.677  1.00  0.00           C  
ATOM    353  O   LEU A  47     -55.161 305.339 204.976  1.00  0.00           O  
ATOM    354  CB  LEU A  47     -53.367 307.039 202.981  1.00  0.00           C  
ATOM    355  CG  LEU A  47     -52.266 307.751 203.807  1.00  0.00           C  
ATOM    356  CD1 LEU A  47     -50.852 307.371 203.339  1.00  0.00           C  
ATOM    357  CD2 LEU A  47     -52.439 309.276 203.785  1.00  0.00           C  
ATOM    358  N   LEU A  48     -52.997 304.869 205.522  1.00  0.00           N  
ATOM    359  CA  LEU A  48     -53.203 304.445 206.903  1.00  0.00           C  
ATOM    360  C   LEU A  48     -52.436 305.359 207.871  1.00  0.00           C  
ATOM    361  O   LEU A  48     -53.032 305.852 208.829  1.00  0.00           O  
ATOM    362  CB  LEU A  48     -52.763 302.969 207.007  1.00  0.00           C  
ATOM    363  CG  LEU A  48     -53.132 302.260 208.324  1.00  0.00           C  
ATOM    364  CD1 LEU A  48     -54.653 302.073 208.483  1.00  0.00           C  
ATOM    365  CD2 LEU A  48     -52.389 300.922 208.404  1.00  0.00           C  
ATOM    366  N   ILE A  49     -51.142 305.581 207.587  1.00  0.00           N  
ATOM    367  CA  ILE A  49     -50.262 306.492 208.318  1.00  0.00           C  
ATOM    368  C   ILE A  49     -49.470 307.310 207.283  1.00  0.00           C  
ATOM    369  O   ILE A  49     -49.123 306.787 206.224  1.00  0.00           O  
ATOM    370  CB  ILE A  49     -49.225 305.733 209.212  1.00  0.00           C  
ATOM    371  CG2 ILE A  49     -48.267 306.650 210.003  1.00  0.00           C  
ATOM    372  CG1 ILE A  49     -49.856 304.694 210.171  1.00  0.00           C  
ATOM    373  CD1 ILE A  49     -50.652 305.288 211.342  1.00  0.00           C  
ATOM    374  N   TYR A  50     -49.160 308.564 207.629  1.00  0.00           N  
ATOM    375  CA  TYR A  50     -48.265 309.439 206.878  1.00  0.00           C  
ATOM    376  C   TYR A  50     -47.391 310.214 207.875  1.00  0.00           C  
ATOM    377  O   TYR A  50     -47.812 310.448 209.010  1.00  0.00           O  
ATOM    378  CB  TYR A  50     -49.083 310.362 205.945  1.00  0.00           C  
ATOM    379  CG  TYR A  50     -49.873 311.457 206.643  1.00  0.00           C  
ATOM    380  CD1 TYR A  50     -51.065 311.134 207.321  1.00  0.00           C  
ATOM    381  CE1 TYR A  50     -51.744 312.122 208.051  1.00  0.00           C  
ATOM    382  CZ  TYR A  50     -51.266 313.446 208.074  1.00  0.00           C  
ATOM    383  OH  TYR A  50     -51.936 314.397 208.786  1.00  0.00           O  
ATOM    384  CD2 TYR A  50     -49.394 312.785 206.660  1.00  0.00           C  
ATOM    385  CE2 TYR A  50     -50.092 313.779 207.371  1.00  0.00           C  
ATOM    386  N   SER A  51     -46.176 310.583 207.437  1.00  0.00           N  
ATOM    387  CA  SER A  51     -45.144 311.265 208.230  1.00  0.00           C  
ATOM    388  C   SER A  51     -44.782 310.482 209.517  1.00  0.00           C  
ATOM    389  O   SER A  51     -44.613 311.069 210.586  1.00  0.00           O  
ATOM    390  CB  SER A  51     -45.545 312.742 208.461  1.00  0.00           C  
ATOM    391  OG  SER A  51     -44.466 313.510 208.955  1.00  0.00           O  
ATOM    392  N   THR A  52     -44.705 309.147 209.366  1.00  0.00           N  
ATOM    393  CA  THR A  52     -44.333 308.114 210.334  1.00  0.00           C  
ATOM    394  C   THR A  52     -45.326 307.873 211.490  1.00  0.00           C  
ATOM    395  O   THR A  52     -45.348 306.742 211.973  1.00  0.00           O  
ATOM    396  CB  THR A  52     -42.887 308.334 210.879  1.00  0.00           C  
ATOM    397  OG1 THR A  52     -41.995 307.895 209.874  1.00  0.00           O  
ATOM    398  CG2 THR A  52     -42.484 307.663 212.204  1.00  0.00           C  
ATOM    399  N   SER A  53     -46.130 308.866 211.910  1.00  0.00           N  
ATOM    400  CA  SER A  53     -46.954 308.767 213.121  1.00  0.00           C  
ATOM    401  C   SER A  53     -48.367 309.361 213.006  1.00  0.00           C  
ATOM    402  O   SER A  53     -49.206 309.002 213.834  1.00  0.00           O  
ATOM    403  CB  SER A  53     -46.161 309.355 214.309  1.00  0.00           C  
ATOM    404  OG  SER A  53     -46.023 310.760 214.211  1.00  0.00           O  
ATOM    405  N   ASN A  54     -48.631 310.236 212.019  1.00  0.00           N  
ATOM    406  CA  ASN A  54     -49.938 310.881 211.849  1.00  0.00           C  
ATOM    407  C   ASN A  54     -50.908 309.939 211.121  1.00  0.00           C  
ATOM    408  O   ASN A  54     -50.578 309.446 210.044  1.00  0.00           O  
ATOM    409  CB  ASN A  54     -49.806 312.221 211.089  1.00  0.00           C  
ATOM    410  CG  ASN A  54     -48.866 313.216 211.772  1.00  0.00           C  
ATOM    411  ND2 ASN A  54     -47.679 313.269 211.460  1.00  0.00           N  
ATOM    412  OD1 ASN A  54     -49.392 314.012 212.706  1.00  0.00           O  
ATOM    413  N   LEU A  55     -52.086 309.711 211.722  1.00  0.00           N  
ATOM    414  CA  LEU A  55     -53.137 308.842 211.188  1.00  0.00           C  
ATOM    415  C   LEU A  55     -53.921 309.553 210.074  1.00  0.00           C  
ATOM    416  O   LEU A  55     -54.258 310.730 210.216  1.00  0.00           O  
ATOM    417  CB  LEU A  55     -54.096 308.419 212.327  1.00  0.00           C  
ATOM    418  CG  LEU A  55     -53.593 307.267 213.226  1.00  0.00           C  
ATOM    419  CD1 LEU A  55     -52.296 307.591 213.994  1.00  0.00           C  
ATOM    420  CD2 LEU A  55     -54.706 306.814 214.191  1.00  0.00           C  
ATOM    421  N   ALA A  56     -54.232 308.797 209.010  1.00  0.00           N  
ATOM    422  CA  ALA A  56     -55.070 309.230 207.891  1.00  0.00           C  
ATOM    423  C   ALA A  56     -56.555 309.381 208.279  1.00  0.00           C  
ATOM    424  O   ALA A  56     -56.952 308.972 209.371  1.00  0.00           O  
ATOM    425  CB  ALA A  56     -54.889 308.221 206.746  1.00  0.00           C  
ATOM    426  N   SER A  57     -57.357 309.977 207.379  1.00  0.00           N  
ATOM    427  CA  SER A  57     -58.790 310.209 207.595  1.00  0.00           C  
ATOM    428  C   SER A  57     -59.584 308.894 207.733  1.00  0.00           C  
ATOM    429  O   SER A  57     -59.429 307.999 206.901  1.00  0.00           O  
ATOM    430  CB  SER A  57     -59.353 311.071 206.452  1.00  0.00           C  
ATOM    431  OG  SER A  57     -60.672 311.503 206.723  1.00  0.00           O  
ATOM    432  N   GLY A  58     -60.420 308.822 208.781  1.00  0.00           N  
ATOM    433  CA  GLY A  58     -61.295 307.686 209.075  1.00  0.00           C  
ATOM    434  C   GLY A  58     -60.581 306.523 209.788  1.00  0.00           C  
ATOM    435  O   GLY A  58     -61.247 305.547 210.126  1.00  0.00           O  
ATOM    436  N   VAL A  59     -59.258 306.610 210.024  1.00  0.00           N  
ATOM    437  CA  VAL A  59     -58.465 305.586 210.706  1.00  0.00           C  
ATOM    438  C   VAL A  59     -58.597 305.775 212.240  1.00  0.00           C  
ATOM    439  O   VAL A  59     -58.247 306.853 212.726  1.00  0.00           O  
ATOM    440  CB  VAL A  59     -56.964 305.722 210.315  1.00  0.00           C  
ATOM    441  CG1 VAL A  59     -56.016 304.801 211.107  1.00  0.00           C  
ATOM    442  CG2 VAL A  59     -56.760 305.483 208.810  1.00  0.00           C  
ATOM    443  N   PRO A  60     -59.109 304.758 212.975  1.00  0.00           N  
ATOM    444  CA  PRO A  60     -59.283 304.854 214.437  1.00  0.00           C  
ATOM    445  C   PRO A  60     -57.949 304.830 215.211  1.00  0.00           C  
ATOM    446  O   PRO A  60     -56.965 304.275 214.722  1.00  0.00           O  
ATOM    447  CD  PRO A  60     -59.560 303.458 212.471  1.00  0.00           C  
ATOM    448  CB  PRO A  60     -60.179 303.649 214.770  1.00  0.00           C  
ATOM    449  CG  PRO A  60     -59.853 302.614 213.707  1.00  0.00           C  
ATOM    450  N   SER A  61     -57.958 305.441 216.408  1.00  0.00           N  
ATOM    451  CA  SER A  61     -56.806 305.663 217.297  1.00  0.00           C  
ATOM    452  C   SER A  61     -56.034 304.409 217.765  1.00  0.00           C  
ATOM    453  O   SER A  61     -54.934 304.559 218.297  1.00  0.00           O  
ATOM    454  CB  SER A  61     -57.278 306.490 218.509  1.00  0.00           C  
ATOM    455  OG  SER A  61     -57.530 307.825 218.123  1.00  0.00           O  
ATOM    456  N   ARG A  62     -56.596 303.207 217.549  1.00  0.00           N  
ATOM    457  CA  ARG A  62     -55.954 301.912 217.793  1.00  0.00           C  
ATOM    458  C   ARG A  62     -54.794 301.601 216.819  1.00  0.00           C  
ATOM    459  O   ARG A  62     -53.910 300.825 217.182  1.00  0.00           O  
ATOM    460  CB  ARG A  62     -57.041 300.815 217.786  1.00  0.00           C  
ATOM    461  CG  ARG A  62     -57.740 300.591 216.433  1.00  0.00           C  
ATOM    462  CD  ARG A  62     -58.935 299.635 216.539  1.00  0.00           C  
ATOM    463  NE  ARG A  62     -59.474 299.295 215.216  1.00  0.00           N  
ATOM    464  CZ  ARG A  62     -58.963 298.372 214.386  1.00  0.00           C  
ATOM    465  NH1 ARG A  62     -57.896 297.638 214.730  1.00  0.00           N  
ATOM    466  NH2 ARG A  62     -59.530 298.170 213.191  1.00  0.00           N  
ATOM    467  N   PHE A  63     -54.786 302.240 215.635  1.00  0.00           N  
ATOM    468  CA  PHE A  63     -53.636 302.298 214.732  1.00  0.00           C  
ATOM    469  C   PHE A  63     -52.647 303.371 215.213  1.00  0.00           C  
ATOM    470  O   PHE A  63     -53.074 304.416 215.705  1.00  0.00           O  
ATOM    471  CB  PHE A  63     -54.101 302.633 213.301  1.00  0.00           C  
ATOM    472  CG  PHE A  63     -54.889 301.553 212.585  1.00  0.00           C  
ATOM    473  CD1 PHE A  63     -56.268 301.394 212.831  1.00  0.00           C  
ATOM    474  CE1 PHE A  63     -56.979 300.388 212.194  1.00  0.00           C  
ATOM    475  CZ  PHE A  63     -56.333 299.515 211.328  1.00  0.00           C  
ATOM    476  CD2 PHE A  63     -54.234 300.624 211.749  1.00  0.00           C  
ATOM    477  CE2 PHE A  63     -54.966 299.631 211.110  1.00  0.00           C  
ATOM    478  N   SER A  64     -51.346 303.107 215.034  1.00  0.00           N  
ATOM    479  CA  SER A  64     -50.266 304.016 215.413  1.00  0.00           C  
ATOM    480  C   SER A  64     -48.989 303.644 214.645  1.00  0.00           C  
ATOM    481  O   SER A  64     -48.832 302.492 214.246  1.00  0.00           O  
ATOM    482  CB  SER A  64     -50.076 303.975 216.951  1.00  0.00           C  
ATOM    483  OG  SER A  64     -49.062 304.857 217.392  1.00  0.00           O  
ATOM    484  N   GLY A  65     -48.098 304.629 214.473  1.00  0.00           N  
ATOM    485  CA  GLY A  65     -46.766 304.433 213.913  1.00  0.00           C  
ATOM    486  C   GLY A  65     -45.764 305.255 214.732  1.00  0.00           C  
ATOM    487  O   GLY A  65     -46.136 306.199 215.433  1.00  0.00           O  
ATOM    488  N   SER A  66     -44.476 304.897 214.617  1.00  0.00           N  
ATOM    489  CA  SER A  66     -43.363 305.528 215.330  1.00  0.00           C  
ATOM    490  C   SER A  66     -42.029 305.157 214.656  1.00  0.00           C  
ATOM    491  O   SER A  66     -41.968 304.167 213.925  1.00  0.00           O  
ATOM    492  CB  SER A  66     -43.407 305.108 216.822  1.00  0.00           C  
ATOM    493  OG  SER A  66     -42.412 305.751 217.595  1.00  0.00           O  
ATOM    494  N   GLY A  67     -40.982 305.950 214.931  1.00  0.00           N  
ATOM    495  CA  GLY A  67     -39.623 305.689 214.465  1.00  0.00           C  
ATOM    496  C   GLY A  67     -38.887 306.995 214.159  1.00  0.00           C  
ATOM    497  O   GLY A  67     -39.453 308.088 214.216  1.00  0.00           O  
ATOM    498  N   SER A  68     -37.602 306.843 213.813  1.00  0.00           N  
ATOM    499  CA  SER A  68     -36.676 307.916 213.451  1.00  0.00           C  
ATOM    500  C   SER A  68     -35.461 307.326 212.714  1.00  0.00           C  
ATOM    501  O   SER A  68     -35.161 306.139 212.867  1.00  0.00           O  
ATOM    502  CB  SER A  68     -36.281 308.731 214.708  1.00  0.00           C  
ATOM    503  OG  SER A  68     -35.453 308.003 215.594  1.00  0.00           O  
ATOM    504  N   GLY A  69     -34.769 308.182 211.943  1.00  0.00           N  
ATOM    505  CA  GLY A  69     -33.543 307.824 211.232  1.00  0.00           C  
ATOM    506  C   GLY A  69     -33.873 306.949 210.020  1.00  0.00           C  
ATOM    507  O   GLY A  69     -34.407 307.445 209.028  1.00  0.00           O  
ATOM    508  N   THR A  70     -33.509 305.660 210.110  1.00  0.00           N  
ATOM    509  CA  THR A  70     -33.614 304.672 209.035  1.00  0.00           C  
ATOM    510  C   THR A  70     -34.526 303.472 209.385  1.00  0.00           C  
ATOM    511  O   THR A  70     -34.692 302.611 208.523  1.00  0.00           O  
ATOM    512  CB  THR A  70     -32.206 304.116 208.684  1.00  0.00           C  
ATOM    513  OG1 THR A  70     -31.625 303.422 209.774  1.00  0.00           O  
ATOM    514  CG2 THR A  70     -31.225 305.191 208.189  1.00  0.00           C  
ATOM    515  N   ASP A  71     -35.113 303.427 210.597  1.00  0.00           N  
ATOM    516  CA  ASP A  71     -35.989 302.340 211.069  1.00  0.00           C  
ATOM    517  C   ASP A  71     -37.317 302.911 211.578  1.00  0.00           C  
ATOM    518  O   ASP A  71     -37.312 303.845 212.384  1.00  0.00           O  
ATOM    519  CB  ASP A  71     -35.329 301.452 212.151  1.00  0.00           C  
ATOM    520  CG  ASP A  71     -34.000 300.824 211.718  1.00  0.00           C  
ATOM    521  OD1 ASP A  71     -33.037 300.924 212.507  1.00  0.00           O  
ATOM    522  OD2 ASP A  71     -34.000 300.170 210.653  1.00  0.00           O  
ATOM    523  N   PHE A  72     -38.427 302.347 211.070  1.00  0.00           N  
ATOM    524  CA  PHE A  72     -39.793 302.831 211.284  1.00  0.00           C  
ATOM    525  C   PHE A  72     -40.763 301.651 211.404  1.00  0.00           C  
ATOM    526  O   PHE A  72     -40.479 300.573 210.881  1.00  0.00           O  
ATOM    527  CB  PHE A  72     -40.208 303.744 210.111  1.00  0.00           C  
ATOM    528  CG  PHE A  72     -39.347 304.977 209.921  1.00  0.00           C  
ATOM    529  CD1 PHE A  72     -38.189 304.934 209.115  1.00  0.00           C  
ATOM    530  CE1 PHE A  72     -37.355 306.038 209.040  1.00  0.00           C  
ATOM    531  CZ  PHE A  72     -37.641 307.184 209.770  1.00  0.00           C  
ATOM    532  CD2 PHE A  72     -39.584 306.120 210.704  1.00  0.00           C  
ATOM    533  CE2 PHE A  72     -38.752 307.225 210.601  1.00  0.00           C  
ATOM    534  N   THR A  73     -41.895 301.873 212.092  1.00  0.00           N  
ATOM    535  CA  THR A  73     -42.885 300.838 212.394  1.00  0.00           C  
ATOM    536  C   THR A  73     -44.332 301.344 212.243  1.00  0.00           C  
ATOM    537  O   THR A  73     -44.596 302.545 212.289  1.00  0.00           O  
ATOM    538  CB  THR A  73     -42.711 300.279 213.840  1.00  0.00           C  
ATOM    539  OG1 THR A  73     -43.143 301.181 214.847  1.00  0.00           O  
ATOM    540  CG2 THR A  73     -41.295 299.784 214.172  1.00  0.00           C  
ATOM    541  N   LEU A  74     -45.227 300.356 212.101  1.00  0.00           N  
ATOM    542  CA  LEU A  74     -46.678 300.435 212.235  1.00  0.00           C  
ATOM    543  C   LEU A  74     -47.097 299.380 213.267  1.00  0.00           C  
ATOM    544  O   LEU A  74     -46.458 298.333 213.371  1.00  0.00           O  
ATOM    545  CB  LEU A  74     -47.321 300.172 210.852  1.00  0.00           C  
ATOM    546  CG  LEU A  74     -48.846 299.897 210.803  1.00  0.00           C  
ATOM    547  CD1 LEU A  74     -49.686 301.092 211.294  1.00  0.00           C  
ATOM    548  CD2 LEU A  74     -49.266 299.452 209.396  1.00  0.00           C  
ATOM    549  N   THR A  75     -48.195 299.655 213.978  1.00  0.00           N  
ATOM    550  CA  THR A  75     -48.813 298.723 214.910  1.00  0.00           C  
ATOM    551  C   THR A  75     -50.337 298.926 214.925  1.00  0.00           C  
ATOM    552  O   THR A  75     -50.805 300.065 214.926  1.00  0.00           O  
ATOM    553  CB  THR A  75     -48.193 298.833 216.332  1.00  0.00           C  
ATOM    554  OG1 THR A  75     -48.840 297.966 217.246  1.00  0.00           O  
ATOM    555  CG2 THR A  75     -48.230 300.249 216.938  1.00  0.00           C  
ATOM    556  N   ILE A  76     -51.066 297.801 214.904  1.00  0.00           N  
ATOM    557  CA  ILE A  76     -52.521 297.748 214.846  1.00  0.00           C  
ATOM    558  C   ILE A  76     -52.991 297.013 216.112  1.00  0.00           C  
ATOM    559  O   ILE A  76     -52.873 295.789 216.188  1.00  0.00           O  
ATOM    560  CB  ILE A  76     -53.035 296.973 213.589  1.00  0.00           C  
ATOM    561  CG2 ILE A  76     -54.577 297.011 213.509  1.00  0.00           C  
ATOM    562  CG1 ILE A  76     -52.417 297.505 212.271  1.00  0.00           C  
ATOM    563  CD1 ILE A  76     -51.161 296.747 211.810  1.00  0.00           C  
ATOM    564  N   SER A  77     -53.485 297.785 217.092  1.00  0.00           N  
ATOM    565  CA  SER A  77     -54.035 297.263 218.341  1.00  0.00           C  
ATOM    566  C   SER A  77     -55.465 296.741 218.122  1.00  0.00           C  
ATOM    567  O   SER A  77     -56.267 297.425 217.486  1.00  0.00           O  
ATOM    568  CB  SER A  77     -53.966 298.357 219.424  1.00  0.00           C  
ATOM    569  OG  SER A  77     -54.346 297.854 220.690  1.00  0.00           O  
ATOM    570  N   SER A  78     -55.736 295.541 218.667  1.00  0.00           N  
ATOM    571  CA  SER A  78     -57.014 294.825 218.633  1.00  0.00           C  
ATOM    572  C   SER A  78     -57.522 294.614 217.192  1.00  0.00           C  
ATOM    573  O   SER A  78     -58.401 295.350 216.737  1.00  0.00           O  
ATOM    574  CB  SER A  78     -58.038 295.528 219.558  1.00  0.00           C  
ATOM    575  OG  SER A  78     -59.241 294.792 219.660  1.00  0.00           O  
ATOM    576  N   LEU A  79     -56.918 293.635 216.495  1.00  0.00           N  
ATOM    577  CA  LEU A  79     -57.211 293.282 215.104  1.00  0.00           C  
ATOM    578  C   LEU A  79     -58.682 292.892 214.888  1.00  0.00           C  
ATOM    579  O   LEU A  79     -59.251 292.163 215.698  1.00  0.00           O  
ATOM    580  CB  LEU A  79     -56.294 292.122 214.661  1.00  0.00           C  
ATOM    581  CG  LEU A  79     -54.820 292.512 214.415  1.00  0.00           C  
ATOM    582  CD1 LEU A  79     -53.903 291.276 214.438  1.00  0.00           C  
ATOM    583  CD2 LEU A  79     -54.653 293.292 213.101  1.00  0.00           C  
ATOM    584  N   GLN A  80     -59.251 293.385 213.785  1.00  0.00           N  
ATOM    585  CA  GLN A  80     -60.618 293.118 213.337  1.00  0.00           C  
ATOM    586  C   GLN A  80     -60.579 292.229 212.077  1.00  0.00           C  
ATOM    587  O   GLN A  80     -59.515 292.133 211.465  1.00  0.00           O  
ATOM    588  CB  GLN A  80     -61.297 294.481 213.057  1.00  0.00           C  
ATOM    589  CG  GLN A  80     -61.356 295.436 214.271  1.00  0.00           C  
ATOM    590  CD  GLN A  80     -62.035 294.824 215.499  1.00  0.00           C  
ATOM    591  OE1 GLN A  80     -63.139 294.293 215.400  1.00  0.00           O  
ATOM    592  NE2 GLN A  80     -61.386 294.906 216.662  1.00  0.00           N  
ATOM    593  N   PRO A  81     -61.723 291.620 211.674  1.00  0.00           N  
ATOM    594  CA  PRO A  81     -61.818 290.816 210.432  1.00  0.00           C  
ATOM    595  C   PRO A  81     -61.328 291.485 209.131  1.00  0.00           C  
ATOM    596  O   PRO A  81     -60.813 290.785 208.260  1.00  0.00           O  
ATOM    597  CD  PRO A  81     -62.988 291.575 212.412  1.00  0.00           C  
ATOM    598  CB  PRO A  81     -63.304 290.435 210.349  1.00  0.00           C  
ATOM    599  CG  PRO A  81     -63.761 290.416 211.796  1.00  0.00           C  
ATOM    600  N   GLU A  82     -61.463 292.820 209.042  1.00  0.00           N  
ATOM    601  CA  GLU A  82     -60.987 293.634 207.922  1.00  0.00           C  
ATOM    602  C   GLU A  82     -59.482 293.961 207.974  1.00  0.00           C  
ATOM    603  O   GLU A  82     -58.916 294.295 206.933  1.00  0.00           O  
ATOM    604  CB  GLU A  82     -61.817 294.929 207.847  1.00  0.00           C  
ATOM    605  CG  GLU A  82     -63.317 294.679 207.600  1.00  0.00           C  
ATOM    606  CD  GLU A  82     -64.050 295.977 207.275  1.00  0.00           C  
ATOM    607  OE1 GLU A  82     -64.600 296.577 208.224  1.00  0.00           O  
ATOM    608  OE2 GLU A  82     -64.035 296.350 206.082  1.00  0.00           O  
ATOM    609  N   ASP A  83     -58.856 293.856 209.158  1.00  0.00           N  
ATOM    610  CA  ASP A  83     -57.428 294.114 209.385  1.00  0.00           C  
ATOM    611  C   ASP A  83     -56.503 292.974 208.929  1.00  0.00           C  
ATOM    612  O   ASP A  83     -55.290 293.180 208.901  1.00  0.00           O  
ATOM    613  CB  ASP A  83     -57.095 294.498 210.844  1.00  0.00           C  
ATOM    614  CG  ASP A  83     -57.912 295.646 211.435  1.00  0.00           C  
ATOM    615  OD1 ASP A  83     -58.507 296.438 210.671  1.00  0.00           O  
ATOM    616  OD2 ASP A  83     -57.867 295.758 212.677  1.00  0.00           O  
ATOM    617  N   PHE A  84     -57.069 291.810 208.560  1.00  0.00           N  
ATOM    618  CA  PHE A  84     -56.337 290.689 207.972  1.00  0.00           C  
ATOM    619  C   PHE A  84     -56.168 290.942 206.468  1.00  0.00           C  
ATOM    620  O   PHE A  84     -57.000 290.530 205.659  1.00  0.00           O  
ATOM    621  CB  PHE A  84     -57.032 289.365 208.333  1.00  0.00           C  
ATOM    622  CG  PHE A  84     -57.016 289.130 209.834  1.00  0.00           C  
ATOM    623  CD1 PHE A  84     -55.804 288.815 210.476  1.00  0.00           C  
ATOM    624  CD2 PHE A  84     -58.142 289.437 210.622  1.00  0.00           C  
ATOM    625  CE1 PHE A  84     -55.730 288.794 211.859  1.00  0.00           C  
ATOM    626  CE2 PHE A  84     -58.057 289.388 212.008  1.00  0.00           C  
ATOM    627  CZ  PHE A  84     -56.853 289.069 212.623  1.00  0.00           C  
ATOM    628  N   ALA A  85     -55.116 291.714 206.169  1.00  0.00           N  
ATOM    629  CA  ALA A  85     -54.887 292.411 204.912  1.00  0.00           C  
ATOM    630  C   ALA A  85     -53.381 292.519 204.652  1.00  0.00           C  
ATOM    631  O   ALA A  85     -52.587 292.409 205.591  1.00  0.00           O  
ATOM    632  CB  ALA A  85     -55.511 293.812 205.044  1.00  0.00           C  
ATOM    633  N   THR A  86     -53.019 292.765 203.385  1.00  0.00           N  
ATOM    634  CA  THR A  86     -51.643 293.020 202.974  1.00  0.00           C  
ATOM    635  C   THR A  86     -51.286 294.501 203.180  1.00  0.00           C  
ATOM    636  O   THR A  86     -51.749 295.360 202.426  1.00  0.00           O  
ATOM    637  CB  THR A  86     -51.358 292.619 201.505  1.00  0.00           C  
ATOM    638  OG1 THR A  86     -51.758 291.277 201.301  1.00  0.00           O  
ATOM    639  CG2 THR A  86     -49.869 292.714 201.121  1.00  0.00           C  
ATOM    640  N   TYR A  87     -50.476 294.764 204.215  1.00  0.00           N  
ATOM    641  CA  TYR A  87     -49.946 296.085 204.540  1.00  0.00           C  
ATOM    642  C   TYR A  87     -48.719 296.401 203.683  1.00  0.00           C  
ATOM    643  O   TYR A  87     -47.972 295.495 203.314  1.00  0.00           O  
ATOM    644  CB  TYR A  87     -49.591 296.147 206.035  1.00  0.00           C  
ATOM    645  CG  TYR A  87     -50.799 296.087 206.948  1.00  0.00           C  
ATOM    646  CD1 TYR A  87     -51.436 297.274 207.364  1.00  0.00           C  
ATOM    647  CE1 TYR A  87     -52.568 297.211 208.199  1.00  0.00           C  
ATOM    648  CZ  TYR A  87     -53.077 295.963 208.604  1.00  0.00           C  
ATOM    649  OH  TYR A  87     -54.190 295.904 209.390  1.00  0.00           O  
ATOM    650  CD2 TYR A  87     -51.302 294.840 207.369  1.00  0.00           C  
ATOM    651  CE2 TYR A  87     -52.442 294.777 208.191  1.00  0.00           C  
ATOM    652  N   TYR A  88     -48.542 297.698 203.406  1.00  0.00           N  
ATOM    653  CA  TYR A  88     -47.465 298.254 202.592  1.00  0.00           C  
ATOM    654  C   TYR A  88     -46.914 299.524 203.241  1.00  0.00           C  
ATOM    655  O   TYR A  88     -47.528 300.071 204.156  1.00  0.00           O  
ATOM    656  CB  TYR A  88     -48.011 298.570 201.186  1.00  0.00           C  
ATOM    657  CG  TYR A  88     -48.378 297.353 200.364  1.00  0.00           C  
ATOM    658  CD1 TYR A  88     -49.731 297.040 200.115  1.00  0.00           C  
ATOM    659  CE1 TYR A  88     -50.056 295.932 199.311  1.00  0.00           C  
ATOM    660  CZ  TYR A  88     -49.036 295.128 198.774  1.00  0.00           C  
ATOM    661  OH  TYR A  88     -49.357 294.043 198.013  1.00  0.00           O  
ATOM    662  CD2 TYR A  88     -47.356 296.547 199.825  1.00  0.00           C  
ATOM    663  CE2 TYR A  88     -47.688 295.433 199.035  1.00  0.00           C  
ATOM    664  N   CYS A  89     -45.771 299.983 202.718  1.00  0.00           N  
ATOM    665  CA  CYS A  89     -45.119 301.228 203.111  1.00  0.00           C  
ATOM    666  C   CYS A  89     -44.487 301.902 201.885  1.00  0.00           C  
ATOM    667  O   CYS A  89     -44.149 301.215 200.921  1.00  0.00           O  
ATOM    668  SG  CYS A  89     -42.793 299.771 203.886  1.00  0.00           S  
ATOM    669  CB  CYS A  89     -44.126 300.945 204.261  1.00  0.00           C  
ATOM    670  N   GLN A  90     -44.350 303.238 201.951  1.00  0.00           N  
ATOM    671  CA  GLN A  90     -43.725 304.076 200.923  1.00  0.00           C  
ATOM    672  C   GLN A  90     -42.970 305.245 201.578  1.00  0.00           C  
ATOM    673  O   GLN A  90     -43.014 305.397 202.798  1.00  0.00           O  
ATOM    674  CB  GLN A  90     -44.766 304.516 199.866  1.00  0.00           C  
ATOM    675  CG  GLN A  90     -45.731 305.652 200.262  1.00  0.00           C  
ATOM    676  CD  GLN A  90     -46.538 306.146 199.059  1.00  0.00           C  
ATOM    677  OE1 GLN A  90     -47.422 305.447 198.568  1.00  0.00           O  
ATOM    678  NE2 GLN A  90     -46.244 307.357 198.580  1.00  0.00           N  
ATOM    679  N   VAL A  91     -42.290 306.056 200.750  1.00  0.00           N  
ATOM    680  CA  VAL A  91     -41.534 307.237 201.177  1.00  0.00           C  
ATOM    681  C   VAL A  91     -41.791 308.435 200.244  1.00  0.00           C  
ATOM    682  O   VAL A  91     -42.179 308.251 199.089  1.00  0.00           O  
ATOM    683  CB  VAL A  91     -40.001 306.963 201.206  1.00  0.00           C  
ATOM    684  CG1 VAL A  91     -39.630 305.947 202.295  1.00  0.00           C  
ATOM    685  CG2 VAL A  91     -39.396 306.552 199.847  1.00  0.00           C  
ATOM    686  N   TYR A  92     -41.544 309.643 200.778  1.00  0.00           N  
ATOM    687  CA  TYR A  92     -41.578 310.909 200.041  1.00  0.00           C  
ATOM    688  C   TYR A  92     -40.606 311.921 200.679  1.00  0.00           C  
ATOM    689  O   TYR A  92     -40.959 313.080 200.880  1.00  0.00           O  
ATOM    690  CB  TYR A  92     -43.041 311.399 199.849  1.00  0.00           C  
ATOM    691  CG  TYR A  92     -43.296 312.684 199.059  1.00  0.00           C  
ATOM    692  CD1 TYR A  92     -42.417 313.127 198.045  1.00  0.00           C  
ATOM    693  CD2 TYR A  92     -44.450 313.443 199.344  1.00  0.00           C  
ATOM    694  CE1 TYR A  92     -42.684 314.312 197.332  1.00  0.00           C  
ATOM    695  CE2 TYR A  92     -44.719 314.632 198.636  1.00  0.00           C  
ATOM    696  CZ  TYR A  92     -43.836 315.065 197.627  1.00  0.00           C  
ATOM    697  OH  TYR A  92     -44.099 316.210 196.931  1.00  0.00           O  
ATOM    698  N   SER A  93     -39.381 311.453 200.970  1.00  0.00           N  
ATOM    699  CA  SER A  93     -38.247 312.294 201.364  1.00  0.00           C  
ATOM    700  C   SER A  93     -37.535 312.900 200.140  1.00  0.00           C  
ATOM    701  O   SER A  93     -37.080 314.040 200.216  1.00  0.00           O  
ATOM    702  CB  SER A  93     -37.287 311.454 202.225  1.00  0.00           C  
ATOM    703  OG  SER A  93     -36.076 312.127 202.508  1.00  0.00           O  
ATOM    704  N   GLY A  94     -37.448 312.126 199.049  1.00  0.00           N  
ATOM    705  CA  GLY A  94     -36.766 312.536 197.831  1.00  0.00           C  
ATOM    706  C   GLY A  94     -36.915 311.426 196.788  1.00  0.00           C  
ATOM    707  O   GLY A  94     -37.246 310.281 197.108  1.00  0.00           O  
ATOM    708  N   TYR A  95     -36.662 311.794 195.526  1.00  0.00           N  
ATOM    709  CA  TYR A  95     -36.779 310.924 194.358  1.00  0.00           C  
ATOM    710  C   TYR A  95     -35.474 310.132 194.119  1.00  0.00           C  
ATOM    711  O   TYR A  95     -34.402 310.679 194.383  1.00  0.00           O  
ATOM    712  CB  TYR A  95     -37.125 311.803 193.142  1.00  0.00           C  
ATOM    713  CG  TYR A  95     -38.488 312.465 193.261  1.00  0.00           C  
ATOM    714  CD1 TYR A  95     -38.600 313.827 193.611  1.00  0.00           C  
ATOM    715  CE1 TYR A  95     -39.871 314.416 193.753  1.00  0.00           C  
ATOM    716  CZ  TYR A  95     -41.034 313.650 193.544  1.00  0.00           C  
ATOM    717  OH  TYR A  95     -42.262 314.228 193.680  1.00  0.00           O  
ATOM    718  CD2 TYR A  95     -39.652 311.700 193.055  1.00  0.00           C  
ATOM    719  CE2 TYR A  95     -40.922 312.290 193.196  1.00  0.00           C  
ATOM    720  N   PRO A  96     -35.564 308.888 193.591  1.00  0.00           N  
ATOM    721  CA  PRO A  96     -36.797 308.134 193.289  1.00  0.00           C  
ATOM    722  C   PRO A  96     -37.533 307.637 194.547  1.00  0.00           C  
ATOM    723  O   PRO A  96     -36.889 307.206 195.505  1.00  0.00           O  
ATOM    724  CD  PRO A  96     -34.374 308.134 193.185  1.00  0.00           C  
ATOM    725  CB  PRO A  96     -36.286 306.946 192.453  1.00  0.00           C  
ATOM    726  CG  PRO A  96     -34.862 306.717 192.925  1.00  0.00           C  
ATOM    727  N   LEU A  97     -38.877 307.692 194.499  1.00  0.00           N  
ATOM    728  CA  LEU A  97     -39.746 307.072 195.502  1.00  0.00           C  
ATOM    729  C   LEU A  97     -39.725 305.545 195.344  1.00  0.00           C  
ATOM    730  O   LEU A  97     -39.492 305.042 194.243  1.00  0.00           O  
ATOM    731  CB  LEU A  97     -41.202 307.581 195.386  1.00  0.00           C  
ATOM    732  CG  LEU A  97     -41.396 309.106 195.249  1.00  0.00           C  
ATOM    733  CD1 LEU A  97     -42.899 309.453 195.186  1.00  0.00           C  
ATOM    734  CD2 LEU A  97     -40.656 309.917 196.328  1.00  0.00           C  
ATOM    735  N   THR A  98     -39.955 304.831 196.448  1.00  0.00           N  
ATOM    736  CA  THR A  98     -39.882 303.373 196.501  1.00  0.00           C  
ATOM    737  C   THR A  98     -40.877 302.839 197.544  1.00  0.00           C  
ATOM    738  O   THR A  98     -41.399 303.601 198.359  1.00  0.00           O  
ATOM    739  CB  THR A  98     -38.451 302.891 196.872  1.00  0.00           C  
ATOM    740  OG1 THR A  98     -38.005 303.516 198.061  1.00  0.00           O  
ATOM    741  CG2 THR A  98     -37.418 303.156 195.762  1.00  0.00           C  
ATOM    742  N   PHE A  99     -41.142 301.528 197.441  1.00  0.00           N  
ATOM    743  CA  PHE A  99     -42.119 300.788 198.233  1.00  0.00           C  
ATOM    744  C   PHE A  99     -41.483 299.559 198.894  1.00  0.00           C  
ATOM    745  O   PHE A  99     -40.494 299.027 198.387  1.00  0.00           O  
ATOM    746  CB  PHE A  99     -43.270 300.334 197.317  1.00  0.00           C  
ATOM    747  CG  PHE A  99     -44.272 301.403 196.931  1.00  0.00           C  
ATOM    748  CD1 PHE A  99     -43.984 302.301 195.884  1.00  0.00           C  
ATOM    749  CE1 PHE A  99     -44.872 303.324 195.583  1.00  0.00           C  
ATOM    750  CZ  PHE A  99     -46.042 303.470 196.315  1.00  0.00           C  
ATOM    751  CD2 PHE A  99     -45.440 301.591 197.695  1.00  0.00           C  
ATOM    752  CE2 PHE A  99     -46.328 302.603 197.362  1.00  0.00           C  
ATOM    753  N   GLY A 100     -42.109 299.112 199.994  1.00  0.00           N  
ATOM    754  CA  GLY A 100     -41.772 297.874 200.693  1.00  0.00           C  
ATOM    755  C   GLY A 100     -42.329 296.648 199.946  1.00  0.00           C  
ATOM    756  O   GLY A 100     -43.214 296.758 199.095  1.00  0.00           O  
ATOM    757  N   GLY A 101     -41.806 295.466 200.311  1.00  0.00           N  
ATOM    758  CA  GLY A 101     -42.128 294.172 199.698  1.00  0.00           C  
ATOM    759  C   GLY A 101     -43.483 293.587 200.139  1.00  0.00           C  
ATOM    760  O   GLY A 101     -43.858 292.530 199.636  1.00  0.00           O  
ATOM    761  N   GLY A 102     -44.213 294.254 201.049  1.00  0.00           N  
ATOM    762  CA  GLY A 102     -45.544 293.868 201.514  1.00  0.00           C  
ATOM    763  C   GLY A 102     -45.497 292.759 202.575  1.00  0.00           C  
ATOM    764  O   GLY A 102     -44.474 292.098 202.768  1.00  0.00           O  
ATOM    765  N   THR A 103     -46.643 292.543 203.241  1.00  0.00           N  
ATOM    766  CA  THR A 103     -46.871 291.431 204.164  1.00  0.00           C  
ATOM    767  C   THR A 103     -48.356 291.322 204.530  1.00  0.00           C  
ATOM    768  O   THR A 103     -48.945 292.303 204.988  1.00  0.00           O  
ATOM    769  CB  THR A 103     -46.019 291.512 205.467  1.00  0.00           C  
ATOM    770  OG1 THR A 103     -46.293 290.418 206.324  1.00  0.00           O  
ATOM    771  CG2 THR A 103     -46.210 292.780 206.316  1.00  0.00           C  
ATOM    772  N   LYS A 104     -48.914 290.112 204.355  1.00  0.00           N  
ATOM    773  CA  LYS A 104     -50.227 289.740 204.875  1.00  0.00           C  
ATOM    774  C   LYS A 104     -50.132 289.463 206.381  1.00  0.00           C  
ATOM    775  O   LYS A 104     -49.334 288.617 206.790  1.00  0.00           O  
ATOM    776  CB  LYS A 104     -50.790 288.528 204.093  1.00  0.00           C  
ATOM    777  CG  LYS A 104     -52.146 288.012 204.625  1.00  0.00           C  
ATOM    778  CD  LYS A 104     -52.763 286.895 203.769  1.00  0.00           C  
ATOM    779  CE  LYS A 104     -54.106 286.381 204.320  1.00  0.00           C  
ATOM    780  NZ  LYS A 104     -53.944 285.669 205.601  1.00  0.00           N  
ATOM    781  N   VAL A 105     -51.002 290.133 207.151  1.00  0.00           N  
ATOM    782  CA  VAL A 105     -51.324 289.755 208.523  1.00  0.00           C  
ATOM    783  C   VAL A 105     -52.418 288.671 208.465  1.00  0.00           C  
ATOM    784  O   VAL A 105     -53.442 288.865 207.806  1.00  0.00           O  
ATOM    785  CB  VAL A 105     -51.803 290.981 209.352  1.00  0.00           C  
ATOM    786  CG1 VAL A 105     -52.408 290.639 210.728  1.00  0.00           C  
ATOM    787  CG2 VAL A 105     -50.641 291.971 209.558  1.00  0.00           C  
ATOM    788  N   GLU A 106     -52.140 287.536 209.117  1.00  0.00           N  
ATOM    789  CA  GLU A 106     -52.948 286.318 209.112  1.00  0.00           C  
ATOM    790  C   GLU A 106     -53.545 286.085 210.507  1.00  0.00           C  
ATOM    791  O   GLU A 106     -52.898 286.416 211.499  1.00  0.00           O  
ATOM    792  CB  GLU A 106     -52.015 285.173 208.657  1.00  0.00           C  
ATOM    793  CG  GLU A 106     -52.605 283.749 208.681  1.00  0.00           C  
ATOM    794  CD  GLU A 106     -51.623 282.704 208.147  1.00  0.00           C  
ATOM    795  OE1 GLU A 106     -51.064 282.953 207.056  1.00  0.00           O  
ATOM    796  OE2 GLU A 106     -51.499 281.646 208.796  1.00  0.00           O  
ATOM    797  N   ILE A 107     -54.759 285.510 210.567  1.00  0.00           N  
ATOM    798  CA  ILE A 107     -55.428 285.172 211.827  1.00  0.00           C  
ATOM    799  C   ILE A 107     -54.701 283.982 212.477  1.00  0.00           C  
ATOM    800  O   ILE A 107     -54.749 282.876 211.933  1.00  0.00           O  
ATOM    801  CB  ILE A 107     -56.935 284.788 211.651  1.00  0.00           C  
ATOM    802  CG2 ILE A 107     -57.621 284.486 213.004  1.00  0.00           C  
ATOM    803  CG1 ILE A 107     -57.734 285.864 210.885  1.00  0.00           C  
ATOM    804  CD1 ILE A 107     -59.048 285.367 210.271  1.00  0.00           C  
ATOM    805  N   LYS A 108     -54.032 284.237 213.617  1.00  0.00           N  
ATOM    806  CA  LYS A 108     -53.362 283.196 214.393  1.00  0.00           C  
ATOM    807  C   LYS A 108     -54.405 282.293 215.067  1.00  0.00           C  
ATOM    808  O   LYS A 108     -55.328 282.790 215.713  1.00  0.00           O  
ATOM    809  CB  LYS A 108     -52.353 283.808 215.386  1.00  0.00           C  
ATOM    810  CG  LYS A 108     -51.552 282.792 216.227  1.00  0.00           C  
ATOM    811  CD  LYS A 108     -50.714 281.804 215.389  1.00  0.00           C  
ATOM    812  CE  LYS A 108     -49.894 280.818 216.233  1.00  0.00           C  
ATOM    813  NZ  LYS A 108     -50.757 279.908 217.006  1.00  0.00           N  
ATOM    814  N   ARG A 109     -54.238 280.983 214.856  1.00  0.00           N  
ATOM    815  CA  ARG A 109     -55.203 279.950 215.200  1.00  0.00           C  
ATOM    816  C   ARG A 109     -54.461 278.760 215.833  1.00  0.00           C  
ATOM    817  O   ARG A 109     -53.249 278.616 215.654  1.00  0.00           O  
ATOM    818  CB  ARG A 109     -55.927 279.571 213.884  1.00  0.00           C  
ATOM    819  CG  ARG A 109     -57.140 278.631 213.988  1.00  0.00           C  
ATOM    820  CD  ARG A 109     -57.504 278.042 212.621  1.00  0.00           C  
ATOM    821  NE  ARG A 109     -58.757 277.280 212.659  1.00  0.00           N  
ATOM    822  CZ  ARG A 109     -58.937 276.035 213.129  1.00  0.00           C  
ATOM    823  NH1 ARG A 109     -57.926 275.316 213.637  1.00  0.00           N  
ATOM    824  NH2 ARG A 109     -60.162 275.497 213.080  1.00  0.00           N  
ATOM    825  N   THR A 110     -55.222 277.899 216.527  1.00  0.00           N  
ATOM    826  CA  THR A 110     -54.802 276.555 216.918  1.00  0.00           C  
ATOM    827  C   THR A 110     -54.587 275.643 215.682  1.00  0.00           C  
ATOM    828  O   THR A 110     -55.193 275.868 214.632  1.00  0.00           O  
ATOM    829  CB  THR A 110     -55.852 275.915 217.874  1.00  0.00           C  
ATOM    830  OG1 THR A 110     -55.406 274.660 218.356  1.00  0.00           O  
ATOM    831  CG2 THR A 110     -57.247 275.690 217.259  1.00  0.00           C  
ATOM    832  N   VAL A 111     -53.710 274.642 215.830  1.00  0.00           N  
ATOM    833  CA  VAL A 111     -53.361 273.684 214.781  1.00  0.00           C  
ATOM    834  C   VAL A 111     -54.524 272.711 214.469  1.00  0.00           C  
ATOM    835  O   VAL A 111     -55.267 272.334 215.375  1.00  0.00           O  
ATOM    836  CB  VAL A 111     -52.086 272.895 215.202  1.00  0.00           C  
ATOM    837  CG1 VAL A 111     -51.721 271.700 214.305  1.00  0.00           C  
ATOM    838  CG2 VAL A 111     -50.867 273.833 215.303  1.00  0.00           C  
ATOM    839  N   ALA A 112     -54.646 272.327 213.188  1.00  0.00           N  
ATOM    840  CA  ALA A 112     -55.637 271.373 212.681  1.00  0.00           C  
ATOM    841  C   ALA A 112     -55.040 270.548 211.532  1.00  0.00           C  
ATOM    842  O   ALA A 112     -54.183 271.055 210.810  1.00  0.00           O  
ATOM    843  CB  ALA A 112     -56.895 272.133 212.230  1.00  0.00           C  
ATOM    844  N   ALA A 113     -55.506 269.293 211.390  1.00  0.00           N  
ATOM    845  CA  ALA A 113     -54.993 268.313 210.425  1.00  0.00           C  
ATOM    846  C   ALA A 113     -55.771 268.319 209.085  1.00  0.00           C  
ATOM    847  O   ALA A 113     -56.914 268.777 209.068  1.00  0.00           O  
ATOM    848  CB  ALA A 113     -55.064 266.923 211.080  1.00  0.00           C  
ATOM    849  N   PRO A 114     -55.162 267.805 207.984  1.00  0.00           N  
ATOM    850  CA  PRO A 114     -55.794 267.767 206.645  1.00  0.00           C  
ATOM    851  C   PRO A 114     -56.979 266.792 206.508  1.00  0.00           C  
ATOM    852  O   PRO A 114     -56.868 265.638 206.921  1.00  0.00           O  
ATOM    853  CD  PRO A 114     -53.783 267.312 207.896  1.00  0.00           C  
ATOM    854  CB  PRO A 114     -54.647 267.360 205.697  1.00  0.00           C  
ATOM    855  CG  PRO A 114     -53.372 267.630 206.470  1.00  0.00           C  
ATOM    856  N   SER A 115     -58.058 267.270 205.868  1.00  0.00           N  
ATOM    857  CA  SER A 115     -59.187 266.464 205.395  1.00  0.00           C  
ATOM    858  C   SER A 115     -58.907 266.038 203.944  1.00  0.00           C  
ATOM    859  O   SER A 115     -59.211 266.788 203.014  1.00  0.00           O  
ATOM    860  CB  SER A 115     -60.492 267.282 205.502  1.00  0.00           C  
ATOM    861  OG  SER A 115     -60.868 267.446 206.854  1.00  0.00           O  
ATOM    862  N   VAL A 116     -58.277 264.863 203.800  1.00  0.00           N  
ATOM    863  CA  VAL A 116     -57.787 264.307 202.538  1.00  0.00           C  
ATOM    864  C   VAL A 116     -58.891 263.644 201.681  1.00  0.00           C  
ATOM    865  O   VAL A 116     -59.786 262.986 202.212  1.00  0.00           O  
ATOM    866  CB  VAL A 116     -56.636 263.292 202.819  1.00  0.00           C  
ATOM    867  CG1 VAL A 116     -57.037 262.156 203.783  1.00  0.00           C  
ATOM    868  CG2 VAL A 116     -55.960 262.725 201.552  1.00  0.00           C  
ATOM    869  N   PHE A 117     -58.768 263.831 200.356  1.00  0.00           N  
ATOM    870  CA  PHE A 117     -59.590 263.242 199.298  1.00  0.00           C  
ATOM    871  C   PHE A 117     -58.678 262.833 198.127  1.00  0.00           C  
ATOM    872  O   PHE A 117     -57.552 263.324 198.032  1.00  0.00           O  
ATOM    873  CB  PHE A 117     -60.637 264.269 198.806  1.00  0.00           C  
ATOM    874  CG  PHE A 117     -61.664 264.726 199.827  1.00  0.00           C  
ATOM    875  CD1 PHE A 117     -62.773 263.909 200.133  1.00  0.00           C  
ATOM    876  CD2 PHE A 117     -61.447 265.898 200.583  1.00  0.00           C  
ATOM    877  CE1 PHE A 117     -63.666 264.297 201.124  1.00  0.00           C  
ATOM    878  CE2 PHE A 117     -62.351 266.268 201.569  1.00  0.00           C  
ATOM    879  CZ  PHE A 117     -63.461 265.475 201.832  1.00  0.00           C  
ATOM    880  N   ILE A 118     -59.191 261.976 197.229  1.00  0.00           N  
ATOM    881  CA  ILE A 118     -58.503 261.572 195.997  1.00  0.00           C  
ATOM    882  C   ILE A 118     -59.541 261.192 194.921  1.00  0.00           C  
ATOM    883  O   ILE A 118     -60.602 260.669 195.263  1.00  0.00           O  
ATOM    884  CB  ILE A 118     -57.527 260.382 196.245  1.00  0.00           C  
ATOM    885  CG2 ILE A 118     -58.229 259.026 196.493  1.00  0.00           C  
ATOM    886  CG1 ILE A 118     -56.469 260.260 195.125  1.00  0.00           C  
ATOM    887  CD1 ILE A 118     -55.344 259.277 195.462  1.00  0.00           C  
ATOM    888  N   PHE A 119     -59.213 261.469 193.646  1.00  0.00           N  
ATOM    889  CA  PHE A 119     -60.090 261.241 192.494  1.00  0.00           C  
ATOM    890  C   PHE A 119     -59.259 260.888 191.241  1.00  0.00           C  
ATOM    891  O   PHE A 119     -58.211 261.504 191.035  1.00  0.00           O  
ATOM    892  CB  PHE A 119     -60.896 262.527 192.202  1.00  0.00           C  
ATOM    893  CG  PHE A 119     -61.824 263.011 193.302  1.00  0.00           C  
ATOM    894  CD1 PHE A 119     -61.437 264.076 194.143  1.00  0.00           C  
ATOM    895  CE1 PHE A 119     -62.262 264.469 195.190  1.00  0.00           C  
ATOM    896  CZ  PHE A 119     -63.456 263.801 195.426  1.00  0.00           C  
ATOM    897  CD2 PHE A 119     -63.025 262.321 193.575  1.00  0.00           C  
ATOM    898  CE2 PHE A 119     -63.835 262.731 194.625  1.00  0.00           C  
ATOM    899  N   PRO A 120     -59.756 259.956 190.388  1.00  0.00           N  
ATOM    900  CA  PRO A 120     -59.164 259.702 189.063  1.00  0.00           C  
ATOM    901  C   PRO A 120     -59.523 260.790 188.019  1.00  0.00           C  
ATOM    902  O   PRO A 120     -60.467 261.549 188.248  1.00  0.00           O  
ATOM    903  CD  PRO A 120     -60.939 259.120 190.605  1.00  0.00           C  
ATOM    904  CB  PRO A 120     -59.786 258.351 188.666  1.00  0.00           C  
ATOM    905  CG  PRO A 120     -61.165 258.378 189.292  1.00  0.00           C  
ATOM    906  N   PRO A 121     -58.836 260.788 186.851  1.00  0.00           N  
ATOM    907  CA  PRO A 121     -59.243 261.576 185.669  1.00  0.00           C  
ATOM    908  C   PRO A 121     -60.583 261.102 185.074  1.00  0.00           C  
ATOM    909  O   PRO A 121     -60.897 259.914 185.156  1.00  0.00           O  
ATOM    910  CD  PRO A 121     -57.692 259.943 186.527  1.00  0.00           C  
ATOM    911  CB  PRO A 121     -58.097 261.346 184.656  1.00  0.00           C  
ATOM    912  CG  PRO A 121     -56.966 260.701 185.435  1.00  0.00           C  
ATOM    913  N   SER A 122     -61.324 262.032 184.450  1.00  0.00           N  
ATOM    914  CA  SER A 122     -62.516 261.721 183.654  1.00  0.00           C  
ATOM    915  C   SER A 122     -62.174 261.021 182.325  1.00  0.00           C  
ATOM    916  O   SER A 122     -61.070 261.190 181.807  1.00  0.00           O  
ATOM    917  CB  SER A 122     -63.318 263.019 183.419  1.00  0.00           C  
ATOM    918  OG  SER A 122     -62.675 263.914 182.531  1.00  0.00           O  
ATOM    919  N   ASP A 123     -63.166 260.299 181.776  1.00  0.00           N  
ATOM    920  CA  ASP A 123     -63.174 259.694 180.435  1.00  0.00           C  
ATOM    921  C   ASP A 123     -62.821 260.697 179.320  1.00  0.00           C  
ATOM    922  O   ASP A 123     -62.070 260.363 178.407  1.00  0.00           O  
ATOM    923  CB  ASP A 123     -64.559 259.059 180.177  1.00  0.00           C  
ATOM    924  CG  ASP A 123     -64.777 258.422 178.803  1.00  0.00           C  
ATOM    925  OD1 ASP A 123     -64.264 257.301 178.605  1.00  0.00           O  
ATOM    926  OD2 ASP A 123     -65.474 259.057 177.982  1.00  0.00           O  
ATOM    927  N   GLU A 124     -63.371 261.910 179.453  1.00  0.00           N  
ATOM    928  CA  GLU A 124     -63.235 263.041 178.543  1.00  0.00           C  
ATOM    929  C   GLU A 124     -61.808 263.619 178.515  1.00  0.00           C  
ATOM    930  O   GLU A 124     -61.368 264.065 177.456  1.00  0.00           O  
ATOM    931  CB  GLU A 124     -64.267 264.097 178.981  1.00  0.00           C  
ATOM    932  CG  GLU A 124     -65.717 263.564 178.941  1.00  0.00           C  
ATOM    933  CD  GLU A 124     -66.688 264.489 179.663  1.00  0.00           C  
ATOM    934  OE1 GLU A 124     -67.555 265.069 178.974  1.00  0.00           O  
ATOM    935  OE2 GLU A 124     -66.544 264.610 180.900  1.00  0.00           O  
ATOM    936  N   GLN A 125     -61.103 263.565 179.661  1.00  0.00           N  
ATOM    937  CA  GLN A 125     -59.697 263.949 179.782  1.00  0.00           C  
ATOM    938  C   GLN A 125     -58.762 262.876 179.202  1.00  0.00           C  
ATOM    939  O   GLN A 125     -57.772 263.228 178.564  1.00  0.00           O  
ATOM    940  CB  GLN A 125     -59.377 264.248 181.262  1.00  0.00           C  
ATOM    941  CG  GLN A 125     -58.021 264.950 181.459  1.00  0.00           C  
ATOM    942  CD  GLN A 125     -57.849 265.531 182.862  1.00  0.00           C  
ATOM    943  OE1 GLN A 125     -58.092 264.856 183.858  1.00  0.00           O  
ATOM    944  NE2 GLN A 125     -57.403 266.785 182.944  1.00  0.00           N  
ATOM    945  N   LEU A 126     -59.112 261.596 179.409  1.00  0.00           N  
ATOM    946  CA  LEU A 126     -58.384 260.423 178.918  1.00  0.00           C  
ATOM    947  C   LEU A 126     -58.483 260.256 177.390  1.00  0.00           C  
ATOM    948  O   LEU A 126     -57.512 259.817 176.775  1.00  0.00           O  
ATOM    949  CB  LEU A 126     -58.884 259.177 179.683  1.00  0.00           C  
ATOM    950  CG  LEU A 126     -58.534 259.188 181.194  1.00  0.00           C  
ATOM    951  CD1 LEU A 126     -59.472 258.295 182.023  1.00  0.00           C  
ATOM    952  CD2 LEU A 126     -57.066 258.833 181.455  1.00  0.00           C  
ATOM    953  N   LYS A 127     -59.615 260.674 176.800  1.00  0.00           N  
ATOM    954  CA  LYS A 127     -59.814 260.803 175.353  1.00  0.00           C  
ATOM    955  C   LYS A 127     -59.073 262.008 174.741  1.00  0.00           C  
ATOM    956  O   LYS A 127     -58.749 261.955 173.556  1.00  0.00           O  
ATOM    957  CB  LYS A 127     -61.325 260.846 175.054  1.00  0.00           C  
ATOM    958  CG  LYS A 127     -61.994 259.468 175.197  1.00  0.00           C  
ATOM    959  CD  LYS A 127     -63.522 259.531 175.053  1.00  0.00           C  
ATOM    960  CE  LYS A 127     -64.198 258.156 175.160  1.00  0.00           C  
ATOM    961  NZ  LYS A 127     -63.866 257.284 174.022  1.00  0.00           N  
ATOM    962  N   SER A 128     -58.771 263.033 175.558  1.00  0.00           N  
ATOM    963  CA  SER A 128     -57.904 264.162 175.203  1.00  0.00           C  
ATOM    964  C   SER A 128     -56.396 263.852 175.359  1.00  0.00           C  
ATOM    965  O   SER A 128     -55.580 264.723 175.058  1.00  0.00           O  
ATOM    966  CB  SER A 128     -58.322 265.406 176.020  1.00  0.00           C  
ATOM    967  OG  SER A 128     -59.493 265.979 175.475  1.00  0.00           O  
ATOM    968  N   GLY A 129     -56.044 262.628 175.795  1.00  0.00           N  
ATOM    969  CA  GLY A 129     -54.664 262.148 175.905  1.00  0.00           C  
ATOM    970  C   GLY A 129     -53.970 262.590 177.204  1.00  0.00           C  
ATOM    971  O   GLY A 129     -52.752 262.457 177.298  1.00  0.00           O  
ATOM    972  N   THR A 130     -54.727 263.100 178.189  1.00  0.00           N  
ATOM    973  CA  THR A 130     -54.240 263.610 179.474  1.00  0.00           C  
ATOM    974  C   THR A 130     -54.805 262.751 180.625  1.00  0.00           C  
ATOM    975  O   THR A 130     -55.834 262.101 180.459  1.00  0.00           O  
ATOM    976  CB  THR A 130     -54.717 265.082 179.654  1.00  0.00           C  
ATOM    977  OG1 THR A 130     -54.141 265.871 178.632  1.00  0.00           O  
ATOM    978  CG2 THR A 130     -54.388 265.768 180.995  1.00  0.00           C  
ATOM    979  N   ALA A 131     -54.128 262.759 181.780  1.00  0.00           N  
ATOM    980  CA  ALA A 131     -54.568 262.049 182.975  1.00  0.00           C  
ATOM    981  C   ALA A 131     -54.120 262.798 184.231  1.00  0.00           C  
ATOM    982  O   ALA A 131     -53.094 262.456 184.816  1.00  0.00           O  
ATOM    983  CB  ALA A 131     -54.055 260.603 182.930  1.00  0.00           C  
ATOM    984  N   SER A 132     -54.908 263.811 184.623  1.00  0.00           N  
ATOM    985  CA  SER A 132     -54.675 264.580 185.841  1.00  0.00           C  
ATOM    986  C   SER A 132     -55.392 263.929 187.026  1.00  0.00           C  
ATOM    987  O   SER A 132     -56.594 264.130 187.206  1.00  0.00           O  
ATOM    988  CB  SER A 132     -55.100 266.037 185.636  1.00  0.00           C  
ATOM    989  OG  SER A 132     -54.192 266.709 184.786  1.00  0.00           O  
ATOM    990  N   VAL A 133     -54.623 263.146 187.796  1.00  0.00           N  
ATOM    991  CA  VAL A 133     -55.079 262.467 189.000  1.00  0.00           C  
ATOM    992  C   VAL A 133     -54.950 263.458 190.173  1.00  0.00           C  
ATOM    993  O   VAL A 133     -53.836 263.875 190.493  1.00  0.00           O  
ATOM    994  CB  VAL A 133     -54.218 261.210 189.318  1.00  0.00           C  
ATOM    995  CG1 VAL A 133     -54.899 260.346 190.391  1.00  0.00           C  
ATOM    996  CG2 VAL A 133     -53.912 260.349 188.077  1.00  0.00           C  
ATOM    997  N   VAL A 134     -56.093 263.859 190.746  1.00  0.00           N  
ATOM    998  CA  VAL A 134     -56.192 264.953 191.717  1.00  0.00           C  
ATOM    999  C   VAL A 134     -56.319 264.423 193.157  1.00  0.00           C  
ATOM   1000  O   VAL A 134     -56.924 263.376 193.383  1.00  0.00           O  
ATOM   1001  CB  VAL A 134     -57.418 265.849 191.367  1.00  0.00           C  
ATOM   1002  CG1 VAL A 134     -57.935 266.791 192.474  1.00  0.00           C  
ATOM   1003  CG2 VAL A 134     -57.132 266.678 190.102  1.00  0.00           C  
ATOM   1004  N   CYS A 135     -55.756 265.200 194.093  1.00  0.00           N  
ATOM   1005  CA  CYS A 135     -55.826 265.025 195.539  1.00  0.00           C  
ATOM   1006  C   CYS A 135     -56.060 266.403 196.175  1.00  0.00           C  
ATOM   1007  O   CYS A 135     -55.437 267.380 195.760  1.00  0.00           O  
ATOM   1008  CB  CYS A 135     -54.527 264.362 196.022  1.00  0.00           C  
ATOM   1009  SG  CYS A 135     -54.326 264.111 197.802  1.00  0.00           S  
ATOM   1010  N   LEU A 136     -56.982 266.458 197.147  1.00  0.00           N  
ATOM   1011  CA  LEU A 136     -57.479 267.703 197.733  1.00  0.00           C  
ATOM   1012  C   LEU A 136     -57.420 267.590 199.259  1.00  0.00           C  
ATOM   1013  O   LEU A 136     -58.026 266.683 199.825  1.00  0.00           O  
ATOM   1014  CB  LEU A 136     -58.923 267.959 197.232  1.00  0.00           C  
ATOM   1015  CG  LEU A 136     -59.015 268.273 195.718  1.00  0.00           C  
ATOM   1016  CD1 LEU A 136     -60.429 268.013 195.157  1.00  0.00           C  
ATOM   1017  CD2 LEU A 136     -58.491 269.686 195.393  1.00  0.00           C  
ATOM   1018  N   LEU A 137     -56.698 268.530 199.882  1.00  0.00           N  
ATOM   1019  CA  LEU A 137     -56.559 268.685 201.328  1.00  0.00           C  
ATOM   1020  C   LEU A 137     -57.319 269.949 201.739  1.00  0.00           C  
ATOM   1021  O   LEU A 137     -57.190 270.973 201.068  1.00  0.00           O  
ATOM   1022  CB  LEU A 137     -55.065 268.825 201.707  1.00  0.00           C  
ATOM   1023  CG  LEU A 137     -54.149 267.626 201.366  1.00  0.00           C  
ATOM   1024  CD1 LEU A 137     -54.746 266.278 201.799  1.00  0.00           C  
ATOM   1025  CD2 LEU A 137     -53.666 267.612 199.898  1.00  0.00           C  
ATOM   1026  N   ASN A 138     -58.102 269.860 202.825  1.00  0.00           N  
ATOM   1027  CA  ASN A 138     -58.973 270.943 203.296  1.00  0.00           C  
ATOM   1028  C   ASN A 138     -58.940 271.044 204.826  1.00  0.00           C  
ATOM   1029  O   ASN A 138     -58.621 270.067 205.502  1.00  0.00           O  
ATOM   1030  CB  ASN A 138     -60.426 270.707 202.802  1.00  0.00           C  
ATOM   1031  CG  ASN A 138     -60.598 270.766 201.278  1.00  0.00           C  
ATOM   1032  OD1 ASN A 138     -60.720 269.605 200.631  1.00  0.00           O  
ATOM   1033  ND2 ASN A 138     -60.631 271.846 200.692  1.00  0.00           N  
ATOM   1034  N   ASN A 139     -59.317 272.229 205.333  1.00  0.00           N  
ATOM   1035  CA  ASN A 139     -59.617 272.538 206.737  1.00  0.00           C  
ATOM   1036  C   ASN A 139     -58.474 272.211 207.727  1.00  0.00           C  
ATOM   1037  O   ASN A 139     -58.688 271.480 208.696  1.00  0.00           O  
ATOM   1038  CB  ASN A 139     -60.969 271.887 207.140  1.00  0.00           C  
ATOM   1039  CG  ASN A 139     -61.681 272.621 208.282  1.00  0.00           C  
ATOM   1040  ND2 ASN A 139     -61.998 271.904 209.361  1.00  0.00           N  
ATOM   1041  OD1 ASN A 139     -61.946 273.818 208.189  1.00  0.00           O  
ATOM   1042  N   PHE A 140     -57.284 272.770 207.464  1.00  0.00           N  
ATOM   1043  CA  PHE A 140     -56.089 272.603 208.294  1.00  0.00           C  
ATOM   1044  C   PHE A 140     -55.445 273.961 208.625  1.00  0.00           C  
ATOM   1045  O   PHE A 140     -55.764 274.965 207.992  1.00  0.00           O  
ATOM   1046  CB  PHE A 140     -55.125 271.625 207.586  1.00  0.00           C  
ATOM   1047  CG  PHE A 140     -54.576 272.038 206.231  1.00  0.00           C  
ATOM   1048  CD1 PHE A 140     -55.130 271.512 205.044  1.00  0.00           C  
ATOM   1049  CE1 PHE A 140     -54.646 271.930 203.814  1.00  0.00           C  
ATOM   1050  CZ  PHE A 140     -53.643 272.888 203.744  1.00  0.00           C  
ATOM   1051  CD2 PHE A 140     -53.573 273.022 206.139  1.00  0.00           C  
ATOM   1052  CE2 PHE A 140     -53.108 273.434 204.901  1.00  0.00           C  
ATOM   1053  N   TYR A 141     -54.527 273.962 209.603  1.00  0.00           N  
ATOM   1054  CA  TYR A 141     -53.750 275.140 210.001  1.00  0.00           C  
ATOM   1055  C   TYR A 141     -52.444 274.665 210.670  1.00  0.00           C  
ATOM   1056  O   TYR A 141     -52.514 273.731 211.469  1.00  0.00           O  
ATOM   1057  CB  TYR A 141     -54.595 276.012 210.960  1.00  0.00           C  
ATOM   1058  CG  TYR A 141     -53.955 277.351 211.282  1.00  0.00           C  
ATOM   1059  CD1 TYR A 141     -54.234 278.475 210.474  1.00  0.00           C  
ATOM   1060  CE1 TYR A 141     -53.567 279.695 210.702  1.00  0.00           C  
ATOM   1061  CZ  TYR A 141     -52.609 279.792 211.729  1.00  0.00           C  
ATOM   1062  OH  TYR A 141     -51.928 280.957 211.918  1.00  0.00           O  
ATOM   1063  CD2 TYR A 141     -53.030 277.468 212.342  1.00  0.00           C  
ATOM   1064  CE2 TYR A 141     -52.348 278.682 212.555  1.00  0.00           C  
ATOM   1065  N   PRO A 142     -51.280 275.302 210.385  1.00  0.00           N  
ATOM   1066  CA  PRO A 142     -51.053 276.423 209.445  1.00  0.00           C  
ATOM   1067  C   PRO A 142     -51.079 276.007 207.963  1.00  0.00           C  
ATOM   1068  O   PRO A 142     -51.196 274.821 207.658  1.00  0.00           O  
ATOM   1069  CD  PRO A 142     -50.043 274.949 211.084  1.00  0.00           C  
ATOM   1070  CB  PRO A 142     -49.668 276.947 209.865  1.00  0.00           C  
ATOM   1071  CG  PRO A 142     -48.938 275.715 210.368  1.00  0.00           C  
ATOM   1072  N   ARG A 143     -50.972 277.014 207.078  1.00  0.00           N  
ATOM   1073  CA  ARG A 143     -51.043 276.889 205.618  1.00  0.00           C  
ATOM   1074  C   ARG A 143     -49.964 276.003 204.961  1.00  0.00           C  
ATOM   1075  O   ARG A 143     -50.168 275.576 203.825  1.00  0.00           O  
ATOM   1076  CB  ARG A 143     -51.105 278.300 204.996  1.00  0.00           C  
ATOM   1077  CG  ARG A 143     -49.794 279.113 204.964  1.00  0.00           C  
ATOM   1078  CD  ARG A 143     -50.014 280.553 204.468  1.00  0.00           C  
ATOM   1079  NE  ARG A 143     -50.396 280.592 203.046  1.00  0.00           N  
ATOM   1080  CZ  ARG A 143     -50.993 281.616 202.409  1.00  0.00           C  
ATOM   1081  NH1 ARG A 143     -51.269 281.500 201.105  1.00  0.00           N  
ATOM   1082  NH2 ARG A 143     -51.326 282.750 203.041  1.00  0.00           N  
ATOM   1083  N   GLU A 144     -48.865 275.720 205.683  1.00  0.00           N  
ATOM   1084  CA  GLU A 144     -47.834 274.754 205.301  1.00  0.00           C  
ATOM   1085  C   GLU A 144     -48.381 273.315 205.365  1.00  0.00           C  
ATOM   1086  O   GLU A 144     -49.024 272.957 206.351  1.00  0.00           O  
ATOM   1087  CB  GLU A 144     -46.612 274.957 206.228  1.00  0.00           C  
ATOM   1088  CG  GLU A 144     -45.418 274.000 206.016  1.00  0.00           C  
ATOM   1089  CD  GLU A 144     -44.776 274.129 204.634  1.00  0.00           C  
ATOM   1090  OE1 GLU A 144     -43.776 274.871 204.531  1.00  0.00           O  
ATOM   1091  OE2 GLU A 144     -45.265 273.455 203.702  1.00  0.00           O  
ATOM   1092  N   ALA A 145     -48.091 272.521 204.325  1.00  0.00           N  
ATOM   1093  CA  ALA A 145     -48.514 271.132 204.188  1.00  0.00           C  
ATOM   1094  C   ALA A 145     -47.626 270.436 203.150  1.00  0.00           C  
ATOM   1095  O   ALA A 145     -47.422 270.987 202.067  1.00  0.00           O  
ATOM   1096  CB  ALA A 145     -50.003 271.074 203.791  1.00  0.00           C  
ATOM   1097  N   LYS A 146     -47.118 269.241 203.500  1.00  0.00           N  
ATOM   1098  CA  LYS A 146     -46.222 268.441 202.659  1.00  0.00           C  
ATOM   1099  C   LYS A 146     -46.977 267.229 202.098  1.00  0.00           C  
ATOM   1100  O   LYS A 146     -47.827 266.676 202.793  1.00  0.00           O  
ATOM   1101  CB  LYS A 146     -45.007 267.981 203.495  1.00  0.00           C  
ATOM   1102  CG  LYS A 146     -44.178 269.115 204.131  1.00  0.00           C  
ATOM   1103  CD  LYS A 146     -43.751 270.221 203.150  1.00  0.00           C  
ATOM   1104  CE  LYS A 146     -42.765 271.218 203.771  1.00  0.00           C  
ATOM   1105  NZ  LYS A 146     -42.573 272.388 202.898  1.00  0.00           N  
ATOM   1106  N   VAL A 147     -46.651 266.849 200.849  1.00  0.00           N  
ATOM   1107  CA  VAL A 147     -47.374 265.829 200.083  1.00  0.00           C  
ATOM   1108  C   VAL A 147     -46.408 264.834 199.406  1.00  0.00           C  
ATOM   1109  O   VAL A 147     -45.206 265.092 199.311  1.00  0.00           O  
ATOM   1110  CB  VAL A 147     -48.265 266.480 198.974  1.00  0.00           C  
ATOM   1111  CG1 VAL A 147     -49.147 267.620 199.518  1.00  0.00           C  
ATOM   1112  CG2 VAL A 147     -47.512 266.953 197.713  1.00  0.00           C  
ATOM   1113  N   GLN A 148     -46.989 263.735 198.902  1.00  0.00           N  
ATOM   1114  CA  GLN A 148     -46.343 262.720 198.072  1.00  0.00           C  
ATOM   1115  C   GLN A 148     -47.399 261.972 197.239  1.00  0.00           C  
ATOM   1116  O   GLN A 148     -48.583 261.984 197.583  1.00  0.00           O  
ATOM   1117  CB  GLN A 148     -45.496 261.755 198.940  1.00  0.00           C  
ATOM   1118  CG  GLN A 148     -46.287 260.999 200.027  1.00  0.00           C  
ATOM   1119  CD  GLN A 148     -45.478 259.874 200.668  1.00  0.00           C  
ATOM   1120  OE1 GLN A 148     -45.185 258.871 200.022  1.00  0.00           O  
ATOM   1121  NE2 GLN A 148     -45.135 260.025 201.948  1.00  0.00           N  
ATOM   1122  N   TRP A 149     -46.925 261.307 196.175  1.00  0.00           N  
ATOM   1123  CA  TRP A 149     -47.701 260.397 195.332  1.00  0.00           C  
ATOM   1124  C   TRP A 149     -47.008 259.030 195.256  1.00  0.00           C  
ATOM   1125  O   TRP A 149     -45.778 258.962 195.282  1.00  0.00           O  
ATOM   1126  CB  TRP A 149     -47.900 261.004 193.931  1.00  0.00           C  
ATOM   1127  CG  TRP A 149     -48.971 262.049 193.848  1.00  0.00           C  
ATOM   1128  CD1 TRP A 149     -48.816 263.375 194.069  1.00  0.00           C  
ATOM   1129  NE1 TRP A 149     -50.036 264.009 193.950  1.00  0.00           N  
ATOM   1130  CE2 TRP A 149     -51.049 263.115 193.664  1.00  0.00           C  
ATOM   1131  CD2 TRP A 149     -50.394 261.848 193.604  1.00  0.00           C  
ATOM   1132  CE3 TRP A 149     -51.202 260.721 193.324  1.00  0.00           C  
ATOM   1133  CZ3 TRP A 149     -52.591 260.845 193.125  1.00  0.00           C  
ATOM   1134  CZ2 TRP A 149     -52.433 263.253 193.454  1.00  0.00           C  
ATOM   1135  CH2 TRP A 149     -53.207 262.109 193.196  1.00  0.00           C  
ATOM   1136  N   LYS A 150     -47.829 257.970 195.176  1.00  0.00           N  
ATOM   1137  CA  LYS A 150     -47.408 256.569 195.172  1.00  0.00           C  
ATOM   1138  C   LYS A 150     -48.221 255.761 194.147  1.00  0.00           C  
ATOM   1139  O   LYS A 150     -49.403 256.039 193.945  1.00  0.00           O  
ATOM   1140  CB  LYS A 150     -47.546 255.981 196.592  1.00  0.00           C  
ATOM   1141  CG  LYS A 150     -46.492 256.509 197.584  1.00  0.00           C  
ATOM   1142  CD  LYS A 150     -46.575 255.872 198.979  1.00  0.00           C  
ATOM   1143  CE  LYS A 150     -47.776 256.349 199.809  1.00  0.00           C  
ATOM   1144  NZ  LYS A 150     -47.752 255.750 201.153  1.00  0.00           N  
ATOM   1145  N   VAL A 151     -47.555 254.768 193.535  1.00  0.00           N  
ATOM   1146  CA  VAL A 151     -48.094 253.869 192.509  1.00  0.00           C  
ATOM   1147  C   VAL A 151     -47.464 252.464 192.653  1.00  0.00           C  
ATOM   1148  O   VAL A 151     -46.555 252.282 193.464  1.00  0.00           O  
ATOM   1149  CB  VAL A 151     -47.813 254.408 191.069  1.00  0.00           C  
ATOM   1150  CG1 VAL A 151     -48.479 255.765 190.795  1.00  0.00           C  
ATOM   1151  CG2 VAL A 151     -46.323 254.457 190.682  1.00  0.00           C  
ATOM   1152  N   ASP A 152     -47.959 251.498 191.856  1.00  0.00           N  
ATOM   1153  CA  ASP A 152     -47.450 250.119 191.762  1.00  0.00           C  
ATOM   1154  C   ASP A 152     -45.981 250.015 191.320  1.00  0.00           C  
ATOM   1155  O   ASP A 152     -45.517 250.835 190.527  1.00  0.00           O  
ATOM   1156  CB  ASP A 152     -48.302 249.234 190.820  1.00  0.00           C  
ATOM   1157  CG  ASP A 152     -49.775 249.138 191.213  1.00  0.00           C  
ATOM   1158  OD1 ASP A 152     -50.028 248.878 192.408  1.00  0.00           O  
ATOM   1159  OD2 ASP A 152     -50.618 249.221 190.294  1.00  0.00           O  
ATOM   1160  N   ASN A 153     -45.306 248.958 191.810  1.00  0.00           N  
ATOM   1161  CA  ASN A 153     -43.933 248.557 191.473  1.00  0.00           C  
ATOM   1162  C   ASN A 153     -42.866 249.547 192.002  1.00  0.00           C  
ATOM   1163  O   ASN A 153     -43.191 250.489 192.726  1.00  0.00           O  
ATOM   1164  CB  ASN A 153     -43.813 248.312 189.936  1.00  0.00           C  
ATOM   1165  CG  ASN A 153     -42.798 247.231 189.548  1.00  0.00           C  
ATOM   1166  OD1 ASN A 153     -41.688 247.550 189.130  1.00  0.00           O  
ATOM   1167  ND2 ASN A 153     -43.168 245.957 189.686  1.00  0.00           N  
ATOM   1168  N   ALA A 154     -41.598 249.312 191.619  1.00  0.00           N  
ATOM   1169  CA  ALA A 154     -40.475 250.240 191.786  1.00  0.00           C  
ATOM   1170  C   ALA A 154     -40.572 251.483 190.876  1.00  0.00           C  
ATOM   1171  O   ALA A 154     -39.834 252.442 191.096  1.00  0.00           O  
ATOM   1172  CB  ALA A 154     -39.169 249.475 191.525  1.00  0.00           C  
ATOM   1173  N   LEU A 155     -41.493 251.450 189.895  1.00  0.00           N  
ATOM   1174  CA  LEU A 155     -41.903 252.569 189.049  1.00  0.00           C  
ATOM   1175  C   LEU A 155     -42.535 253.700 189.878  1.00  0.00           C  
ATOM   1176  O   LEU A 155     -43.195 253.434 190.885  1.00  0.00           O  
ATOM   1177  CB  LEU A 155     -42.932 252.062 188.013  1.00  0.00           C  
ATOM   1178  CG  LEU A 155     -42.411 250.994 187.026  1.00  0.00           C  
ATOM   1179  CD1 LEU A 155     -43.569 250.416 186.183  1.00  0.00           C  
ATOM   1180  CD2 LEU A 155     -41.254 251.516 186.147  1.00  0.00           C  
ATOM   1181  N   GLN A 156     -42.338 254.943 189.417  1.00  0.00           N  
ATOM   1182  CA  GLN A 156     -42.883 256.141 190.046  1.00  0.00           C  
ATOM   1183  C   GLN A 156     -42.955 257.267 189.008  1.00  0.00           C  
ATOM   1184  O   GLN A 156     -42.129 257.313 188.094  1.00  0.00           O  
ATOM   1185  CB  GLN A 156     -42.009 256.530 191.269  1.00  0.00           C  
ATOM   1186  CG  GLN A 156     -42.592 257.619 192.195  1.00  0.00           C  
ATOM   1187  CD  GLN A 156     -43.936 257.215 192.802  1.00  0.00           C  
ATOM   1188  NE2 GLN A 156     -43.895 256.395 193.853  1.00  0.00           N  
ATOM   1189  OE1 GLN A 156     -44.992 257.621 192.318  1.00  0.00           O  
ATOM   1190  N   SER A 157     -43.927 258.169 189.198  1.00  0.00           N  
ATOM   1191  CA  SER A 157     -44.099 259.381 188.405  1.00  0.00           C  
ATOM   1192  C   SER A 157     -44.170 260.572 189.372  1.00  0.00           C  
ATOM   1193  O   SER A 157     -45.014 260.583 190.269  1.00  0.00           O  
ATOM   1194  CB  SER A 157     -45.348 259.225 187.516  1.00  0.00           C  
ATOM   1195  OG  SER A 157     -45.463 260.295 186.604  1.00  0.00           O  
ATOM   1196  N   GLY A 158     -43.244 261.528 189.190  1.00  0.00           N  
ATOM   1197  CA  GLY A 158     -43.014 262.648 190.102  1.00  0.00           C  
ATOM   1198  C   GLY A 158     -43.635 263.959 189.602  1.00  0.00           C  
ATOM   1199  O   GLY A 158     -43.243 265.018 190.090  1.00  0.00           O  
ATOM   1200  N   ASN A 159     -44.570 263.910 188.634  1.00  0.00           N  
ATOM   1201  CA  ASN A 159     -45.180 265.074 187.970  1.00  0.00           C  
ATOM   1202  C   ASN A 159     -46.327 265.706 188.793  1.00  0.00           C  
ATOM   1203  O   ASN A 159     -47.378 266.022 188.236  1.00  0.00           O  
ATOM   1204  CB  ASN A 159     -45.630 264.663 186.544  1.00  0.00           C  
ATOM   1205  CG  ASN A 159     -44.473 264.211 185.646  1.00  0.00           C  
ATOM   1206  ND2 ASN A 159     -43.641 265.020 185.249  1.00  0.00           N  
ATOM   1207  OD1 ASN A 159     -44.419 262.918 185.317  1.00  0.00           O  
ATOM   1208  N   SER A 160     -46.101 265.897 190.105  1.00  0.00           N  
ATOM   1209  CA  SER A 160     -47.008 266.579 191.029  1.00  0.00           C  
ATOM   1210  C   SER A 160     -47.007 268.102 190.790  1.00  0.00           C  
ATOM   1211  O   SER A 160     -45.965 268.673 190.466  1.00  0.00           O  
ATOM   1212  CB  SER A 160     -46.605 266.218 192.474  1.00  0.00           C  
ATOM   1213  OG  SER A 160     -47.515 266.754 193.417  1.00  0.00           O  
ATOM   1214  N   GLN A 161     -48.185 268.717 190.966  1.00  0.00           N  
ATOM   1215  CA  GLN A 161     -48.438 270.136 190.746  1.00  0.00           C  
ATOM   1216  C   GLN A 161     -49.308 270.643 191.902  1.00  0.00           C  
ATOM   1217  O   GLN A 161     -50.458 270.218 192.018  1.00  0.00           O  
ATOM   1218  CB  GLN A 161     -49.122 270.307 189.372  1.00  0.00           C  
ATOM   1219  CG  GLN A 161     -49.343 271.774 188.967  1.00  0.00           C  
ATOM   1220  CD  GLN A 161     -50.025 271.881 187.606  1.00  0.00           C  
ATOM   1221  NE2 GLN A 161     -51.206 271.571 187.469  1.00  0.00           N  
ATOM   1222  OE1 GLN A 161     -49.285 272.326 186.593  1.00  0.00           O  
ATOM   1223  N   GLU A 162     -48.734 271.525 192.736  1.00  0.00           N  
ATOM   1224  CA  GLU A 162     -49.354 272.013 193.969  1.00  0.00           C  
ATOM   1225  C   GLU A 162     -49.726 273.498 193.886  1.00  0.00           C  
ATOM   1226  O   GLU A 162     -49.059 274.262 193.187  1.00  0.00           O  
ATOM   1227  CB  GLU A 162     -48.386 271.795 195.148  1.00  0.00           C  
ATOM   1228  CG  GLU A 162     -48.094 270.317 195.447  1.00  0.00           C  
ATOM   1229  CD  GLU A 162     -47.125 270.180 196.617  1.00  0.00           C  
ATOM   1230  OE1 GLU A 162     -47.568 270.435 197.758  1.00  0.00           O  
ATOM   1231  OE2 GLU A 162     -45.959 269.815 196.351  1.00  0.00           O  
ATOM   1232  N   SER A 163     -50.755 273.875 194.660  1.00  0.00           N  
ATOM   1233  CA  SER A 163     -51.189 275.257 194.855  1.00  0.00           C  
ATOM   1234  C   SER A 163     -52.057 275.353 196.122  1.00  0.00           C  
ATOM   1235  O   SER A 163     -52.955 274.529 196.300  1.00  0.00           O  
ATOM   1236  CB  SER A 163     -51.929 275.766 193.603  1.00  0.00           C  
ATOM   1237  OG  SER A 163     -52.257 277.129 193.743  1.00  0.00           O  
ATOM   1238  N   VAL A 164     -51.769 276.360 196.964  1.00  0.00           N  
ATOM   1239  CA  VAL A 164     -52.439 276.608 198.243  1.00  0.00           C  
ATOM   1240  C   VAL A 164     -53.350 277.847 198.142  1.00  0.00           C  
ATOM   1241  O   VAL A 164     -52.989 278.819 197.478  1.00  0.00           O  
ATOM   1242  CB  VAL A 164     -51.385 276.815 199.378  1.00  0.00           C  
ATOM   1243  CG1 VAL A 164     -50.589 278.136 199.310  1.00  0.00           C  
ATOM   1244  CG2 VAL A 164     -51.980 276.634 200.788  1.00  0.00           C  
ATOM   1245  N   THR A 165     -54.504 277.791 198.825  1.00  0.00           N  
ATOM   1246  CA  THR A 165     -55.454 278.901 198.951  1.00  0.00           C  
ATOM   1247  C   THR A 165     -54.966 279.980 199.944  1.00  0.00           C  
ATOM   1248  O   THR A 165     -54.026 279.749 200.704  1.00  0.00           O  
ATOM   1249  CB  THR A 165     -56.837 278.387 199.457  1.00  0.00           C  
ATOM   1250  OG1 THR A 165     -56.807 277.936 200.802  1.00  0.00           O  
ATOM   1251  CG2 THR A 165     -57.447 277.287 198.584  1.00  0.00           C  
ATOM   1252  N   GLU A 166     -55.665 281.129 199.940  1.00  0.00           N  
ATOM   1253  CA  GLU A 166     -55.651 282.096 201.039  1.00  0.00           C  
ATOM   1254  C   GLU A 166     -56.685 281.714 202.114  1.00  0.00           C  
ATOM   1255  O   GLU A 166     -57.512 280.826 201.894  1.00  0.00           O  
ATOM   1256  CB  GLU A 166     -55.876 283.525 200.492  1.00  0.00           C  
ATOM   1257  CG  GLU A 166     -54.708 284.071 199.643  1.00  0.00           C  
ATOM   1258  CD  GLU A 166     -53.367 284.121 200.387  1.00  0.00           C  
ATOM   1259  OE1 GLU A 166     -53.369 284.467 201.589  1.00  0.00           O  
ATOM   1260  OE2 GLU A 166     -52.348 283.773 199.751  1.00  0.00           O  
ATOM   1261  N   GLN A 167     -56.573 282.370 203.282  1.00  0.00           N  
ATOM   1262  CA  GLN A 167     -57.272 282.029 204.522  1.00  0.00           C  
ATOM   1263  C   GLN A 167     -58.807 282.026 204.397  1.00  0.00           C  
ATOM   1264  O   GLN A 167     -59.377 282.955 203.824  1.00  0.00           O  
ATOM   1265  CB  GLN A 167     -56.810 283.004 205.622  1.00  0.00           C  
ATOM   1266  CG  GLN A 167     -57.213 282.569 207.043  1.00  0.00           C  
ATOM   1267  CD  GLN A 167     -56.350 283.234 208.114  1.00  0.00           C  
ATOM   1268  OE1 GLN A 167     -56.081 284.433 208.053  1.00  0.00           O  
ATOM   1269  NE2 GLN A 167     -55.911 282.452 209.102  1.00  0.00           N  
ATOM   1270  N   ASP A 168     -59.428 280.983 204.969  1.00  0.00           N  
ATOM   1271  CA  ASP A 168     -60.875 280.795 205.064  1.00  0.00           C  
ATOM   1272  C   ASP A 168     -61.490 281.862 205.991  1.00  0.00           C  
ATOM   1273  O   ASP A 168     -60.994 282.060 207.100  1.00  0.00           O  
ATOM   1274  CB  ASP A 168     -61.203 279.366 205.552  1.00  0.00           C  
ATOM   1275  CG  ASP A 168     -62.688 279.017 205.479  1.00  0.00           C  
ATOM   1276  OD1 ASP A 168     -63.146 278.704 204.359  1.00  0.00           O  
ATOM   1277  OD2 ASP A 168     -63.336 279.070 206.545  1.00  0.00           O  
ATOM   1278  N   SER A 169     -62.553 282.525 205.512  1.00  0.00           N  
ATOM   1279  CA  SER A 169     -63.224 283.626 206.207  1.00  0.00           C  
ATOM   1280  C   SER A 169     -64.038 283.184 207.443  1.00  0.00           C  
ATOM   1281  O   SER A 169     -64.214 283.988 208.358  1.00  0.00           O  
ATOM   1282  CB  SER A 169     -64.092 284.382 205.176  1.00  0.00           C  
ATOM   1283  OG  SER A 169     -64.684 285.547 205.716  1.00  0.00           O  
ATOM   1284  N   LYS A 170     -64.513 281.926 207.453  1.00  0.00           N  
ATOM   1285  CA  LYS A 170     -65.365 281.370 208.501  1.00  0.00           C  
ATOM   1286  C   LYS A 170     -64.544 280.753 209.650  1.00  0.00           C  
ATOM   1287  O   LYS A 170     -64.779 281.100 210.806  1.00  0.00           O  
ATOM   1288  CB  LYS A 170     -66.340 280.363 207.849  1.00  0.00           C  
ATOM   1289  CG  LYS A 170     -67.286 279.630 208.818  1.00  0.00           C  
ATOM   1290  CD  LYS A 170     -68.177 278.603 208.100  1.00  0.00           C  
ATOM   1291  CE  LYS A 170     -68.863 277.619 209.059  1.00  0.00           C  
ATOM   1292  NZ  LYS A 170     -67.907 276.641 209.609  1.00  0.00           N  
ATOM   1293  N   ASP A 171     -63.635 279.826 209.304  1.00  0.00           N  
ATOM   1294  CA  ASP A 171     -62.937 278.937 210.241  1.00  0.00           C  
ATOM   1295  C   ASP A 171     -61.457 279.287 210.459  1.00  0.00           C  
ATOM   1296  O   ASP A 171     -60.850 278.678 211.339  1.00  0.00           O  
ATOM   1297  CB  ASP A 171     -63.083 277.448 209.829  1.00  0.00           C  
ATOM   1298  CG  ASP A 171     -64.538 276.982 209.708  1.00  0.00           C  
ATOM   1299  OD1 ASP A 171     -65.308 277.267 210.651  1.00  0.00           O  
ATOM   1300  OD2 ASP A 171     -64.849 276.275 208.726  1.00  0.00           O  
ATOM   1301  N   SER A 172     -60.894 280.235 209.683  1.00  0.00           N  
ATOM   1302  CA  SER A 172     -59.489 280.688 209.722  1.00  0.00           C  
ATOM   1303  C   SER A 172     -58.466 279.634 209.235  1.00  0.00           C  
ATOM   1304  O   SER A 172     -57.262 279.829 209.404  1.00  0.00           O  
ATOM   1305  CB  SER A 172     -59.120 281.266 211.111  1.00  0.00           C  
ATOM   1306  OG  SER A 172     -59.913 282.400 211.390  1.00  0.00           O  
ATOM   1307  N   THR A 173     -58.960 278.542 208.631  1.00  0.00           N  
ATOM   1308  CA  THR A 173     -58.186 277.419 208.108  1.00  0.00           C  
ATOM   1309  C   THR A 173     -57.757 277.650 206.641  1.00  0.00           C  
ATOM   1310  O   THR A 173     -58.017 278.707 206.068  1.00  0.00           O  
ATOM   1311  CB  THR A 173     -59.037 276.121 208.200  1.00  0.00           C  
ATOM   1312  OG1 THR A 173     -60.209 276.205 207.408  1.00  0.00           O  
ATOM   1313  CG2 THR A 173     -59.410 275.735 209.637  1.00  0.00           C  
ATOM   1314  N   TYR A 174     -57.046 276.657 206.091  1.00  0.00           N  
ATOM   1315  CA  TYR A 174     -56.436 276.652 204.767  1.00  0.00           C  
ATOM   1316  C   TYR A 174     -56.687 275.316 204.055  1.00  0.00           C  
ATOM   1317  O   TYR A 174     -57.015 274.318 204.699  1.00  0.00           O  
ATOM   1318  CB  TYR A 174     -54.925 276.899 204.937  1.00  0.00           C  
ATOM   1319  CG  TYR A 174     -54.561 278.359 205.103  1.00  0.00           C  
ATOM   1320  CD1 TYR A 174     -54.311 279.131 203.954  1.00  0.00           C  
ATOM   1321  CE1 TYR A 174     -53.900 280.468 204.078  1.00  0.00           C  
ATOM   1322  CZ  TYR A 174     -53.759 281.046 205.351  1.00  0.00           C  
ATOM   1323  OH  TYR A 174     -53.322 282.335 205.448  1.00  0.00           O  
ATOM   1324  CD2 TYR A 174     -54.446 278.944 206.383  1.00  0.00           C  
ATOM   1325  CE2 TYR A 174     -54.046 280.290 206.507  1.00  0.00           C  
ATOM   1326  N   SER A 175     -56.499 275.345 202.727  1.00  0.00           N  
ATOM   1327  CA  SER A 175     -56.649 274.206 201.825  1.00  0.00           C  
ATOM   1328  C   SER A 175     -55.466 274.177 200.839  1.00  0.00           C  
ATOM   1329  O   SER A 175     -54.968 275.235 200.454  1.00  0.00           O  
ATOM   1330  CB  SER A 175     -57.991 274.331 201.075  1.00  0.00           C  
ATOM   1331  OG  SER A 175     -59.078 274.182 201.962  1.00  0.00           O  
ATOM   1332  N   LEU A 176     -55.065 272.964 200.423  1.00  0.00           N  
ATOM   1333  CA  LEU A 176     -54.011 272.705 199.437  1.00  0.00           C  
ATOM   1334  C   LEU A 176     -54.523 271.691 198.406  1.00  0.00           C  
ATOM   1335  O   LEU A 176     -55.187 270.725 198.776  1.00  0.00           O  
ATOM   1336  CB  LEU A 176     -52.738 272.201 200.170  1.00  0.00           C  
ATOM   1337  CG  LEU A 176     -51.534 271.780 199.287  1.00  0.00           C  
ATOM   1338  CD1 LEU A 176     -50.926 272.962 198.510  1.00  0.00           C  
ATOM   1339  CD2 LEU A 176     -50.461 271.049 200.107  1.00  0.00           C  
ATOM   1340  N   SER A 177     -54.168 271.914 197.133  1.00  0.00           N  
ATOM   1341  CA  SER A 177     -54.342 270.954 196.047  1.00  0.00           C  
ATOM   1342  C   SER A 177     -52.977 270.333 195.714  1.00  0.00           C  
ATOM   1343  O   SER A 177     -51.952 271.003 195.835  1.00  0.00           O  
ATOM   1344  CB  SER A 177     -54.951 271.683 194.833  1.00  0.00           C  
ATOM   1345  OG  SER A 177     -55.163 270.815 193.733  1.00  0.00           O  
ATOM   1346  N   SER A 178     -53.002 269.072 195.269  1.00  0.00           N  
ATOM   1347  CA  SER A 178     -51.852 268.327 194.773  1.00  0.00           C  
ATOM   1348  C   SER A 178     -52.359 267.443 193.632  1.00  0.00           C  
ATOM   1349  O   SER A 178     -53.283 266.666 193.855  1.00  0.00           O  
ATOM   1350  CB  SER A 178     -51.227 267.520 195.929  1.00  0.00           C  
ATOM   1351  OG  SER A 178     -50.164 266.701 195.483  1.00  0.00           O  
ATOM   1352  N   THR A 179     -51.782 267.592 192.433  1.00  0.00           N  
ATOM   1353  CA  THR A 179     -52.277 266.929 191.230  1.00  0.00           C  
ATOM   1354  C   THR A 179     -51.108 266.306 190.457  1.00  0.00           C  
ATOM   1355  O   THR A 179     -50.309 267.039 189.874  1.00  0.00           O  
ATOM   1356  CB  THR A 179     -53.020 267.923 190.295  1.00  0.00           C  
ATOM   1357  OG1 THR A 179     -54.098 268.516 190.996  1.00  0.00           O  
ATOM   1358  CG2 THR A 179     -53.585 267.298 189.006  1.00  0.00           C  
ATOM   1359  N   LEU A 180     -51.062 264.964 190.432  1.00  0.00           N  
ATOM   1360  CA  LEU A 180     -50.189 264.182 189.561  1.00  0.00           C  
ATOM   1361  C   LEU A 180     -50.723 264.258 188.120  1.00  0.00           C  
ATOM   1362  O   LEU A 180     -51.582 263.464 187.742  1.00  0.00           O  
ATOM   1363  CB  LEU A 180     -50.083 262.741 190.119  1.00  0.00           C  
ATOM   1364  CG  LEU A 180     -49.184 261.774 189.317  1.00  0.00           C  
ATOM   1365  CD1 LEU A 180     -47.749 262.311 189.177  1.00  0.00           C  
ATOM   1366  CD2 LEU A 180     -49.195 260.355 189.918  1.00  0.00           C  
ATOM   1367  N   THR A 181     -50.239 265.270 187.380  1.00  0.00           N  
ATOM   1368  CA  THR A 181     -50.670 265.587 186.023  1.00  0.00           C  
ATOM   1369  C   THR A 181     -49.783 264.869 184.992  1.00  0.00           C  
ATOM   1370  O   THR A 181     -48.568 265.068 184.976  1.00  0.00           O  
ATOM   1371  CB  THR A 181     -50.756 267.118 185.779  1.00  0.00           C  
ATOM   1372  OG1 THR A 181     -51.208 267.380 184.463  1.00  0.00           O  
ATOM   1373  CG2 THR A 181     -49.456 267.911 186.008  1.00  0.00           C  
ATOM   1374  N   LEU A 182     -50.422 263.986 184.209  1.00  0.00           N  
ATOM   1375  CA  LEU A 182     -49.767 263.023 183.329  1.00  0.00           C  
ATOM   1376  C   LEU A 182     -50.315 263.126 181.898  1.00  0.00           C  
ATOM   1377  O   LEU A 182     -51.357 263.741 181.667  1.00  0.00           O  
ATOM   1378  CB  LEU A 182     -50.049 261.586 183.841  1.00  0.00           C  
ATOM   1379  CG  LEU A 182     -49.812 261.299 185.336  1.00  0.00           C  
ATOM   1380  CD1 LEU A 182     -50.260 259.864 185.698  1.00  0.00           C  
ATOM   1381  CD2 LEU A 182     -48.362 261.590 185.756  1.00  0.00           C  
ATOM   1382  N   SER A 183     -49.644 262.402 180.989  1.00  0.00           N  
ATOM   1383  CA  SER A 183     -50.245 261.861 179.771  1.00  0.00           C  
ATOM   1384  C   SER A 183     -51.069 260.604 180.128  1.00  0.00           C  
ATOM   1385  O   SER A 183     -50.735 259.909 181.092  1.00  0.00           O  
ATOM   1386  CB  SER A 183     -49.113 261.538 178.773  1.00  0.00           C  
ATOM   1387  OG  SER A 183     -49.597 260.974 177.569  1.00  0.00           O  
ATOM   1388  N   LYS A 184     -52.099 260.302 179.321  1.00  0.00           N  
ATOM   1389  CA  LYS A 184     -52.921 259.094 179.456  1.00  0.00           C  
ATOM   1390  C   LYS A 184     -52.127 257.781 179.293  1.00  0.00           C  
ATOM   1391  O   LYS A 184     -52.498 256.783 179.911  1.00  0.00           O  
ATOM   1392  CB  LYS A 184     -54.135 259.197 178.506  1.00  0.00           C  
ATOM   1393  CG  LYS A 184     -55.153 258.048 178.623  1.00  0.00           C  
ATOM   1394  CD  LYS A 184     -54.979 256.914 177.602  1.00  0.00           C  
ATOM   1395  CE  LYS A 184     -55.951 255.768 177.894  1.00  0.00           C  
ATOM   1396  NZ  LYS A 184     -55.748 254.624 176.992  1.00  0.00           N  
ATOM   1397  N   ALA A 185     -51.029 257.815 178.517  1.00  0.00           N  
ATOM   1398  CA  ALA A 185     -50.086 256.707 178.342  1.00  0.00           C  
ATOM   1399  C   ALA A 185     -49.360 256.287 179.635  1.00  0.00           C  
ATOM   1400  O   ALA A 185     -49.027 255.110 179.769  1.00  0.00           O  
ATOM   1401  CB  ALA A 185     -49.071 257.092 177.257  1.00  0.00           C  
ATOM   1402  N   ASP A 186     -49.152 257.238 180.565  1.00  0.00           N  
ATOM   1403  CA  ASP A 186     -48.552 257.009 181.882  1.00  0.00           C  
ATOM   1404  C   ASP A 186     -49.574 256.408 182.871  1.00  0.00           C  
ATOM   1405  O   ASP A 186     -49.180 255.634 183.741  1.00  0.00           O  
ATOM   1406  CB  ASP A 186     -47.973 258.325 182.456  1.00  0.00           C  
ATOM   1407  CG  ASP A 186     -46.866 258.138 183.499  1.00  0.00           C  
ATOM   1408  OD1 ASP A 186     -46.946 258.815 184.548  1.00  0.00           O  
ATOM   1409  OD2 ASP A 186     -45.907 257.400 183.189  1.00  0.00           O  
ATOM   1410  N   TYR A 187     -50.859 256.773 182.716  1.00  0.00           N  
ATOM   1411  CA  TYR A 187     -51.961 256.365 183.591  1.00  0.00           C  
ATOM   1412  C   TYR A 187     -52.391 254.891 183.430  1.00  0.00           C  
ATOM   1413  O   TYR A 187     -52.982 254.337 184.359  1.00  0.00           O  
ATOM   1414  CB  TYR A 187     -53.124 257.355 183.406  1.00  0.00           C  
ATOM   1415  CG  TYR A 187     -54.332 257.137 184.304  1.00  0.00           C  
ATOM   1416  CD1 TYR A 187     -54.239 257.400 185.687  1.00  0.00           C  
ATOM   1417  CE1 TYR A 187     -55.344 257.158 186.528  1.00  0.00           C  
ATOM   1418  CZ  TYR A 187     -56.548 256.668 185.986  1.00  0.00           C  
ATOM   1419  OH  TYR A 187     -57.611 256.413 186.801  1.00  0.00           O  
ATOM   1420  CD2 TYR A 187     -55.541 256.655 183.763  1.00  0.00           C  
ATOM   1421  CE2 TYR A 187     -56.652 256.437 184.599  1.00  0.00           C  
ATOM   1422  N   GLU A 188     -52.062 254.267 182.288  1.00  0.00           N  
ATOM   1423  CA  GLU A 188     -52.332 252.853 182.021  1.00  0.00           C  
ATOM   1424  C   GLU A 188     -51.225 251.907 182.533  1.00  0.00           C  
ATOM   1425  O   GLU A 188     -51.463 250.699 182.564  1.00  0.00           O  
ATOM   1426  CB  GLU A 188     -52.583 252.662 180.507  1.00  0.00           C  
ATOM   1427  CG  GLU A 188     -53.801 253.429 179.948  1.00  0.00           C  
ATOM   1428  CD  GLU A 188     -55.139 253.006 180.560  1.00  0.00           C  
ATOM   1429  OE1 GLU A 188     -55.754 253.850 181.247  1.00  0.00           O  
ATOM   1430  OE2 GLU A 188     -55.539 251.848 180.311  1.00  0.00           O  
ATOM   1431  N   LYS A 189     -50.056 252.443 182.934  1.00  0.00           N  
ATOM   1432  CA  LYS A 189     -48.906 251.669 183.429  1.00  0.00           C  
ATOM   1433  C   LYS A 189     -49.135 251.006 184.798  1.00  0.00           C  
ATOM   1434  O   LYS A 189     -48.545 249.956 185.051  1.00  0.00           O  
ATOM   1435  CB  LYS A 189     -47.661 252.572 183.525  1.00  0.00           C  
ATOM   1436  CG  LYS A 189     -47.153 253.111 182.179  1.00  0.00           C  
ATOM   1437  CD  LYS A 189     -45.954 254.046 182.378  1.00  0.00           C  
ATOM   1438  CE  LYS A 189     -45.444 254.671 181.074  1.00  0.00           C  
ATOM   1439  NZ  LYS A 189     -44.467 255.737 181.354  1.00  0.00           N  
ATOM   1440  N   HIS A 190     -49.960 251.636 185.648  1.00  0.00           N  
ATOM   1441  CA  HIS A 190     -50.259 251.194 187.012  1.00  0.00           C  
ATOM   1442  C   HIS A 190     -51.779 251.128 187.205  1.00  0.00           C  
ATOM   1443  O   HIS A 190     -52.536 251.738 186.444  1.00  0.00           O  
ATOM   1444  CB  HIS A 190     -49.618 252.148 188.054  1.00  0.00           C  
ATOM   1445  CG  HIS A 190     -48.284 252.751 187.673  1.00  0.00           C  
ATOM   1446  ND1 HIS A 190     -48.176 254.003 187.091  1.00  0.00           N  
ATOM   1447  CD2 HIS A 190     -46.994 252.286 187.796  1.00  0.00           C  
ATOM   1448  CE1 HIS A 190     -46.877 254.230 186.880  1.00  0.00           C  
ATOM   1449  NE2 HIS A 190     -46.101 253.228 187.280  1.00  0.00           N  
ATOM   1450  N   LYS A 191     -52.186 250.400 188.255  1.00  0.00           N  
ATOM   1451  CA  LYS A 191     -53.561 250.327 188.727  1.00  0.00           C  
ATOM   1452  C   LYS A 191     -53.747 251.281 189.919  1.00  0.00           C  
ATOM   1453  O   LYS A 191     -54.657 252.108 189.879  1.00  0.00           O  
ATOM   1454  CB  LYS A 191     -53.910 248.867 189.077  1.00  0.00           C  
ATOM   1455  CG  LYS A 191     -55.406 248.647 189.359  1.00  0.00           C  
ATOM   1456  CD  LYS A 191     -55.769 247.205 189.763  1.00  0.00           C  
ATOM   1457  CE  LYS A 191     -55.435 246.123 188.720  1.00  0.00           C  
ATOM   1458  NZ  LYS A 191     -56.108 246.360 187.430  1.00  0.00           N  
ATOM   1459  N   VAL A 192     -52.879 251.167 190.939  1.00  0.00           N  
ATOM   1460  CA  VAL A 192     -52.892 252.023 192.126  1.00  0.00           C  
ATOM   1461  C   VAL A 192     -52.388 253.437 191.798  1.00  0.00           C  
ATOM   1462  O   VAL A 192     -51.337 253.585 191.175  1.00  0.00           O  
ATOM   1463  CB  VAL A 192     -52.014 251.446 193.277  1.00  0.00           C  
ATOM   1464  CG1 VAL A 192     -51.783 252.396 194.477  1.00  0.00           C  
ATOM   1465  CG2 VAL A 192     -52.596 250.122 193.795  1.00  0.00           C  
ATOM   1466  N   TYR A 193     -53.138 254.431 192.294  1.00  0.00           N  
ATOM   1467  CA  TYR A 193     -52.735 255.828 192.381  1.00  0.00           C  
ATOM   1468  C   TYR A 193     -53.200 256.321 193.752  1.00  0.00           C  
ATOM   1469  O   TYR A 193     -54.403 256.327 194.022  1.00  0.00           O  
ATOM   1470  CB  TYR A 193     -53.333 256.652 191.225  1.00  0.00           C  
ATOM   1471  CG  TYR A 193     -52.797 256.262 189.862  1.00  0.00           C  
ATOM   1472  CD1 TYR A 193     -51.561 256.779 189.423  1.00  0.00           C  
ATOM   1473  CE1 TYR A 193     -50.980 256.300 188.235  1.00  0.00           C  
ATOM   1474  CZ  TYR A 193     -51.640 255.312 187.482  1.00  0.00           C  
ATOM   1475  OH  TYR A 193     -51.035 254.790 186.380  1.00  0.00           O  
ATOM   1476  CD2 TYR A 193     -53.487 255.321 189.070  1.00  0.00           C  
ATOM   1477  CE2 TYR A 193     -52.908 254.845 187.880  1.00  0.00           C  
ATOM   1478  N   ALA A 194     -52.224 256.678 194.598  1.00  0.00           N  
ATOM   1479  CA  ALA A 194     -52.420 257.046 195.994  1.00  0.00           C  
ATOM   1480  C   ALA A 194     -51.747 258.385 196.294  1.00  0.00           C  
ATOM   1481  O   ALA A 194     -50.696 258.685 195.727  1.00  0.00           O  
ATOM   1482  CB  ALA A 194     -51.830 255.938 196.878  1.00  0.00           C  
ATOM   1483  N   CYS A 195     -52.365 259.139 197.212  1.00  0.00           N  
ATOM   1484  CA  CYS A 195     -51.895 260.421 197.718  1.00  0.00           C  
ATOM   1485  C   CYS A 195     -51.791 260.323 199.242  1.00  0.00           C  
ATOM   1486  O   CYS A 195     -52.716 259.823 199.882  1.00  0.00           O  
ATOM   1487  SG  CYS A 195     -52.516 263.193 197.891  1.00  0.00           S  
ATOM   1488  CB  CYS A 195     -52.898 261.513 197.313  1.00  0.00           C  
ATOM   1489  N   GLU A 196     -50.682 260.836 199.788  1.00  0.00           N  
ATOM   1490  CA  GLU A 196     -50.403 260.838 201.218  1.00  0.00           C  
ATOM   1491  C   GLU A 196     -49.754 262.166 201.612  1.00  0.00           C  
ATOM   1492  O   GLU A 196     -49.008 262.738 200.818  1.00  0.00           O  
ATOM   1493  CB  GLU A 196     -49.569 259.586 201.557  1.00  0.00           C  
ATOM   1494  CG  GLU A 196     -49.032 259.500 202.999  1.00  0.00           C  
ATOM   1495  CD  GLU A 196     -48.414 258.129 203.250  1.00  0.00           C  
ATOM   1496  OE1 GLU A 196     -49.191 257.149 203.272  1.00  0.00           O  
ATOM   1497  OE2 GLU A 196     -47.172 258.064 203.378  1.00  0.00           O  
ATOM   1498  N   VAL A 197     -50.072 262.637 202.826  1.00  0.00           N  
ATOM   1499  CA  VAL A 197     -49.603 263.906 203.370  1.00  0.00           C  
ATOM   1500  C   VAL A 197     -49.220 263.751 204.851  1.00  0.00           C  
ATOM   1501  O   VAL A 197     -49.731 262.867 205.540  1.00  0.00           O  
ATOM   1502  CB  VAL A 197     -50.679 265.031 203.236  1.00  0.00           C  
ATOM   1503  CG1 VAL A 197     -51.106 265.238 201.775  1.00  0.00           C  
ATOM   1504  CG2 VAL A 197     -51.921 264.892 204.139  1.00  0.00           C  
ATOM   1505  N   THR A 198     -48.333 264.649 205.300  1.00  0.00           N  
ATOM   1506  CA  THR A 198     -47.947 264.827 206.698  1.00  0.00           C  
ATOM   1507  C   THR A 198     -48.013 266.330 207.030  1.00  0.00           C  
ATOM   1508  O   THR A 198     -47.877 267.176 206.140  1.00  0.00           O  
ATOM   1509  CB  THR A 198     -46.516 264.295 206.982  1.00  0.00           C  
ATOM   1510  OG1 THR A 198     -45.507 265.035 206.319  1.00  0.00           O  
ATOM   1511  CG2 THR A 198     -46.345 262.799 206.671  1.00  0.00           C  
ATOM   1512  N   HIS A 199     -48.288 266.622 208.310  1.00  0.00           N  
ATOM   1513  CA  HIS A 199     -48.711 267.940 208.772  1.00  0.00           C  
ATOM   1514  C   HIS A 199     -48.259 268.210 210.214  1.00  0.00           C  
ATOM   1515  O   HIS A 199     -47.710 267.333 210.879  1.00  0.00           O  
ATOM   1516  CB  HIS A 199     -50.250 268.010 208.635  1.00  0.00           C  
ATOM   1517  CG  HIS A 199     -50.773 269.406 208.448  1.00  0.00           C  
ATOM   1518  CD2 HIS A 199     -50.731 270.181 207.312  1.00  0.00           C  
ATOM   1519  ND1 HIS A 199     -51.361 270.140 209.482  1.00  0.00           N  
ATOM   1520  NE2 HIS A 199     -51.264 271.404 207.662  1.00  0.00           N  
ATOM   1521  CE1 HIS A 199     -51.618 271.323 208.943  1.00  0.00           C  
ATOM   1522  N   GLN A 200     -48.532 269.438 210.677  1.00  0.00           N  
ATOM   1523  CA  GLN A 200     -48.376 269.873 212.064  1.00  0.00           C  
ATOM   1524  C   GLN A 200     -49.421 269.225 212.993  1.00  0.00           C  
ATOM   1525  O   GLN A 200     -49.087 268.919 214.138  1.00  0.00           O  
ATOM   1526  CB  GLN A 200     -48.469 271.414 212.152  1.00  0.00           C  
ATOM   1527  CG  GLN A 200     -47.334 272.195 211.447  1.00  0.00           C  
ATOM   1528  CD  GLN A 200     -47.463 272.309 209.921  1.00  0.00           C  
ATOM   1529  NE2 GLN A 200     -46.350 272.564 209.235  1.00  0.00           N  
ATOM   1530  OE1 GLN A 200     -48.553 272.194 209.366  1.00  0.00           O  
ATOM   1531  N   GLY A 201     -50.653 269.028 212.489  1.00  0.00           N  
ATOM   1532  CA  GLY A 201     -51.761 268.437 213.241  1.00  0.00           C  
ATOM   1533  C   GLY A 201     -51.688 266.907 213.256  1.00  0.00           C  
ATOM   1534  O   GLY A 201     -52.065 266.301 214.258  1.00  0.00           O  
ATOM   1535  N   LEU A 202     -51.182 266.294 212.175  1.00  0.00           N  
ATOM   1536  CA  LEU A 202     -50.951 264.858 212.057  1.00  0.00           C  
ATOM   1537  C   LEU A 202     -49.673 264.655 211.239  1.00  0.00           C  
ATOM   1538  O   LEU A 202     -49.733 264.591 210.010  1.00  0.00           O  
ATOM   1539  CB  LEU A 202     -52.174 264.145 211.422  1.00  0.00           C  
ATOM   1540  CG  LEU A 202     -53.339 263.846 212.395  1.00  0.00           C  
ATOM   1541  CD1 LEU A 202     -54.575 263.311 211.647  1.00  0.00           C  
ATOM   1542  CD2 LEU A 202     -52.924 262.908 213.548  1.00  0.00           C  
ATOM   1543  N   SER A 203     -48.536 264.552 211.950  1.00  0.00           N  
ATOM   1544  CA  SER A 203     -47.233 264.178 211.389  1.00  0.00           C  
ATOM   1545  C   SER A 203     -47.191 262.692 210.971  1.00  0.00           C  
ATOM   1546  O   SER A 203     -46.462 262.345 210.042  1.00  0.00           O  
ATOM   1547  CB  SER A 203     -46.136 264.544 212.410  1.00  0.00           C  
ATOM   1548  OG  SER A 203     -44.837 264.304 211.905  1.00  0.00           O  
ATOM   1549  N   SER A 204     -48.031 261.866 211.623  1.00  0.00           N  
ATOM   1550  CA  SER A 204     -48.387 260.510 211.211  1.00  0.00           C  
ATOM   1551  C   SER A 204     -49.170 260.555 209.871  1.00  0.00           C  
ATOM   1552  O   SER A 204     -50.086 261.374 209.777  1.00  0.00           O  
ATOM   1553  CB  SER A 204     -49.255 259.913 212.337  1.00  0.00           C  
ATOM   1554  OG  SER A 204     -49.593 258.566 212.068  1.00  0.00           O  
ATOM   1555  N   PRO A 205     -48.796 259.713 208.876  1.00  0.00           N  
ATOM   1556  CA  PRO A 205     -49.452 259.612 207.553  1.00  0.00           C  
ATOM   1557  C   PRO A 205     -50.990 259.693 207.499  1.00  0.00           C  
ATOM   1558  O   PRO A 205     -51.678 258.858 208.087  1.00  0.00           O  
ATOM   1559  CD  PRO A 205     -47.663 258.781 208.944  1.00  0.00           C  
ATOM   1560  CB  PRO A 205     -48.954 258.262 207.024  1.00  0.00           C  
ATOM   1561  CG  PRO A 205     -47.538 258.173 207.552  1.00  0.00           C  
ATOM   1562  N   VAL A 206     -51.475 260.703 206.766  1.00  0.00           N  
ATOM   1563  CA  VAL A 206     -52.875 260.926 206.415  1.00  0.00           C  
ATOM   1564  C   VAL A 206     -52.985 260.672 204.901  1.00  0.00           C  
ATOM   1565  O   VAL A 206     -52.276 261.328 204.141  1.00  0.00           O  
ATOM   1566  CB  VAL A 206     -53.273 262.398 206.731  1.00  0.00           C  
ATOM   1567  CG1 VAL A 206     -54.626 262.846 206.150  1.00  0.00           C  
ATOM   1568  CG2 VAL A 206     -53.244 262.670 208.243  1.00  0.00           C  
ATOM   1569  N   THR A 207     -53.814 259.697 204.489  1.00  0.00           N  
ATOM   1570  CA  THR A 207     -53.730 259.116 203.144  1.00  0.00           C  
ATOM   1571  C   THR A 207     -55.087 258.629 202.597  1.00  0.00           C  
ATOM   1572  O   THR A 207     -55.961 258.230 203.368  1.00  0.00           O  
ATOM   1573  CB  THR A 207     -52.688 257.953 203.130  1.00  0.00           C  
ATOM   1574  OG1 THR A 207     -52.536 257.366 201.851  1.00  0.00           O  
ATOM   1575  CG2 THR A 207     -52.990 256.801 204.106  1.00  0.00           C  
ATOM   1576  N   LYS A 208     -55.201 258.663 201.259  1.00  0.00           N  
ATOM   1577  CA  LYS A 208     -56.275 258.077 200.456  1.00  0.00           C  
ATOM   1578  C   LYS A 208     -55.666 257.393 199.223  1.00  0.00           C  
ATOM   1579  O   LYS A 208     -54.584 257.772 198.771  1.00  0.00           O  
ATOM   1580  CB  LYS A 208     -57.280 259.167 200.021  1.00  0.00           C  
ATOM   1581  CG  LYS A 208     -58.157 259.743 201.141  1.00  0.00           C  
ATOM   1582  CD  LYS A 208     -59.185 258.759 201.720  1.00  0.00           C  
ATOM   1583  CE  LYS A 208     -60.094 259.420 202.766  1.00  0.00           C  
ATOM   1584  NZ  LYS A 208     -61.086 258.470 203.297  1.00  0.00           N  
ATOM   1585  N   SER A 209     -56.392 256.403 198.682  1.00  0.00           N  
ATOM   1586  CA  SER A 209     -55.974 255.622 197.521  1.00  0.00           C  
ATOM   1587  C   SER A 209     -57.199 255.106 196.753  1.00  0.00           C  
ATOM   1588  O   SER A 209     -58.261 254.910 197.348  1.00  0.00           O  
ATOM   1589  CB  SER A 209     -55.046 254.477 197.995  1.00  0.00           C  
ATOM   1590  OG  SER A 209     -54.589 253.668 196.928  1.00  0.00           O  
ATOM   1591  N   PHE A 210     -56.999 254.861 195.451  1.00  0.00           N  
ATOM   1592  CA  PHE A 210     -57.935 254.142 194.594  1.00  0.00           C  
ATOM   1593  C   PHE A 210     -57.134 253.226 193.657  1.00  0.00           C  
ATOM   1594  O   PHE A 210     -56.004 253.549 193.281  1.00  0.00           O  
ATOM   1595  CB  PHE A 210     -58.847 255.144 193.837  1.00  0.00           C  
ATOM   1596  CG  PHE A 210     -58.228 255.911 192.677  1.00  0.00           C  
ATOM   1597  CD1 PHE A 210     -58.170 255.338 191.387  1.00  0.00           C  
ATOM   1598  CE1 PHE A 210     -57.494 255.987 190.365  1.00  0.00           C  
ATOM   1599  CZ  PHE A 210     -56.888 257.214 190.599  1.00  0.00           C  
ATOM   1600  CD2 PHE A 210     -57.561 257.131 192.910  1.00  0.00           C  
ATOM   1601  CE2 PHE A 210     -56.919 257.782 191.867  1.00  0.00           C  
ATOM   1602  N   ASN A 211     -57.783 252.122 193.260  1.00  0.00           N  
ATOM   1603  CA  ASN A 211     -57.353 251.235 192.182  1.00  0.00           C  
ATOM   1604  C   ASN A 211     -58.199 251.562 190.948  1.00  0.00           C  
ATOM   1605  O   ASN A 211     -59.424 251.634 191.043  1.00  0.00           O  
ATOM   1606  CB  ASN A 211     -57.559 249.768 192.617  1.00  0.00           C  
ATOM   1607  CG  ASN A 211     -56.425 249.256 193.504  1.00  0.00           C  
ATOM   1608  ND2 ASN A 211     -56.533 249.449 194.819  1.00  0.00           N  
ATOM   1609  OD1 ASN A 211     -55.461 248.684 193.000  1.00  0.00           O  
ATOM   1610  N   ARG A 212     -57.512 251.721 189.808  1.00  0.00           N  
ATOM   1611  CA  ARG A 212     -58.095 251.947 188.486  1.00  0.00           C  
ATOM   1612  C   ARG A 212     -58.931 250.752 187.982  1.00  0.00           C  
ATOM   1613  O   ARG A 212     -59.855 250.968 187.203  1.00  0.00           O  
ATOM   1614  CB  ARG A 212     -56.951 252.339 187.522  1.00  0.00           C  
ATOM   1615  CG  ARG A 212     -57.370 252.660 186.076  1.00  0.00           C  
ATOM   1616  CD  ARG A 212     -56.207 253.129 185.186  1.00  0.00           C  
ATOM   1617  NE  ARG A 212     -55.262 252.056 184.854  1.00  0.00           N  
ATOM   1618  CZ  ARG A 212     -55.443 251.137 183.891  1.00  0.00           C  
ATOM   1619  NH1 ARG A 212     -56.575 251.096 183.172  1.00  0.00           N  
ATOM   1620  NH2 ARG A 212     -54.472 250.253 183.637  1.00  0.00           N  
ATOM   1621  N   GLY A 213     -58.627 249.529 188.460  1.00  0.00           N  
ATOM   1622  CA  GLY A 213     -59.354 248.297 188.148  1.00  0.00           C  
ATOM   1623  C   GLY A 213     -59.293 247.982 186.647  1.00  0.00           C  
ATOM   1624  O   GLY A 213     -58.248 248.147 186.016  1.00  0.00           O  
ATOM   1625  N   GLU A 214     -60.430 247.528 186.102  1.00  0.00           N  
ATOM   1626  CA  GLU A 214     -60.652 247.312 184.670  1.00  0.00           C  
ATOM   1627  C   GLU A 214     -61.298 248.531 183.976  1.00  0.00           C  
ATOM   1628  O   GLU A 214     -61.617 248.434 182.791  1.00  0.00           O  
ATOM   1629  CB  GLU A 214     -61.478 246.023 184.471  1.00  0.00           C  
ATOM   1630  CG  GLU A 214     -60.736 244.759 184.948  1.00  0.00           C  
ATOM   1631  CD  GLU A 214     -61.548 243.493 184.695  1.00  0.00           C  
ATOM   1632  OE1 GLU A 214     -61.249 242.814 183.689  1.00  0.00           O  
ATOM   1633  OE2 GLU A 214     -62.454 243.228 185.515  1.00  0.00           O  
ATOM   1634  N   CYS A 215     -61.449 249.663 184.696  1.00  0.00           N  
ATOM   1635  CA  CYS A 215     -61.864 250.956 184.149  1.00  0.00           C  
ATOM   1636  C   CYS A 215     -60.679 251.596 183.400  1.00  0.00           C  
ATOM   1637  O   CYS A 215     -59.883 252.320 183.998  1.00  0.00           O  
ATOM   1638  CB  CYS A 215     -62.447 251.831 185.285  1.00  0.00           C  
ATOM   1639  SG  CYS A 215     -63.072 253.453 184.782  1.00  0.00           S  
ATOM   1640  N   NMA A 215A    -60.564 251.237 182.113  1.00  0.00           N  
ATOM   1641  CA  NMA A 215A    -59.450 251.555 181.235  1.00  0.00           C  
ATOM   1642  CH3 ACE B   0     -66.714 314.820 196.088  1.00  0.00           C  
ATOM   1643  C   ACE B   0     -65.766 313.642 196.287  1.00  0.00           C  
ATOM   1644  O   ACE B   0     -65.774 312.723 195.471  1.00  0.00           O  
ATOM   1645  N   GLN B   1     -64.960 313.707 197.361  1.00  0.00           N  
ATOM   1646  CA  GLN B   1     -63.918 312.771 197.821  1.00  0.00           C  
ATOM   1647  C   GLN B   1     -62.726 312.598 196.856  1.00  0.00           C  
ATOM   1648  O   GLN B   1     -62.787 312.977 195.687  1.00  0.00           O  
ATOM   1649  CB  GLN B   1     -64.505 311.408 198.295  1.00  0.00           C  
ATOM   1650  CG  GLN B   1     -64.965 310.402 197.209  1.00  0.00           C  
ATOM   1651  CD  GLN B   1     -65.157 308.978 197.725  1.00  0.00           C  
ATOM   1652  OE1 GLN B   1     -65.040 307.996 196.830  1.00  0.00           O  
ATOM   1653  NE2 GLN B   1     -65.442 308.760 198.902  1.00  0.00           N  
ATOM   1654  N   VAL B   2     -61.652 311.988 197.383  1.00  0.00           N  
ATOM   1655  CA  VAL B   2     -60.535 311.483 196.590  1.00  0.00           C  
ATOM   1656  C   VAL B   2     -60.933 310.157 195.911  1.00  0.00           C  
ATOM   1657  O   VAL B   2     -61.440 309.253 196.577  1.00  0.00           O  
ATOM   1658  CB  VAL B   2     -59.247 311.308 197.444  1.00  0.00           C  
ATOM   1659  CG1 VAL B   2     -59.396 310.399 198.681  1.00  0.00           C  
ATOM   1660  CG2 VAL B   2     -58.033 310.869 196.601  1.00  0.00           C  
ATOM   1661  N   GLN B   3     -60.723 310.090 194.589  1.00  0.00           N  
ATOM   1662  CA  GLN B   3     -61.122 308.959 193.758  1.00  0.00           C  
ATOM   1663  C   GLN B   3     -60.220 308.925 192.520  1.00  0.00           C  
ATOM   1664  O   GLN B   3     -60.247 309.866 191.726  1.00  0.00           O  
ATOM   1665  CB  GLN B   3     -62.624 309.089 193.397  1.00  0.00           C  
ATOM   1666  CG  GLN B   3     -63.227 307.914 192.595  1.00  0.00           C  
ATOM   1667  CD  GLN B   3     -63.286 306.600 193.380  1.00  0.00           C  
ATOM   1668  OE1 GLN B   3     -63.306 305.472 192.669  1.00  0.00           O  
ATOM   1669  NE2 GLN B   3     -63.343 306.598 194.607  1.00  0.00           N  
ATOM   1670  N   LEU B   4     -59.454 307.836 192.384  1.00  0.00           N  
ATOM   1671  CA  LEU B   4     -58.604 307.540 191.234  1.00  0.00           C  
ATOM   1672  C   LEU B   4     -58.963 306.135 190.741  1.00  0.00           C  
ATOM   1673  O   LEU B   4     -59.079 305.226 191.563  1.00  0.00           O  
ATOM   1674  CB  LEU B   4     -57.110 307.582 191.625  1.00  0.00           C  
ATOM   1675  CG  LEU B   4     -56.547 308.982 191.954  1.00  0.00           C  
ATOM   1676  CD1 LEU B   4     -56.799 309.396 193.419  1.00  0.00           C  
ATOM   1677  CD2 LEU B   4     -55.049 309.043 191.621  1.00  0.00           C  
ATOM   1678  N   VAL B   5     -59.112 305.975 189.418  1.00  0.00           N  
ATOM   1679  CA  VAL B   5     -59.367 304.684 188.776  1.00  0.00           C  
ATOM   1680  C   VAL B   5     -58.595 304.638 187.452  1.00  0.00           C  
ATOM   1681  O   VAL B   5     -58.736 305.556 186.642  1.00  0.00           O  
ATOM   1682  CB  VAL B   5     -60.884 304.433 188.502  1.00  0.00           C  
ATOM   1683  CG1 VAL B   5     -61.172 303.149 187.691  1.00  0.00           C  
ATOM   1684  CG2 VAL B   5     -61.707 304.393 189.802  1.00  0.00           C  
ATOM   1685  N   GLN B   6     -57.814 303.560 187.259  1.00  0.00           N  
ATOM   1686  CA  GLN B   6     -57.070 303.288 186.030  1.00  0.00           C  
ATOM   1687  C   GLN B   6     -57.877 302.371 185.086  1.00  0.00           C  
ATOM   1688  O   GLN B   6     -58.830 301.719 185.516  1.00  0.00           O  
ATOM   1689  CB  GLN B   6     -55.652 302.751 186.372  1.00  0.00           C  
ATOM   1690  CG  GLN B   6     -55.484 301.241 186.631  1.00  0.00           C  
ATOM   1691  CD  GLN B   6     -56.202 300.762 187.890  1.00  0.00           C  
ATOM   1692  OE1 GLN B   6     -55.644 300.813 188.981  1.00  0.00           O  
ATOM   1693  NE2 GLN B   6     -57.446 300.300 187.751  1.00  0.00           N  
ATOM   1694  N   SER B   7     -57.462 302.335 183.813  1.00  0.00           N  
ATOM   1695  CA  SER B   7     -58.110 301.576 182.746  1.00  0.00           C  
ATOM   1696  C   SER B   7     -57.087 301.135 181.687  1.00  0.00           C  
ATOM   1697  O   SER B   7     -56.123 301.855 181.421  1.00  0.00           O  
ATOM   1698  CB  SER B   7     -59.276 302.407 182.159  1.00  0.00           C  
ATOM   1699  OG  SER B   7     -58.830 303.538 181.433  1.00  0.00           O  
ATOM   1700  N   GLY B   8     -57.345 299.960 181.090  1.00  0.00           N  
ATOM   1701  CA  GLY B   8     -56.532 299.355 180.034  1.00  0.00           C  
ATOM   1702  C   GLY B   8     -55.356 298.557 180.617  1.00  0.00           C  
ATOM   1703  O   GLY B   8     -54.831 298.884 181.681  1.00  0.00           O  
ATOM   1704  N   ALA B   9     -54.932 297.522 179.875  1.00  0.00           N  
ATOM   1705  CA  ALA B   9     -53.777 296.676 180.170  1.00  0.00           C  
ATOM   1706  C   ALA B   9     -53.515 295.733 178.989  1.00  0.00           C  
ATOM   1707  O   ALA B   9     -52.584 295.991 178.230  1.00  0.00           O  
ATOM   1708  CB  ALA B   9     -53.934 295.910 181.497  1.00  0.00           C  
ATOM   1709  N   GLU B  10     -54.342 294.678 178.852  1.00  0.00           N  
ATOM   1710  CA  GLU B  10     -54.328 293.668 177.778  1.00  0.00           C  
ATOM   1711  C   GLU B  10     -53.099 292.723 177.818  1.00  0.00           C  
ATOM   1712  O   GLU B  10     -52.059 293.064 178.382  1.00  0.00           O  
ATOM   1713  CB  GLU B  10     -54.573 294.364 176.405  1.00  0.00           C  
ATOM   1714  CG  GLU B  10     -54.622 293.460 175.158  1.00  0.00           C  
ATOM   1715  CD  GLU B  10     -54.842 294.278 173.888  1.00  0.00           C  
ATOM   1716  OE1 GLU B  10     -53.820 294.643 173.266  1.00  0.00           O  
ATOM   1717  OE2 GLU B  10     -56.022 294.540 173.571  1.00  0.00           O  
ATOM   1718  N   VAL B  11     -53.256 291.533 177.214  1.00  0.00           N  
ATOM   1719  CA  VAL B  11     -52.191 290.553 176.979  1.00  0.00           C  
ATOM   1720  C   VAL B  11     -51.180 291.045 175.919  1.00  0.00           C  
ATOM   1721  O   VAL B  11     -51.581 291.437 174.825  1.00  0.00           O  
ATOM   1722  CB  VAL B  11     -52.787 289.174 176.557  1.00  0.00           C  
ATOM   1723  CG1 VAL B  11     -53.721 289.225 175.329  1.00  0.00           C  
ATOM   1724  CG2 VAL B  11     -51.713 288.089 176.344  1.00  0.00           C  
ATOM   1725  N   LYS B  12     -49.888 291.021 176.282  1.00  0.00           N  
ATOM   1726  CA  LYS B  12     -48.766 291.497 175.469  1.00  0.00           C  
ATOM   1727  C   LYS B  12     -47.663 290.430 175.384  1.00  0.00           C  
ATOM   1728  O   LYS B  12     -47.740 289.391 176.043  1.00  0.00           O  
ATOM   1729  CB  LYS B  12     -48.196 292.801 176.084  1.00  0.00           C  
ATOM   1730  CG  LYS B  12     -49.194 293.958 176.252  1.00  0.00           C  
ATOM   1731  CD  LYS B  12     -49.814 294.455 174.938  1.00  0.00           C  
ATOM   1732  CE  LYS B  12     -50.800 295.605 175.176  1.00  0.00           C  
ATOM   1733  NZ  LYS B  12     -51.426 296.059 173.924  1.00  0.00           N  
ATOM   1734  N   LYS B  13     -46.642 290.735 174.567  1.00  0.00           N  
ATOM   1735  CA  LYS B  13     -45.422 289.947 174.392  1.00  0.00           C  
ATOM   1736  C   LYS B  13     -44.192 290.859 174.621  1.00  0.00           C  
ATOM   1737  O   LYS B  13     -44.334 292.080 174.518  1.00  0.00           O  
ATOM   1738  CB  LYS B  13     -45.408 289.341 172.970  1.00  0.00           C  
ATOM   1739  CG  LYS B  13     -46.608 288.424 172.680  1.00  0.00           C  
ATOM   1740  CD  LYS B  13     -46.487 287.669 171.347  1.00  0.00           C  
ATOM   1741  CE  LYS B  13     -47.744 286.858 170.992  1.00  0.00           C  
ATOM   1742  NZ  LYS B  13     -48.037 285.818 171.994  1.00  0.00           N  
ATOM   1743  N   PRO B  14     -43.001 290.276 174.914  1.00  0.00           N  
ATOM   1744  CA  PRO B  14     -41.738 291.034 175.023  1.00  0.00           C  
ATOM   1745  C   PRO B  14     -41.382 291.840 173.762  1.00  0.00           C  
ATOM   1746  O   PRO B  14     -41.495 291.317 172.653  1.00  0.00           O  
ATOM   1747  CD  PRO B  14     -42.779 288.861 175.205  1.00  0.00           C  
ATOM   1748  CB  PRO B  14     -40.677 289.958 175.314  1.00  0.00           C  
ATOM   1749  CG  PRO B  14     -41.446 288.809 175.935  1.00  0.00           C  
ATOM   1750  N   GLY B  15     -40.973 293.101 173.968  1.00  0.00           N  
ATOM   1751  CA  GLY B  15     -40.565 294.010 172.898  1.00  0.00           C  
ATOM   1752  C   GLY B  15     -41.737 294.812 172.304  1.00  0.00           C  
ATOM   1753  O   GLY B  15     -41.490 295.653 171.439  1.00  0.00           O  
ATOM   1754  N   ALA B  16     -42.989 294.579 172.747  1.00  0.00           N  
ATOM   1755  CA  ALA B  16     -44.200 295.256 172.266  1.00  0.00           C  
ATOM   1756  C   ALA B  16     -44.397 296.647 172.912  1.00  0.00           C  
ATOM   1757  O   ALA B  16     -43.414 297.310 173.243  1.00  0.00           O  
ATOM   1758  CB  ALA B  16     -45.401 294.310 172.471  1.00  0.00           C  
ATOM   1759  N   SER B  17     -45.662 297.065 173.085  1.00  0.00           N  
ATOM   1760  CA  SER B  17     -46.047 298.317 173.741  1.00  0.00           C  
ATOM   1761  C   SER B  17     -47.369 298.138 174.503  1.00  0.00           C  
ATOM   1762  O   SER B  17     -48.195 297.313 174.108  1.00  0.00           O  
ATOM   1763  CB  SER B  17     -46.161 299.448 172.695  1.00  0.00           C  
ATOM   1764  OG  SER B  17     -44.893 299.985 172.383  1.00  0.00           O  
ATOM   1765  N   VAL B  18     -47.550 298.947 175.557  1.00  0.00           N  
ATOM   1766  CA  VAL B  18     -48.762 298.996 176.378  1.00  0.00           C  
ATOM   1767  C   VAL B  18     -48.988 300.425 176.898  1.00  0.00           C  
ATOM   1768  O   VAL B  18     -48.030 301.176 177.066  1.00  0.00           O  
ATOM   1769  CB  VAL B  18     -48.693 297.989 177.569  1.00  0.00           C  
ATOM   1770  CG1 VAL B  18     -47.614 298.296 178.623  1.00  0.00           C  
ATOM   1771  CG2 VAL B  18     -50.042 297.815 178.284  1.00  0.00           C  
ATOM   1772  N   LYS B  19     -50.259 300.767 177.159  1.00  0.00           N  
ATOM   1773  CA  LYS B  19     -50.659 302.019 177.792  1.00  0.00           C  
ATOM   1774  C   LYS B  19     -51.757 301.733 178.820  1.00  0.00           C  
ATOM   1775  O   LYS B  19     -52.680 300.969 178.536  1.00  0.00           O  
ATOM   1776  CB  LYS B  19     -51.071 303.050 176.715  1.00  0.00           C  
ATOM   1777  CG  LYS B  19     -51.557 304.398 177.285  1.00  0.00           C  
ATOM   1778  CD  LYS B  19     -51.619 305.527 176.246  1.00  0.00           C  
ATOM   1779  CE  LYS B  19     -51.869 306.893 176.906  1.00  0.00           C  
ATOM   1780  NZ  LYS B  19     -51.652 308.000 175.960  1.00  0.00           N  
ATOM   1781  N   VAL B  20     -51.630 302.385 179.985  1.00  0.00           N  
ATOM   1782  CA  VAL B  20     -52.622 302.377 181.051  1.00  0.00           C  
ATOM   1783  C   VAL B  20     -52.946 303.849 181.362  1.00  0.00           C  
ATOM   1784  O   VAL B  20     -52.052 304.615 181.729  1.00  0.00           O  
ATOM   1785  CB  VAL B  20     -52.105 301.674 182.342  1.00  0.00           C  
ATOM   1786  CG1 VAL B  20     -53.180 301.593 183.444  1.00  0.00           C  
ATOM   1787  CG2 VAL B  20     -51.567 300.259 182.051  1.00  0.00           C  
ATOM   1788  N   SER B  21     -54.222 304.212 181.176  1.00  0.00           N  
ATOM   1789  CA  SER B  21     -54.775 305.541 181.448  1.00  0.00           C  
ATOM   1790  C   SER B  21     -55.369 305.575 182.866  1.00  0.00           C  
ATOM   1791  O   SER B  21     -55.625 304.518 183.435  1.00  0.00           O  
ATOM   1792  CB  SER B  21     -55.869 305.819 180.401  1.00  0.00           C  
ATOM   1793  OG  SER B  21     -55.295 306.017 179.124  1.00  0.00           O  
ATOM   1794  N   CYS B  22     -55.590 306.782 183.410  1.00  0.00           N  
ATOM   1795  CA  CYS B  22     -56.215 306.996 184.719  1.00  0.00           C  
ATOM   1796  C   CYS B  22     -56.941 308.344 184.752  1.00  0.00           C  
ATOM   1797  O   CYS B  22     -56.513 309.282 184.084  1.00  0.00           O  
ATOM   1798  CB  CYS B  22     -55.167 306.826 185.847  1.00  0.00           C  
ATOM   1799  SG  CYS B  22     -55.635 307.312 187.540  1.00  0.00           S  
ATOM   1800  N   LYS B  23     -58.028 308.405 185.537  1.00  0.00           N  
ATOM   1801  CA  LYS B  23     -58.854 309.596 185.705  1.00  0.00           C  
ATOM   1802  C   LYS B  23     -59.073 309.893 187.193  1.00  0.00           C  
ATOM   1803  O   LYS B  23     -59.377 308.983 187.965  1.00  0.00           O  
ATOM   1804  CB  LYS B  23     -60.178 309.402 184.935  1.00  0.00           C  
ATOM   1805  CG  LYS B  23     -61.101 310.632 184.990  1.00  0.00           C  
ATOM   1806  CD  LYS B  23     -62.196 310.631 183.914  1.00  0.00           C  
ATOM   1807  CE  LYS B  23     -63.110 311.865 183.988  1.00  0.00           C  
ATOM   1808  NZ  LYS B  23     -62.362 313.120 183.789  1.00  0.00           N  
ATOM   1809  N   ALA B  24     -58.958 311.187 187.536  1.00  0.00           N  
ATOM   1810  CA  ALA B  24     -59.331 311.753 188.828  1.00  0.00           C  
ATOM   1811  C   ALA B  24     -60.802 312.192 188.810  1.00  0.00           C  
ATOM   1812  O   ALA B  24     -61.302 312.617 187.765  1.00  0.00           O  
ATOM   1813  CB  ALA B  24     -58.436 312.970 189.099  1.00  0.00           C  
ATOM   1814  N   SER B  25     -61.457 312.111 189.976  1.00  0.00           N  
ATOM   1815  CA  SER B  25     -62.862 312.472 190.146  1.00  0.00           C  
ATOM   1816  C   SER B  25     -63.092 313.034 191.555  1.00  0.00           C  
ATOM   1817  O   SER B  25     -62.551 312.500 192.522  1.00  0.00           O  
ATOM   1818  CB  SER B  25     -63.737 311.233 189.849  1.00  0.00           C  
ATOM   1819  OG  SER B  25     -65.116 311.521 189.964  1.00  0.00           O  
ATOM   1820  N   GLY B  26     -63.922 314.088 191.636  1.00  0.00           N  
ATOM   1821  CA  GLY B  26     -64.407 314.666 192.890  1.00  0.00           C  
ATOM   1822  C   GLY B  26     -63.382 315.534 193.638  1.00  0.00           C  
ATOM   1823  O   GLY B  26     -63.676 315.971 194.749  1.00  0.00           O  
ATOM   1824  N   TYR B  27     -62.204 315.794 193.048  1.00  0.00           N  
ATOM   1825  CA  TYR B  27     -61.165 316.659 193.604  1.00  0.00           C  
ATOM   1826  C   TYR B  27     -60.442 317.383 192.458  1.00  0.00           C  
ATOM   1827  O   TYR B  27     -60.423 316.889 191.328  1.00  0.00           O  
ATOM   1828  CB  TYR B  27     -60.211 315.835 194.506  1.00  0.00           C  
ATOM   1829  CG  TYR B  27     -59.184 314.959 193.801  1.00  0.00           C  
ATOM   1830  CD1 TYR B  27     -57.914 315.477 193.474  1.00  0.00           C  
ATOM   1831  CD2 TYR B  27     -59.491 313.623 193.479  1.00  0.00           C  
ATOM   1832  CE1 TYR B  27     -56.958 314.671 192.831  1.00  0.00           C  
ATOM   1833  CE2 TYR B  27     -58.534 312.812 192.840  1.00  0.00           C  
ATOM   1834  CZ  TYR B  27     -57.263 313.332 192.522  1.00  0.00           C  
ATOM   1835  OH  TYR B  27     -56.328 312.545 191.920  1.00  0.00           O  
ATOM   1836  N   THR B  28     -59.842 318.539 192.787  1.00  0.00           N  
ATOM   1837  CA  THR B  28     -59.067 319.365 191.863  1.00  0.00           C  
ATOM   1838  C   THR B  28     -57.743 318.674 191.479  1.00  0.00           C  
ATOM   1839  O   THR B  28     -56.867 318.513 192.328  1.00  0.00           O  
ATOM   1840  CB  THR B  28     -58.747 320.750 192.484  1.00  0.00           C  
ATOM   1841  OG1 THR B  28     -59.962 321.403 192.796  1.00  0.00           O  
ATOM   1842  CG2 THR B  28     -57.922 321.698 191.593  1.00  0.00           C  
ATOM   1843  N   PHE B  29     -57.641 318.277 190.200  1.00  0.00           N  
ATOM   1844  CA  PHE B  29     -56.493 317.584 189.609  1.00  0.00           C  
ATOM   1845  C   PHE B  29     -55.180 318.383 189.693  1.00  0.00           C  
ATOM   1846  O   PHE B  29     -54.134 317.794 189.955  1.00  0.00           O  
ATOM   1847  CB  PHE B  29     -56.856 317.211 188.156  1.00  0.00           C  
ATOM   1848  CG  PHE B  29     -55.804 316.473 187.348  1.00  0.00           C  
ATOM   1849  CD1 PHE B  29     -55.783 315.065 187.342  1.00  0.00           C  
ATOM   1850  CE1 PHE B  29     -54.806 314.389 186.630  1.00  0.00           C  
ATOM   1851  CZ  PHE B  29     -53.814 315.092 185.961  1.00  0.00           C  
ATOM   1852  CD2 PHE B  29     -54.763 317.173 186.703  1.00  0.00           C  
ATOM   1853  CE2 PHE B  29     -53.783 316.480 186.008  1.00  0.00           C  
ATOM   1854  N   THR B  30     -55.275 319.706 189.483  1.00  0.00           N  
ATOM   1855  CA  THR B  30     -54.167 320.665 189.515  1.00  0.00           C  
ATOM   1856  C   THR B  30     -53.504 320.821 190.902  1.00  0.00           C  
ATOM   1857  O   THR B  30     -52.327 321.179 190.971  1.00  0.00           O  
ATOM   1858  CB  THR B  30     -54.656 322.068 189.053  1.00  0.00           C  
ATOM   1859  OG1 THR B  30     -55.363 321.945 187.833  1.00  0.00           O  
ATOM   1860  CG2 THR B  30     -53.555 323.123 188.843  1.00  0.00           C  
ATOM   1861  N   ASP B  31     -54.266 320.536 191.971  1.00  0.00           N  
ATOM   1862  CA  ASP B  31     -53.874 320.699 193.371  1.00  0.00           C  
ATOM   1863  C   ASP B  31     -52.939 319.572 193.875  1.00  0.00           C  
ATOM   1864  O   ASP B  31     -52.246 319.786 194.870  1.00  0.00           O  
ATOM   1865  CB  ASP B  31     -55.152 320.803 194.243  1.00  0.00           C  
ATOM   1866  CG  ASP B  31     -54.953 321.337 195.665  1.00  0.00           C  
ATOM   1867  OD1 ASP B  31     -55.743 320.915 196.536  1.00  0.00           O  
ATOM   1868  OD2 ASP B  31     -54.094 322.229 195.842  1.00  0.00           O  
ATOM   1869  N   TYR B  32     -52.928 318.405 193.203  1.00  0.00           N  
ATOM   1870  CA  TYR B  32     -52.203 317.209 193.641  1.00  0.00           C  
ATOM   1871  C   TYR B  32     -51.390 316.585 192.504  1.00  0.00           C  
ATOM   1872  O   TYR B  32     -51.838 316.571 191.360  1.00  0.00           O  
ATOM   1873  CB  TYR B  32     -53.207 316.179 194.187  1.00  0.00           C  
ATOM   1874  CG  TYR B  32     -53.903 316.613 195.459  1.00  0.00           C  
ATOM   1875  CD1 TYR B  32     -55.213 317.133 195.417  1.00  0.00           C  
ATOM   1876  CE1 TYR B  32     -55.845 317.552 196.603  1.00  0.00           C  
ATOM   1877  CZ  TYR B  32     -55.164 317.461 197.833  1.00  0.00           C  
ATOM   1878  OH  TYR B  32     -55.775 317.864 198.985  1.00  0.00           O  
ATOM   1879  CD2 TYR B  32     -53.224 316.523 196.688  1.00  0.00           C  
ATOM   1880  CE2 TYR B  32     -53.848 316.958 197.871  1.00  0.00           C  
ATOM   1881  N   TYR B  33     -50.218 316.039 192.863  1.00  0.00           N  
ATOM   1882  CA  TYR B  33     -49.301 315.377 191.935  1.00  0.00           C  
ATOM   1883  C   TYR B  33     -49.707 313.907 191.754  1.00  0.00           C  
ATOM   1884  O   TYR B  33     -49.959 313.212 192.741  1.00  0.00           O  
ATOM   1885  CB  TYR B  33     -47.849 315.494 192.445  1.00  0.00           C  
ATOM   1886  CG  TYR B  33     -47.312 316.879 192.803  1.00  0.00           C  
ATOM   1887  CD1 TYR B  33     -46.163 316.973 193.617  1.00  0.00           C  
ATOM   1888  CE1 TYR B  33     -45.660 318.230 194.003  1.00  0.00           C  
ATOM   1889  CZ  TYR B  33     -46.300 319.407 193.573  1.00  0.00           C  
ATOM   1890  OH  TYR B  33     -45.813 320.624 193.953  1.00  0.00           O  
ATOM   1891  CD2 TYR B  33     -47.932 318.069 192.352  1.00  0.00           C  
ATOM   1892  CE2 TYR B  33     -47.434 319.326 192.743  1.00  0.00           C  
ATOM   1893  N   MET B  34     -49.766 313.474 190.487  1.00  0.00           N  
ATOM   1894  CA  MET B  34     -50.260 312.161 190.081  1.00  0.00           C  
ATOM   1895  C   MET B  34     -49.120 311.137 190.055  1.00  0.00           C  
ATOM   1896  O   MET B  34     -48.115 311.367 189.383  1.00  0.00           O  
ATOM   1897  CB  MET B  34     -50.924 312.281 188.694  1.00  0.00           C  
ATOM   1898  CG  MET B  34     -52.041 313.338 188.618  1.00  0.00           C  
ATOM   1899  SD  MET B  34     -53.426 313.140 189.779  1.00  0.00           S  
ATOM   1900  CE  MET B  34     -54.144 311.585 189.185  1.00  0.00           C  
ATOM   1901  N   HIS B  35     -49.312 310.027 190.782  1.00  0.00           N  
ATOM   1902  CA  HIS B  35     -48.353 308.927 190.895  1.00  0.00           C  
ATOM   1903  C   HIS B  35     -48.732 307.787 189.941  1.00  0.00           C  
ATOM   1904  O   HIS B  35     -49.895 307.655 189.556  1.00  0.00           O  
ATOM   1905  CB  HIS B  35     -48.366 308.353 192.327  1.00  0.00           C  
ATOM   1906  CG  HIS B  35     -48.041 309.266 193.487  1.00  0.00           C  
ATOM   1907  ND1 HIS B  35     -48.591 310.524 193.661  1.00  0.00           N  
ATOM   1908  CD2 HIS B  35     -47.238 309.062 194.587  1.00  0.00           C  
ATOM   1909  CE1 HIS B  35     -48.133 310.999 194.820  1.00  0.00           C  
ATOM   1910  NE2 HIS B  35     -47.306 310.166 195.439  1.00  0.00           N  
ATOM   1911  N   TRP B  36     -47.734 306.939 189.661  1.00  0.00           N  
ATOM   1912  CA  TRP B  36     -47.881 305.643 189.011  1.00  0.00           C  
ATOM   1913  C   TRP B  36     -47.038 304.608 189.764  1.00  0.00           C  
ATOM   1914  O   TRP B  36     -45.897 304.890 190.139  1.00  0.00           O  
ATOM   1915  CB  TRP B  36     -47.485 305.744 187.531  1.00  0.00           C  
ATOM   1916  CG  TRP B  36     -48.532 306.351 186.649  1.00  0.00           C  
ATOM   1917  CD1 TRP B  36     -48.628 307.650 186.288  1.00  0.00           C  
ATOM   1918  NE1 TRP B  36     -49.777 307.838 185.547  1.00  0.00           N  
ATOM   1919  CE2 TRP B  36     -50.495 306.667 185.413  1.00  0.00           C  
ATOM   1920  CD2 TRP B  36     -49.712 305.693 186.103  1.00  0.00           C  
ATOM   1921  CE3 TRP B  36     -50.205 304.368 186.129  1.00  0.00           C  
ATOM   1922  CZ3 TRP B  36     -51.430 304.033 185.525  1.00  0.00           C  
ATOM   1923  CZ2 TRP B  36     -51.712 306.340 184.790  1.00  0.00           C  
ATOM   1924  CH2 TRP B  36     -52.184 305.017 184.861  1.00  0.00           C  
ATOM   1925  N   VAL B  37     -47.645 303.434 189.986  1.00  0.00           N  
ATOM   1926  CA  VAL B  37     -47.102 302.330 190.777  1.00  0.00           C  
ATOM   1927  C   VAL B  37     -47.593 301.005 190.145  1.00  0.00           C  
ATOM   1928  O   VAL B  37     -48.621 301.001 189.467  1.00  0.00           O  
ATOM   1929  CB  VAL B  37     -47.601 302.383 192.261  1.00  0.00           C  
ATOM   1930  CG1 VAL B  37     -46.783 301.459 193.184  1.00  0.00           C  
ATOM   1931  CG2 VAL B  37     -47.592 303.797 192.875  1.00  0.00           C  
ATOM   1932  N   ARG B  38     -46.876 299.896 190.384  1.00  0.00           N  
ATOM   1933  CA  ARG B  38     -47.319 298.541 190.049  1.00  0.00           C  
ATOM   1934  C   ARG B  38     -47.153 297.598 191.248  1.00  0.00           C  
ATOM   1935  O   ARG B  38     -46.479 297.943 192.218  1.00  0.00           O  
ATOM   1936  CB  ARG B  38     -46.577 298.024 188.798  1.00  0.00           C  
ATOM   1937  CG  ARG B  38     -45.061 297.788 188.963  1.00  0.00           C  
ATOM   1938  CD  ARG B  38     -44.438 297.161 187.709  1.00  0.00           C  
ATOM   1939  NE  ARG B  38     -42.973 297.231 187.743  1.00  0.00           N  
ATOM   1940  CZ  ARG B  38     -42.164 297.371 186.680  1.00  0.00           C  
ATOM   1941  NH1 ARG B  38     -42.661 297.478 185.440  1.00  0.00           N  
ATOM   1942  NH2 ARG B  38     -40.839 297.403 186.867  1.00  0.00           N  
ATOM   1943  N   GLN B  39     -47.767 296.411 191.138  1.00  0.00           N  
ATOM   1944  CA  GLN B  39     -47.724 295.360 192.146  1.00  0.00           C  
ATOM   1945  C   GLN B  39     -47.392 294.030 191.465  1.00  0.00           C  
ATOM   1946  O   GLN B  39     -48.048 293.658 190.491  1.00  0.00           O  
ATOM   1947  CB  GLN B  39     -49.090 295.294 192.853  1.00  0.00           C  
ATOM   1948  CG  GLN B  39     -49.054 294.545 194.196  1.00  0.00           C  
ATOM   1949  CD  GLN B  39     -50.375 294.702 194.939  1.00  0.00           C  
ATOM   1950  OE1 GLN B  39     -51.199 293.792 194.959  1.00  0.00           O  
ATOM   1951  NE2 GLN B  39     -50.585 295.869 195.548  1.00  0.00           N  
ATOM   1952  N   ALA B  40     -46.406 293.322 192.036  1.00  0.00           N  
ATOM   1953  CA  ALA B  40     -46.025 291.961 191.669  1.00  0.00           C  
ATOM   1954  C   ALA B  40     -47.090 290.934 192.117  1.00  0.00           C  
ATOM   1955  O   ALA B  40     -47.805 291.207 193.081  1.00  0.00           O  
ATOM   1956  CB  ALA B  40     -44.680 291.662 192.350  1.00  0.00           C  
ATOM   1957  N   PRO B  41     -47.144 289.747 191.466  1.00  0.00           N  
ATOM   1958  CA  PRO B  41     -47.995 288.629 191.926  1.00  0.00           C  
ATOM   1959  C   PRO B  41     -47.581 288.003 193.278  1.00  0.00           C  
ATOM   1960  O   PRO B  41     -48.399 287.317 193.888  1.00  0.00           O  
ATOM   1961  CD  PRO B  41     -46.397 289.383 190.259  1.00  0.00           C  
ATOM   1962  CB  PRO B  41     -47.921 287.619 190.770  1.00  0.00           C  
ATOM   1963  CG  PRO B  41     -46.565 287.871 190.132  1.00  0.00           C  
ATOM   1964  N   GLY B  42     -46.352 288.294 193.746  1.00  0.00           N  
ATOM   1965  CA  GLY B  42     -45.867 287.980 195.092  1.00  0.00           C  
ATOM   1966  C   GLY B  42     -46.345 289.003 196.141  1.00  0.00           C  
ATOM   1967  O   GLY B  42     -45.959 288.890 197.303  1.00  0.00           O  
ATOM   1968  N   GLN B  43     -47.174 289.986 195.738  1.00  0.00           N  
ATOM   1969  CA  GLN B  43     -47.815 291.022 196.554  1.00  0.00           C  
ATOM   1970  C   GLN B  43     -46.811 291.998 197.193  1.00  0.00           C  
ATOM   1971  O   GLN B  43     -46.906 292.279 198.388  1.00  0.00           O  
ATOM   1972  CB  GLN B  43     -48.817 290.398 197.565  1.00  0.00           C  
ATOM   1973  CG  GLN B  43     -49.948 289.542 196.952  1.00  0.00           C  
ATOM   1974  CD  GLN B  43     -50.761 290.276 195.881  1.00  0.00           C  
ATOM   1975  OE1 GLN B  43     -51.850 290.930 196.287  1.00  0.00           O  
ATOM   1976  NE2 GLN B  43     -50.408 290.255 194.705  1.00  0.00           N  
ATOM   1977  N   GLY B  44     -45.896 292.520 196.362  1.00  0.00           N  
ATOM   1978  CA  GLY B  44     -44.963 293.587 196.715  1.00  0.00           C  
ATOM   1979  C   GLY B  44     -45.199 294.747 195.746  1.00  0.00           C  
ATOM   1980  O   GLY B  44     -45.262 294.532 194.536  1.00  0.00           O  
ATOM   1981  N   LEU B  45     -45.292 295.976 196.284  1.00  0.00           N  
ATOM   1982  CA  LEU B  45     -45.421 297.211 195.506  1.00  0.00           C  
ATOM   1983  C   LEU B  45     -44.054 297.698 194.989  1.00  0.00           C  
ATOM   1984  O   LEU B  45     -43.018 297.389 195.582  1.00  0.00           O  
ATOM   1985  CB  LEU B  45     -46.113 298.292 196.372  1.00  0.00           C  
ATOM   1986  CG  LEU B  45     -47.649 298.160 196.451  1.00  0.00           C  
ATOM   1987  CD1 LEU B  45     -48.243 299.134 197.482  1.00  0.00           C  
ATOM   1988  CD2 LEU B  45     -48.323 298.357 195.087  1.00  0.00           C  
ATOM   1989  N   GLU B  46     -44.097 298.462 193.888  1.00  0.00           N  
ATOM   1990  CA  GLU B  46     -42.938 298.968 193.156  1.00  0.00           C  
ATOM   1991  C   GLU B  46     -43.348 300.241 192.402  1.00  0.00           C  
ATOM   1992  O   GLU B  46     -44.277 300.184 191.600  1.00  0.00           O  
ATOM   1993  CB  GLU B  46     -42.433 297.859 192.202  1.00  0.00           C  
ATOM   1994  CG  GLU B  46     -41.268 298.262 191.270  1.00  0.00           C  
ATOM   1995  CD  GLU B  46     -40.849 297.157 190.296  1.00  0.00           C  
ATOM   1996  OE1 GLU B  46     -41.614 296.183 190.131  1.00  0.00           O  
ATOM   1997  OE2 GLU B  46     -39.785 297.328 189.664  1.00  0.00           O  
ATOM   1998  N   TRP B  47     -42.640 301.357 192.650  1.00  0.00           N  
ATOM   1999  CA  TRP B  47     -42.881 302.650 191.997  1.00  0.00           C  
ATOM   2000  C   TRP B  47     -42.464 302.641 190.514  1.00  0.00           C  
ATOM   2001  O   TRP B  47     -41.646 301.816 190.106  1.00  0.00           O  
ATOM   2002  CB  TRP B  47     -42.128 303.743 192.782  1.00  0.00           C  
ATOM   2003  CG  TRP B  47     -42.415 305.176 192.429  1.00  0.00           C  
ATOM   2004  CD1 TRP B  47     -43.597 305.811 192.593  1.00  0.00           C  
ATOM   2005  NE1 TRP B  47     -43.465 307.140 192.248  1.00  0.00           N  
ATOM   2006  CE2 TRP B  47     -42.184 307.432 191.830  1.00  0.00           C  
ATOM   2007  CD2 TRP B  47     -41.503 306.179 191.889  1.00  0.00           C  
ATOM   2008  CE3 TRP B  47     -40.155 306.164 191.471  1.00  0.00           C  
ATOM   2009  CZ3 TRP B  47     -39.510 307.336 191.038  1.00  0.00           C  
ATOM   2010  CZ2 TRP B  47     -41.543 308.613 191.418  1.00  0.00           C  
ATOM   2011  CH2 TRP B  47     -40.198 308.561 191.014  1.00  0.00           C  
ATOM   2012  N   MET B  48     -43.050 303.570 189.746  1.00  0.00           N  
ATOM   2013  CA  MET B  48     -42.843 303.717 188.305  1.00  0.00           C  
ATOM   2014  C   MET B  48     -42.374 305.140 187.972  1.00  0.00           C  
ATOM   2015  O   MET B  48     -41.471 305.304 187.152  1.00  0.00           O  
ATOM   2016  CB  MET B  48     -44.168 303.409 187.572  1.00  0.00           C  
ATOM   2017  CG  MET B  48     -44.777 302.036 187.890  1.00  0.00           C  
ATOM   2018  SD  MET B  48     -43.904 300.649 187.132  1.00  0.00           S  
ATOM   2019  CE  MET B  48     -45.119 300.259 185.856  1.00  0.00           C  
ATOM   2020  N   GLY B  49     -43.006 306.138 188.605  1.00  0.00           N  
ATOM   2021  CA  GLY B  49     -42.777 307.544 188.313  1.00  0.00           C  
ATOM   2022  C   GLY B  49     -43.921 308.378 188.899  1.00  0.00           C  
ATOM   2023  O   GLY B  49     -44.907 307.847 189.414  1.00  0.00           O  
ATOM   2024  N   ARG B  50     -43.760 309.704 188.825  1.00  0.00           N  
ATOM   2025  CA  ARG B  50     -44.704 310.695 189.333  1.00  0.00           C  
ATOM   2026  C   ARG B  50     -44.564 311.963 188.486  1.00  0.00           C  
ATOM   2027  O   ARG B  50     -43.439 312.396 188.231  1.00  0.00           O  
ATOM   2028  CB  ARG B  50     -44.431 310.938 190.834  1.00  0.00           C  
ATOM   2029  CG  ARG B  50     -45.382 311.907 191.558  1.00  0.00           C  
ATOM   2030  CD  ARG B  50     -45.046 311.964 193.053  1.00  0.00           C  
ATOM   2031  NE  ARG B  50     -45.798 312.992 193.780  1.00  0.00           N  
ATOM   2032  CZ  ARG B  50     -45.788 313.144 195.117  1.00  0.00           C  
ATOM   2033  NH1 ARG B  50     -46.537 314.096 195.685  1.00  0.00           N  
ATOM   2034  NH2 ARG B  50     -45.036 312.357 195.901  1.00  0.00           N  
ATOM   2035  N   VAL B  51     -45.705 312.522 188.059  1.00  0.00           N  
ATOM   2036  CA  VAL B  51     -45.762 313.672 187.159  1.00  0.00           C  
ATOM   2037  C   VAL B  51     -46.702 314.740 187.736  1.00  0.00           C  
ATOM   2038  O   VAL B  51     -47.818 314.432 188.158  1.00  0.00           O  
ATOM   2039  CB  VAL B  51     -46.235 313.251 185.734  1.00  0.00           C  
ATOM   2040  CG1 VAL B  51     -46.517 314.416 184.761  1.00  0.00           C  
ATOM   2041  CG2 VAL B  51     -45.221 312.294 185.085  1.00  0.00           C  
ATOM   2042  N   ASN B  52     -46.210 315.988 187.720  1.00  0.00           N  
ATOM   2043  CA  ASN B  52     -46.919 317.202 188.128  1.00  0.00           C  
ATOM   2044  C   ASN B  52     -47.999 317.552 187.076  1.00  0.00           C  
ATOM   2045  O   ASN B  52     -47.725 317.357 185.892  1.00  0.00           O  
ATOM   2046  CB  ASN B  52     -45.891 318.352 188.231  1.00  0.00           C  
ATOM   2047  CG  ASN B  52     -44.815 318.115 189.296  1.00  0.00           C  
ATOM   2048  OD1 ASN B  52     -45.024 318.627 190.508  1.00  0.00           O  
ATOM   2049  ND2 ASN B  52     -43.799 317.479 189.024  1.00  0.00           N  
ATOM   2050  N   PRO B  53     -49.186 318.065 187.486  1.00  0.00           N  
ATOM   2051  CA  PRO B  53     -50.300 318.407 186.567  1.00  0.00           C  
ATOM   2052  C   PRO B  53     -49.998 319.325 185.365  1.00  0.00           C  
ATOM   2053  O   PRO B  53     -50.721 319.254 184.374  1.00  0.00           O  
ATOM   2054  CB  PRO B  53     -51.357 319.036 187.484  1.00  0.00           C  
ATOM   2055  CG  PRO B  53     -51.099 318.398 188.832  1.00  0.00           C  
ATOM   2056  CD  PRO B  53     -49.584 318.291 188.874  1.00  0.00           C  
ATOM   2057  N   ASN B  54     -48.923 320.130 185.459  1.00  0.00           N  
ATOM   2058  CA  ASN B  54     -48.374 320.962 184.379  1.00  0.00           C  
ATOM   2059  C   ASN B  54     -47.737 320.169 183.214  1.00  0.00           C  
ATOM   2060  O   ASN B  54     -47.461 320.774 182.178  1.00  0.00           O  
ATOM   2061  CB  ASN B  54     -47.395 322.004 184.979  1.00  0.00           C  
ATOM   2062  CG  ASN B  54     -46.235 321.418 185.800  1.00  0.00           C  
ATOM   2063  OD1 ASN B  54     -45.421 320.652 185.291  1.00  0.00           O  
ATOM   2064  ND2 ASN B  54     -46.145 321.791 187.079  1.00  0.00           N  
ATOM   2065  N   ARG B  55     -47.502 318.857 183.407  1.00  0.00           N  
ATOM   2066  CA  ARG B  55     -46.936 317.868 182.478  1.00  0.00           C  
ATOM   2067  C   ARG B  55     -45.404 317.949 182.315  1.00  0.00           C  
ATOM   2068  O   ARG B  55     -44.788 316.928 182.012  1.00  0.00           O  
ATOM   2069  CB  ARG B  55     -47.697 317.883 181.127  1.00  0.00           C  
ATOM   2070  CG  ARG B  55     -47.408 316.696 180.187  1.00  0.00           C  
ATOM   2071  CD  ARG B  55     -48.115 316.810 178.828  1.00  0.00           C  
ATOM   2072  NE  ARG B  55     -47.526 317.856 177.979  1.00  0.00           N  
ATOM   2073  CZ  ARG B  55     -46.396 317.736 177.262  1.00  0.00           C  
ATOM   2074  NH1 ARG B  55     -45.960 318.781 176.548  1.00  0.00           N  
ATOM   2075  NH2 ARG B  55     -45.697 316.591 177.243  1.00  0.00           N  
ATOM   2076  N   ARG B  56     -44.812 319.138 182.521  1.00  0.00           N  
ATOM   2077  CA  ARG B  56     -43.384 319.405 182.332  1.00  0.00           C  
ATOM   2078  C   ARG B  56     -42.498 318.852 183.461  1.00  0.00           C  
ATOM   2079  O   ARG B  56     -41.374 318.441 183.179  1.00  0.00           O  
ATOM   2080  CB  ARG B  56     -43.146 320.920 182.135  1.00  0.00           C  
ATOM   2081  CG  ARG B  56     -44.000 321.591 181.041  1.00  0.00           C  
ATOM   2082  CD  ARG B  56     -43.927 320.890 179.673  1.00  0.00           C  
ATOM   2083  NE  ARG B  56     -44.565 321.680 178.609  1.00  0.00           N  
ATOM   2084  CZ  ARG B  56     -45.882 321.894 178.440  1.00  0.00           C  
ATOM   2085  NH1 ARG B  56     -46.290 322.661 177.422  1.00  0.00           N  
ATOM   2086  NH2 ARG B  56     -46.799 321.358 179.257  1.00  0.00           N  
ATOM   2087  N   GLY B  57     -43.018 318.829 184.702  1.00  0.00           N  
ATOM   2088  CA  GLY B  57     -42.333 318.246 185.852  1.00  0.00           C  
ATOM   2089  C   GLY B  57     -42.607 316.740 185.851  1.00  0.00           C  
ATOM   2090  O   GLY B  57     -43.764 316.330 185.948  1.00  0.00           O  
ATOM   2091  N   THR B  58     -41.539 315.934 185.751  1.00  0.00           N  
ATOM   2092  CA  THR B  58     -41.586 314.471 185.703  1.00  0.00           C  
ATOM   2093  C   THR B  58     -40.389 313.885 186.477  1.00  0.00           C  
ATOM   2094  O   THR B  58     -39.316 314.492 186.505  1.00  0.00           O  
ATOM   2095  CB  THR B  58     -41.552 313.931 184.238  1.00  0.00           C  
ATOM   2096  OG1 THR B  58     -40.282 314.040 183.619  1.00  0.00           O  
ATOM   2097  CG2 THR B  58     -42.608 314.531 183.293  1.00  0.00           C  
ATOM   2098  N   THR B  59     -40.604 312.711 187.088  1.00  0.00           N  
ATOM   2099  CA  THR B  59     -39.600 311.945 187.830  1.00  0.00           C  
ATOM   2100  C   THR B  59     -39.859 310.441 187.615  1.00  0.00           C  
ATOM   2101  O   THR B  59     -41.016 310.034 187.491  1.00  0.00           O  
ATOM   2102  CB  THR B  59     -39.636 312.254 189.356  1.00  0.00           C  
ATOM   2103  OG1 THR B  59     -40.824 311.808 189.986  1.00  0.00           O  
ATOM   2104  CG2 THR B  59     -39.419 313.732 189.715  1.00  0.00           C  
ATOM   2105  N   TYR B  60     -38.770 309.655 187.555  1.00  0.00           N  
ATOM   2106  CA  TYR B  60     -38.776 308.217 187.257  1.00  0.00           C  
ATOM   2107  C   TYR B  60     -37.661 307.509 188.046  1.00  0.00           C  
ATOM   2108  O   TYR B  60     -36.690 308.157 188.443  1.00  0.00           O  
ATOM   2109  CB  TYR B  60     -38.554 307.986 185.741  1.00  0.00           C  
ATOM   2110  CG  TYR B  60     -39.492 308.731 184.807  1.00  0.00           C  
ATOM   2111  CD1 TYR B  60     -40.862 308.398 184.764  1.00  0.00           C  
ATOM   2112  CE1 TYR B  60     -41.732 309.107 183.915  1.00  0.00           C  
ATOM   2113  CZ  TYR B  60     -41.242 310.138 183.093  1.00  0.00           C  
ATOM   2114  OH  TYR B  60     -42.092 310.808 182.262  1.00  0.00           O  
ATOM   2115  CD2 TYR B  60     -39.003 309.769 183.987  1.00  0.00           C  
ATOM   2116  CE2 TYR B  60     -39.874 310.472 183.132  1.00  0.00           C  
ATOM   2117  N   ASN B  61     -37.805 306.184 188.220  1.00  0.00           N  
ATOM   2118  CA  ASN B  61     -36.751 305.294 188.729  1.00  0.00           C  
ATOM   2119  C   ASN B  61     -36.089 304.537 187.569  1.00  0.00           C  
ATOM   2120  O   ASN B  61     -36.745 304.247 186.568  1.00  0.00           O  
ATOM   2121  CB  ASN B  61     -37.289 304.331 189.820  1.00  0.00           C  
ATOM   2122  CG  ASN B  61     -38.461 303.405 189.456  1.00  0.00           C  
ATOM   2123  OD1 ASN B  61     -39.105 303.540 188.419  1.00  0.00           O  
ATOM   2124  ND2 ASN B  61     -38.758 302.455 190.344  1.00  0.00           N  
ATOM   2125  N   GLN B  62     -34.797 304.214 187.746  1.00  0.00           N  
ATOM   2126  CA  GLN B  62     -33.951 303.586 186.726  1.00  0.00           C  
ATOM   2127  C   GLN B  62     -34.290 302.120 186.401  1.00  0.00           C  
ATOM   2128  O   GLN B  62     -33.887 301.638 185.344  1.00  0.00           O  
ATOM   2129  CB  GLN B  62     -32.461 303.770 187.095  1.00  0.00           C  
ATOM   2130  CG  GLN B  62     -31.968 305.233 187.205  1.00  0.00           C  
ATOM   2131  CD  GLN B  62     -32.388 306.133 186.038  1.00  0.00           C  
ATOM   2132  OE1 GLN B  62     -31.573 306.187 184.983  1.00  0.00           O  
ATOM   2133  NE2 GLN B  62     -33.442 306.765 186.085  1.00  0.00           N  
ATOM   2134  N   LYS B  63     -35.065 301.460 187.279  1.00  0.00           N  
ATOM   2135  CA  LYS B  63     -35.658 300.138 187.059  1.00  0.00           C  
ATOM   2136  C   LYS B  63     -36.725 300.134 185.939  1.00  0.00           C  
ATOM   2137  O   LYS B  63     -36.877 299.117 185.261  1.00  0.00           O  
ATOM   2138  CB  LYS B  63     -36.210 299.644 188.418  1.00  0.00           C  
ATOM   2139  CG  LYS B  63     -37.001 298.322 188.416  1.00  0.00           C  
ATOM   2140  CD  LYS B  63     -36.199 297.090 187.960  1.00  0.00           C  
ATOM   2141  CE  LYS B  63     -37.069 295.841 187.749  1.00  0.00           C  
ATOM   2142  NZ  LYS B  63     -37.760 295.416 188.980  1.00  0.00           N  
ATOM   2143  N   PHE B  64     -37.422 301.271 185.761  1.00  0.00           N  
ATOM   2144  CA  PHE B  64     -38.486 301.446 184.774  1.00  0.00           C  
ATOM   2145  C   PHE B  64     -38.064 302.370 183.609  1.00  0.00           C  
ATOM   2146  O   PHE B  64     -38.778 302.420 182.608  1.00  0.00           O  
ATOM   2147  CB  PHE B  64     -39.737 301.972 185.516  1.00  0.00           C  
ATOM   2148  CG  PHE B  64     -41.040 301.833 184.752  1.00  0.00           C  
ATOM   2149  CD1 PHE B  64     -41.443 300.568 184.279  1.00  0.00           C  
ATOM   2150  CD2 PHE B  64     -41.888 302.942 184.553  1.00  0.00           C  
ATOM   2151  CE1 PHE B  64     -42.631 300.436 183.578  1.00  0.00           C  
ATOM   2152  CE2 PHE B  64     -43.083 302.784 183.862  1.00  0.00           C  
ATOM   2153  CZ  PHE B  64     -43.441 301.541 183.363  1.00  0.00           C  
ATOM   2154  N   GLU B  65     -36.913 303.057 183.738  1.00  0.00           N  
ATOM   2155  CA  GLU B  65     -36.366 303.971 182.733  1.00  0.00           C  
ATOM   2156  C   GLU B  65     -35.820 303.233 181.495  1.00  0.00           C  
ATOM   2157  O   GLU B  65     -35.512 302.040 181.562  1.00  0.00           O  
ATOM   2158  CB  GLU B  65     -35.308 304.878 183.406  1.00  0.00           C  
ATOM   2159  CG  GLU B  65     -34.791 306.080 182.584  1.00  0.00           C  
ATOM   2160  CD  GLU B  65     -35.916 307.003 182.117  1.00  0.00           C  
ATOM   2161  OE1 GLU B  65     -36.402 307.787 182.961  1.00  0.00           O  
ATOM   2162  OE2 GLU B  65     -36.291 306.880 180.931  1.00  0.00           O  
ATOM   2163  N   GLY B  66     -35.741 303.968 180.374  1.00  0.00           N  
ATOM   2164  CA  GLY B  66     -35.395 303.443 179.052  1.00  0.00           C  
ATOM   2165  C   GLY B  66     -36.618 302.823 178.352  1.00  0.00           C  
ATOM   2166  O   GLY B  66     -36.470 302.265 177.265  1.00  0.00           O  
ATOM   2167  N   ARG B  67     -37.805 302.907 178.975  1.00  0.00           N  
ATOM   2168  CA  ARG B  67     -39.076 302.368 178.496  1.00  0.00           C  
ATOM   2169  C   ARG B  67     -40.234 303.344 178.772  1.00  0.00           C  
ATOM   2170  O   ARG B  67     -41.174 303.389 177.980  1.00  0.00           O  
ATOM   2171  CB  ARG B  67     -39.359 301.007 179.174  1.00  0.00           C  
ATOM   2172  CG  ARG B  67     -38.304 299.921 178.927  1.00  0.00           C  
ATOM   2173  CD  ARG B  67     -38.807 298.503 179.249  1.00  0.00           C  
ATOM   2174  NE  ARG B  67     -39.275 298.288 180.629  1.00  0.00           N  
ATOM   2175  CZ  ARG B  67     -38.626 298.523 181.785  1.00  0.00           C  
ATOM   2176  NH1 ARG B  67     -37.430 299.127 181.834  1.00  0.00           N  
ATOM   2177  NH2 ARG B  67     -39.191 298.121 182.928  1.00  0.00           N  
ATOM   2178  N   VAL B  68     -40.164 304.074 179.897  1.00  0.00           N  
ATOM   2179  CA  VAL B  68     -41.234 304.922 180.420  1.00  0.00           C  
ATOM   2180  C   VAL B  68     -41.448 306.236 179.639  1.00  0.00           C  
ATOM   2181  O   VAL B  68     -40.489 306.855 179.182  1.00  0.00           O  
ATOM   2182  CB  VAL B  68     -40.952 305.265 181.913  1.00  0.00           C  
ATOM   2183  CG1 VAL B  68     -39.703 306.143 182.141  1.00  0.00           C  
ATOM   2184  CG2 VAL B  68     -42.162 305.905 182.617  1.00  0.00           C  
ATOM   2185  N   THR B  69     -42.724 306.646 179.584  1.00  0.00           N  
ATOM   2186  CA  THR B  69     -43.194 307.990 179.263  1.00  0.00           C  
ATOM   2187  C   THR B  69     -44.499 308.189 180.055  1.00  0.00           C  
ATOM   2188  O   THR B  69     -45.355 307.305 180.038  1.00  0.00           O  
ATOM   2189  CB  THR B  69     -43.495 308.164 177.747  1.00  0.00           C  
ATOM   2190  OG1 THR B  69     -42.282 308.220 177.025  1.00  0.00           O  
ATOM   2191  CG2 THR B  69     -44.331 309.395 177.339  1.00  0.00           C  
ATOM   2192  N   MET B  70     -44.632 309.341 180.727  1.00  0.00           N  
ATOM   2193  CA  MET B  70     -45.832 309.721 181.472  1.00  0.00           C  
ATOM   2194  C   MET B  70     -46.210 311.169 181.149  1.00  0.00           C  
ATOM   2195  O   MET B  70     -45.329 312.004 180.938  1.00  0.00           O  
ATOM   2196  CB  MET B  70     -45.596 309.562 182.985  1.00  0.00           C  
ATOM   2197  CG  MET B  70     -45.468 308.117 183.470  1.00  0.00           C  
ATOM   2198  SD  MET B  70     -45.110 308.016 185.240  1.00  0.00           S  
ATOM   2199  CE  MET B  70     -44.865 306.234 185.377  1.00  0.00           C  
ATOM   2200  N   THR B  71     -47.525 311.431 181.144  1.00  0.00           N  
ATOM   2201  CA  THR B  71     -48.118 312.743 180.892  1.00  0.00           C  
ATOM   2202  C   THR B  71     -49.375 312.939 181.763  1.00  0.00           C  
ATOM   2203  O   THR B  71     -49.893 311.983 182.341  1.00  0.00           O  
ATOM   2204  CB  THR B  71     -48.506 312.928 179.393  1.00  0.00           C  
ATOM   2205  OG1 THR B  71     -49.555 312.073 178.980  1.00  0.00           O  
ATOM   2206  CG2 THR B  71     -47.338 312.798 178.403  1.00  0.00           C  
ATOM   2207  N   THR B  72     -49.820 314.200 181.849  1.00  0.00           N  
ATOM   2208  CA  THR B  72     -50.982 314.657 182.613  1.00  0.00           C  
ATOM   2209  C   THR B  72     -51.651 315.826 181.860  1.00  0.00           C  
ATOM   2210  O   THR B  72     -51.011 316.478 181.031  1.00  0.00           O  
ATOM   2211  CB  THR B  72     -50.553 315.182 184.013  1.00  0.00           C  
ATOM   2212  OG1 THR B  72     -49.551 316.174 183.902  1.00  0.00           O  
ATOM   2213  CG2 THR B  72     -50.085 314.090 184.987  1.00  0.00           C  
ATOM   2214  N   ASP B  73     -52.931 316.078 182.187  1.00  0.00           N  
ATOM   2215  CA  ASP B  73     -53.699 317.218 181.691  1.00  0.00           C  
ATOM   2216  C   ASP B  73     -54.730 317.630 182.753  1.00  0.00           C  
ATOM   2217  O   ASP B  73     -55.467 316.778 183.252  1.00  0.00           O  
ATOM   2218  CB  ASP B  73     -54.374 316.933 180.327  1.00  0.00           C  
ATOM   2219  CG  ASP B  73     -55.102 318.150 179.737  1.00  0.00           C  
ATOM   2220  OD1 ASP B  73     -54.509 319.250 179.766  1.00  0.00           O  
ATOM   2221  OD2 ASP B  73     -56.229 317.954 179.236  1.00  0.00           O  
ATOM   2222  N   THR B  74     -54.775 318.940 183.043  1.00  0.00           N  
ATOM   2223  CA  THR B  74     -55.692 319.561 183.997  1.00  0.00           C  
ATOM   2224  C   THR B  74     -57.124 319.733 183.450  1.00  0.00           C  
ATOM   2225  O   THR B  74     -58.065 319.635 184.238  1.00  0.00           O  
ATOM   2226  CB  THR B  74     -55.174 320.955 184.448  1.00  0.00           C  
ATOM   2227  OG1 THR B  74     -55.210 321.918 183.408  1.00  0.00           O  
ATOM   2228  CG2 THR B  74     -53.760 320.930 185.048  1.00  0.00           C  
ATOM   2229  N   SER B  75     -57.268 319.969 182.132  1.00  0.00           N  
ATOM   2230  CA  SER B  75     -58.557 320.201 181.475  1.00  0.00           C  
ATOM   2231  C   SER B  75     -59.386 318.909 181.355  1.00  0.00           C  
ATOM   2232  O   SER B  75     -60.578 318.928 181.663  1.00  0.00           O  
ATOM   2233  CB  SER B  75     -58.314 320.882 180.112  1.00  0.00           C  
ATOM   2234  OG  SER B  75     -59.527 321.219 179.468  1.00  0.00           O  
ATOM   2235  N   THR B  76     -58.727 317.809 180.952  1.00  0.00           N  
ATOM   2236  CA  THR B  76     -59.325 316.475 180.863  1.00  0.00           C  
ATOM   2237  C   THR B  76     -59.432 315.777 182.241  1.00  0.00           C  
ATOM   2238  O   THR B  76     -60.296 314.916 182.407  1.00  0.00           O  
ATOM   2239  CB  THR B  76     -58.518 315.560 179.897  1.00  0.00           C  
ATOM   2240  OG1 THR B  76     -58.329 316.222 178.662  1.00  0.00           O  
ATOM   2241  CG2 THR B  76     -59.185 314.217 179.552  1.00  0.00           C  
ATOM   2242  N   SER B  77     -58.584 316.188 183.206  1.00  0.00           N  
ATOM   2243  CA  SER B  77     -58.496 315.690 184.585  1.00  0.00           C  
ATOM   2244  C   SER B  77     -58.049 314.211 184.627  1.00  0.00           C  
ATOM   2245  O   SER B  77     -58.697 313.378 185.263  1.00  0.00           O  
ATOM   2246  CB  SER B  77     -59.808 316.000 185.352  1.00  0.00           C  
ATOM   2247  OG  SER B  77     -59.721 315.704 186.731  1.00  0.00           O  
ATOM   2248  N   THR B  78     -56.959 313.912 183.899  1.00  0.00           N  
ATOM   2249  CA  THR B  78     -56.450 312.558 183.683  1.00  0.00           C  
ATOM   2250  C   THR B  78     -54.912 312.532 183.688  1.00  0.00           C  
ATOM   2251  O   THR B  78     -54.264 313.464 183.212  1.00  0.00           O  
ATOM   2252  CB  THR B  78     -56.915 311.987 182.313  1.00  0.00           C  
ATOM   2253  OG1 THR B  78     -56.594 312.862 181.250  1.00  0.00           O  
ATOM   2254  CG2 THR B  78     -58.415 311.668 182.249  1.00  0.00           C  
ATOM   2255  N   ALA B  79     -54.387 311.419 184.221  1.00  0.00           N  
ATOM   2256  CA  ALA B  79     -52.981 311.031 184.213  1.00  0.00           C  
ATOM   2257  C   ALA B  79     -52.794 309.824 183.285  1.00  0.00           C  
ATOM   2258  O   ALA B  79     -53.739 309.071 183.052  1.00  0.00           O  
ATOM   2259  CB  ALA B  79     -52.571 310.660 185.645  1.00  0.00           C  
ATOM   2260  N   TYR B  80     -51.570 309.662 182.767  1.00  0.00           N  
ATOM   2261  CA  TYR B  80     -51.234 308.642 181.777  1.00  0.00           C  
ATOM   2262  C   TYR B  80     -49.845 308.060 182.046  1.00  0.00           C  
ATOM   2263  O   TYR B  80     -48.949 308.771 182.501  1.00  0.00           O  
ATOM   2264  CB  TYR B  80     -51.251 309.267 180.368  1.00  0.00           C  
ATOM   2265  CG  TYR B  80     -52.576 309.852 179.923  1.00  0.00           C  
ATOM   2266  CD1 TYR B  80     -53.623 308.998 179.527  1.00  0.00           C  
ATOM   2267  CE1 TYR B  80     -54.849 309.536 179.091  1.00  0.00           C  
ATOM   2268  CZ  TYR B  80     -55.029 310.932 179.044  1.00  0.00           C  
ATOM   2269  OH  TYR B  80     -56.206 311.453 178.590  1.00  0.00           O  
ATOM   2270  CD2 TYR B  80     -52.770 311.251 179.903  1.00  0.00           C  
ATOM   2271  CE2 TYR B  80     -53.991 311.789 179.460  1.00  0.00           C  
ATOM   2272  N   MET B  81     -49.696 306.784 181.669  1.00  0.00           N  
ATOM   2273  CA  MET B  81     -48.424 306.097 181.516  1.00  0.00           C  
ATOM   2274  C   MET B  81     -48.511 305.264 180.235  1.00  0.00           C  
ATOM   2275  O   MET B  81     -49.446 304.481 180.087  1.00  0.00           O  
ATOM   2276  CB  MET B  81     -48.131 305.228 182.757  1.00  0.00           C  
ATOM   2277  CG  MET B  81     -46.850 304.371 182.651  1.00  0.00           C  
ATOM   2278  SD  MET B  81     -47.053 302.650 183.171  1.00  0.00           S  
ATOM   2279  CE  MET B  81     -48.048 302.019 181.790  1.00  0.00           C  
ATOM   2280  N   GLU B  82     -47.507 305.423 179.365  1.00  0.00           N  
ATOM   2281  CA  GLU B  82     -47.343 304.667 178.130  1.00  0.00           C  
ATOM   2282  C   GLU B  82     -45.903 304.141 178.045  1.00  0.00           C  
ATOM   2283  O   GLU B  82     -44.961 304.815 178.461  1.00  0.00           O  
ATOM   2284  CB  GLU B  82     -47.787 305.520 176.928  1.00  0.00           C  
ATOM   2285  CG  GLU B  82     -47.090 306.885 176.786  1.00  0.00           C  
ATOM   2286  CD  GLU B  82     -47.612 307.655 175.578  1.00  0.00           C  
ATOM   2287  OE1 GLU B  82     -48.801 308.043 175.615  1.00  0.00           O  
ATOM   2288  OE2 GLU B  82     -46.811 307.829 174.633  1.00  0.00           O  
ATOM   2289  N   LEU B  83     -45.793 302.898 177.564  1.00  0.00           N  
ATOM   2290  CA  LEU B  83     -44.666 302.006 177.805  1.00  0.00           C  
ATOM   2291  C   LEU B  83     -44.352 301.208 176.528  1.00  0.00           C  
ATOM   2292  O   LEU B  83     -45.246 300.978 175.712  1.00  0.00           O  
ATOM   2293  CB  LEU B  83     -45.083 301.117 179.002  1.00  0.00           C  
ATOM   2294  CG  LEU B  83     -44.034 300.124 179.528  1.00  0.00           C  
ATOM   2295  CD1 LEU B  83     -42.816 300.875 180.074  1.00  0.00           C  
ATOM   2296  CD2 LEU B  83     -44.653 299.185 180.582  1.00  0.00           C  
ATOM   2297  N   ARG B  84     -43.077 300.818 176.372  1.00  0.00           N  
ATOM   2298  CA  ARG B  84     -42.535 300.236 175.141  1.00  0.00           C  
ATOM   2299  C   ARG B  84     -41.258 299.435 175.435  1.00  0.00           C  
ATOM   2300  O   ARG B  84     -40.569 299.715 176.414  1.00  0.00           O  
ATOM   2301  CB  ARG B  84     -42.289 301.355 174.099  1.00  0.00           C  
ATOM   2302  CG  ARG B  84     -41.372 302.499 174.581  1.00  0.00           C  
ATOM   2303  CD  ARG B  84     -41.422 303.757 173.699  1.00  0.00           C  
ATOM   2304  NE  ARG B  84     -42.738 304.421 173.722  1.00  0.00           N  
ATOM   2305  CZ  ARG B  84     -43.311 305.071 174.749  1.00  0.00           C  
ATOM   2306  NH1 ARG B  84     -44.516 305.626 174.568  1.00  0.00           N  
ATOM   2307  NH2 ARG B  84     -42.713 305.182 175.944  1.00  0.00           N  
ATOM   2308  N   SER B  85     -40.976 298.455 174.557  1.00  0.00           N  
ATOM   2309  CA  SER B  85     -39.860 297.504 174.621  1.00  0.00           C  
ATOM   2310  C   SER B  85     -39.969 296.588 175.862  1.00  0.00           C  
ATOM   2311  O   SER B  85     -39.044 296.530 176.675  1.00  0.00           O  
ATOM   2312  CB  SER B  85     -38.506 298.243 174.481  1.00  0.00           C  
ATOM   2313  OG  SER B  85     -37.435 297.338 174.285  1.00  0.00           O  
ATOM   2314  N   LEU B  86     -41.145 295.953 176.010  1.00  0.00           N  
ATOM   2315  CA  LEU B  86     -41.621 295.319 177.245  1.00  0.00           C  
ATOM   2316  C   LEU B  86     -40.736 294.180 177.780  1.00  0.00           C  
ATOM   2317  O   LEU B  86     -40.139 293.439 177.000  1.00  0.00           O  
ATOM   2318  CB  LEU B  86     -43.071 294.818 177.061  1.00  0.00           C  
ATOM   2319  CG  LEU B  86     -44.079 295.860 176.533  1.00  0.00           C  
ATOM   2320  CD1 LEU B  86     -45.511 295.295 176.507  1.00  0.00           C  
ATOM   2321  CD2 LEU B  86     -44.020 297.193 177.288  1.00  0.00           C  
ATOM   2322  N   ARG B  87     -40.707 294.077 179.116  1.00  0.00           N  
ATOM   2323  CA  ARG B  87     -39.925 293.114 179.892  1.00  0.00           C  
ATOM   2324  C   ARG B  87     -40.836 292.241 180.770  1.00  0.00           C  
ATOM   2325  O   ARG B  87     -42.010 292.558 180.956  1.00  0.00           O  
ATOM   2326  CB  ARG B  87     -38.960 293.902 180.804  1.00  0.00           C  
ATOM   2327  CG  ARG B  87     -37.922 294.747 180.052  1.00  0.00           C  
ATOM   2328  CD  ARG B  87     -36.962 295.436 181.028  1.00  0.00           C  
ATOM   2329  NE  ARG B  87     -36.042 296.352 180.345  1.00  0.00           N  
ATOM   2330  CZ  ARG B  87     -35.093 297.079 180.958  1.00  0.00           C  
ATOM   2331  NH1 ARG B  87     -34.330 297.907 180.232  1.00  0.00           N  
ATOM   2332  NH2 ARG B  87     -34.902 296.995 182.284  1.00  0.00           N  
ATOM   2333  N   SER B  88     -40.236 291.196 181.370  1.00  0.00           N  
ATOM   2334  CA  SER B  88     -40.824 290.397 182.452  1.00  0.00           C  
ATOM   2335  C   SER B  88     -41.053 291.213 183.751  1.00  0.00           C  
ATOM   2336  O   SER B  88     -41.938 290.861 184.529  1.00  0.00           O  
ATOM   2337  CB  SER B  88     -39.933 289.160 182.687  1.00  0.00           C  
ATOM   2338  OG  SER B  88     -40.492 288.268 183.632  1.00  0.00           O  
ATOM   2339  N   ASP B  89     -40.305 292.321 183.923  1.00  0.00           N  
ATOM   2340  CA  ASP B  89     -40.532 293.372 184.927  1.00  0.00           C  
ATOM   2341  C   ASP B  89     -41.925 294.020 184.804  1.00  0.00           C  
ATOM   2342  O   ASP B  89     -42.525 294.377 185.816  1.00  0.00           O  
ATOM   2343  CB  ASP B  89     -39.476 294.506 184.868  1.00  0.00           C  
ATOM   2344  CG  ASP B  89     -38.009 294.067 184.789  1.00  0.00           C  
ATOM   2345  OD1 ASP B  89     -37.213 294.867 184.250  1.00  0.00           O  
ATOM   2346  OD2 ASP B  89     -37.686 293.000 185.354  1.00  0.00           O  
ATOM   2347  N   ASP B  90     -42.389 294.155 183.552  1.00  0.00           N  
ATOM   2348  CA  ASP B  90     -43.638 294.800 183.144  1.00  0.00           C  
ATOM   2349  C   ASP B  90     -44.855 293.847 183.174  1.00  0.00           C  
ATOM   2350  O   ASP B  90     -45.964 294.295 182.881  1.00  0.00           O  
ATOM   2351  CB  ASP B  90     -43.485 295.537 181.784  1.00  0.00           C  
ATOM   2352  CG  ASP B  90     -42.246 296.445 181.672  1.00  0.00           C  
ATOM   2353  OD1 ASP B  90     -41.812 297.001 182.708  1.00  0.00           O  
ATOM   2354  OD2 ASP B  90     -41.776 296.630 180.530  1.00  0.00           O  
ATOM   2355  N   THR B  91     -44.656 292.576 183.577  1.00  0.00           N  
ATOM   2356  CA  THR B  91     -45.724 291.651 183.967  1.00  0.00           C  
ATOM   2357  C   THR B  91     -46.112 291.950 185.430  1.00  0.00           C  
ATOM   2358  O   THR B  91     -45.387 291.558 186.346  1.00  0.00           O  
ATOM   2359  CB  THR B  91     -45.266 290.167 183.861  1.00  0.00           C  
ATOM   2360  OG1 THR B  91     -44.956 289.868 182.517  1.00  0.00           O  
ATOM   2361  CG2 THR B  91     -46.289 289.122 184.347  1.00  0.00           C  
ATOM   2362  N   ALA B  92     -47.217 292.688 185.613  1.00  0.00           N  
ATOM   2363  CA  ALA B  92     -47.658 293.219 186.904  1.00  0.00           C  
ATOM   2364  C   ALA B  92     -49.079 293.795 186.808  1.00  0.00           C  
ATOM   2365  O   ALA B  92     -49.611 293.947 185.707  1.00  0.00           O  
ATOM   2366  CB  ALA B  92     -46.672 294.306 187.376  1.00  0.00           C  
ATOM   2367  N   VAL B  93     -49.651 294.132 187.975  1.00  0.00           N  
ATOM   2368  CA  VAL B  93     -50.932 294.826 188.102  1.00  0.00           C  
ATOM   2369  C   VAL B  93     -50.651 296.326 188.305  1.00  0.00           C  
ATOM   2370  O   VAL B  93     -49.929 296.676 189.237  1.00  0.00           O  
ATOM   2371  CB  VAL B  93     -51.750 294.303 189.317  1.00  0.00           C  
ATOM   2372  CG1 VAL B  93     -53.143 294.955 189.419  1.00  0.00           C  
ATOM   2373  CG2 VAL B  93     -51.904 292.772 189.286  1.00  0.00           C  
ATOM   2374  N   TYR B  94     -51.187 297.171 187.412  1.00  0.00           N  
ATOM   2375  CA  TYR B  94     -50.868 298.600 187.311  1.00  0.00           C  
ATOM   2376  C   TYR B  94     -51.893 299.457 188.071  1.00  0.00           C  
ATOM   2377  O   TYR B  94     -53.075 299.120 188.087  1.00  0.00           O  
ATOM   2378  CB  TYR B  94     -50.799 298.985 185.815  1.00  0.00           C  
ATOM   2379  CG  TYR B  94     -49.516 298.560 185.111  1.00  0.00           C  
ATOM   2380  CD1 TYR B  94     -49.163 297.196 185.007  1.00  0.00           C  
ATOM   2381  CE1 TYR B  94     -47.937 296.813 184.430  1.00  0.00           C  
ATOM   2382  CZ  TYR B  94     -47.075 297.790 183.905  1.00  0.00           C  
ATOM   2383  OH  TYR B  94     -45.879 297.433 183.354  1.00  0.00           O  
ATOM   2384  CD2 TYR B  94     -48.650 299.532 184.568  1.00  0.00           C  
ATOM   2385  CE2 TYR B  94     -47.445 299.144 183.952  1.00  0.00           C  
ATOM   2386  N   TYR B  95     -51.397 300.547 188.683  1.00  0.00           N  
ATOM   2387  CA  TYR B  95     -52.141 301.451 189.564  1.00  0.00           C  
ATOM   2388  C   TYR B  95     -51.715 302.913 189.353  1.00  0.00           C  
ATOM   2389  O   TYR B  95     -50.560 303.175 189.022  1.00  0.00           O  
ATOM   2390  CB  TYR B  95     -51.868 301.077 191.040  1.00  0.00           C  
ATOM   2391  CG  TYR B  95     -52.384 299.727 191.496  1.00  0.00           C  
ATOM   2392  CD1 TYR B  95     -51.552 298.590 191.444  1.00  0.00           C  
ATOM   2393  CE1 TYR B  95     -52.039 297.342 191.876  1.00  0.00           C  
ATOM   2394  CZ  TYR B  95     -53.347 297.227 192.381  1.00  0.00           C  
ATOM   2395  OH  TYR B  95     -53.808 296.015 192.803  1.00  0.00           O  
ATOM   2396  CD2 TYR B  95     -53.696 299.609 191.997  1.00  0.00           C  
ATOM   2397  CE2 TYR B  95     -54.176 298.364 192.446  1.00  0.00           C  
ATOM   2398  N   CYS B  96     -52.641 303.831 189.663  1.00  0.00           N  
ATOM   2399  CA  CYS B  96     -52.380 305.260 189.868  1.00  0.00           C  
ATOM   2400  C   CYS B  96     -52.741 305.640 191.317  1.00  0.00           C  
ATOM   2401  O   CYS B  96     -53.607 304.998 191.915  1.00  0.00           O  
ATOM   2402  SG  CYS B  96     -54.952 305.809 188.735  1.00  0.00           S  
ATOM   2403  CB  CYS B  96     -53.160 306.091 188.828  1.00  0.00           C  
ATOM   2404  N   ALA B  97     -52.053 306.659 191.858  1.00  0.00           N  
ATOM   2405  CA  ALA B  97     -52.130 307.049 193.271  1.00  0.00           C  
ATOM   2406  C   ALA B  97     -51.894 308.558 193.481  1.00  0.00           C  
ATOM   2407  O   ALA B  97     -51.735 309.301 192.509  1.00  0.00           O  
ATOM   2408  CB  ALA B  97     -51.152 306.175 194.080  1.00  0.00           C  
ATOM   2409  N   ARG B  98     -51.903 308.982 194.756  1.00  0.00           N  
ATOM   2410  CA  ARG B  98     -51.819 310.381 195.187  1.00  0.00           C  
ATOM   2411  C   ARG B  98     -51.088 310.480 196.549  1.00  0.00           C  
ATOM   2412  O   ARG B  98     -50.733 309.447 197.121  1.00  0.00           O  
ATOM   2413  CB  ARG B  98     -53.259 310.953 195.217  1.00  0.00           C  
ATOM   2414  CG  ARG B  98     -53.361 312.484 195.110  1.00  0.00           C  
ATOM   2415  CD  ARG B  98     -54.794 312.999 195.280  1.00  0.00           C  
ATOM   2416  NE  ARG B  98     -55.226 312.945 196.685  1.00  0.00           N  
ATOM   2417  CZ  ARG B  98     -56.302 313.574 197.182  1.00  0.00           C  
ATOM   2418  NH1 ARG B  98     -57.071 314.361 196.422  1.00  0.00           N  
ATOM   2419  NH2 ARG B  98     -56.617 313.413 198.469  1.00  0.00           N  
ATOM   2420  N   ALA B  99     -50.871 311.713 197.041  1.00  0.00           N  
ATOM   2421  CA  ALA B  99     -50.301 312.015 198.358  1.00  0.00           C  
ATOM   2422  C   ALA B  99     -51.084 313.158 199.030  1.00  0.00           C  
ATOM   2423  O   ALA B  99     -51.172 314.245 198.458  1.00  0.00           O  
ATOM   2424  CB  ALA B  99     -48.813 312.370 198.205  1.00  0.00           C  
ATOM   2425  N   ASN B 100     -51.623 312.886 200.232  1.00  0.00           N  
ATOM   2426  CA  ASN B 100     -52.452 313.779 201.056  1.00  0.00           C  
ATOM   2427  C   ASN B 100     -52.641 313.149 202.462  1.00  0.00           C  
ATOM   2428  O   ASN B 100     -51.974 312.170 202.789  1.00  0.00           O  
ATOM   2429  CB  ASN B 100     -53.818 314.049 200.352  1.00  0.00           C  
ATOM   2430  CG  ASN B 100     -54.610 315.248 200.898  1.00  0.00           C  
ATOM   2431  OD1 ASN B 100     -54.055 316.315 201.143  1.00  0.00           O  
ATOM   2432  ND2 ASN B 100     -55.913 315.067 201.122  1.00  0.00           N  
ATOM   2433  N   TRP B 101     -53.564 313.711 203.265  1.00  0.00           N  
ATOM   2434  CA  TRP B 101     -54.127 313.153 204.500  1.00  0.00           C  
ATOM   2435  C   TRP B 101     -54.965 311.873 204.279  1.00  0.00           C  
ATOM   2436  O   TRP B 101     -55.128 311.096 205.217  1.00  0.00           O  
ATOM   2437  CB  TRP B 101     -54.964 314.265 205.180  1.00  0.00           C  
ATOM   2438  CG  TRP B 101     -55.711 313.928 206.443  1.00  0.00           C  
ATOM   2439  CD1 TRP B 101     -55.185 313.304 207.520  1.00  0.00           C  
ATOM   2440  CD2 TRP B 101     -57.098 314.224 206.801  1.00  0.00           C  
ATOM   2441  NE1 TRP B 101     -56.143 313.161 208.500  1.00  0.00           N  
ATOM   2442  CE2 TRP B 101     -57.343 313.720 208.116  1.00  0.00           C  
ATOM   2443  CE3 TRP B 101     -58.179 314.863 206.149  1.00  0.00           C  
ATOM   2444  CZ2 TRP B 101     -58.594 313.840 208.748  1.00  0.00           C  
ATOM   2445  CZ3 TRP B 101     -59.437 314.990 206.772  1.00  0.00           C  
ATOM   2446  CH2 TRP B 101     -59.647 314.480 208.069  1.00  0.00           C  
ATOM   2447  N   LEU B 102     -55.471 311.662 203.054  1.00  0.00           N  
ATOM   2448  CA  LEU B 102     -56.200 310.465 202.641  1.00  0.00           C  
ATOM   2449  C   LEU B 102     -56.080 310.337 201.124  1.00  0.00           C  
ATOM   2450  O   LEU B 102     -56.255 311.335 200.426  1.00  0.00           O  
ATOM   2451  CB  LEU B 102     -57.676 310.549 203.092  1.00  0.00           C  
ATOM   2452  CG  LEU B 102     -58.530 309.294 202.780  1.00  0.00           C  
ATOM   2453  CD1 LEU B 102     -58.022 308.047 203.538  1.00  0.00           C  
ATOM   2454  CD2 LEU B 102     -60.033 309.557 203.013  1.00  0.00           C  
ATOM   2455  N   ASP B 103     -55.803 309.113 200.649  1.00  0.00           N  
ATOM   2456  CA  ASP B 103     -55.564 308.801 199.238  1.00  0.00           C  
ATOM   2457  C   ASP B 103     -56.300 307.525 198.823  1.00  0.00           C  
ATOM   2458  O   ASP B 103     -56.472 306.616 199.636  1.00  0.00           O  
ATOM   2459  CB  ASP B 103     -54.061 308.714 198.892  1.00  0.00           C  
ATOM   2460  CG  ASP B 103     -53.298 309.984 199.270  1.00  0.00           C  
ATOM   2461  OD1 ASP B 103     -52.346 309.871 200.071  1.00  0.00           O  
ATOM   2462  OD2 ASP B 103     -53.671 311.045 198.718  1.00  0.00           O  
ATOM   2463  N   TYR B 104     -56.703 307.506 197.543  1.00  0.00           N  
ATOM   2464  CA  TYR B 104     -57.418 306.414 196.890  1.00  0.00           C  
ATOM   2465  C   TYR B 104     -56.585 305.926 195.696  1.00  0.00           C  
ATOM   2466  O   TYR B 104     -55.972 306.739 195.003  1.00  0.00           O  
ATOM   2467  CB  TYR B 104     -58.809 306.932 196.453  1.00  0.00           C  
ATOM   2468  CG  TYR B 104     -59.821 305.866 196.074  1.00  0.00           C  
ATOM   2469  CD1 TYR B 104     -59.782 305.265 194.801  1.00  0.00           C  
ATOM   2470  CE1 TYR B 104     -60.711 304.265 194.456  1.00  0.00           C  
ATOM   2471  CZ  TYR B 104     -61.699 303.874 195.379  1.00  0.00           C  
ATOM   2472  OH  TYR B 104     -62.609 302.917 195.036  1.00  0.00           O  
ATOM   2473  CD2 TYR B 104     -60.822 305.482 196.991  1.00  0.00           C  
ATOM   2474  CE2 TYR B 104     -61.757 304.487 196.647  1.00  0.00           C  
ATOM   2475  N   TRP B 105     -56.583 304.602 195.485  1.00  0.00           N  
ATOM   2476  CA  TRP B 105     -55.921 303.933 194.365  1.00  0.00           C  
ATOM   2477  C   TRP B 105     -56.967 303.187 193.528  1.00  0.00           C  
ATOM   2478  O   TRP B 105     -57.983 302.747 194.068  1.00  0.00           O  
ATOM   2479  CB  TRP B 105     -54.878 302.921 194.883  1.00  0.00           C  
ATOM   2480  CG  TRP B 105     -53.635 303.426 195.559  1.00  0.00           C  
ATOM   2481  CD1 TRP B 105     -53.545 304.403 196.494  1.00  0.00           C  
ATOM   2482  NE1 TRP B 105     -52.242 304.523 196.921  1.00  0.00           N  
ATOM   2483  CE2 TRP B 105     -51.423 303.597 196.320  1.00  0.00           C  
ATOM   2484  CD2 TRP B 105     -52.286 302.884 195.434  1.00  0.00           C  
ATOM   2485  CE3 TRP B 105     -51.701 301.851 194.667  1.00  0.00           C  
ATOM   2486  CZ3 TRP B 105     -50.330 301.547 194.777  1.00  0.00           C  
ATOM   2487  CZ2 TRP B 105     -50.058 303.302 196.448  1.00  0.00           C  
ATOM   2488  CH2 TRP B 105     -49.515 302.265 195.673  1.00  0.00           C  
ATOM   2489  N   GLY B 106     -56.671 303.023 192.228  1.00  0.00           N  
ATOM   2490  CA  GLY B 106     -57.539 302.335 191.273  1.00  0.00           C  
ATOM   2491  C   GLY B 106     -57.634 300.824 191.533  1.00  0.00           C  
ATOM   2492  O   GLY B 106     -56.863 300.253 192.302  1.00  0.00           O  
ATOM   2493  N   GLN B 107     -58.604 300.188 190.861  1.00  0.00           N  
ATOM   2494  CA  GLN B 107     -58.996 298.782 191.014  1.00  0.00           C  
ATOM   2495  C   GLN B 107     -57.951 297.720 190.598  1.00  0.00           C  
ATOM   2496  O   GLN B 107     -58.171 296.541 190.872  1.00  0.00           O  
ATOM   2497  CB  GLN B 107     -60.321 298.583 190.246  1.00  0.00           C  
ATOM   2498  CG  GLN B 107     -61.509 299.327 190.890  1.00  0.00           C  
ATOM   2499  CD  GLN B 107     -62.747 299.302 189.996  1.00  0.00           C  
ATOM   2500  OE1 GLN B 107     -62.783 299.972 188.966  1.00  0.00           O  
ATOM   2501  NE2 GLN B 107     -63.772 298.545 190.391  1.00  0.00           N  
ATOM   2502  N   GLY B 108     -56.854 298.141 189.947  1.00  0.00           N  
ATOM   2503  CA  GLY B 108     -55.817 297.284 189.380  1.00  0.00           C  
ATOM   2504  C   GLY B 108     -56.203 296.857 187.954  1.00  0.00           C  
ATOM   2505  O   GLY B 108     -57.359 296.529 187.689  1.00  0.00           O  
ATOM   2506  N   THR B 109     -55.211 296.821 187.049  1.00  0.00           N  
ATOM   2507  CA  THR B 109     -55.338 296.282 185.692  1.00  0.00           C  
ATOM   2508  C   THR B 109     -54.078 295.451 185.379  1.00  0.00           C  
ATOM   2509  O   THR B 109     -52.963 295.974 185.392  1.00  0.00           O  
ATOM   2510  CB  THR B 109     -55.522 297.388 184.614  1.00  0.00           C  
ATOM   2511  OG1 THR B 109     -54.460 298.325 184.585  1.00  0.00           O  
ATOM   2512  CG2 THR B 109     -56.847 298.152 184.731  1.00  0.00           C  
ATOM   2513  N   THR B 110     -54.292 294.145 185.146  1.00  0.00           N  
ATOM   2514  CA  THR B 110     -53.240 293.145 184.984  1.00  0.00           C  
ATOM   2515  C   THR B 110     -52.689 293.117 183.546  1.00  0.00           C  
ATOM   2516  O   THR B 110     -53.375 292.644 182.637  1.00  0.00           O  
ATOM   2517  CB  THR B 110     -53.748 291.723 185.347  1.00  0.00           C  
ATOM   2518  OG1 THR B 110     -54.297 291.740 186.651  1.00  0.00           O  
ATOM   2519  CG2 THR B 110     -52.673 290.620 185.302  1.00  0.00           C  
ATOM   2520  N   VAL B 111     -51.449 293.602 183.386  1.00  0.00           N  
ATOM   2521  CA  VAL B 111     -50.650 293.451 182.171  1.00  0.00           C  
ATOM   2522  C   VAL B 111     -49.817 292.164 182.314  1.00  0.00           C  
ATOM   2523  O   VAL B 111     -49.250 291.925 183.381  1.00  0.00           O  
ATOM   2524  CB  VAL B 111     -49.665 294.644 181.984  1.00  0.00           C  
ATOM   2525  CG1 VAL B 111     -48.713 294.498 180.776  1.00  0.00           C  
ATOM   2526  CG2 VAL B 111     -50.406 295.988 181.874  1.00  0.00           C  
ATOM   2527  N   THR B 112     -49.739 291.379 181.231  1.00  0.00           N  
ATOM   2528  CA  THR B 112     -48.882 290.198 181.142  1.00  0.00           C  
ATOM   2529  C   THR B 112     -48.020 290.318 179.876  1.00  0.00           C  
ATOM   2530  O   THR B 112     -48.520 290.739 178.834  1.00  0.00           O  
ATOM   2531  CB  THR B 112     -49.704 288.878 181.104  1.00  0.00           C  
ATOM   2532  OG1 THR B 112     -50.423 288.684 179.900  1.00  0.00           O  
ATOM   2533  CG2 THR B 112     -50.661 288.722 182.297  1.00  0.00           C  
ATOM   2534  N   VAL B 113     -46.728 289.982 180.016  1.00  0.00           N  
ATOM   2535  CA  VAL B 113     -45.719 290.124 178.972  1.00  0.00           C  
ATOM   2536  C   VAL B 113     -44.983 288.779 178.840  1.00  0.00           C  
ATOM   2537  O   VAL B 113     -44.046 288.506 179.593  1.00  0.00           O  
ATOM   2538  CB  VAL B 113     -44.704 291.259 179.306  1.00  0.00           C  
ATOM   2539  CG1 VAL B 113     -43.645 291.458 178.206  1.00  0.00           C  
ATOM   2540  CG2 VAL B 113     -45.407 292.599 179.583  1.00  0.00           C  
ATOM   2541  N   SER B 114     -45.447 287.953 177.892  1.00  0.00           N  
ATOM   2542  CA  SER B 114     -44.868 286.648 177.574  1.00  0.00           C  
ATOM   2543  C   SER B 114     -45.271 286.250 176.147  1.00  0.00           C  
ATOM   2544  O   SER B 114     -46.400 286.509 175.735  1.00  0.00           O  
ATOM   2545  CB  SER B 114     -45.287 285.599 178.629  1.00  0.00           C  
ATOM   2546  OG  SER B 114     -44.787 284.310 178.330  1.00  0.00           O  
ATOM   2547  N   SER B 115     -44.327 285.612 175.434  1.00  0.00           N  
ATOM   2548  CA  SER B 115     -44.461 285.153 174.046  1.00  0.00           C  
ATOM   2549  C   SER B 115     -45.530 284.064 173.814  1.00  0.00           C  
ATOM   2550  O   SER B 115     -45.885 283.828 172.659  1.00  0.00           O  
ATOM   2551  CB  SER B 115     -43.080 284.686 173.543  1.00  0.00           C  
ATOM   2552  OG  SER B 115     -42.268 285.804 173.250  1.00  0.00           O  
ATOM   2553  N   ALA B 116     -46.040 283.451 174.900  1.00  0.00           N  
ATOM   2554  CA  ALA B 116     -47.142 282.489 174.917  1.00  0.00           C  
ATOM   2555  C   ALA B 116     -48.433 283.039 174.286  1.00  0.00           C  
ATOM   2556  O   ALA B 116     -48.794 284.192 174.532  1.00  0.00           O  
ATOM   2557  CB  ALA B 116     -47.395 282.079 176.373  1.00  0.00           C  
ATOM   2558  N   SER B 117     -49.089 282.200 173.471  1.00  0.00           N  
ATOM   2559  CA  SER B 117     -50.315 282.534 172.747  1.00  0.00           C  
ATOM   2560  C   SER B 117     -51.551 282.452 173.662  1.00  0.00           C  
ATOM   2561  O   SER B 117     -51.627 281.557 174.504  1.00  0.00           O  
ATOM   2562  CB  SER B 117     -50.436 281.587 171.536  1.00  0.00           C  
ATOM   2563  OG  SER B 117     -51.533 281.927 170.712  1.00  0.00           O  
ATOM   2564  N   THR B 118     -52.502 283.376 173.442  1.00  0.00           N  
ATOM   2565  CA  THR B 118     -53.800 283.444 174.119  1.00  0.00           C  
ATOM   2566  C   THR B 118     -54.678 282.217 173.798  1.00  0.00           C  
ATOM   2567  O   THR B 118     -54.698 281.765 172.652  1.00  0.00           O  
ATOM   2568  CB  THR B 118     -54.561 284.729 173.696  1.00  0.00           C  
ATOM   2569  OG1 THR B 118     -53.770 285.854 174.027  1.00  0.00           O  
ATOM   2570  CG2 THR B 118     -55.953 284.932 174.324  1.00  0.00           C  
ATOM   2571  N   LYS B 119     -55.364 281.693 174.826  1.00  0.00           N  
ATOM   2572  CA  LYS B 119     -56.089 280.426 174.763  1.00  0.00           C  
ATOM   2573  C   LYS B 119     -57.277 280.440 175.738  1.00  0.00           C  
ATOM   2574  O   LYS B 119     -57.153 280.991 176.832  1.00  0.00           O  
ATOM   2575  CB  LYS B 119     -55.078 279.288 175.058  1.00  0.00           C  
ATOM   2576  CG  LYS B 119     -55.657 277.862 175.128  1.00  0.00           C  
ATOM   2577  CD  LYS B 119     -56.145 277.273 173.798  1.00  0.00           C  
ATOM   2578  CE  LYS B 119     -55.000 276.951 172.826  1.00  0.00           C  
ATOM   2579  NZ  LYS B 119     -55.501 276.246 171.635  1.00  0.00           N  
ATOM   2580  N   GLY B 120     -58.384 279.795 175.335  1.00  0.00           N  
ATOM   2581  CA  GLY B 120     -59.587 279.616 176.151  1.00  0.00           C  
ATOM   2582  C   GLY B 120     -59.575 278.227 176.827  1.00  0.00           C  
ATOM   2583  O   GLY B 120     -59.086 277.274 176.221  1.00  0.00           O  
ATOM   2584  N   PRO B 121     -60.127 278.094 178.057  1.00  0.00           N  
ATOM   2585  CA  PRO B 121     -60.047 276.878 178.892  1.00  0.00           C  
ATOM   2586  C   PRO B 121     -60.868 275.677 178.400  1.00  0.00           C  
ATOM   2587  O   PRO B 121     -61.862 275.845 177.694  1.00  0.00           O  
ATOM   2588  CD  PRO B 121     -60.793 279.169 178.785  1.00  0.00           C  
ATOM   2589  CB  PRO B 121     -60.561 277.348 180.266  1.00  0.00           C  
ATOM   2590  CG  PRO B 121     -61.499 278.497 179.951  1.00  0.00           C  
ATOM   2591  N   SER B 122     -60.441 274.497 178.871  1.00  0.00           N  
ATOM   2592  CA  SER B 122     -61.171 273.234 178.816  1.00  0.00           C  
ATOM   2593  C   SER B 122     -61.212 272.664 180.244  1.00  0.00           C  
ATOM   2594  O   SER B 122     -60.154 272.483 180.849  1.00  0.00           O  
ATOM   2595  CB  SER B 122     -60.453 272.264 177.858  1.00  0.00           C  
ATOM   2596  OG  SER B 122     -60.740 272.595 176.514  1.00  0.00           O  
ATOM   2597  N   VAL B 123     -62.426 272.407 180.759  1.00  0.00           N  
ATOM   2598  CA  VAL B 123     -62.649 271.908 182.118  1.00  0.00           C  
ATOM   2599  C   VAL B 123     -62.885 270.386 182.082  1.00  0.00           C  
ATOM   2600  O   VAL B 123     -63.647 269.903 181.245  1.00  0.00           O  
ATOM   2601  CB  VAL B 123     -63.875 272.590 182.789  1.00  0.00           C  
ATOM   2602  CG1 VAL B 123     -64.175 272.087 184.217  1.00  0.00           C  
ATOM   2603  CG2 VAL B 123     -63.708 274.121 182.821  1.00  0.00           C  
ATOM   2604  N   PHE B 124     -62.214 269.678 183.002  1.00  0.00           N  
ATOM   2605  CA  PHE B 124     -62.183 268.222 183.093  1.00  0.00           C  
ATOM   2606  C   PHE B 124     -62.619 267.795 184.511  1.00  0.00           C  
ATOM   2607  O   PHE B 124     -61.918 268.134 185.465  1.00  0.00           O  
ATOM   2608  CB  PHE B 124     -60.742 267.759 182.809  1.00  0.00           C  
ATOM   2609  CG  PHE B 124     -60.268 268.038 181.391  1.00  0.00           C  
ATOM   2610  CD1 PHE B 124     -60.794 267.301 180.308  1.00  0.00           C  
ATOM   2611  CD2 PHE B 124     -59.412 269.126 181.126  1.00  0.00           C  
ATOM   2612  CE1 PHE B 124     -60.411 267.603 179.009  1.00  0.00           C  
ATOM   2613  CE2 PHE B 124     -59.039 269.413 179.819  1.00  0.00           C  
ATOM   2614  CZ  PHE B 124     -59.530 268.650 178.768  1.00  0.00           C  
ATOM   2615  N   PRO B 125     -63.761 267.075 184.638  1.00  0.00           N  
ATOM   2616  CA  PRO B 125     -64.243 266.517 185.917  1.00  0.00           C  
ATOM   2617  C   PRO B 125     -63.280 265.606 186.696  1.00  0.00           C  
ATOM   2618  O   PRO B 125     -62.380 264.998 186.115  1.00  0.00           O  
ATOM   2619  CD  PRO B 125     -64.740 266.834 183.573  1.00  0.00           C  
ATOM   2620  CB  PRO B 125     -65.478 265.705 185.511  1.00  0.00           C  
ATOM   2621  CG  PRO B 125     -66.013 266.424 184.292  1.00  0.00           C  
ATOM   2622  N   LEU B 126     -63.553 265.510 188.004  1.00  0.00           N  
ATOM   2623  CA  LEU B 126     -62.951 264.548 188.925  1.00  0.00           C  
ATOM   2624  C   LEU B 126     -64.062 263.671 189.537  1.00  0.00           C  
ATOM   2625  O   LEU B 126     -64.032 263.372 190.730  1.00  0.00           O  
ATOM   2626  CB  LEU B 126     -62.079 265.287 189.974  1.00  0.00           C  
ATOM   2627  CG  LEU B 126     -60.699 265.783 189.480  1.00  0.00           C  
ATOM   2628  CD1 LEU B 126     -59.853 264.655 188.861  1.00  0.00           C  
ATOM   2629  CD2 LEU B 126     -60.751 267.027 188.579  1.00  0.00           C  
ATOM   2630  N   ALA B 127     -65.008 263.240 188.681  1.00  0.00           N  
ATOM   2631  CA  ALA B 127     -66.034 262.234 188.954  1.00  0.00           C  
ATOM   2632  C   ALA B 127     -65.390 260.828 189.070  1.00  0.00           C  
ATOM   2633  O   ALA B 127     -64.834 260.420 188.046  1.00  0.00           O  
ATOM   2634  CB  ALA B 127     -67.068 262.728 189.981  1.00  0.00           C  
ATOM   2635  N   PRO B 128     -65.427 260.084 190.209  1.00  0.00           N  
ATOM   2636  CA  PRO B 128     -64.718 258.793 190.261  1.00  0.00           C  
ATOM   2637  C   PRO B 128     -65.433 257.672 189.490  1.00  0.00           C  
ATOM   2638  O   PRO B 128     -66.659 257.566 189.549  1.00  0.00           O  
ATOM   2639  CB  PRO B 128     -64.582 258.494 191.761  1.00  0.00           C  
ATOM   2640  CG  PRO B 128     -65.779 259.174 192.393  1.00  0.00           C  
ATOM   2641  CD  PRO B 128     -65.979 260.414 191.529  1.00  0.00           C  
ATOM   2642  N   CYS B 129     -64.634 256.839 188.798  1.00  0.00           N  
ATOM   2643  CA  CYS B 129     -65.098 255.601 188.162  1.00  0.00           C  
ATOM   2644  C   CYS B 129     -65.519 254.540 189.199  1.00  0.00           C  
ATOM   2645  O   CYS B 129     -66.474 253.805 188.953  1.00  0.00           O  
ATOM   2646  SG  CYS B 129     -64.641 253.834 186.019  1.00  0.00           S  
ATOM   2647  CB  CYS B 129     -64.020 255.064 187.200  1.00  0.00           C  
ATOM   2648  N   SER B 130     -64.853 254.546 190.368  1.00  0.00           N  
ATOM   2649  CA  SER B 130     -65.264 253.851 191.589  1.00  0.00           C  
ATOM   2650  C   SER B 130     -66.477 254.550 192.243  1.00  0.00           C  
ATOM   2651  O   SER B 130     -66.770 255.704 191.925  1.00  0.00           O  
ATOM   2652  CB  SER B 130     -64.039 253.813 192.531  1.00  0.00           C  
ATOM   2653  OG  SER B 130     -64.279 253.059 193.702  1.00  0.00           O  
ATOM   2654  N   ARG B 131     -67.152 253.849 193.170  1.00  0.00           N  
ATOM   2655  CA  ARG B 131     -68.236 254.404 193.990  1.00  0.00           C  
ATOM   2656  C   ARG B 131     -67.743 255.500 194.958  1.00  0.00           C  
ATOM   2657  O   ARG B 131     -66.551 255.571 195.259  1.00  0.00           O  
ATOM   2658  CB  ARG B 131     -68.961 253.255 194.727  1.00  0.00           C  
ATOM   2659  CG  ARG B 131     -68.150 252.544 195.833  1.00  0.00           C  
ATOM   2660  CD  ARG B 131     -68.999 251.600 196.697  1.00  0.00           C  
ATOM   2661  NE  ARG B 131     -69.959 252.336 197.537  1.00  0.00           N  
ATOM   2662  CZ  ARG B 131     -69.678 252.992 198.677  1.00  0.00           C  
ATOM   2663  NH1 ARG B 131     -70.654 253.659 199.305  1.00  0.00           N  
ATOM   2664  NH2 ARG B 131     -68.442 252.994 199.198  1.00  0.00           N  
ATOM   2665  N   SER B 132     -68.688 256.319 195.445  1.00  0.00           N  
ATOM   2666  CA  SER B 132     -68.416 257.432 196.351  1.00  0.00           C  
ATOM   2667  C   SER B 132     -69.541 257.582 197.387  1.00  0.00           C  
ATOM   2668  O   SER B 132     -70.663 257.119 197.172  1.00  0.00           O  
ATOM   2669  CB  SER B 132     -68.190 258.710 195.510  1.00  0.00           C  
ATOM   2670  OG  SER B 132     -67.798 259.815 196.302  1.00  0.00           O  
ATOM   2671  N   THR B 133     -69.193 258.254 198.492  1.00  0.00           N  
ATOM   2672  CA  THR B 133     -70.073 258.630 199.595  1.00  0.00           C  
ATOM   2673  C   THR B 133     -69.405 259.724 200.451  1.00  0.00           C  
ATOM   2674  O   THR B 133     -70.096 260.638 200.904  1.00  0.00           O  
ATOM   2675  CB  THR B 133     -70.500 257.417 200.482  1.00  0.00           C  
ATOM   2676  OG1 THR B 133     -71.299 257.831 201.577  1.00  0.00           O  
ATOM   2677  CG2 THR B 133     -69.339 256.594 201.075  1.00  0.00           C  
ATOM   2678  N   SER B 134     -68.070 259.621 200.623  1.00  0.00           N  
ATOM   2679  CA  SER B 134     -67.204 260.524 201.390  1.00  0.00           C  
ATOM   2680  C   SER B 134     -67.651 260.678 202.860  1.00  0.00           C  
ATOM   2681  O   SER B 134     -67.666 261.785 203.397  1.00  0.00           O  
ATOM   2682  CB  SER B 134     -67.019 261.859 200.631  1.00  0.00           C  
ATOM   2683  OG  SER B 134     -66.143 261.687 199.536  1.00  0.00           O  
ATOM   2684  N   GLU B 135     -68.034 259.536 203.460  1.00  0.00           N  
ATOM   2685  CA  GLU B 135     -68.571 259.375 204.817  1.00  0.00           C  
ATOM   2686  C   GLU B 135     -69.885 260.154 205.032  1.00  0.00           C  
ATOM   2687  O   GLU B 135     -70.041 260.837 206.044  1.00  0.00           O  
ATOM   2688  CB  GLU B 135     -67.486 259.670 205.888  1.00  0.00           C  
ATOM   2689  CG  GLU B 135     -66.137 258.946 205.684  1.00  0.00           C  
ATOM   2690  CD  GLU B 135     -66.273 257.429 205.540  1.00  0.00           C  
ATOM   2691  OE1 GLU B 135     -66.472 256.770 206.584  1.00  0.00           O  
ATOM   2692  OE2 GLU B 135     -66.195 256.959 204.384  1.00  0.00           O  
ATOM   2693  N   SER B 136     -70.796 260.039 204.046  1.00  0.00           N  
ATOM   2694  CA  SER B 136     -72.100 260.712 203.960  1.00  0.00           C  
ATOM   2695  C   SER B 136     -71.999 262.253 203.897  1.00  0.00           C  
ATOM   2696  O   SER B 136     -72.894 262.948 204.380  1.00  0.00           O  
ATOM   2697  CB  SER B 136     -73.062 260.198 205.060  1.00  0.00           C  
ATOM   2698  OG  SER B 136     -73.448 258.866 204.782  1.00  0.00           O  
ATOM   2699  N   THR B 137     -70.911 262.754 203.292  1.00  0.00           N  
ATOM   2700  CA  THR B 137     -70.618 264.171 203.097  1.00  0.00           C  
ATOM   2701  C   THR B 137     -69.870 264.280 201.757  1.00  0.00           C  
ATOM   2702  O   THR B 137     -68.639 264.291 201.735  1.00  0.00           O  
ATOM   2703  CB  THR B 137     -69.763 264.751 204.265  1.00  0.00           C  
ATOM   2704  OG1 THR B 137     -70.501 264.696 205.470  1.00  0.00           O  
ATOM   2705  CG2 THR B 137     -69.301 266.214 204.107  1.00  0.00           C  
ATOM   2706  N   ALA B 138     -70.647 264.278 200.658  1.00  0.00           N  
ATOM   2707  CA  ALA B 138     -70.182 264.242 199.269  1.00  0.00           C  
ATOM   2708  C   ALA B 138     -69.190 265.357 198.912  1.00  0.00           C  
ATOM   2709  O   ALA B 138     -69.423 266.514 199.262  1.00  0.00           O  
ATOM   2710  CB  ALA B 138     -71.397 264.305 198.331  1.00  0.00           C  
ATOM   2711  N   ALA B 139     -68.124 264.972 198.193  1.00  0.00           N  
ATOM   2712  CA  ALA B 139     -67.087 265.861 197.682  1.00  0.00           C  
ATOM   2713  C   ALA B 139     -66.922 265.624 196.175  1.00  0.00           C  
ATOM   2714  O   ALA B 139     -66.862 264.472 195.742  1.00  0.00           O  
ATOM   2715  CB  ALA B 139     -65.774 265.603 198.437  1.00  0.00           C  
ATOM   2716  N   LEU B 140     -66.861 266.727 195.413  1.00  0.00           N  
ATOM   2717  CA  LEU B 140     -66.763 266.750 193.953  1.00  0.00           C  
ATOM   2718  C   LEU B 140     -65.743 267.818 193.535  1.00  0.00           C  
ATOM   2719  O   LEU B 140     -65.650 268.857 194.191  1.00  0.00           O  
ATOM   2720  CB  LEU B 140     -68.158 267.059 193.356  1.00  0.00           C  
ATOM   2721  CG  LEU B 140     -69.179 265.899 193.437  1.00  0.00           C  
ATOM   2722  CD1 LEU B 140     -70.581 266.366 192.998  1.00  0.00           C  
ATOM   2723  CD2 LEU B 140     -68.716 264.646 192.661  1.00  0.00           C  
ATOM   2724  N   GLY B 141     -65.001 267.545 192.449  1.00  0.00           N  
ATOM   2725  CA  GLY B 141     -63.923 268.411 191.975  1.00  0.00           C  
ATOM   2726  C   GLY B 141     -64.000 268.621 190.460  1.00  0.00           C  
ATOM   2727  O   GLY B 141     -64.683 267.895 189.735  1.00  0.00           O  
ATOM   2728  N   CYS B 142     -63.236 269.621 190.001  1.00  0.00           N  
ATOM   2729  CA  CYS B 142     -63.017 269.982 188.603  1.00  0.00           C  
ATOM   2730  C   CYS B 142     -61.604 270.562 188.443  1.00  0.00           C  
ATOM   2731  O   CYS B 142     -61.054 271.118 189.396  1.00  0.00           O  
ATOM   2732  CB  CYS B 142     -64.100 270.966 188.125  1.00  0.00           C  
ATOM   2733  SG  CYS B 142     -64.241 272.527 189.044  1.00  0.00           S  
ATOM   2734  N   LEU B 143     -61.053 270.427 187.229  1.00  0.00           N  
ATOM   2735  CA  LEU B 143     -59.746 270.955 186.859  1.00  0.00           C  
ATOM   2736  C   LEU B 143     -59.864 271.680 185.516  1.00  0.00           C  
ATOM   2737  O   LEU B 143     -60.138 271.048 184.497  1.00  0.00           O  
ATOM   2738  CB  LEU B 143     -58.710 269.809 186.815  1.00  0.00           C  
ATOM   2739  CG  LEU B 143     -57.269 270.232 186.431  1.00  0.00           C  
ATOM   2740  CD1 LEU B 143     -56.614 271.114 187.514  1.00  0.00           C  
ATOM   2741  CD2 LEU B 143     -56.417 269.002 186.081  1.00  0.00           C  
ATOM   2742  N   VAL B 144     -59.589 272.989 185.551  1.00  0.00           N  
ATOM   2743  CA  VAL B 144     -59.406 273.851 184.391  1.00  0.00           C  
ATOM   2744  C   VAL B 144     -57.975 273.647 183.857  1.00  0.00           C  
ATOM   2745  O   VAL B 144     -57.040 273.574 184.655  1.00  0.00           O  
ATOM   2746  CB  VAL B 144     -59.544 275.353 184.781  1.00  0.00           C  
ATOM   2747  CG1 VAL B 144     -59.652 276.260 183.545  1.00  0.00           C  
ATOM   2748  CG2 VAL B 144     -60.750 275.605 185.704  1.00  0.00           C  
ATOM   2749  N   LYS B 145     -57.828 273.562 182.528  1.00  0.00           N  
ATOM   2750  CA  LYS B 145     -56.541 273.360 181.866  1.00  0.00           C  
ATOM   2751  C   LYS B 145     -56.564 273.983 180.466  1.00  0.00           C  
ATOM   2752  O   LYS B 145     -57.608 273.996 179.816  1.00  0.00           O  
ATOM   2753  CB  LYS B 145     -56.199 271.843 181.863  1.00  0.00           C  
ATOM   2754  CG  LYS B 145     -54.941 271.416 181.075  1.00  0.00           C  
ATOM   2755  CD  LYS B 145     -53.624 272.009 181.616  1.00  0.00           C  
ATOM   2756  CE  LYS B 145     -52.407 271.762 180.709  1.00  0.00           C  
ATOM   2757  NZ  LYS B 145     -52.508 272.486 179.430  1.00  0.00           N  
ATOM   2758  N   ASP B 146     -55.379 274.449 180.034  1.00  0.00           N  
ATOM   2759  CA  ASP B 146     -55.065 274.982 178.708  1.00  0.00           C  
ATOM   2760  C   ASP B 146     -55.772 276.332 178.495  1.00  0.00           C  
ATOM   2761  O   ASP B 146     -56.805 276.380 177.833  1.00  0.00           O  
ATOM   2762  CB  ASP B 146     -55.350 273.956 177.570  1.00  0.00           C  
ATOM   2763  CG  ASP B 146     -54.776 274.349 176.204  1.00  0.00           C  
ATOM   2764  OD1 ASP B 146     -55.425 274.009 175.189  1.00  0.00           O  
ATOM   2765  OD2 ASP B 146     -53.649 274.889 176.187  1.00  0.00           O  
ATOM   2766  N   TYR B 147     -55.207 277.396 179.081  1.00  0.00           N  
ATOM   2767  CA  TYR B 147     -55.680 278.773 178.935  1.00  0.00           C  
ATOM   2768  C   TYR B 147     -54.520 279.738 179.205  1.00  0.00           C  
ATOM   2769  O   TYR B 147     -53.605 279.393 179.955  1.00  0.00           O  
ATOM   2770  CB  TYR B 147     -56.890 279.041 179.858  1.00  0.00           C  
ATOM   2771  CG  TYR B 147     -56.598 279.030 181.350  1.00  0.00           C  
ATOM   2772  CD1 TYR B 147     -56.231 280.221 182.008  1.00  0.00           C  
ATOM   2773  CE1 TYR B 147     -55.932 280.207 183.382  1.00  0.00           C  
ATOM   2774  CZ  TYR B 147     -56.012 279.001 184.102  1.00  0.00           C  
ATOM   2775  OH  TYR B 147     -55.711 278.993 185.427  1.00  0.00           O  
ATOM   2776  CD2 TYR B 147     -56.671 277.823 182.075  1.00  0.00           C  
ATOM   2777  CE2 TYR B 147     -56.382 277.808 183.452  1.00  0.00           C  
ATOM   2778  N   PHE B 148     -54.590 280.942 178.617  1.00  0.00           N  
ATOM   2779  CA  PHE B 148     -53.578 281.983 178.792  1.00  0.00           C  
ATOM   2780  C   PHE B 148     -54.187 283.351 178.436  1.00  0.00           C  
ATOM   2781  O   PHE B 148     -54.886 283.427 177.425  1.00  0.00           O  
ATOM   2782  CB  PHE B 148     -52.359 281.665 177.887  1.00  0.00           C  
ATOM   2783  CG  PHE B 148     -51.186 282.621 178.036  1.00  0.00           C  
ATOM   2784  CD1 PHE B 148     -51.104 283.787 177.246  1.00  0.00           C  
ATOM   2785  CE1 PHE B 148     -50.136 284.744 177.514  1.00  0.00           C  
ATOM   2786  CZ  PHE B 148     -49.264 284.574 178.580  1.00  0.00           C  
ATOM   2787  CD2 PHE B 148     -50.284 282.457 179.107  1.00  0.00           C  
ATOM   2788  CE2 PHE B 148     -49.328 283.430 179.366  1.00  0.00           C  
ATOM   2789  N   PRO B 149     -53.879 284.421 179.210  1.00  0.00           N  
ATOM   2790  CA  PRO B 149     -53.179 284.433 180.514  1.00  0.00           C  
ATOM   2791  C   PRO B 149     -54.114 284.080 181.691  1.00  0.00           C  
ATOM   2792  O   PRO B 149     -55.242 283.643 181.477  1.00  0.00           O  
ATOM   2793  CD  PRO B 149     -54.155 285.787 178.786  1.00  0.00           C  
ATOM   2794  CB  PRO B 149     -52.641 285.883 180.621  1.00  0.00           C  
ATOM   2795  CG  PRO B 149     -52.954 286.560 179.299  1.00  0.00           C  
ATOM   2796  N   GLU B 150     -53.645 284.349 182.921  1.00  0.00           N  
ATOM   2797  CA  GLU B 150     -54.489 284.487 184.113  1.00  0.00           C  
ATOM   2798  C   GLU B 150     -55.342 285.779 184.056  1.00  0.00           C  
ATOM   2799  O   GLU B 150     -54.968 286.712 183.342  1.00  0.00           O  
ATOM   2800  CB  GLU B 150     -53.578 284.529 185.360  1.00  0.00           C  
ATOM   2801  CG  GLU B 150     -52.930 283.180 185.705  1.00  0.00           C  
ATOM   2802  CD  GLU B 150     -52.081 283.291 186.970  1.00  0.00           C  
ATOM   2803  OE1 GLU B 150     -52.693 283.355 188.058  1.00  0.00           O  
ATOM   2804  OE2 GLU B 150     -50.840 283.321 186.828  1.00  0.00           O  
ATOM   2805  N   PRO B 151     -56.423 285.870 184.864  1.00  0.00           N  
ATOM   2806  CA  PRO B 151     -57.004 284.809 185.710  1.00  0.00           C  
ATOM   2807  C   PRO B 151     -58.071 283.970 184.976  1.00  0.00           C  
ATOM   2808  O   PRO B 151     -58.371 284.222 183.806  1.00  0.00           O  
ATOM   2809  CD  PRO B 151     -57.113 287.147 185.065  1.00  0.00           C  
ATOM   2810  CB  PRO B 151     -57.635 285.642 186.842  1.00  0.00           C  
ATOM   2811  CG  PRO B 151     -58.165 286.885 186.140  1.00  0.00           C  
ATOM   2812  N   VAL B 152     -58.670 283.034 185.728  1.00  0.00           N  
ATOM   2813  CA  VAL B 152     -59.970 282.438 185.428  1.00  0.00           C  
ATOM   2814  C   VAL B 152     -60.852 282.508 186.684  1.00  0.00           C  
ATOM   2815  O   VAL B 152     -60.388 282.224 187.789  1.00  0.00           O  
ATOM   2816  CB  VAL B 152     -59.892 280.956 184.964  1.00  0.00           C  
ATOM   2817  CG1 VAL B 152     -59.367 280.866 183.528  1.00  0.00           C  
ATOM   2818  CG2 VAL B 152     -59.118 280.008 185.901  1.00  0.00           C  
ATOM   2819  N   THR B 153     -62.123 282.875 186.469  1.00  0.00           N  
ATOM   2820  CA  THR B 153     -63.184 282.825 187.472  1.00  0.00           C  
ATOM   2821  C   THR B 153     -63.758 281.400 187.511  1.00  0.00           C  
ATOM   2822  O   THR B 153     -63.915 280.799 186.447  1.00  0.00           O  
ATOM   2823  CB  THR B 153     -64.335 283.795 187.088  1.00  0.00           C  
ATOM   2824  OG1 THR B 153     -63.842 285.120 187.103  1.00  0.00           O  
ATOM   2825  CG2 THR B 153     -65.589 283.749 187.984  1.00  0.00           C  
ATOM   2826  N   VAL B 154     -64.070 280.895 188.716  1.00  0.00           N  
ATOM   2827  CA  VAL B 154     -64.723 279.601 188.910  1.00  0.00           C  
ATOM   2828  C   VAL B 154     -65.852 279.756 189.942  1.00  0.00           C  
ATOM   2829  O   VAL B 154     -65.658 280.406 190.970  1.00  0.00           O  
ATOM   2830  CB  VAL B 154     -63.743 278.498 189.415  1.00  0.00           C  
ATOM   2831  CG1 VAL B 154     -64.424 277.126 189.621  1.00  0.00           C  
ATOM   2832  CG2 VAL B 154     -62.531 278.331 188.482  1.00  0.00           C  
ATOM   2833  N   SER B 155     -66.997 279.122 189.649  1.00  0.00           N  
ATOM   2834  CA  SER B 155     -68.173 279.051 190.511  1.00  0.00           C  
ATOM   2835  C   SER B 155     -68.855 277.683 190.348  1.00  0.00           C  
ATOM   2836  O   SER B 155     -68.685 277.029 189.319  1.00  0.00           O  
ATOM   2837  CB  SER B 155     -69.110 280.243 190.203  1.00  0.00           C  
ATOM   2838  OG  SER B 155     -69.796 280.105 188.972  1.00  0.00           O  
ATOM   2839  N   TRP B 156     -69.623 277.284 191.373  1.00  0.00           N  
ATOM   2840  CA  TRP B 156     -70.388 276.038 191.382  1.00  0.00           C  
ATOM   2841  C   TRP B 156     -71.882 276.340 191.240  1.00  0.00           C  
ATOM   2842  O   TRP B 156     -72.403 277.199 191.952  1.00  0.00           O  
ATOM   2843  CB  TRP B 156     -70.074 275.243 192.662  1.00  0.00           C  
ATOM   2844  CG  TRP B 156     -68.700 274.640 192.692  1.00  0.00           C  
ATOM   2845  CD1 TRP B 156     -67.567 275.254 193.102  1.00  0.00           C  
ATOM   2846  NE1 TRP B 156     -66.493 274.402 192.941  1.00  0.00           N  
ATOM   2847  CE2 TRP B 156     -66.878 273.198 192.387  1.00  0.00           C  
ATOM   2848  CD2 TRP B 156     -68.287 273.331 192.196  1.00  0.00           C  
ATOM   2849  CE3 TRP B 156     -68.963 272.234 191.612  1.00  0.00           C  
ATOM   2850  CZ3 TRP B 156     -68.275 271.056 191.260  1.00  0.00           C  
ATOM   2851  CZ2 TRP B 156     -66.179 272.030 192.037  1.00  0.00           C  
ATOM   2852  CH2 TRP B 156     -66.888 270.952 191.477  1.00  0.00           C  
ATOM   2853  N   ASN B 157     -72.532 275.623 190.306  1.00  0.00           N  
ATOM   2854  CA  ASN B 157     -73.956 275.718 189.941  1.00  0.00           C  
ATOM   2855  C   ASN B 157     -74.344 277.127 189.438  1.00  0.00           C  
ATOM   2856  O   ASN B 157     -75.433 277.607 189.745  1.00  0.00           O  
ATOM   2857  CB  ASN B 157     -74.867 275.211 191.097  1.00  0.00           C  
ATOM   2858  CG  ASN B 157     -74.638 273.747 191.496  1.00  0.00           C  
ATOM   2859  OD1 ASN B 157     -73.932 273.002 190.818  1.00  0.00           O  
ATOM   2860  ND2 ASN B 157     -75.257 273.318 192.598  1.00  0.00           N  
ATOM   2861  N   SER B 158     -73.429 277.769 188.689  1.00  0.00           N  
ATOM   2862  CA  SER B 158     -73.497 279.151 188.192  1.00  0.00           C  
ATOM   2863  C   SER B 158     -73.560 280.201 189.325  1.00  0.00           C  
ATOM   2864  O   SER B 158     -74.205 281.237 189.170  1.00  0.00           O  
ATOM   2865  CB  SER B 158     -74.625 279.314 187.140  1.00  0.00           C  
ATOM   2866  OG  SER B 158     -74.286 278.646 185.944  1.00  0.00           O  
ATOM   2867  N   GLY B 159     -72.885 279.907 190.450  1.00  0.00           N  
ATOM   2868  CA  GLY B 159     -72.855 280.750 191.645  1.00  0.00           C  
ATOM   2869  C   GLY B 159     -74.009 280.447 192.617  1.00  0.00           C  
ATOM   2870  O   GLY B 159     -74.068 281.081 193.671  1.00  0.00           O  
ATOM   2871  N   ALA B 160     -74.900 279.484 192.305  1.00  0.00           N  
ATOM   2872  CA  ALA B 160     -75.998 279.048 193.176  1.00  0.00           C  
ATOM   2873  C   ALA B 160     -75.558 278.103 194.314  1.00  0.00           C  
ATOM   2874  O   ALA B 160     -76.404 277.726 195.125  1.00  0.00           O  
ATOM   2875  CB  ALA B 160     -77.099 278.397 192.325  1.00  0.00           C  
ATOM   2876  N   LEU B 161     -74.264 277.743 194.366  1.00  0.00           N  
ATOM   2877  CA  LEU B 161     -73.661 276.924 195.411  1.00  0.00           C  
ATOM   2878  C   LEU B 161     -72.281 277.496 195.768  1.00  0.00           C  
ATOM   2879  O   LEU B 161     -71.511 277.858 194.876  1.00  0.00           O  
ATOM   2880  CB  LEU B 161     -73.613 275.453 194.933  1.00  0.00           C  
ATOM   2881  CG  LEU B 161     -73.041 274.429 195.940  1.00  0.00           C  
ATOM   2882  CD1 LEU B 161     -73.808 274.402 197.276  1.00  0.00           C  
ATOM   2883  CD2 LEU B 161     -72.997 273.028 195.309  1.00  0.00           C  
ATOM   2884  N   THR B 162     -72.008 277.560 197.079  1.00  0.00           N  
ATOM   2885  CA  THR B 162     -70.786 278.127 197.655  1.00  0.00           C  
ATOM   2886  C   THR B 162     -70.373 277.424 198.975  1.00  0.00           C  
ATOM   2887  O   THR B 162     -69.278 277.677 199.476  1.00  0.00           O  
ATOM   2888  CB  THR B 162     -70.938 279.666 197.857  1.00  0.00           C  
ATOM   2889  OG1 THR B 162     -69.730 280.270 198.277  1.00  0.00           O  
ATOM   2890  CG2 THR B 162     -72.026 280.076 198.868  1.00  0.00           C  
ATOM   2891  N   SER B 163     -71.231 276.528 199.501  1.00  0.00           N  
ATOM   2892  CA  SER B 163     -71.009 275.757 200.726  1.00  0.00           C  
ATOM   2893  C   SER B 163     -69.820 274.785 200.583  1.00  0.00           C  
ATOM   2894  O   SER B 163     -69.875 273.881 199.749  1.00  0.00           O  
ATOM   2895  CB  SER B 163     -72.317 275.027 201.097  1.00  0.00           C  
ATOM   2896  OG  SER B 163     -72.197 274.315 202.313  1.00  0.00           O  
ATOM   2897  N   GLY B 164     -68.776 275.018 201.397  1.00  0.00           N  
ATOM   2898  CA  GLY B 164     -67.546 274.225 201.452  1.00  0.00           C  
ATOM   2899  C   GLY B 164     -66.678 274.332 200.186  1.00  0.00           C  
ATOM   2900  O   GLY B 164     -65.827 273.467 199.977  1.00  0.00           O  
ATOM   2901  N   VAL B 165     -66.888 275.363 199.345  1.00  0.00           N  
ATOM   2902  CA  VAL B 165     -66.112 275.606 198.129  1.00  0.00           C  
ATOM   2903  C   VAL B 165     -64.735 276.216 198.452  1.00  0.00           C  
ATOM   2904  O   VAL B 165     -64.647 277.136 199.264  1.00  0.00           O  
ATOM   2905  CB  VAL B 165     -66.875 276.531 197.132  1.00  0.00           C  
ATOM   2906  CG1 VAL B 165     -66.037 277.083 195.955  1.00  0.00           C  
ATOM   2907  CG2 VAL B 165     -68.105 275.804 196.563  1.00  0.00           C  
ATOM   2908  N   HIS B 166     -63.706 275.707 197.759  1.00  0.00           N  
ATOM   2909  CA  HIS B 166     -62.357 276.264 197.728  1.00  0.00           C  
ATOM   2910  C   HIS B 166     -61.866 276.247 196.277  1.00  0.00           C  
ATOM   2911  O   HIS B 166     -61.939 275.203 195.628  1.00  0.00           O  
ATOM   2912  CB  HIS B 166     -61.412 275.457 198.646  1.00  0.00           C  
ATOM   2913  CG  HIS B 166     -61.628 275.678 200.121  1.00  0.00           C  
ATOM   2914  ND1 HIS B 166     -62.387 274.939 201.005  1.00  0.00           N  
ATOM   2915  CD2 HIS B 166     -61.029 276.736 200.812  1.00  0.00           C  
ATOM   2916  CE1 HIS B 166     -62.265 275.564 202.235  1.00  0.00           C  
ATOM   2917  NE2 HIS B 166     -61.458 276.612 202.061  1.00  0.00           N  
ATOM   2918  N   THR B 167     -61.354 277.395 195.812  1.00  0.00           N  
ATOM   2919  CA  THR B 167     -60.717 277.549 194.505  1.00  0.00           C  
ATOM   2920  C   THR B 167     -59.246 277.921 194.742  1.00  0.00           C  
ATOM   2921  O   THR B 167     -58.958 278.877 195.466  1.00  0.00           O  
ATOM   2922  CB  THR B 167     -61.386 278.663 193.654  1.00  0.00           C  
ATOM   2923  OG1 THR B 167     -62.733 278.308 193.403  1.00  0.00           O  
ATOM   2924  CG2 THR B 167     -60.719 278.930 192.290  1.00  0.00           C  
ATOM   2925  N   PHE B 168     -58.352 277.131 194.138  1.00  0.00           N  
ATOM   2926  CA  PHE B 168     -56.902 277.214 194.299  1.00  0.00           C  
ATOM   2927  C   PHE B 168     -56.327 278.107 193.177  1.00  0.00           C  
ATOM   2928  O   PHE B 168     -56.842 278.032 192.064  1.00  0.00           O  
ATOM   2929  CB  PHE B 168     -56.347 275.778 194.185  1.00  0.00           C  
ATOM   2930  CG  PHE B 168     -56.942 274.794 195.185  1.00  0.00           C  
ATOM   2931  CD1 PHE B 168     -58.137 274.103 194.884  1.00  0.00           C  
ATOM   2932  CE1 PHE B 168     -58.750 273.298 195.832  1.00  0.00           C  
ATOM   2933  CZ  PHE B 168     -58.202 273.184 197.101  1.00  0.00           C  
ATOM   2934  CD2 PHE B 168     -56.420 274.696 196.490  1.00  0.00           C  
ATOM   2935  CE2 PHE B 168     -57.049 273.885 197.424  1.00  0.00           C  
ATOM   2936  N   PRO B 169     -55.280 278.922 193.454  1.00  0.00           N  
ATOM   2937  CA  PRO B 169     -54.533 279.674 192.415  1.00  0.00           C  
ATOM   2938  C   PRO B 169     -53.977 278.833 191.245  1.00  0.00           C  
ATOM   2939  O   PRO B 169     -53.758 277.629 191.396  1.00  0.00           O  
ATOM   2940  CD  PRO B 169     -54.765 279.221 194.790  1.00  0.00           C  
ATOM   2941  CB  PRO B 169     -53.392 280.347 193.199  1.00  0.00           C  
ATOM   2942  CG  PRO B 169     -53.918 280.475 194.616  1.00  0.00           C  
ATOM   2943  N   ALA B 170     -53.762 279.493 190.096  1.00  0.00           N  
ATOM   2944  CA  ALA B 170     -53.231 278.874 188.881  1.00  0.00           C  
ATOM   2945  C   ALA B 170     -51.726 278.568 188.964  1.00  0.00           C  
ATOM   2946  O   ALA B 170     -50.999 279.237 189.699  1.00  0.00           O  
ATOM   2947  CB  ALA B 170     -53.508 279.804 187.695  1.00  0.00           C  
ATOM   2948  N   VAL B 171     -51.296 277.572 188.174  1.00  0.00           N  
ATOM   2949  CA  VAL B 171     -49.902 277.156 188.025  1.00  0.00           C  
ATOM   2950  C   VAL B 171     -49.602 276.986 186.525  1.00  0.00           C  
ATOM   2951  O   VAL B 171     -50.406 276.383 185.811  1.00  0.00           O  
ATOM   2952  CB  VAL B 171     -49.623 275.795 188.731  1.00  0.00           C  
ATOM   2953  CG1 VAL B 171     -48.155 275.336 188.603  1.00  0.00           C  
ATOM   2954  CG2 VAL B 171     -50.019 275.815 190.216  1.00  0.00           C  
ATOM   2955  N   LEU B 172     -48.447 277.516 186.080  1.00  0.00           N  
ATOM   2956  CA  LEU B 172     -47.939 277.433 184.707  1.00  0.00           C  
ATOM   2957  C   LEU B 172     -47.652 275.971 184.304  1.00  0.00           C  
ATOM   2958  O   LEU B 172     -47.051 275.247 185.098  1.00  0.00           O  
ATOM   2959  CB  LEU B 172     -46.659 278.302 184.618  1.00  0.00           C  
ATOM   2960  CG  LEU B 172     -46.147 278.613 183.189  1.00  0.00           C  
ATOM   2961  CD1 LEU B 172     -46.984 279.720 182.520  1.00  0.00           C  
ATOM   2962  CD2 LEU B 172     -44.642 278.956 183.182  1.00  0.00           C  
ATOM   2963  N   GLN B 173     -48.074 275.561 183.095  1.00  0.00           N  
ATOM   2964  CA  GLN B 173     -47.906 274.183 182.630  1.00  0.00           C  
ATOM   2965  C   GLN B 173     -47.756 274.116 181.105  1.00  0.00           C  
ATOM   2966  O   GLN B 173     -48.664 274.543 180.396  1.00  0.00           O  
ATOM   2967  CB  GLN B 173     -49.079 273.308 183.125  1.00  0.00           C  
ATOM   2968  CG  GLN B 173     -48.910 271.813 182.771  1.00  0.00           C  
ATOM   2969  CD  GLN B 173     -49.986 270.897 183.353  1.00  0.00           C  
ATOM   2970  OE1 GLN B 173     -49.883 269.605 183.039  1.00  0.00           O  
ATOM   2971  NE2 GLN B 173     -50.887 271.330 184.067  1.00  0.00           N  
ATOM   2972  N   SER B 174     -46.649 273.491 180.660  1.00  0.00           N  
ATOM   2973  CA  SER B 174     -46.279 273.190 179.272  1.00  0.00           C  
ATOM   2974  C   SER B 174     -45.953 274.460 178.467  1.00  0.00           C  
ATOM   2975  O   SER B 174     -46.801 274.939 177.713  1.00  0.00           O  
ATOM   2976  CB  SER B 174     -47.337 272.297 178.580  1.00  0.00           C  
ATOM   2977  OG  SER B 174     -47.320 270.995 179.133  1.00  0.00           O  
ATOM   2978  N   SER B 175     -44.721 274.968 178.660  1.00  0.00           N  
ATOM   2979  CA  SER B 175     -44.159 276.193 178.072  1.00  0.00           C  
ATOM   2980  C   SER B 175     -44.881 277.437 178.628  1.00  0.00           C  
ATOM   2981  O   SER B 175     -44.578 277.848 179.748  1.00  0.00           O  
ATOM   2982  CB  SER B 175     -44.096 276.090 176.524  1.00  0.00           C  
ATOM   2983  OG  SER B 175     -43.459 277.217 175.952  1.00  0.00           O  
ATOM   2984  N   GLY B 176     -45.858 277.965 177.870  1.00  0.00           N  
ATOM   2985  CA  GLY B 176     -46.840 278.937 178.340  1.00  0.00           C  
ATOM   2986  C   GLY B 176     -47.969 278.194 179.069  1.00  0.00           C  
ATOM   2987  O   GLY B 176     -47.729 277.174 179.715  1.00  0.00           O  
ATOM   2988  N   LEU B 177     -49.203 278.716 178.956  1.00  0.00           N  
ATOM   2989  CA  LEU B 177     -50.462 278.117 179.427  1.00  0.00           C  
ATOM   2990  C   LEU B 177     -50.549 277.927 180.960  1.00  0.00           C  
ATOM   2991  O   LEU B 177     -49.564 278.102 181.674  1.00  0.00           O  
ATOM   2992  CB  LEU B 177     -50.781 276.800 178.658  1.00  0.00           C  
ATOM   2993  CG  LEU B 177     -50.982 276.918 177.125  1.00  0.00           C  
ATOM   2994  CD1 LEU B 177     -52.050 277.948 176.719  1.00  0.00           C  
ATOM   2995  CD2 LEU B 177     -49.679 277.069 176.317  1.00  0.00           C  
ATOM   2996  N   TYR B 178     -51.756 277.611 181.451  1.00  0.00           N  
ATOM   2997  CA  TYR B 178     -52.064 277.501 182.877  1.00  0.00           C  
ATOM   2998  C   TYR B 178     -53.022 276.335 183.155  1.00  0.00           C  
ATOM   2999  O   TYR B 178     -53.715 275.856 182.255  1.00  0.00           O  
ATOM   3000  CB  TYR B 178     -52.654 278.837 183.381  1.00  0.00           C  
ATOM   3001  CG  TYR B 178     -51.661 279.976 183.511  1.00  0.00           C  
ATOM   3002  CD1 TYR B 178     -50.781 280.018 184.611  1.00  0.00           C  
ATOM   3003  CE1 TYR B 178     -49.834 281.052 184.725  1.00  0.00           C  
ATOM   3004  CZ  TYR B 178     -49.771 282.060 183.743  1.00  0.00           C  
ATOM   3005  OH  TYR B 178     -48.849 283.058 183.850  1.00  0.00           O  
ATOM   3006  CD2 TYR B 178     -51.606 280.995 182.536  1.00  0.00           C  
ATOM   3007  CE2 TYR B 178     -50.665 282.035 182.655  1.00  0.00           C  
ATOM   3008  N   SER B 179     -53.033 275.927 184.433  1.00  0.00           N  
ATOM   3009  CA  SER B 179     -53.879 274.889 185.013  1.00  0.00           C  
ATOM   3010  C   SER B 179     -54.324 275.361 186.406  1.00  0.00           C  
ATOM   3011  O   SER B 179     -53.517 275.956 187.121  1.00  0.00           O  
ATOM   3012  CB  SER B 179     -53.069 273.578 185.065  1.00  0.00           C  
ATOM   3013  OG  SER B 179     -53.836 272.495 185.548  1.00  0.00           O  
ATOM   3014  N   LEU B 180     -55.591 275.101 186.764  1.00  0.00           N  
ATOM   3015  CA  LEU B 180     -56.218 275.594 187.996  1.00  0.00           C  
ATOM   3016  C   LEU B 180     -57.312 274.620 188.453  1.00  0.00           C  
ATOM   3017  O   LEU B 180     -58.152 274.240 187.642  1.00  0.00           O  
ATOM   3018  CB  LEU B 180     -56.716 277.041 187.747  1.00  0.00           C  
ATOM   3019  CG  LEU B 180     -57.551 277.695 188.872  1.00  0.00           C  
ATOM   3020  CD1 LEU B 180     -57.300 279.217 188.959  1.00  0.00           C  
ATOM   3021  CD2 LEU B 180     -59.057 277.378 188.758  1.00  0.00           C  
ATOM   3022  N   SER B 181     -57.295 274.256 189.743  1.00  0.00           N  
ATOM   3023  CA  SER B 181     -58.247 273.330 190.361  1.00  0.00           C  
ATOM   3024  C   SER B 181     -59.279 274.064 191.236  1.00  0.00           C  
ATOM   3025  O   SER B 181     -59.056 275.204 191.647  1.00  0.00           O  
ATOM   3026  CB  SER B 181     -57.445 272.272 191.153  1.00  0.00           C  
ATOM   3027  OG  SER B 181     -56.780 272.823 192.270  1.00  0.00           O  
ATOM   3028  N   SER B 182     -60.382 273.358 191.530  1.00  0.00           N  
ATOM   3029  CA  SER B 182     -61.439 273.786 192.446  1.00  0.00           C  
ATOM   3030  C   SER B 182     -62.198 272.555 192.973  1.00  0.00           C  
ATOM   3031  O   SER B 182     -62.255 271.526 192.296  1.00  0.00           O  
ATOM   3032  CB  SER B 182     -62.356 274.819 191.749  1.00  0.00           C  
ATOM   3033  OG  SER B 182     -63.396 275.275 192.591  1.00  0.00           O  
ATOM   3034  N   VAL B 183     -62.764 272.700 194.180  1.00  0.00           N  
ATOM   3035  CA  VAL B 183     -63.509 271.668 194.898  1.00  0.00           C  
ATOM   3036  C   VAL B 183     -64.777 272.274 195.527  1.00  0.00           C  
ATOM   3037  O   VAL B 183     -64.809 273.469 195.817  1.00  0.00           O  
ATOM   3038  CB  VAL B 183     -62.617 271.024 196.009  1.00  0.00           C  
ATOM   3039  CG1 VAL B 183     -62.215 271.977 197.150  1.00  0.00           C  
ATOM   3040  CG2 VAL B 183     -63.210 269.732 196.607  1.00  0.00           C  
ATOM   3041  N   VAL B 184     -65.783 271.413 195.744  1.00  0.00           N  
ATOM   3042  CA  VAL B 184     -66.957 271.664 196.573  1.00  0.00           C  
ATOM   3043  C   VAL B 184     -67.193 270.431 197.462  1.00  0.00           C  
ATOM   3044  O   VAL B 184     -67.008 269.304 196.998  1.00  0.00           O  
ATOM   3045  CB  VAL B 184     -68.223 271.954 195.714  1.00  0.00           C  
ATOM   3046  CG1 VAL B 184     -68.691 270.787 194.822  1.00  0.00           C  
ATOM   3047  CG2 VAL B 184     -69.404 272.448 196.565  1.00  0.00           C  
ATOM   3048  N   THR B 185     -67.597 270.670 198.720  1.00  0.00           N  
ATOM   3049  CA  THR B 185     -67.914 269.623 199.690  1.00  0.00           C  
ATOM   3050  C   THR B 185     -69.141 270.060 200.505  1.00  0.00           C  
ATOM   3051  O   THR B 185     -69.160 271.178 201.015  1.00  0.00           O  
ATOM   3052  CB  THR B 185     -66.731 269.341 200.658  1.00  0.00           C  
ATOM   3053  OG1 THR B 185     -65.613 268.876 199.924  1.00  0.00           O  
ATOM   3054  CG2 THR B 185     -67.015 268.303 201.758  1.00  0.00           C  
ATOM   3055  N   VAL B 186     -70.143 269.173 200.597  1.00  0.00           N  
ATOM   3056  CA  VAL B 186     -71.438 269.438 201.230  1.00  0.00           C  
ATOM   3057  C   VAL B 186     -71.911 268.204 202.031  1.00  0.00           C  
ATOM   3058  O   VAL B 186     -71.576 267.084 201.645  1.00  0.00           O  
ATOM   3059  CB  VAL B 186     -72.526 269.760 200.158  1.00  0.00           C  
ATOM   3060  CG1 VAL B 186     -72.280 271.119 199.479  1.00  0.00           C  
ATOM   3061  CG2 VAL B 186     -72.743 268.651 199.106  1.00  0.00           C  
ATOM   3062  N   PRO B 187     -72.697 268.413 203.117  1.00  0.00           N  
ATOM   3063  CA  PRO B 187     -73.325 267.308 203.867  1.00  0.00           C  
ATOM   3064  C   PRO B 187     -74.395 266.569 203.038  1.00  0.00           C  
ATOM   3065  O   PRO B 187     -75.154 267.215 202.314  1.00  0.00           O  
ATOM   3066  CB  PRO B 187     -73.924 268.003 205.101  1.00  0.00           C  
ATOM   3067  CG  PRO B 187     -74.220 269.420 204.639  1.00  0.00           C  
ATOM   3068  CD  PRO B 187     -73.074 269.714 203.680  1.00  0.00           C  
ATOM   3069  N   SER B 188     -74.404 265.230 203.150  1.00  0.00           N  
ATOM   3070  CA  SER B 188     -75.232 264.291 202.381  1.00  0.00           C  
ATOM   3071  C   SER B 188     -74.809 264.247 200.892  1.00  0.00           C  
ATOM   3072  O   SER B 188     -73.675 264.604 200.573  1.00  0.00           O  
ATOM   3073  CB  SER B 188     -76.740 264.557 202.645  1.00  0.00           C  
ATOM   3074  OG  SER B 188     -77.567 263.493 202.210  1.00  0.00           O  
ATOM   3075  N   SER B 189     -75.711 263.786 200.013  1.00  0.00           N  
ATOM   3076  CA  SER B 189     -75.525 263.720 198.566  1.00  0.00           C  
ATOM   3077  C   SER B 189     -76.882 263.942 197.885  1.00  0.00           C  
ATOM   3078  O   SER B 189     -77.900 263.456 198.381  1.00  0.00           O  
ATOM   3079  CB  SER B 189     -74.895 262.362 198.188  1.00  0.00           C  
ATOM   3080  OG  SER B 189     -74.614 262.285 196.803  1.00  0.00           O  
ATOM   3081  N   SER B 190     -76.866 264.663 196.754  1.00  0.00           N  
ATOM   3082  CA  SER B 190     -78.062 265.009 195.982  1.00  0.00           C  
ATOM   3083  C   SER B 190     -77.761 265.171 194.481  1.00  0.00           C  
ATOM   3084  O   SER B 190     -78.476 265.909 193.809  1.00  0.00           O  
ATOM   3085  CB  SER B 190     -78.776 266.222 196.631  1.00  0.00           C  
ATOM   3086  OG  SER B 190     -78.056 267.425 196.455  1.00  0.00           O  
ATOM   3087  N   LEU B 191     -76.734 264.463 193.973  1.00  0.00           N  
ATOM   3088  CA  LEU B 191     -76.290 264.491 192.571  1.00  0.00           C  
ATOM   3089  C   LEU B 191     -77.360 264.026 191.554  1.00  0.00           C  
ATOM   3090  O   LEU B 191     -77.366 264.521 190.428  1.00  0.00           O  
ATOM   3091  CB  LEU B 191     -74.974 263.682 192.453  1.00  0.00           C  
ATOM   3092  CG  LEU B 191     -74.273 263.700 191.070  1.00  0.00           C  
ATOM   3093  CD1 LEU B 191     -73.908 265.125 190.614  1.00  0.00           C  
ATOM   3094  CD2 LEU B 191     -73.035 262.777 191.069  1.00  0.00           C  
ATOM   3095  N   GLY B 192     -78.254 263.114 191.978  1.00  0.00           N  
ATOM   3096  CA  GLY B 192     -79.354 262.594 191.161  1.00  0.00           C  
ATOM   3097  C   GLY B 192     -80.608 263.484 191.213  1.00  0.00           C  
ATOM   3098  O   GLY B 192     -81.505 263.286 190.394  1.00  0.00           O  
ATOM   3099  N   THR B 193     -80.682 264.445 192.152  1.00  0.00           N  
ATOM   3100  CA  THR B 193     -81.803 265.376 192.327  1.00  0.00           C  
ATOM   3101  C   THR B 193     -81.479 266.770 191.749  1.00  0.00           C  
ATOM   3102  O   THR B 193     -82.380 267.439 191.239  1.00  0.00           O  
ATOM   3103  CB  THR B 193     -82.137 265.546 193.835  1.00  0.00           C  
ATOM   3104  OG1 THR B 193     -82.464 264.283 194.381  1.00  0.00           O  
ATOM   3105  CG2 THR B 193     -83.290 266.513 194.167  1.00  0.00           C  
ATOM   3106  N   LYS B 194     -80.199 267.165 191.820  1.00  0.00           N  
ATOM   3107  CA  LYS B 194     -79.650 268.423 191.329  1.00  0.00           C  
ATOM   3108  C   LYS B 194     -78.260 268.132 190.755  1.00  0.00           C  
ATOM   3109  O   LYS B 194     -77.427 267.562 191.458  1.00  0.00           O  
ATOM   3110  CB  LYS B 194     -79.627 269.454 192.486  1.00  0.00           C  
ATOM   3111  CG  LYS B 194     -78.806 270.742 192.252  1.00  0.00           C  
ATOM   3112  CD  LYS B 194     -79.269 271.590 191.055  1.00  0.00           C  
ATOM   3113  CE  LYS B 194     -78.411 272.852 190.877  1.00  0.00           C  
ATOM   3114  NZ  LYS B 194     -78.835 273.631 189.701  1.00  0.00           N  
ATOM   3115  N   THR B 195     -78.029 268.559 189.506  1.00  0.00           N  
ATOM   3116  CA  THR B 195     -76.737 268.464 188.831  1.00  0.00           C  
ATOM   3117  C   THR B 195     -75.682 269.397 189.467  1.00  0.00           C  
ATOM   3118  O   THR B 195     -75.971 270.570 189.708  1.00  0.00           O  
ATOM   3119  CB  THR B 195     -76.885 268.769 187.312  1.00  0.00           C  
ATOM   3120  OG1 THR B 195     -75.641 268.666 186.649  1.00  0.00           O  
ATOM   3121  CG2 THR B 195     -77.465 270.154 186.961  1.00  0.00           C  
ATOM   3122  N   TYR B 196     -74.486 268.843 189.725  1.00  0.00           N  
ATOM   3123  CA  TYR B 196     -73.327 269.578 190.227  1.00  0.00           C  
ATOM   3124  C   TYR B 196     -72.418 269.898 189.037  1.00  0.00           C  
ATOM   3125  O   TYR B 196     -71.851 268.985 188.435  1.00  0.00           O  
ATOM   3126  CB  TYR B 196     -72.593 268.770 191.314  1.00  0.00           C  
ATOM   3127  CG  TYR B 196     -73.276 268.787 192.674  1.00  0.00           C  
ATOM   3128  CD1 TYR B 196     -74.502 268.117 192.864  1.00  0.00           C  
ATOM   3129  CD2 TYR B 196     -72.692 269.480 193.758  1.00  0.00           C  
ATOM   3130  CE1 TYR B 196     -75.152 268.151 194.111  1.00  0.00           C  
ATOM   3131  CE2 TYR B 196     -73.334 269.502 195.013  1.00  0.00           C  
ATOM   3132  CZ  TYR B 196     -74.569 268.847 195.187  1.00  0.00           C  
ATOM   3133  OH  TYR B 196     -75.207 268.889 196.391  1.00  0.00           O  
ATOM   3134  N   THR B 197     -72.330 271.196 188.723  1.00  0.00           N  
ATOM   3135  CA  THR B 197     -71.579 271.729 187.593  1.00  0.00           C  
ATOM   3136  C   THR B 197     -70.537 272.742 188.096  1.00  0.00           C  
ATOM   3137  O   THR B 197     -70.781 273.455 189.070  1.00  0.00           O  
ATOM   3138  CB  THR B 197     -72.526 272.432 186.577  1.00  0.00           C  
ATOM   3139  OG1 THR B 197     -73.130 273.598 187.104  1.00  0.00           O  
ATOM   3140  CG2 THR B 197     -73.646 271.528 186.038  1.00  0.00           C  
ATOM   3141  N   CYS B 198     -69.393 272.767 187.400  1.00  0.00           N  
ATOM   3142  CA  CYS B 198     -68.272 273.672 187.624  1.00  0.00           C  
ATOM   3143  C   CYS B 198     -68.188 274.607 186.412  1.00  0.00           C  
ATOM   3144  O   CYS B 198     -67.805 274.178 185.321  1.00  0.00           O  
ATOM   3145  SG  CYS B 198     -65.410 273.693 187.853  1.00  0.00           S  
ATOM   3146  CB  CYS B 198     -67.005 272.829 187.858  1.00  0.00           C  
ATOM   3147  N   ASN B 199     -68.608 275.857 186.642  1.00  0.00           N  
ATOM   3148  CA  ASN B 199     -68.775 276.902 185.635  1.00  0.00           C  
ATOM   3149  C   ASN B 199     -67.568 277.839 185.702  1.00  0.00           C  
ATOM   3150  O   ASN B 199     -67.249 278.333 186.784  1.00  0.00           O  
ATOM   3151  CB  ASN B 199     -70.083 277.683 185.895  1.00  0.00           C  
ATOM   3152  CG  ASN B 199     -71.315 276.776 185.943  1.00  0.00           C  
ATOM   3153  OD1 ASN B 199     -71.611 276.190 186.981  1.00  0.00           O  
ATOM   3154  ND2 ASN B 199     -72.036 276.661 184.828  1.00  0.00           N  
ATOM   3155  N   VAL B 200     -66.899 278.024 184.555  1.00  0.00           N  
ATOM   3156  CA  VAL B 200     -65.586 278.652 184.466  1.00  0.00           C  
ATOM   3157  C   VAL B 200     -65.553 279.626 183.280  1.00  0.00           C  
ATOM   3158  O   VAL B 200     -65.922 279.232 182.175  1.00  0.00           O  
ATOM   3159  CB  VAL B 200     -64.478 277.578 184.262  1.00  0.00           C  
ATOM   3160  CG1 VAL B 200     -63.055 278.159 184.109  1.00  0.00           C  
ATOM   3161  CG2 VAL B 200     -64.503 276.529 185.389  1.00  0.00           C  
ATOM   3162  N   ASP B 201     -65.082 280.859 183.527  1.00  0.00           N  
ATOM   3163  CA  ASP B 201     -64.955 281.926 182.532  1.00  0.00           C  
ATOM   3164  C   ASP B 201     -63.477 282.341 182.420  1.00  0.00           C  
ATOM   3165  O   ASP B 201     -62.772 282.392 183.429  1.00  0.00           O  
ATOM   3166  CB  ASP B 201     -65.847 283.139 182.910  1.00  0.00           C  
ATOM   3167  CG  ASP B 201     -65.915 284.259 181.859  1.00  0.00           C  
ATOM   3168  OD1 ASP B 201     -66.062 285.427 182.283  1.00  0.00           O  
ATOM   3169  OD2 ASP B 201     -65.894 283.936 180.651  1.00  0.00           O  
ATOM   3170  N   HIS B 202     -63.069 282.677 181.189  1.00  0.00           N  
ATOM   3171  CA  HIS B 202     -61.779 283.254 180.840  1.00  0.00           C  
ATOM   3172  C   HIS B 202     -62.047 284.438 179.907  1.00  0.00           C  
ATOM   3173  O   HIS B 202     -62.270 284.239 178.714  1.00  0.00           O  
ATOM   3174  CB  HIS B 202     -60.914 282.180 180.163  1.00  0.00           C  
ATOM   3175  CG  HIS B 202     -59.552 282.656 179.731  1.00  0.00           C  
ATOM   3176  ND1 HIS B 202     -59.283 283.052 178.420  1.00  0.00           N  
ATOM   3177  CD2 HIS B 202     -58.410 282.811 180.486  1.00  0.00           C  
ATOM   3178  CE1 HIS B 202     -58.015 283.432 178.430  1.00  0.00           C  
ATOM   3179  NE2 HIS B 202     -57.447 283.307 179.629  1.00  0.00           N  
ATOM   3180  N   LYS B 203     -62.034 285.650 180.478  1.00  0.00           N  
ATOM   3181  CA  LYS B 203     -62.346 286.883 179.761  1.00  0.00           C  
ATOM   3182  C   LYS B 203     -61.257 287.470 178.820  1.00  0.00           C  
ATOM   3183  O   LYS B 203     -61.656 288.173 177.892  1.00  0.00           O  
ATOM   3184  CB  LYS B 203     -62.936 287.906 180.753  1.00  0.00           C  
ATOM   3185  CG  LYS B 203     -63.729 289.050 180.090  1.00  0.00           C  
ATOM   3186  CD  LYS B 203     -64.679 289.804 181.042  1.00  0.00           C  
ATOM   3187  CE  LYS B 203     -65.722 288.930 181.768  1.00  0.00           C  
ATOM   3188  NZ  LYS B 203     -66.438 288.024 180.849  1.00  0.00           N  
ATOM   3189  N   PRO B 204     -59.949 287.116 178.955  1.00  0.00           N  
ATOM   3190  CA  PRO B 204     -58.927 287.479 177.944  1.00  0.00           C  
ATOM   3191  C   PRO B 204     -59.085 286.867 176.533  1.00  0.00           C  
ATOM   3192  O   PRO B 204     -58.444 287.372 175.611  1.00  0.00           O  
ATOM   3193  CB  PRO B 204     -57.587 287.088 178.589  1.00  0.00           C  
ATOM   3194  CG  PRO B 204     -57.859 287.107 180.081  1.00  0.00           C  
ATOM   3195  CD  PRO B 204     -59.300 286.624 180.172  1.00  0.00           C  
ATOM   3196  N   SER B 205     -59.935 285.838 176.380  1.00  0.00           N  
ATOM   3197  CA  SER B 205     -60.369 285.294 175.085  1.00  0.00           C  
ATOM   3198  C   SER B 205     -61.907 285.275 174.947  1.00  0.00           C  
ATOM   3199  O   SER B 205     -62.401 285.011 173.851  1.00  0.00           O  
ATOM   3200  CB  SER B 205     -59.729 283.902 174.878  1.00  0.00           C  
ATOM   3201  OG  SER B 205     -60.399 282.874 175.578  1.00  0.00           O  
ATOM   3202  N   ASN B 206     -62.628 285.546 176.052  1.00  0.00           N  
ATOM   3203  CA  ASN B 206     -64.088 285.525 176.206  1.00  0.00           C  
ATOM   3204  C   ASN B 206     -64.729 284.122 176.083  1.00  0.00           C  
ATOM   3205  O   ASN B 206     -65.951 284.029 175.957  1.00  0.00           O  
ATOM   3206  CB  ASN B 206     -64.768 286.577 175.284  1.00  0.00           C  
ATOM   3207  CG  ASN B 206     -66.013 287.244 175.886  1.00  0.00           C  
ATOM   3208  OD1 ASN B 206     -66.081 287.514 177.084  1.00  0.00           O  
ATOM   3209  ND2 ASN B 206     -67.002 287.540 175.040  1.00  0.00           N  
ATOM   3210  N   THR B 207     -63.912 283.058 176.164  1.00  0.00           N  
ATOM   3211  CA  THR B 207     -64.359 281.667 176.197  1.00  0.00           C  
ATOM   3212  C   THR B 207     -64.855 281.299 177.608  1.00  0.00           C  
ATOM   3213  O   THR B 207     -64.184 281.614 178.591  1.00  0.00           O  
ATOM   3214  CB  THR B 207     -63.201 280.706 175.816  1.00  0.00           C  
ATOM   3215  OG1 THR B 207     -62.850 280.935 174.465  1.00  0.00           O  
ATOM   3216  CG2 THR B 207     -63.477 279.196 175.981  1.00  0.00           C  
ATOM   3217  N   LYS B 208     -66.009 280.617 177.660  1.00  0.00           N  
ATOM   3218  CA  LYS B 208     -66.646 280.158 178.890  1.00  0.00           C  
ATOM   3219  C   LYS B 208     -67.074 278.693 178.720  1.00  0.00           C  
ATOM   3220  O   LYS B 208     -67.526 278.307 177.640  1.00  0.00           O  
ATOM   3221  CB  LYS B 208     -67.831 281.094 179.216  1.00  0.00           C  
ATOM   3222  CG  LYS B 208     -68.503 280.826 180.578  1.00  0.00           C  
ATOM   3223  CD  LYS B 208     -69.583 281.858 180.947  1.00  0.00           C  
ATOM   3224  CE  LYS B 208     -70.865 281.785 180.102  1.00  0.00           C  
ATOM   3225  NZ  LYS B 208     -71.626 280.551 180.363  1.00  0.00           N  
ATOM   3226  N   VAL B 209     -66.919 277.916 179.801  1.00  0.00           N  
ATOM   3227  CA  VAL B 209     -67.234 276.493 179.880  1.00  0.00           C  
ATOM   3228  C   VAL B 209     -68.153 276.259 181.094  1.00  0.00           C  
ATOM   3229  O   VAL B 209     -67.908 276.823 182.157  1.00  0.00           O  
ATOM   3230  CB  VAL B 209     -65.936 275.652 180.060  1.00  0.00           C  
ATOM   3231  CG1 VAL B 209     -66.192 274.153 180.300  1.00  0.00           C  
ATOM   3232  CG2 VAL B 209     -64.974 275.817 178.869  1.00  0.00           C  
ATOM   3233  N   ASP B 210     -69.188 275.426 180.904  1.00  0.00           N  
ATOM   3234  CA  ASP B 210     -70.232 275.122 181.892  1.00  0.00           C  
ATOM   3235  C   ASP B 210     -70.332 273.601 182.073  1.00  0.00           C  
ATOM   3236  O   ASP B 210     -71.372 273.004 181.788  1.00  0.00           O  
ATOM   3237  CB  ASP B 210     -71.591 275.774 181.529  1.00  0.00           C  
ATOM   3238  CG  ASP B 210     -71.500 277.280 181.271  1.00  0.00           C  
ATOM   3239  OD1 ASP B 210     -71.534 277.668 180.083  1.00  0.00           O  
ATOM   3240  OD2 ASP B 210     -71.414 278.025 182.271  1.00  0.00           O  
ATOM   3241  N   LYS B 211     -69.213 272.992 182.498  1.00  0.00           N  
ATOM   3242  CA  LYS B 211     -69.023 271.546 182.524  1.00  0.00           C  
ATOM   3243  C   LYS B 211     -69.705 270.883 183.731  1.00  0.00           C  
ATOM   3244  O   LYS B 211     -69.488 271.320 184.861  1.00  0.00           O  
ATOM   3245  CB  LYS B 211     -67.505 271.261 182.518  1.00  0.00           C  
ATOM   3246  CG  LYS B 211     -67.109 269.789 182.317  1.00  0.00           C  
ATOM   3247  CD  LYS B 211     -67.406 269.293 180.892  1.00  0.00           C  
ATOM   3248  CE  LYS B 211     -67.129 267.804 180.684  1.00  0.00           C  
ATOM   3249  NZ  LYS B 211     -68.119 266.957 181.373  1.00  0.00           N  
ATOM   3250  N   ARG B 212     -70.450 269.793 183.470  1.00  0.00           N  
ATOM   3251  CA  ARG B 212     -70.965 268.902 184.509  1.00  0.00           C  
ATOM   3252  C   ARG B 212     -69.854 267.973 185.015  1.00  0.00           C  
ATOM   3253  O   ARG B 212     -69.174 267.347 184.199  1.00  0.00           O  
ATOM   3254  CB  ARG B 212     -72.166 268.091 183.974  1.00  0.00           C  
ATOM   3255  CG  ARG B 212     -72.843 267.244 185.067  1.00  0.00           C  
ATOM   3256  CD  ARG B 212     -74.098 266.501 184.593  1.00  0.00           C  
ATOM   3257  NE  ARG B 212     -74.647 265.679 185.682  1.00  0.00           N  
ATOM   3258  CZ  ARG B 212     -74.240 264.446 186.024  1.00  0.00           C  
ATOM   3259  NH1 ARG B 212     -74.756 263.871 187.120  1.00  0.00           N  
ATOM   3260  NH2 ARG B 212     -73.332 263.777 185.300  1.00  0.00           N  
ATOM   3261  N   VAL B 213     -69.726 267.874 186.347  1.00  0.00           N  
ATOM   3262  CA  VAL B 213     -68.810 266.946 187.008  1.00  0.00           C  
ATOM   3263  C   VAL B 213     -69.382 265.512 186.952  1.00  0.00           C  
ATOM   3264  O   VAL B 213     -70.481 265.274 187.452  1.00  0.00           O  
ATOM   3265  CB  VAL B 213     -68.497 267.409 188.457  1.00  0.00           C  
ATOM   3266  CG1 VAL B 213     -67.787 266.359 189.327  1.00  0.00           C  
ATOM   3267  CG2 VAL B 213     -67.665 268.702 188.422  1.00  0.00           C  
ATOM   3268  N   GLU B 214     -68.658 264.626 186.246  1.00  0.00           N  
ATOM   3269  CA  GLU B 214     -69.204 263.412 185.636  1.00  0.00           C  
ATOM   3270  C   GLU B 214     -68.153 262.286 185.554  1.00  0.00           C  
ATOM   3271  O   GLU B 214     -66.953 262.567 185.523  1.00  0.00           O  
ATOM   3272  CB  GLU B 214     -69.797 263.834 184.273  1.00  0.00           C  
ATOM   3273  CG  GLU B 214     -70.468 262.728 183.445  1.00  0.00           C  
ATOM   3274  CD  GLU B 214     -71.233 263.339 182.272  1.00  0.00           C  
ATOM   3275  OE1 GLU B 214     -72.272 263.977 182.554  1.00  0.00           O  
ATOM   3276  OE2 GLU B 214     -70.758 263.180 181.128  1.00  0.00           O  
ATOM   3277  N   SER B 215     -68.639 261.031 185.567  1.00  0.00           N  
ATOM   3278  CA  SER B 215     -67.870 259.819 185.872  1.00  0.00           C  
ATOM   3279  C   SER B 215     -67.861 258.792 184.717  1.00  0.00           C  
ATOM   3280  O   SER B 215     -68.566 258.970 183.725  1.00  0.00           O  
ATOM   3281  CB  SER B 215     -68.533 259.170 187.111  1.00  0.00           C  
ATOM   3282  OG  SER B 215     -68.406 259.982 188.257  1.00  0.00           O  
ATOM   3283  N   LYS B 216     -67.111 257.696 184.945  1.00  0.00           N  
ATOM   3284  CA  LYS B 216     -67.103 256.402 184.236  1.00  0.00           C  
ATOM   3285  C   LYS B 216     -66.343 256.404 182.897  1.00  0.00           C  
ATOM   3286  O   LYS B 216     -66.592 257.262 182.054  1.00  0.00           O  
ATOM   3287  CB  LYS B 216     -68.525 255.803 184.084  1.00  0.00           C  
ATOM   3288  CG  LYS B 216     -69.289 255.576 185.407  1.00  0.00           C  
ATOM   3289  CD  LYS B 216     -68.705 254.462 186.297  1.00  0.00           C  
ATOM   3290  CE  LYS B 216     -69.414 254.330 187.654  1.00  0.00           C  
ATOM   3291  NZ  LYS B 216     -69.102 255.459 188.551  1.00  0.00           N  
ATOM   3292  N   TYR B 217     -65.456 255.406 182.743  1.00  0.00           N  
ATOM   3293  CA  TYR B 217     -64.490 255.204 181.654  1.00  0.00           C  
ATOM   3294  C   TYR B 217     -64.363 253.688 181.354  1.00  0.00           C  
ATOM   3295  O   TYR B 217     -64.779 252.871 182.178  1.00  0.00           O  
ATOM   3296  CB  TYR B 217     -63.171 255.915 182.084  1.00  0.00           C  
ATOM   3297  CG  TYR B 217     -61.839 255.518 181.459  1.00  0.00           C  
ATOM   3298  CD1 TYR B 217     -61.636 255.602 180.066  1.00  0.00           C  
ATOM   3299  CD2 TYR B 217     -60.768 255.125 182.290  1.00  0.00           C  
ATOM   3300  CE1 TYR B 217     -60.387 255.267 179.506  1.00  0.00           C  
ATOM   3301  CE2 TYR B 217     -59.512 254.813 181.734  1.00  0.00           C  
ATOM   3302  CZ  TYR B 217     -59.326 254.868 180.341  1.00  0.00           C  
ATOM   3303  OH  TYR B 217     -58.125 254.520 179.797  1.00  0.00           O  
ATOM   3304  N   GLY B 218     -63.822 253.322 180.178  1.00  0.00           N  
ATOM   3305  CA  GLY B 218     -63.627 251.919 179.804  1.00  0.00           C  
ATOM   3306  C   GLY B 218     -62.247 251.712 179.148  1.00  0.00           C  
ATOM   3307  O   GLY B 218     -61.678 252.669 178.616  1.00  0.00           O  
ATOM   3308  N   PRO B 219     -61.703 250.471 179.161  1.00  0.00           N  
ATOM   3309  CA  PRO B 219     -60.390 250.153 178.569  1.00  0.00           C  
ATOM   3310  C   PRO B 219     -60.467 249.799 177.060  1.00  0.00           C  
ATOM   3311  O   PRO B 219     -61.507 249.324 176.602  1.00  0.00           O  
ATOM   3312  CB  PRO B 219     -59.967 248.921 179.388  1.00  0.00           C  
ATOM   3313  CG  PRO B 219     -61.268 248.174 179.641  1.00  0.00           C  
ATOM   3314  CD  PRO B 219     -62.289 249.295 179.813  1.00  0.00           C  
ATOM   3315  N   PRO B 220     -59.337 249.961 176.330  1.00  0.00           N  
ATOM   3316  CA  PRO B 220     -59.179 249.430 174.960  1.00  0.00           C  
ATOM   3317  C   PRO B 220     -58.749 247.943 174.937  1.00  0.00           C  
ATOM   3318  O   PRO B 220     -58.678 247.303 175.988  1.00  0.00           O  
ATOM   3319  CD  PRO B 220     -58.147 250.703 176.757  1.00  0.00           C  
ATOM   3320  CB  PRO B 220     -58.080 250.353 174.399  1.00  0.00           C  
ATOM   3321  CG  PRO B 220     -57.170 250.613 175.590  1.00  0.00           C  
ATOM   3322  N   CYS B 221     -58.400 247.449 173.735  1.00  0.00           N  
ATOM   3323  CA  CYS B 221     -57.594 246.241 173.523  1.00  0.00           C  
ATOM   3324  C   CYS B 221     -56.235 246.691 172.920  1.00  0.00           C  
ATOM   3325  O   CYS B 221     -56.176 246.945 171.716  1.00  0.00           O  
ATOM   3326  CB  CYS B 221     -58.365 245.248 172.609  1.00  0.00           C  
ATOM   3327  SG  CYS B 221     -57.400 243.839 171.967  1.00  0.00           S  
ATOM   3328  N   PRO B 222     -55.166 246.789 173.750  1.00  0.00           N  
ATOM   3329  CA  PRO B 222     -53.815 247.150 173.273  1.00  0.00           C  
ATOM   3330  C   PRO B 222     -53.081 246.225 172.266  1.00  0.00           C  
ATOM   3331  O   PRO B 222     -52.401 246.789 171.409  1.00  0.00           O  
ATOM   3332  CD  PRO B 222     -55.199 246.736 175.213  1.00  0.00           C  
ATOM   3333  CB  PRO B 222     -52.985 247.300 174.564  1.00  0.00           C  
ATOM   3334  CG  PRO B 222     -54.003 247.566 175.655  1.00  0.00           C  
ATOM   3335  N   PRO B 223     -53.146 244.870 172.377  1.00  0.00           N  
ATOM   3336  CA  PRO B 223     -52.191 244.006 171.648  1.00  0.00           C  
ATOM   3337  C   PRO B 223     -52.380 243.933 170.123  1.00  0.00           C  
ATOM   3338  O   PRO B 223     -53.502 243.922 169.618  1.00  0.00           O  
ATOM   3339  CB  PRO B 223     -52.334 242.626 172.311  1.00  0.00           C  
ATOM   3340  CG  PRO B 223     -53.725 242.628 172.905  1.00  0.00           C  
ATOM   3341  CD  PRO B 223     -53.890 244.072 173.356  1.00  0.00           C  
ATOM   3342  N   CYS B 224     -51.223 243.853 169.452  1.00  0.00           N  
ATOM   3343  CA  CYS B 224     -51.018 243.642 168.020  1.00  0.00           C  
ATOM   3344  C   CYS B 224     -49.987 242.505 167.765  1.00  0.00           C  
ATOM   3345  O   CYS B 224     -50.341 241.583 167.031  1.00  0.00           O  
ATOM   3346  CB  CYS B 224     -50.704 244.990 167.332  1.00  0.00           C  
ATOM   3347  SG  CYS B 224     -50.225 244.965 165.579  1.00  0.00           S  
ATOM   3348  N   PRO B 225     -48.810 242.485 168.447  1.00  0.00           N  
ATOM   3349  CA  PRO B 225     -48.081 241.223 168.663  1.00  0.00           C  
ATOM   3350  C   PRO B 225     -47.092 240.842 167.540  1.00  0.00           C  
ATOM   3351  O   PRO B 225     -47.403 239.951 166.751  1.00  0.00           O  
ATOM   3352  CD  PRO B 225     -48.167 243.589 169.178  1.00  0.00           C  
ATOM   3353  CB  PRO B 225     -47.396 241.463 170.017  1.00  0.00           C  
ATOM   3354  CG  PRO B 225     -47.075 242.952 170.041  1.00  0.00           C  
ATOM   3355  N   ALA B 226     -45.914 241.492 167.522  1.00  0.00           N  
ATOM   3356  CA  ALA B 226     -44.733 241.154 166.721  1.00  0.00           C  
ATOM   3357  C   ALA B 226     -44.232 239.718 167.023  1.00  0.00           C  
ATOM   3358  O   ALA B 226     -44.003 239.428 168.200  1.00  0.00           O  
ATOM   3359  CB  ALA B 226     -43.642 242.174 167.086  1.00  0.00           C  
ATOM   3360  N   PRO B 227     -44.094 238.830 166.006  1.00  0.00           N  
ATOM   3361  CA  PRO B 227     -43.627 237.444 166.216  1.00  0.00           C  
ATOM   3362  C   PRO B 227     -42.133 237.348 166.574  1.00  0.00           C  
ATOM   3363  O   PRO B 227     -41.362 238.255 166.258  1.00  0.00           O  
ATOM   3364  CD  PRO B 227     -44.339 239.051 164.584  1.00  0.00           C  
ATOM   3365  CB  PRO B 227     -43.912 236.737 164.870  1.00  0.00           C  
ATOM   3366  CG  PRO B 227     -44.773 237.694 164.066  1.00  0.00           C  
ATOM   3367  N   GLU B 228     -41.762 236.214 167.184  1.00  0.00           N  
ATOM   3368  CA  GLU B 228     -40.382 235.786 167.415  1.00  0.00           C  
ATOM   3369  C   GLU B 228     -40.292 234.257 167.287  1.00  0.00           C  
ATOM   3370  O   GLU B 228     -41.310 233.569 167.397  1.00  0.00           O  
ATOM   3371  CB  GLU B 228     -39.885 236.274 168.799  1.00  0.00           C  
ATOM   3372  CG  GLU B 228     -39.602 237.791 168.903  1.00  0.00           C  
ATOM   3373  CD  GLU B 228     -38.507 238.294 167.954  1.00  0.00           C  
ATOM   3374  OE1 GLU B 228     -37.560 237.517 167.695  1.00  0.00           O  
ATOM   3375  OE2 GLU B 228     -38.629 239.455 167.507  1.00  0.00           O  
ATOM   3376  N   ALA B 229     -39.070 233.753 167.044  1.00  0.00           N  
ATOM   3377  CA  ALA B 229     -38.798 232.337 166.793  1.00  0.00           C  
ATOM   3378  C   ALA B 229     -37.419 231.918 167.329  1.00  0.00           C  
ATOM   3379  O   ALA B 229     -36.472 232.704 167.290  1.00  0.00           O  
ATOM   3380  CB  ALA B 229     -38.913 232.062 165.282  1.00  0.00           C  
ATOM   3381  N   ALA B 230     -37.343 230.663 167.806  1.00  0.00           N  
ATOM   3382  CA  ALA B 230     -36.131 230.018 168.308  1.00  0.00           C  
ATOM   3383  C   ALA B 230     -35.878 228.712 167.538  1.00  0.00           C  
ATOM   3384  O   ALA B 230     -36.825 227.974 167.258  1.00  0.00           O  
ATOM   3385  CB  ALA B 230     -36.283 229.753 169.815  1.00  0.00           C  
ATOM   3386  N   GLY B 231     -34.600 228.454 167.210  1.00  0.00           N  
ATOM   3387  CA  GLY B 231     -34.191 227.333 166.361  1.00  0.00           C  
ATOM   3388  C   GLY B 231     -33.977 226.023 167.138  1.00  0.00           C  
ATOM   3389  O   GLY B 231     -34.172 224.957 166.557  1.00  0.00           O  
ATOM   3390  N   GLY B 232     -33.581 226.085 168.424  1.00  0.00           N  
ATOM   3391  CA  GLY B 232     -33.260 224.913 169.248  1.00  0.00           C  
ATOM   3392  C   GLY B 232     -31.885 224.320 168.858  1.00  0.00           C  
ATOM   3393  O   GLY B 232     -31.053 225.053 168.317  1.00  0.00           O  
ATOM   3394  N   PRO B 233     -31.617 223.019 169.127  1.00  0.00           N  
ATOM   3395  CA  PRO B 233     -30.381 222.343 168.676  1.00  0.00           C  
ATOM   3396  C   PRO B 233     -30.296 222.148 167.152  1.00  0.00           C  
ATOM   3397  O   PRO B 233     -31.296 222.311 166.454  1.00  0.00           O  
ATOM   3398  CD  PRO B 233     -32.468 222.108 169.896  1.00  0.00           C  
ATOM   3399  CB  PRO B 233     -30.420 220.989 169.407  1.00  0.00           C  
ATOM   3400  CG  PRO B 233     -31.893 220.718 169.649  1.00  0.00           C  
ATOM   3401  N   SER B 234     -29.099 221.778 166.672  1.00  0.00           N  
ATOM   3402  CA  SER B 234     -28.851 221.451 165.269  1.00  0.00           C  
ATOM   3403  C   SER B 234     -27.773 220.363 165.171  1.00  0.00           C  
ATOM   3404  O   SER B 234     -26.760 220.442 165.866  1.00  0.00           O  
ATOM   3405  CB  SER B 234     -28.488 222.734 164.491  1.00  0.00           C  
ATOM   3406  OG  SER B 234     -28.291 222.469 163.116  1.00  0.00           O  
ATOM   3407  N   VAL B 235     -28.024 219.374 164.295  1.00  0.00           N  
ATOM   3408  CA  VAL B 235     -27.137 218.240 164.046  1.00  0.00           C  
ATOM   3409  C   VAL B 235     -26.095 218.604 162.976  1.00  0.00           C  
ATOM   3410  O   VAL B 235     -26.445 219.180 161.945  1.00  0.00           O  
ATOM   3411  CB  VAL B 235     -27.926 216.995 163.540  1.00  0.00           C  
ATOM   3412  CG1 VAL B 235     -27.042 215.764 163.266  1.00  0.00           C  
ATOM   3413  CG2 VAL B 235     -29.040 216.605 164.522  1.00  0.00           C  
ATOM   3414  N   PHE B 236     -24.842 218.218 163.245  1.00  0.00           N  
ATOM   3415  CA  PHE B 236     -23.697 218.333 162.347  1.00  0.00           C  
ATOM   3416  C   PHE B 236     -22.958 216.990 162.291  1.00  0.00           C  
ATOM   3417  O   PHE B 236     -23.090 216.173 163.205  1.00  0.00           O  
ATOM   3418  CB  PHE B 236     -22.774 219.478 162.815  1.00  0.00           C  
ATOM   3419  CG  PHE B 236     -23.409 220.853 162.712  1.00  0.00           C  
ATOM   3420  CD1 PHE B 236     -24.013 221.452 163.838  1.00  0.00           C  
ATOM   3421  CE1 PHE B 236     -24.691 222.656 163.701  1.00  0.00           C  
ATOM   3422  CZ  PHE B 236     -24.808 223.256 162.454  1.00  0.00           C  
ATOM   3423  CD2 PHE B 236     -23.561 221.458 161.448  1.00  0.00           C  
ATOM   3424  CE2 PHE B 236     -24.255 222.655 161.331  1.00  0.00           C  
ATOM   3425  N   LEU B 237     -22.203 216.778 161.201  1.00  0.00           N  
ATOM   3426  CA  LEU B 237     -21.522 215.515 160.918  1.00  0.00           C  
ATOM   3427  C   LEU B 237     -20.152 215.798 160.290  1.00  0.00           C  
ATOM   3428  O   LEU B 237     -20.031 216.722 159.484  1.00  0.00           O  
ATOM   3429  CB  LEU B 237     -22.432 214.657 160.008  1.00  0.00           C  
ATOM   3430  CG  LEU B 237     -22.138 213.148 160.057  1.00  0.00           C  
ATOM   3431  CD1 LEU B 237     -22.360 212.553 161.454  1.00  0.00           C  
ATOM   3432  CD2 LEU B 237     -22.989 212.397 159.030  1.00  0.00           C  
ATOM   3433  N   PHE B 238     -19.147 215.012 160.711  1.00  0.00           N  
ATOM   3434  CA  PHE B 238     -17.726 215.239 160.439  1.00  0.00           C  
ATOM   3435  C   PHE B 238     -17.049 213.912 160.033  1.00  0.00           C  
ATOM   3436  O   PHE B 238     -17.412 212.869 160.582  1.00  0.00           O  
ATOM   3437  CB  PHE B 238     -17.075 215.811 161.714  1.00  0.00           C  
ATOM   3438  CG  PHE B 238     -17.571 217.188 162.118  1.00  0.00           C  
ATOM   3439  CD1 PHE B 238     -18.677 217.316 162.984  1.00  0.00           C  
ATOM   3440  CE1 PHE B 238     -19.204 218.569 163.259  1.00  0.00           C  
ATOM   3441  CZ  PHE B 238     -18.661 219.702 162.666  1.00  0.00           C  
ATOM   3442  CD2 PHE B 238     -17.055 218.342 161.491  1.00  0.00           C  
ATOM   3443  CE2 PHE B 238     -17.595 219.589 161.781  1.00  0.00           C  
ATOM   3444  N   PRO B 239     -16.101 213.959 159.068  1.00  0.00           N  
ATOM   3445  CA  PRO B 239     -15.554 212.741 158.444  1.00  0.00           C  
ATOM   3446  C   PRO B 239     -14.415 212.078 159.256  1.00  0.00           C  
ATOM   3447  O   PRO B 239     -13.893 212.694 160.188  1.00  0.00           O  
ATOM   3448  CD  PRO B 239     -15.527 215.170 158.465  1.00  0.00           C  
ATOM   3449  CB  PRO B 239     -15.027 213.285 157.104  1.00  0.00           C  
ATOM   3450  CG  PRO B 239     -14.510 214.674 157.443  1.00  0.00           C  
ATOM   3451  N   PRO B 240     -13.970 210.880 158.811  1.00  0.00           N  
ATOM   3452  CA  PRO B 240     -12.634 210.353 159.137  1.00  0.00           C  
ATOM   3453  C   PRO B 240     -11.504 211.129 158.439  1.00  0.00           C  
ATOM   3454  O   PRO B 240     -11.740 211.815 157.442  1.00  0.00           O  
ATOM   3455  CD  PRO B 240     -14.688 209.973 157.911  1.00  0.00           C  
ATOM   3456  CB  PRO B 240     -12.688 208.913 158.600  1.00  0.00           C  
ATOM   3457  CG  PRO B 240     -13.647 208.975 157.427  1.00  0.00           C  
ATOM   3458  N   LYS B 241     -10.276 210.935 158.942  1.00  0.00           N  
ATOM   3459  CA  LYS B 241      -9.053 211.340 158.247  1.00  0.00           C  
ATOM   3460  C   LYS B 241      -8.831 210.403 157.037  1.00  0.00           C  
ATOM   3461  O   LYS B 241      -9.047 209.197 157.186  1.00  0.00           O  
ATOM   3462  CB  LYS B 241      -7.841 211.194 159.193  1.00  0.00           C  
ATOM   3463  CG  LYS B 241      -7.989 211.894 160.553  1.00  0.00           C  
ATOM   3464  CD  LYS B 241      -6.749 211.690 161.442  1.00  0.00           C  
ATOM   3465  CE  LYS B 241      -7.015 211.921 162.937  1.00  0.00           C  
ATOM   3466  NZ  LYS B 241      -7.953 210.920 163.480  1.00  0.00           N  
ATOM   3467  N   PRO B 242      -8.334 210.934 155.895  1.00  0.00           N  
ATOM   3468  CA  PRO B 242      -7.758 210.099 154.820  1.00  0.00           C  
ATOM   3469  C   PRO B 242      -6.659 209.122 155.282  1.00  0.00           C  
ATOM   3470  O   PRO B 242      -6.572 208.029 154.730  1.00  0.00           O  
ATOM   3471  CB  PRO B 242      -7.217 211.119 153.804  1.00  0.00           C  
ATOM   3472  CG  PRO B 242      -8.022 212.381 154.059  1.00  0.00           C  
ATOM   3473  CD  PRO B 242      -8.242 212.355 155.566  1.00  0.00           C  
ATOM   3474  N   LYS B 243      -5.889 209.501 156.320  1.00  0.00           N  
ATOM   3475  CA  LYS B 243      -4.878 208.661 156.960  1.00  0.00           C  
ATOM   3476  C   LYS B 243      -5.478 207.371 157.555  1.00  0.00           C  
ATOM   3477  O   LYS B 243      -4.951 206.290 157.297  1.00  0.00           O  
ATOM   3478  CB  LYS B 243      -4.135 209.480 158.042  1.00  0.00           C  
ATOM   3479  CG  LYS B 243      -2.725 208.940 158.331  1.00  0.00           C  
ATOM   3480  CD  LYS B 243      -1.924 209.805 159.313  1.00  0.00           C  
ATOM   3481  CE  LYS B 243      -0.472 209.323 159.445  1.00  0.00           C  
ATOM   3482  NZ  LYS B 243       0.302 210.167 160.371  1.00  0.00           N  
ATOM   3483  N   ASP B 244      -6.586 207.518 158.305  1.00  0.00           N  
ATOM   3484  CA  ASP B 244      -7.307 206.432 158.981  1.00  0.00           C  
ATOM   3485  C   ASP B 244      -8.001 205.457 158.016  1.00  0.00           C  
ATOM   3486  O   ASP B 244      -8.039 204.262 158.307  1.00  0.00           O  
ATOM   3487  CB  ASP B 244      -8.312 206.923 160.054  1.00  0.00           C  
ATOM   3488  CG  ASP B 244      -7.758 207.939 161.062  1.00  0.00           C  
ATOM   3489  OD1 ASP B 244      -6.525 207.961 161.273  1.00  0.00           O  
ATOM   3490  OD2 ASP B 244      -8.592 208.661 161.650  1.00  0.00           O  
ATOM   3491  N   THR B 245      -8.511 205.976 156.887  1.00  0.00           N  
ATOM   3492  CA  THR B 245      -9.148 205.198 155.823  1.00  0.00           C  
ATOM   3493  C   THR B 245      -8.170 204.264 155.083  1.00  0.00           C  
ATOM   3494  O   THR B 245      -8.544 203.141 154.748  1.00  0.00           O  
ATOM   3495  CB  THR B 245      -9.807 206.130 154.769  1.00  0.00           C  
ATOM   3496  OG1 THR B 245     -10.747 206.972 155.406  1.00  0.00           O  
ATOM   3497  CG2 THR B 245     -10.522 205.413 153.608  1.00  0.00           C  
ATOM   3498  N   LEU B 246      -6.945 204.757 154.839  1.00  0.00           N  
ATOM   3499  CA  LEU B 246      -5.960 204.145 153.946  1.00  0.00           C  
ATOM   3500  C   LEU B 246      -5.004 203.148 154.629  1.00  0.00           C  
ATOM   3501  O   LEU B 246      -4.080 202.674 153.968  1.00  0.00           O  
ATOM   3502  CB  LEU B 246      -5.215 205.281 153.212  1.00  0.00           C  
ATOM   3503  CG  LEU B 246      -6.120 206.101 152.261  1.00  0.00           C  
ATOM   3504  CD1 LEU B 246      -5.364 207.321 151.706  1.00  0.00           C  
ATOM   3505  CD2 LEU B 246      -6.738 205.236 151.147  1.00  0.00           C  
ATOM   3506  N   MET B 247      -5.257 202.803 155.902  1.00  0.00           N  
ATOM   3507  CA  MET B 247      -4.579 201.721 156.614  1.00  0.00           C  
ATOM   3508  C   MET B 247      -5.606 200.906 157.405  1.00  0.00           C  
ATOM   3509  O   MET B 247      -6.439 201.477 158.110  1.00  0.00           O  
ATOM   3510  CB  MET B 247      -3.484 202.283 157.545  1.00  0.00           C  
ATOM   3511  CG  MET B 247      -2.141 202.489 156.832  1.00  0.00           C  
ATOM   3512  SD  MET B 247      -0.864 203.251 157.865  1.00  0.00           S  
ATOM   3513  CE  MET B 247       0.484 203.328 156.655  1.00  0.00           C  
ATOM   3514  N   ILE B 248      -5.474 199.573 157.301  1.00  0.00           N  
ATOM   3515  CA  ILE B 248      -6.274 198.584 158.029  1.00  0.00           C  
ATOM   3516  C   ILE B 248      -6.002 198.540 159.550  1.00  0.00           C  
ATOM   3517  O   ILE B 248      -6.838 198.030 160.296  1.00  0.00           O  
ATOM   3518  CB  ILE B 248      -6.096 197.156 157.440  1.00  0.00           C  
ATOM   3519  CG2 ILE B 248      -6.684 197.080 156.017  1.00  0.00           C  
ATOM   3520  CG1 ILE B 248      -4.640 196.625 157.487  1.00  0.00           C  
ATOM   3521  CD1 ILE B 248      -4.510 195.143 157.112  1.00  0.00           C  
ATOM   3522  N   SER B 249      -4.853 199.093 159.973  1.00  0.00           N  
ATOM   3523  CA  SER B 249      -4.413 199.209 161.361  1.00  0.00           C  
ATOM   3524  C   SER B 249      -4.949 200.461 162.090  1.00  0.00           C  
ATOM   3525  O   SER B 249      -4.694 200.585 163.287  1.00  0.00           O  
ATOM   3526  CB  SER B 249      -2.871 199.152 161.368  1.00  0.00           C  
ATOM   3527  OG  SER B 249      -2.290 200.289 160.753  1.00  0.00           O  
ATOM   3528  N   ARG B 250      -5.652 201.362 161.377  1.00  0.00           N  
ATOM   3529  CA  ARG B 250      -6.130 202.642 161.906  1.00  0.00           C  
ATOM   3530  C   ARG B 250      -7.663 202.701 161.999  1.00  0.00           C  
ATOM   3531  O   ARG B 250      -8.161 203.087 163.056  1.00  0.00           O  
ATOM   3532  CB  ARG B 250      -5.589 203.789 161.036  1.00  0.00           C  
ATOM   3533  CG  ARG B 250      -4.055 203.939 161.077  1.00  0.00           C  
ATOM   3534  CD  ARG B 250      -3.555 205.145 160.267  1.00  0.00           C  
ATOM   3535  NE  ARG B 250      -3.959 206.424 160.870  1.00  0.00           N  
ATOM   3536  CZ  ARG B 250      -3.241 207.164 161.727  1.00  0.00           C  
ATOM   3537  NH1 ARG B 250      -3.809 208.254 162.254  1.00  0.00           N  
ATOM   3538  NH2 ARG B 250      -1.988 206.831 162.064  1.00  0.00           N  
ATOM   3539  N   THR B 251      -8.367 202.304 160.921  1.00  0.00           N  
ATOM   3540  CA  THR B 251      -9.831 202.209 160.779  1.00  0.00           C  
ATOM   3541  C   THR B 251     -10.565 203.580 160.812  1.00  0.00           C  
ATOM   3542  O   THR B 251     -10.499 204.268 161.831  1.00  0.00           O  
ATOM   3543  CB  THR B 251     -10.483 201.293 161.858  1.00  0.00           C  
ATOM   3544  OG1 THR B 251      -9.820 200.043 161.888  1.00  0.00           O  
ATOM   3545  CG2 THR B 251     -11.982 201.012 161.632  1.00  0.00           C  
ATOM   3546  N   PRO B 252     -11.266 203.967 159.715  1.00  0.00           N  
ATOM   3547  CA  PRO B 252     -12.019 205.234 159.680  1.00  0.00           C  
ATOM   3548  C   PRO B 252     -13.320 205.197 160.510  1.00  0.00           C  
ATOM   3549  O   PRO B 252     -13.880 204.127 160.745  1.00  0.00           O  
ATOM   3550  CD  PRO B 252     -11.419 203.228 158.456  1.00  0.00           C  
ATOM   3551  CB  PRO B 252     -12.286 205.439 158.184  1.00  0.00           C  
ATOM   3552  CG  PRO B 252     -12.394 204.041 157.609  1.00  0.00           C  
ATOM   3553  N   GLU B 253     -13.769 206.386 160.935  1.00  0.00           N  
ATOM   3554  CA  GLU B 253     -14.980 206.597 161.719  1.00  0.00           C  
ATOM   3555  C   GLU B 253     -15.554 207.989 161.410  1.00  0.00           C  
ATOM   3556  O   GLU B 253     -14.822 208.977 161.479  1.00  0.00           O  
ATOM   3557  CB  GLU B 253     -14.647 206.387 163.216  1.00  0.00           C  
ATOM   3558  CG  GLU B 253     -15.780 206.718 164.206  1.00  0.00           C  
ATOM   3559  CD  GLU B 253     -15.370 206.415 165.645  1.00  0.00           C  
ATOM   3560  OE1 GLU B 253     -15.761 205.332 166.132  1.00  0.00           O  
ATOM   3561  OE2 GLU B 253     -14.684 207.276 166.236  1.00  0.00           O  
ATOM   3562  N   VAL B 254     -16.864 208.036 161.111  1.00  0.00           N  
ATOM   3563  CA  VAL B 254     -17.650 209.266 161.001  1.00  0.00           C  
ATOM   3564  C   VAL B 254     -18.269 209.559 162.382  1.00  0.00           C  
ATOM   3565  O   VAL B 254     -18.796 208.642 163.013  1.00  0.00           O  
ATOM   3566  CB  VAL B 254     -18.787 209.115 159.944  1.00  0.00           C  
ATOM   3567  CG1 VAL B 254     -19.833 210.249 159.944  1.00  0.00           C  
ATOM   3568  CG2 VAL B 254     -18.206 208.997 158.525  1.00  0.00           C  
ATOM   3569  N   THR B 255     -18.184 210.822 162.825  1.00  0.00           N  
ATOM   3570  CA  THR B 255     -18.615 211.252 164.158  1.00  0.00           C  
ATOM   3571  C   THR B 255     -19.562 212.457 164.049  1.00  0.00           C  
ATOM   3572  O   THR B 255     -19.319 213.374 163.263  1.00  0.00           O  
ATOM   3573  CB  THR B 255     -17.388 211.637 165.026  1.00  0.00           C  
ATOM   3574  OG1 THR B 255     -16.647 210.468 165.309  1.00  0.00           O  
ATOM   3575  CG2 THR B 255     -17.672 212.350 166.364  1.00  0.00           C  
ATOM   3576  N   CYS B 256     -20.629 212.404 164.859  1.00  0.00           N  
ATOM   3577  CA  CYS B 256     -21.707 213.384 164.938  1.00  0.00           C  
ATOM   3578  C   CYS B 256     -21.512 214.313 166.139  1.00  0.00           C  
ATOM   3579  O   CYS B 256     -21.012 213.880 167.178  1.00  0.00           O  
ATOM   3580  CB  CYS B 256     -23.032 212.610 165.056  1.00  0.00           C  
ATOM   3581  SG  CYS B 256     -24.554 213.590 165.073  1.00  0.00           S  
ATOM   3582  N   VAL B 257     -21.952 215.567 165.968  1.00  0.00           N  
ATOM   3583  CA  VAL B 257     -21.967 216.594 167.004  1.00  0.00           C  
ATOM   3584  C   VAL B 257     -23.310 217.326 166.900  1.00  0.00           C  
ATOM   3585  O   VAL B 257     -23.645 217.825 165.827  1.00  0.00           O  
ATOM   3586  CB  VAL B 257     -20.848 217.653 166.799  1.00  0.00           C  
ATOM   3587  CG1 VAL B 257     -20.759 218.660 167.963  1.00  0.00           C  
ATOM   3588  CG2 VAL B 257     -19.480 216.998 166.576  1.00  0.00           C  
ATOM   3589  N   VAL B 258     -24.045 217.384 168.015  1.00  0.00           N  
ATOM   3590  CA  VAL B 258     -25.343 218.041 168.101  1.00  0.00           C  
ATOM   3591  C   VAL B 258     -25.213 219.147 169.158  1.00  0.00           C  
ATOM   3592  O   VAL B 258     -25.328 218.881 170.355  1.00  0.00           O  
ATOM   3593  CB  VAL B 258     -26.470 217.048 168.500  1.00  0.00           C  
ATOM   3594  CG1 VAL B 258     -27.864 217.711 168.493  1.00  0.00           C  
ATOM   3595  CG2 VAL B 258     -26.473 215.800 167.598  1.00  0.00           C  
ATOM   3596  N   VAL B 259     -24.918 220.364 168.678  1.00  0.00           N  
ATOM   3597  CA  VAL B 259     -24.748 221.562 169.500  1.00  0.00           C  
ATOM   3598  C   VAL B 259     -26.105 222.125 169.963  1.00  0.00           C  
ATOM   3599  O   VAL B 259     -27.121 221.913 169.299  1.00  0.00           O  
ATOM   3600  CB  VAL B 259     -23.996 222.677 168.714  1.00  0.00           C  
ATOM   3601  CG1 VAL B 259     -22.577 222.233 168.319  1.00  0.00           C  
ATOM   3602  CG2 VAL B 259     -24.751 223.236 167.489  1.00  0.00           C  
ATOM   3603  N   ASP B 260     -26.066 222.868 171.081  1.00  0.00           N  
ATOM   3604  CA  ASP B 260     -27.164 223.680 171.617  1.00  0.00           C  
ATOM   3605  C   ASP B 260     -28.404 222.879 172.067  1.00  0.00           C  
ATOM   3606  O   ASP B 260     -29.526 223.377 171.960  1.00  0.00           O  
ATOM   3607  CB  ASP B 260     -27.534 224.904 170.737  1.00  0.00           C  
ATOM   3608  CG  ASP B 260     -26.339 225.748 170.288  1.00  0.00           C  
ATOM   3609  OD1 ASP B 260     -26.429 226.288 169.167  1.00  0.00           O  
ATOM   3610  OD2 ASP B 260     -25.400 225.922 171.098  1.00  0.00           O  
ATOM   3611  N   VAL B 261     -28.180 221.662 172.593  1.00  0.00           N  
ATOM   3612  CA  VAL B 261     -29.205 220.825 173.226  1.00  0.00           C  
ATOM   3613  C   VAL B 261     -29.670 221.458 174.553  1.00  0.00           C  
ATOM   3614  O   VAL B 261     -28.852 222.017 175.283  1.00  0.00           O  
ATOM   3615  CB  VAL B 261     -28.672 219.381 173.467  1.00  0.00           C  
ATOM   3616  CG1 VAL B 261     -29.538 218.496 174.387  1.00  0.00           C  
ATOM   3617  CG2 VAL B 261     -28.436 218.661 172.128  1.00  0.00           C  
ATOM   3618  N   SER B 262     -30.983 221.385 174.816  1.00  0.00           N  
ATOM   3619  CA  SER B 262     -31.637 221.994 175.973  1.00  0.00           C  
ATOM   3620  C   SER B 262     -31.146 221.403 177.310  1.00  0.00           C  
ATOM   3621  O   SER B 262     -31.005 220.186 177.418  1.00  0.00           O  
ATOM   3622  CB  SER B 262     -33.161 221.826 175.799  1.00  0.00           C  
ATOM   3623  OG  SER B 262     -33.889 222.449 176.837  1.00  0.00           O  
ATOM   3624  N   GLN B 263     -30.944 222.276 178.313  1.00  0.00           N  
ATOM   3625  CA  GLN B 263     -30.706 221.871 179.704  1.00  0.00           C  
ATOM   3626  C   GLN B 263     -31.983 221.402 180.426  1.00  0.00           C  
ATOM   3627  O   GLN B 263     -31.871 220.693 181.426  1.00  0.00           O  
ATOM   3628  CB  GLN B 263     -29.982 222.994 180.476  1.00  0.00           C  
ATOM   3629  CG  GLN B 263     -28.508 223.154 180.046  1.00  0.00           C  
ATOM   3630  CD  GLN B 263     -27.734 224.187 180.869  1.00  0.00           C  
ATOM   3631  OE1 GLN B 263     -28.307 225.129 181.412  1.00  0.00           O  
ATOM   3632  NE2 GLN B 263     -26.409 224.037 180.934  1.00  0.00           N  
ATOM   3633  N   GLU B 264     -33.158 221.760 179.880  1.00  0.00           N  
ATOM   3634  CA  GLU B 264     -34.476 221.308 180.329  1.00  0.00           C  
ATOM   3635  C   GLU B 264     -34.922 220.009 179.625  1.00  0.00           C  
ATOM   3636  O   GLU B 264     -35.896 219.404 180.072  1.00  0.00           O  
ATOM   3637  CB  GLU B 264     -35.508 222.437 180.092  1.00  0.00           C  
ATOM   3638  CG  GLU B 264     -35.131 223.819 180.669  1.00  0.00           C  
ATOM   3639  CD  GLU B 264     -34.861 223.797 182.174  1.00  0.00           C  
ATOM   3640  OE1 GLU B 264     -35.832 223.559 182.925  1.00  0.00           O  
ATOM   3641  OE2 GLU B 264     -33.687 224.014 182.546  1.00  0.00           O  
ATOM   3642  N   ASP B 265     -34.209 219.594 178.561  1.00  0.00           N  
ATOM   3643  CA  ASP B 265     -34.445 218.353 177.825  1.00  0.00           C  
ATOM   3644  C   ASP B 265     -33.109 217.816 177.254  1.00  0.00           C  
ATOM   3645  O   ASP B 265     -32.913 217.858 176.037  1.00  0.00           O  
ATOM   3646  CB  ASP B 265     -35.570 218.500 176.763  1.00  0.00           C  
ATOM   3647  CG  ASP B 265     -35.940 217.195 176.042  1.00  0.00           C  
ATOM   3648  OD1 ASP B 265     -35.874 216.125 176.688  1.00  0.00           O  
ATOM   3649  OD2 ASP B 265     -36.344 217.302 174.866  1.00  0.00           O  
ATOM   3650  N   PRO B 266     -32.199 217.326 178.130  1.00  0.00           N  
ATOM   3651  CA  PRO B 266     -30.986 216.614 177.685  1.00  0.00           C  
ATOM   3652  C   PRO B 266     -31.246 215.172 177.196  1.00  0.00           C  
ATOM   3653  O   PRO B 266     -30.350 214.575 176.600  1.00  0.00           O  
ATOM   3654  CD  PRO B 266     -32.259 217.403 179.593  1.00  0.00           C  
ATOM   3655  CB  PRO B 266     -30.099 216.631 178.936  1.00  0.00           C  
ATOM   3656  CG  PRO B 266     -31.080 216.577 180.096  1.00  0.00           C  
ATOM   3657  N   GLU B 267     -32.460 214.651 177.448  1.00  0.00           N  
ATOM   3658  CA  GLU B 267     -32.907 213.289 177.155  1.00  0.00           C  
ATOM   3659  C   GLU B 267     -33.375 213.140 175.693  1.00  0.00           C  
ATOM   3660  O   GLU B 267     -34.478 212.649 175.442  1.00  0.00           O  
ATOM   3661  CB  GLU B 267     -34.012 212.905 178.173  1.00  0.00           C  
ATOM   3662  CG  GLU B 267     -33.628 213.051 179.662  1.00  0.00           C  
ATOM   3663  CD  GLU B 267     -32.427 212.194 180.064  1.00  0.00           C  
ATOM   3664  OE1 GLU B 267     -32.583 210.952 180.048  1.00  0.00           O  
ATOM   3665  OE2 GLU B 267     -31.376 212.793 180.378  1.00  0.00           O  
ATOM   3666  N   VAL B 268     -32.525 213.574 174.748  1.00  0.00           N  
ATOM   3667  CA  VAL B 268     -32.791 213.547 173.312  1.00  0.00           C  
ATOM   3668  C   VAL B 268     -32.685 212.117 172.747  1.00  0.00           C  
ATOM   3669  O   VAL B 268     -31.861 211.327 173.213  1.00  0.00           O  
ATOM   3670  CB  VAL B 268     -31.805 214.473 172.531  1.00  0.00           C  
ATOM   3671  CG1 VAL B 268     -31.772 215.897 173.116  1.00  0.00           C  
ATOM   3672  CG2 VAL B 268     -30.366 213.943 172.355  1.00  0.00           C  
ATOM   3673  N   GLN B 269     -33.492 211.836 171.714  1.00  0.00           N  
ATOM   3674  CA  GLN B 269     -33.352 210.649 170.871  1.00  0.00           C  
ATOM   3675  C   GLN B 269     -32.255 210.903 169.825  1.00  0.00           C  
ATOM   3676  O   GLN B 269     -32.012 212.054 169.459  1.00  0.00           O  
ATOM   3677  CB  GLN B 269     -34.689 210.336 170.170  1.00  0.00           C  
ATOM   3678  CG  GLN B 269     -35.870 210.131 171.142  1.00  0.00           C  
ATOM   3679  CD  GLN B 269     -37.190 209.794 170.442  1.00  0.00           C  
ATOM   3680  OE1 GLN B 269     -37.288 209.793 169.216  1.00  0.00           O  
ATOM   3681  NE2 GLN B 269     -38.226 209.510 171.233  1.00  0.00           N  
ATOM   3682  N   PHE B 270     -31.625 209.818 169.356  1.00  0.00           N  
ATOM   3683  CA  PHE B 270     -30.550 209.853 168.369  1.00  0.00           C  
ATOM   3684  C   PHE B 270     -30.549 208.568 167.532  1.00  0.00           C  
ATOM   3685  O   PHE B 270     -30.816 207.491 168.068  1.00  0.00           O  
ATOM   3686  CB  PHE B 270     -29.186 210.158 169.037  1.00  0.00           C  
ATOM   3687  CG  PHE B 270     -28.827 209.279 170.226  1.00  0.00           C  
ATOM   3688  CD1 PHE B 270     -28.295 207.987 170.028  1.00  0.00           C  
ATOM   3689  CD2 PHE B 270     -29.200 209.673 171.528  1.00  0.00           C  
ATOM   3690  CE1 PHE B 270     -28.123 207.136 171.112  1.00  0.00           C  
ATOM   3691  CE2 PHE B 270     -29.009 208.814 172.599  1.00  0.00           C  
ATOM   3692  CZ  PHE B 270     -28.474 207.549 172.391  1.00  0.00           C  
ATOM   3693  N   ASN B 271     -30.257 208.718 166.230  1.00  0.00           N  
ATOM   3694  CA  ASN B 271     -30.261 207.642 165.235  1.00  0.00           C  
ATOM   3695  C   ASN B 271     -29.044 207.781 164.310  1.00  0.00           C  
ATOM   3696  O   ASN B 271     -28.525 208.884 164.127  1.00  0.00           O  
ATOM   3697  CB  ASN B 271     -31.565 207.695 164.400  1.00  0.00           C  
ATOM   3698  CG  ASN B 271     -32.840 207.443 165.209  1.00  0.00           C  
ATOM   3699  OD1 ASN B 271     -32.969 206.415 165.870  1.00  0.00           O  
ATOM   3700  ND2 ASN B 271     -33.791 208.379 165.158  1.00  0.00           N  
ATOM   3701  N   TRP B 272     -28.645 206.643 163.722  1.00  0.00           N  
ATOM   3702  CA  TRP B 272     -27.571 206.523 162.739  1.00  0.00           C  
ATOM   3703  C   TRP B 272     -28.028 205.664 161.557  1.00  0.00           C  
ATOM   3704  O   TRP B 272     -28.723 204.670 161.761  1.00  0.00           O  
ATOM   3705  CB  TRP B 272     -26.323 205.906 163.392  1.00  0.00           C  
ATOM   3706  CG  TRP B 272     -25.435 206.857 164.126  1.00  0.00           C  
ATOM   3707  CD1 TRP B 272     -25.442 207.103 165.454  1.00  0.00           C  
ATOM   3708  NE1 TRP B 272     -24.441 208.003 165.758  1.00  0.00           N  
ATOM   3709  CE2 TRP B 272     -23.766 208.414 164.629  1.00  0.00           C  
ATOM   3710  CD2 TRP B 272     -24.413 207.728 163.560  1.00  0.00           C  
ATOM   3711  CE3 TRP B 272     -23.943 207.987 162.252  1.00  0.00           C  
ATOM   3712  CZ3 TRP B 272     -22.854 208.851 162.021  1.00  0.00           C  
ATOM   3713  CZ2 TRP B 272     -22.678 209.274 164.411  1.00  0.00           C  
ATOM   3714  CH2 TRP B 272     -22.211 209.480 163.103  1.00  0.00           C  
ATOM   3715  N   TYR B 273     -27.606 206.062 160.346  1.00  0.00           N  
ATOM   3716  CA  TYR B 273     -27.971 205.414 159.085  1.00  0.00           C  
ATOM   3717  C   TYR B 273     -26.739 205.325 158.173  1.00  0.00           C  
ATOM   3718  O   TYR B 273     -25.856 206.182 158.247  1.00  0.00           O  
ATOM   3719  CB  TYR B 273     -29.098 206.192 158.356  1.00  0.00           C  
ATOM   3720  CG  TYR B 273     -30.259 206.694 159.201  1.00  0.00           C  
ATOM   3721  CD1 TYR B 273     -30.114 207.863 159.978  1.00  0.00           C  
ATOM   3722  CD2 TYR B 273     -31.487 206.005 159.210  1.00  0.00           C  
ATOM   3723  CE1 TYR B 273     -31.171 208.311 160.788  1.00  0.00           C  
ATOM   3724  CE2 TYR B 273     -32.546 206.451 160.025  1.00  0.00           C  
ATOM   3725  CZ  TYR B 273     -32.385 207.598 160.824  1.00  0.00           C  
ATOM   3726  OH  TYR B 273     -33.398 208.011 161.638  1.00  0.00           O  
ATOM   3727  N   VAL B 274     -26.747 204.314 157.292  1.00  0.00           N  
ATOM   3728  CA  VAL B 274     -25.819 204.175 156.172  1.00  0.00           C  
ATOM   3729  C   VAL B 274     -26.674 203.935 154.921  1.00  0.00           C  
ATOM   3730  O   VAL B 274     -27.395 202.939 154.876  1.00  0.00           O  
ATOM   3731  CB  VAL B 274     -24.839 202.977 156.344  1.00  0.00           C  
ATOM   3732  CG1 VAL B 274     -23.919 202.751 155.123  1.00  0.00           C  
ATOM   3733  CG2 VAL B 274     -23.975 203.141 157.604  1.00  0.00           C  
ATOM   3734  N   ASP B 275     -26.596 204.858 153.945  1.00  0.00           N  
ATOM   3735  CA  ASP B 275     -27.371 204.830 152.691  1.00  0.00           C  
ATOM   3736  C   ASP B 275     -28.900 204.867 152.917  1.00  0.00           C  
ATOM   3737  O   ASP B 275     -29.653 204.204 152.204  1.00  0.00           O  
ATOM   3738  CB  ASP B 275     -26.920 203.718 151.702  1.00  0.00           C  
ATOM   3739  CG  ASP B 275     -25.410 203.696 151.423  1.00  0.00           C  
ATOM   3740  OD1 ASP B 275     -24.884 202.579 151.229  1.00  0.00           O  
ATOM   3741  OD2 ASP B 275     -24.821 204.797 151.324  1.00  0.00           O  
ATOM   3742  N   GLY B 276     -29.321 205.659 153.919  1.00  0.00           N  
ATOM   3743  CA  GLY B 276     -30.713 205.941 154.264  1.00  0.00           C  
ATOM   3744  C   GLY B 276     -31.340 204.899 155.208  1.00  0.00           C  
ATOM   3745  O   GLY B 276     -32.288 205.250 155.910  1.00  0.00           O  
ATOM   3746  N   VAL B 277     -30.831 203.653 155.251  1.00  0.00           N  
ATOM   3747  CA  VAL B 277     -31.328 202.587 156.127  1.00  0.00           C  
ATOM   3748  C   VAL B 277     -30.591 202.597 157.483  1.00  0.00           C  
ATOM   3749  O   VAL B 277     -29.372 202.773 157.520  1.00  0.00           O  
ATOM   3750  CB  VAL B 277     -31.232 201.188 155.447  1.00  0.00           C  
ATOM   3751  CG1 VAL B 277     -29.816 200.779 155.003  1.00  0.00           C  
ATOM   3752  CG2 VAL B 277     -31.866 200.063 156.289  1.00  0.00           C  
ATOM   3753  N   GLU B 278     -31.369 202.447 158.568  1.00  0.00           N  
ATOM   3754  CA  GLU B 278     -30.923 202.595 159.955  1.00  0.00           C  
ATOM   3755  C   GLU B 278     -30.084 201.392 160.422  1.00  0.00           C  
ATOM   3756  O   GLU B 278     -30.418 200.253 160.094  1.00  0.00           O  
ATOM   3757  CB  GLU B 278     -32.166 202.842 160.836  1.00  0.00           C  
ATOM   3758  CG  GLU B 278     -31.849 203.372 162.247  1.00  0.00           C  
ATOM   3759  CD  GLU B 278     -33.120 203.746 163.009  1.00  0.00           C  
ATOM   3760  OE1 GLU B 278     -33.633 204.855 162.746  1.00  0.00           O  
ATOM   3761  OE2 GLU B 278     -33.559 202.912 163.830  1.00  0.00           O  
ATOM   3762  N   VAL B 279     -29.009 201.677 161.174  1.00  0.00           N  
ATOM   3763  CA  VAL B 279     -28.049 200.680 161.656  1.00  0.00           C  
ATOM   3764  C   VAL B 279     -28.508 200.026 162.976  1.00  0.00           C  
ATOM   3765  O   VAL B 279     -29.276 200.625 163.730  1.00  0.00           O  
ATOM   3766  CB  VAL B 279     -26.639 201.310 161.887  1.00  0.00           C  
ATOM   3767  CG1 VAL B 279     -26.122 202.025 160.626  1.00  0.00           C  
ATOM   3768  CG2 VAL B 279     -26.496 202.216 163.129  1.00  0.00           C  
ATOM   3769  N   HIS B 280     -27.969 198.825 163.241  1.00  0.00           N  
ATOM   3770  CA  HIS B 280     -28.053 198.135 164.526  1.00  0.00           C  
ATOM   3771  C   HIS B 280     -26.619 197.874 165.009  1.00  0.00           C  
ATOM   3772  O   HIS B 280     -25.839 197.269 164.272  1.00  0.00           O  
ATOM   3773  CB  HIS B 280     -28.853 196.826 164.370  1.00  0.00           C  
ATOM   3774  CG  HIS B 280     -28.899 195.976 165.617  1.00  0.00           C  
ATOM   3775  CD2 HIS B 280     -28.311 194.749 165.848  1.00  0.00           C  
ATOM   3776  ND1 HIS B 280     -29.567 196.379 166.778  1.00  0.00           N  
ATOM   3777  NE2 HIS B 280     -28.620 194.409 167.152  1.00  0.00           N  
ATOM   3778  CE1 HIS B 280     -29.360 195.400 167.649  1.00  0.00           C  
ATOM   3779  N   ASN B 281     -26.314 198.343 166.232  1.00  0.00           N  
ATOM   3780  CA  ASN B 281     -24.987 198.355 166.858  1.00  0.00           C  
ATOM   3781  C   ASN B 281     -24.013 199.220 166.033  1.00  0.00           C  
ATOM   3782  O   ASN B 281     -24.014 200.436 166.211  1.00  0.00           O  
ATOM   3783  CB  ASN B 281     -24.487 196.914 167.167  1.00  0.00           C  
ATOM   3784  CG  ASN B 281     -23.247 196.889 168.071  1.00  0.00           C  
ATOM   3785  OD1 ASN B 281     -22.118 196.821 167.585  1.00  0.00           O  
ATOM   3786  ND2 ASN B 281     -23.449 196.948 169.389  1.00  0.00           N  
ATOM   3787  N   ALA B 282     -23.206 198.580 165.163  1.00  0.00           N  
ATOM   3788  CA  ALA B 282     -22.221 199.188 164.261  1.00  0.00           C  
ATOM   3789  C   ALA B 282     -21.106 199.981 164.983  1.00  0.00           C  
ATOM   3790  O   ALA B 282     -20.514 200.884 164.391  1.00  0.00           O  
ATOM   3791  CB  ALA B 282     -22.944 200.005 163.174  1.00  0.00           C  
ATOM   3792  N   LYS B 283     -20.851 199.609 166.251  1.00  0.00           N  
ATOM   3793  CA  LYS B 283     -19.891 200.205 167.189  1.00  0.00           C  
ATOM   3794  C   LYS B 283     -20.200 201.673 167.556  1.00  0.00           C  
ATOM   3795  O   LYS B 283     -19.291 202.402 167.954  1.00  0.00           O  
ATOM   3796  CB  LYS B 283     -18.433 199.984 166.713  1.00  0.00           C  
ATOM   3797  CG  LYS B 283     -18.063 198.522 166.384  1.00  0.00           C  
ATOM   3798  CD  LYS B 283     -18.321 197.524 167.525  1.00  0.00           C  
ATOM   3799  CE  LYS B 283     -17.897 196.094 167.166  1.00  0.00           C  
ATOM   3800  NZ  LYS B 283     -18.219 195.153 168.251  1.00  0.00           N  
ATOM   3801  N   THR B 284     -21.484 202.066 167.462  1.00  0.00           N  
ATOM   3802  CA  THR B 284     -22.002 203.367 167.887  1.00  0.00           C  
ATOM   3803  C   THR B 284     -21.935 203.520 169.420  1.00  0.00           C  
ATOM   3804  O   THR B 284     -22.286 202.586 170.142  1.00  0.00           O  
ATOM   3805  CB  THR B 284     -23.479 203.537 167.431  1.00  0.00           C  
ATOM   3806  OG1 THR B 284     -23.519 203.559 166.017  1.00  0.00           O  
ATOM   3807  CG2 THR B 284     -24.226 204.782 167.944  1.00  0.00           C  
ATOM   3808  N   LYS B 285     -21.481 204.699 169.873  1.00  0.00           N  
ATOM   3809  CA  LYS B 285     -21.259 205.011 171.283  1.00  0.00           C  
ATOM   3810  C   LYS B 285     -21.683 206.469 171.560  1.00  0.00           C  
ATOM   3811  O   LYS B 285     -20.894 207.374 171.285  1.00  0.00           O  
ATOM   3812  CB  LYS B 285     -19.782 204.720 171.643  1.00  0.00           C  
ATOM   3813  CG  LYS B 285     -19.385 205.018 173.106  1.00  0.00           C  
ATOM   3814  CD  LYS B 285     -20.291 204.388 174.183  1.00  0.00           C  
ATOM   3815  CE  LYS B 285     -20.397 202.857 174.098  1.00  0.00           C  
ATOM   3816  NZ  LYS B 285     -21.271 202.324 175.157  1.00  0.00           N  
ATOM   3817  N   PRO B 286     -22.913 206.678 172.087  1.00  0.00           N  
ATOM   3818  CA  PRO B 286     -23.397 208.020 172.451  1.00  0.00           C  
ATOM   3819  C   PRO B 286     -22.832 208.521 173.794  1.00  0.00           C  
ATOM   3820  O   PRO B 286     -22.522 207.722 174.678  1.00  0.00           O  
ATOM   3821  CB  PRO B 286     -24.918 207.829 172.509  1.00  0.00           C  
ATOM   3822  CG  PRO B 286     -25.098 206.401 172.996  1.00  0.00           C  
ATOM   3823  CD  PRO B 286     -23.942 205.661 172.334  1.00  0.00           C  
ATOM   3824  N   ARG B 287     -22.740 209.853 173.910  1.00  0.00           N  
ATOM   3825  CA  ARG B 287     -22.341 210.590 175.106  1.00  0.00           C  
ATOM   3826  C   ARG B 287     -22.967 211.997 175.075  1.00  0.00           C  
ATOM   3827  O   ARG B 287     -23.575 212.389 174.078  1.00  0.00           O  
ATOM   3828  CB  ARG B 287     -20.795 210.622 175.227  1.00  0.00           C  
ATOM   3829  CG  ARG B 287     -20.060 211.418 174.126  1.00  0.00           C  
ATOM   3830  CD  ARG B 287     -18.540 211.515 174.334  1.00  0.00           C  
ATOM   3831  NE  ARG B 287     -18.172 212.403 175.448  1.00  0.00           N  
ATOM   3832  CZ  ARG B 287     -17.928 213.723 175.363  1.00  0.00           C  
ATOM   3833  NH1 ARG B 287     -17.576 214.400 176.462  1.00  0.00           N  
ATOM   3834  NH2 ARG B 287     -18.019 214.386 174.202  1.00  0.00           N  
ATOM   3835  N   GLU B 288     -22.767 212.744 176.170  1.00  0.00           N  
ATOM   3836  CA  GLU B 288     -23.143 214.151 176.286  1.00  0.00           C  
ATOM   3837  C   GLU B 288     -22.070 214.902 177.086  1.00  0.00           C  
ATOM   3838  O   GLU B 288     -21.384 214.305 177.918  1.00  0.00           O  
ATOM   3839  CB  GLU B 288     -24.567 214.261 176.874  1.00  0.00           C  
ATOM   3840  CG  GLU B 288     -25.122 215.698 176.936  1.00  0.00           C  
ATOM   3841  CD  GLU B 288     -26.556 215.744 177.460  1.00  0.00           C  
ATOM   3842  OE1 GLU B 288     -27.427 216.219 176.699  1.00  0.00           O  
ATOM   3843  OE2 GLU B 288     -26.748 215.330 178.624  1.00  0.00           O  
ATOM   3844  N   GLU B 289     -21.941 216.202 176.787  1.00  0.00           N  
ATOM   3845  CA  GLU B 289     -20.924 217.092 177.331  1.00  0.00           C  
ATOM   3846  C   GLU B 289     -21.568 218.434 177.696  1.00  0.00           C  
ATOM   3847  O   GLU B 289     -22.362 218.959 176.917  1.00  0.00           O  
ATOM   3848  CB  GLU B 289     -19.827 217.250 176.265  1.00  0.00           C  
ATOM   3849  CG  GLU B 289     -18.623 218.102 176.698  1.00  0.00           C  
ATOM   3850  CD  GLU B 289     -17.592 218.150 175.580  1.00  0.00           C  
ATOM   3851  OE1 GLU B 289     -17.470 219.225 174.955  1.00  0.00           O  
ATOM   3852  OE2 GLU B 289     -16.980 217.089 175.320  1.00  0.00           O  
ATOM   3853  N   GLN B 290     -21.196 218.966 178.870  1.00  0.00           N  
ATOM   3854  CA  GLN B 290     -21.705 220.227 179.405  1.00  0.00           C  
ATOM   3855  C   GLN B 290     -21.021 221.438 178.745  1.00  0.00           C  
ATOM   3856  O   GLN B 290     -19.807 221.422 178.540  1.00  0.00           O  
ATOM   3857  CB  GLN B 290     -21.478 220.208 180.938  1.00  0.00           C  
ATOM   3858  CG  GLN B 290     -22.105 221.361 181.753  1.00  0.00           C  
ATOM   3859  CD  GLN B 290     -23.635 221.316 181.769  1.00  0.00           C  
ATOM   3860  NE2 GLN B 290     -24.220 220.783 182.843  1.00  0.00           N  
ATOM   3861  OE1 GLN B 290     -24.283 221.752 180.822  1.00  0.00           O  
ATOM   3862  N   PHE B 291     -21.818 222.487 178.496  1.00  0.00           N  
ATOM   3863  CA  PHE B 291     -21.381 223.844 178.159  1.00  0.00           C  
ATOM   3864  C   PHE B 291     -22.364 224.812 179.019  1.00  0.00           C  
ATOM   3865  O   PHE B 291     -23.501 224.420 179.248  1.00  0.00           O  
ATOM   3866  CB  PHE B 291     -21.062 223.911 176.536  1.00  0.00           C  
ATOM   3867  CG  PHE B 291     -20.825 225.268 175.793  1.00  0.00           C  
ATOM   3868  CD1 PHE B 291     -19.421 225.933 175.346  1.00  0.00           C  
ATOM   3869  CD2 PHE B 291     -22.040 226.071 176.247  1.00  0.00           C  
ATOM   3870  CE1 PHE B 291     -19.053 227.494 175.475  1.00  0.00           C  
ATOM   3871  CE2 PHE B 291     -21.904 227.555 176.493  1.00  0.00           C  
ATOM   3872  CZ  PHE B 291     -20.205 228.499 176.068  1.00  0.00           C  
ATOM   3873  N   ASN B 292     -21.937 226.000 179.566  1.00  0.00           N  
ATOM   3874  CA  ASN B 292     -22.547 227.020 180.491  1.00  0.00           C  
ATOM   3875  C   ASN B 292     -24.023 227.421 180.298  1.00  0.00           C  
ATOM   3876  O   ASN B 292     -24.579 227.996 181.233  1.00  0.00           O  
ATOM   3877  CB  ASN B 292     -21.597 228.256 180.897  1.00  0.00           C  
ATOM   3878  CG  ASN B 292     -21.825 229.776 180.464  1.00  0.00           C  
ATOM   3879  ND2 ASN B 292     -21.738 230.234 179.175  1.00  0.00           N  
ATOM   3880  OD1 ASN B 292     -22.016 230.596 181.359  1.00  0.00           O  
ATOM   3881  N   SER B 293     -24.640 227.114 179.146  1.00  0.00           N  
ATOM   3882  CA  SER B 293     -26.051 227.410 178.879  1.00  0.00           C  
ATOM   3883  C   SER B 293     -26.783 226.287 178.120  1.00  0.00           C  
ATOM   3884  O   SER B 293     -27.995 226.398 177.943  1.00  0.00           O  
ATOM   3885  CB  SER B 293     -26.159 228.758 178.130  1.00  0.00           C  
ATOM   3886  OG  SER B 293     -25.999 229.844 179.020  1.00  0.00           O  
ATOM   3887  N   THR B 294     -26.063 225.243 177.673  1.00  0.00           N  
ATOM   3888  CA  THR B 294     -26.582 224.189 176.796  1.00  0.00           C  
ATOM   3889  C   THR B 294     -25.903 222.830 177.097  1.00  0.00           C  
ATOM   3890  O   THR B 294     -25.208 222.685 178.099  1.00  0.00           O  
ATOM   3891  CB  THR B 294     -26.382 224.564 175.293  1.00  0.00           C  
ATOM   3892  OG1 THR B 294     -25.023 224.521 174.891  1.00  0.00           O  
ATOM   3893  CG2 THR B 294     -26.992 225.909 174.865  1.00  0.00           C  
ATOM   3894  N   TYR B 295     -26.130 221.842 176.225  1.00  0.00           N  
ATOM   3895  CA  TYR B 295     -25.396 220.584 176.162  1.00  0.00           C  
ATOM   3896  C   TYR B 295     -24.942 220.348 174.715  1.00  0.00           C  
ATOM   3897  O   TYR B 295     -25.505 220.921 173.778  1.00  0.00           O  
ATOM   3898  CB  TYR B 295     -26.291 219.430 176.658  1.00  0.00           C  
ATOM   3899  CG  TYR B 295     -26.408 219.294 178.165  1.00  0.00           C  
ATOM   3900  CD1 TYR B 295     -25.316 218.807 178.912  1.00  0.00           C  
ATOM   3901  CD2 TYR B 295     -27.618 219.593 178.821  1.00  0.00           C  
ATOM   3902  CE1 TYR B 295     -25.430 218.612 180.300  1.00  0.00           C  
ATOM   3903  CE2 TYR B 295     -27.736 219.395 180.212  1.00  0.00           C  
ATOM   3904  CZ  TYR B 295     -26.642 218.908 180.952  1.00  0.00           C  
ATOM   3905  OH  TYR B 295     -26.757 218.722 182.299  1.00  0.00           O  
ATOM   3906  N   ARG B 296     -23.932 219.483 174.573  1.00  0.00           N  
ATOM   3907  CA  ARG B 296     -23.398 219.028 173.300  1.00  0.00           C  
ATOM   3908  C   ARG B 296     -23.392 217.497 173.306  1.00  0.00           C  
ATOM   3909  O   ARG B 296     -22.451 216.889 173.818  1.00  0.00           O  
ATOM   3910  CB  ARG B 296     -22.004 219.645 173.070  1.00  0.00           C  
ATOM   3911  CG  ARG B 296     -21.407 219.320 171.685  1.00  0.00           C  
ATOM   3912  CD  ARG B 296     -20.036 219.967 171.440  1.00  0.00           C  
ATOM   3913  NE  ARG B 296     -18.939 219.303 172.165  1.00  0.00           N  
ATOM   3914  CZ  ARG B 296     -17.922 218.639 171.591  1.00  0.00           C  
ATOM   3915  NH1 ARG B 296     -17.815 218.547 170.263  1.00  0.00           N  
ATOM   3916  NH2 ARG B 296     -16.984 218.068 172.353  1.00  0.00           N  
ATOM   3917  N   VAL B 297     -24.455 216.907 172.738  1.00  0.00           N  
ATOM   3918  CA  VAL B 297     -24.570 215.467 172.517  1.00  0.00           C  
ATOM   3919  C   VAL B 297     -23.676 215.052 171.334  1.00  0.00           C  
ATOM   3920  O   VAL B 297     -23.767 215.651 170.264  1.00  0.00           O  
ATOM   3921  CB  VAL B 297     -26.049 215.055 172.266  1.00  0.00           C  
ATOM   3922  CG1 VAL B 297     -26.254 213.627 171.714  1.00  0.00           C  
ATOM   3923  CG2 VAL B 297     -26.870 215.233 173.555  1.00  0.00           C  
ATOM   3924  N   VAL B 298     -22.816 214.054 171.568  1.00  0.00           N  
ATOM   3925  CA  VAL B 298     -21.855 213.531 170.598  1.00  0.00           C  
ATOM   3926  C   VAL B 298     -22.059 212.011 170.488  1.00  0.00           C  
ATOM   3927  O   VAL B 298     -22.352 211.362 171.489  1.00  0.00           O  
ATOM   3928  CB  VAL B 298     -20.392 213.840 171.048  1.00  0.00           C  
ATOM   3929  CG1 VAL B 298     -19.282 213.107 170.261  1.00  0.00           C  
ATOM   3930  CG2 VAL B 298     -20.114 215.355 171.027  1.00  0.00           C  
ATOM   3931  N   SER B 299     -21.895 211.469 169.274  1.00  0.00           N  
ATOM   3932  CA  SER B 299     -22.014 210.039 168.993  1.00  0.00           C  
ATOM   3933  C   SER B 299     -21.123 209.682 167.792  1.00  0.00           C  
ATOM   3934  O   SER B 299     -20.671 210.584 167.087  1.00  0.00           O  
ATOM   3935  CB  SER B 299     -23.508 209.682 168.804  1.00  0.00           C  
ATOM   3936  OG  SER B 299     -23.715 208.288 168.711  1.00  0.00           O  
ATOM   3937  N   VAL B 300     -20.865 208.381 167.589  1.00  0.00           N  
ATOM   3938  CA  VAL B 300     -19.955 207.874 166.556  1.00  0.00           C  
ATOM   3939  C   VAL B 300     -20.605 206.752 165.726  1.00  0.00           C  
ATOM   3940  O   VAL B 300     -21.655 206.233 166.103  1.00  0.00           O  
ATOM   3941  CB  VAL B 300     -18.636 207.333 167.183  1.00  0.00           C  
ATOM   3942  CG1 VAL B 300     -17.895 208.404 168.001  1.00  0.00           C  
ATOM   3943  CG2 VAL B 300     -18.777 206.035 168.004  1.00  0.00           C  
ATOM   3944  N   LEU B 301     -19.945 206.398 164.613  1.00  0.00           N  
ATOM   3945  CA  LEU B 301     -20.274 205.269 163.751  1.00  0.00           C  
ATOM   3946  C   LEU B 301     -19.000 204.867 163.002  1.00  0.00           C  
ATOM   3947  O   LEU B 301     -18.530 205.633 162.160  1.00  0.00           O  
ATOM   3948  CB  LEU B 301     -21.435 205.633 162.791  1.00  0.00           C  
ATOM   3949  CG  LEU B 301     -21.785 204.561 161.732  1.00  0.00           C  
ATOM   3950  CD1 LEU B 301     -22.188 203.219 162.365  1.00  0.00           C  
ATOM   3951  CD2 LEU B 301     -22.852 205.059 160.745  1.00  0.00           C  
ATOM   3952  N   THR B 302     -18.478 203.670 163.311  1.00  0.00           N  
ATOM   3953  CA  THR B 302     -17.295 203.097 162.665  1.00  0.00           C  
ATOM   3954  C   THR B 302     -17.586 202.703 161.202  1.00  0.00           C  
ATOM   3955  O   THR B 302     -18.664 202.186 160.907  1.00  0.00           O  
ATOM   3956  CB  THR B 302     -16.794 201.843 163.429  1.00  0.00           C  
ATOM   3957  OG1 THR B 302     -16.476 202.226 164.752  1.00  0.00           O  
ATOM   3958  CG2 THR B 302     -15.553 201.151 162.836  1.00  0.00           C  
ATOM   3959  N   VAL B 303     -16.610 202.979 160.326  1.00  0.00           N  
ATOM   3960  CA  VAL B 303     -16.695 202.808 158.877  1.00  0.00           C  
ATOM   3961  C   VAL B 303     -15.567 201.870 158.395  1.00  0.00           C  
ATOM   3962  O   VAL B 303     -14.527 201.771 159.047  1.00  0.00           O  
ATOM   3963  CB  VAL B 303     -16.588 204.205 158.189  1.00  0.00           C  
ATOM   3964  CG1 VAL B 303     -16.454 204.184 156.654  1.00  0.00           C  
ATOM   3965  CG2 VAL B 303     -17.774 205.102 158.590  1.00  0.00           C  
ATOM   3966  N   LEU B 304     -15.802 201.178 157.266  1.00  0.00           N  
ATOM   3967  CA  LEU B 304     -14.828 200.295 156.619  1.00  0.00           C  
ATOM   3968  C   LEU B 304     -13.837 201.097 155.757  1.00  0.00           C  
ATOM   3969  O   LEU B 304     -14.208 202.112 155.164  1.00  0.00           O  
ATOM   3970  CB  LEU B 304     -15.604 199.241 155.791  1.00  0.00           C  
ATOM   3971  CG  LEU B 304     -14.765 198.164 155.058  1.00  0.00           C  
ATOM   3972  CD1 LEU B 304     -13.965 197.277 156.039  1.00  0.00           C  
ATOM   3973  CD2 LEU B 304     -15.643 197.335 154.097  1.00  0.00           C  
ATOM   3974  N   HIS B 305     -12.603 200.579 155.669  1.00  0.00           N  
ATOM   3975  CA  HIS B 305     -11.459 201.104 154.911  1.00  0.00           C  
ATOM   3976  C   HIS B 305     -11.725 201.378 153.418  1.00  0.00           C  
ATOM   3977  O   HIS B 305     -11.053 202.231 152.845  1.00  0.00           O  
ATOM   3978  CB  HIS B 305     -10.279 200.115 155.056  1.00  0.00           C  
ATOM   3979  CG  HIS B 305     -10.080 199.602 156.460  1.00  0.00           C  
ATOM   3980  ND1 HIS B 305     -10.422 198.317 156.848  1.00  0.00           N  
ATOM   3981  CD2 HIS B 305      -9.606 200.219 157.594  1.00  0.00           C  
ATOM   3982  CE1 HIS B 305     -10.184 198.225 158.159  1.00  0.00           C  
ATOM   3983  NE2 HIS B 305      -9.701 199.345 158.679  1.00  0.00           N  
ATOM   3984  N   GLN B 306     -12.689 200.654 152.827  1.00  0.00           N  
ATOM   3985  CA  GLN B 306     -13.060 200.728 151.414  1.00  0.00           C  
ATOM   3986  C   GLN B 306     -14.433 201.378 151.177  1.00  0.00           C  
ATOM   3987  O   GLN B 306     -14.679 201.814 150.054  1.00  0.00           O  
ATOM   3988  CB  GLN B 306     -13.018 199.305 150.825  1.00  0.00           C  
ATOM   3989  CG  GLN B 306     -11.586 198.755 150.698  1.00  0.00           C  
ATOM   3990  CD  GLN B 306     -11.580 197.295 150.250  1.00  0.00           C  
ATOM   3991  NE2 GLN B 306     -11.109 197.032 149.029  1.00  0.00           N  
ATOM   3992  OE1 GLN B 306     -11.986 196.412 151.001  1.00  0.00           O  
ATOM   3993  N   ASP B 307     -15.298 201.452 152.206  1.00  0.00           N  
ATOM   3994  CA  ASP B 307     -16.628 202.069 152.111  1.00  0.00           C  
ATOM   3995  C   ASP B 307     -16.609 203.604 152.174  1.00  0.00           C  
ATOM   3996  O   ASP B 307     -17.499 204.221 151.588  1.00  0.00           O  
ATOM   3997  CB  ASP B 307     -17.660 201.500 153.105  1.00  0.00           C  
ATOM   3998  CG  ASP B 307     -17.975 200.009 152.947  1.00  0.00           C  
ATOM   3999  OD1 ASP B 307     -18.774 199.526 153.778  1.00  0.00           O  
ATOM   4000  OD2 ASP B 307     -17.511 199.393 151.963  1.00  0.00           O  
ATOM   4001  N   TRP B 308     -15.584 204.201 152.815  1.00  0.00           N  
ATOM   4002  CA  TRP B 308     -15.334 205.639 152.704  1.00  0.00           C  
ATOM   4003  C   TRP B 308     -14.778 206.006 151.314  1.00  0.00           C  
ATOM   4004  O   TRP B 308     -15.198 207.023 150.767  1.00  0.00           O  
ATOM   4005  CB  TRP B 308     -14.439 206.152 153.849  1.00  0.00           C  
ATOM   4006  CG  TRP B 308     -14.284 207.648 153.900  1.00  0.00           C  
ATOM   4007  CD1 TRP B 308     -13.206 208.351 153.485  1.00  0.00           C  
ATOM   4008  NE1 TRP B 308     -13.454 209.702 153.607  1.00  0.00           N  
ATOM   4009  CE2 TRP B 308     -14.726 209.945 154.079  1.00  0.00           C  
ATOM   4010  CD2 TRP B 308     -15.282 208.645 154.284  1.00  0.00           C  
ATOM   4011  CE3 TRP B 308     -16.610 208.587 154.772  1.00  0.00           C  
ATOM   4012  CZ3 TRP B 308     -17.344 209.761 155.037  1.00  0.00           C  
ATOM   4013  CZ2 TRP B 308     -15.451 211.122 154.330  1.00  0.00           C  
ATOM   4014  CH2 TRP B 308     -16.768 211.026 154.813  1.00  0.00           C  
ATOM   4015  N   LEU B 309     -13.909 205.147 150.743  1.00  0.00           N  
ATOM   4016  CA  LEU B 309     -13.387 205.268 149.374  1.00  0.00           C  
ATOM   4017  C   LEU B 309     -14.476 205.126 148.292  1.00  0.00           C  
ATOM   4018  O   LEU B 309     -14.365 205.773 147.251  1.00  0.00           O  
ATOM   4019  CB  LEU B 309     -12.253 204.242 149.136  1.00  0.00           C  
ATOM   4020  CG  LEU B 309     -10.993 204.445 150.005  1.00  0.00           C  
ATOM   4021  CD1 LEU B 309      -9.969 203.312 149.779  1.00  0.00           C  
ATOM   4022  CD2 LEU B 309     -10.356 205.829 149.787  1.00  0.00           C  
ATOM   4023  N   ASN B 310     -15.520 204.326 148.575  1.00  0.00           N  
ATOM   4024  CA  ASN B 310     -16.727 204.181 147.756  1.00  0.00           C  
ATOM   4025  C   ASN B 310     -17.625 205.440 147.789  1.00  0.00           C  
ATOM   4026  O   ASN B 310     -18.373 205.664 146.837  1.00  0.00           O  
ATOM   4027  CB  ASN B 310     -17.487 202.918 148.230  1.00  0.00           C  
ATOM   4028  CG  ASN B 310     -18.611 202.462 147.294  1.00  0.00           C  
ATOM   4029  ND2 ASN B 310     -18.254 201.907 146.134  1.00  0.00           N  
ATOM   4030  OD1 ASN B 310     -19.786 202.602 147.620  1.00  0.00           O  
ATOM   4031  N   GLY B 311     -17.510 206.253 148.854  1.00  0.00           N  
ATOM   4032  CA  GLY B 311     -18.230 207.514 149.005  1.00  0.00           C  
ATOM   4033  C   GLY B 311     -19.697 207.287 149.395  1.00  0.00           C  
ATOM   4034  O   GLY B 311     -20.557 208.042 148.945  1.00  0.00           O  
ATOM   4035  N   LYS B 312     -19.984 206.260 150.217  1.00  0.00           N  
ATOM   4036  CA  LYS B 312     -21.312 205.984 150.777  1.00  0.00           C  
ATOM   4037  C   LYS B 312     -21.800 207.115 151.700  1.00  0.00           C  
ATOM   4038  O   LYS B 312     -20.981 207.818 152.295  1.00  0.00           O  
ATOM   4039  CB  LYS B 312     -21.277 204.652 151.554  1.00  0.00           C  
ATOM   4040  CG  LYS B 312     -20.986 203.432 150.669  1.00  0.00           C  
ATOM   4041  CD  LYS B 312     -21.190 202.105 151.412  1.00  0.00           C  
ATOM   4042  CE  LYS B 312     -20.666 200.903 150.614  1.00  0.00           C  
ATOM   4043  NZ  LYS B 312     -20.840 199.646 151.362  1.00  0.00           N  
ATOM   4044  N   GLU B 313     -23.131 207.245 151.820  1.00  0.00           N  
ATOM   4045  CA  GLU B 313     -23.764 208.155 152.772  1.00  0.00           C  
ATOM   4046  C   GLU B 313     -23.628 207.612 154.200  1.00  0.00           C  
ATOM   4047  O   GLU B 313     -23.878 206.431 154.438  1.00  0.00           O  
ATOM   4048  CB  GLU B 313     -25.242 208.390 152.390  1.00  0.00           C  
ATOM   4049  CG  GLU B 313     -26.033 209.267 153.390  1.00  0.00           C  
ATOM   4050  CD  GLU B 313     -27.496 209.432 152.993  1.00  0.00           C  
ATOM   4051  OE1 GLU B 313     -27.799 210.446 152.327  1.00  0.00           O  
ATOM   4052  OE2 GLU B 313     -28.293 208.552 153.387  1.00  0.00           O  
ATOM   4053  N   TYR B 314     -23.281 208.523 155.114  1.00  0.00           N  
ATOM   4054  CA  TYR B 314     -23.324 208.338 156.558  1.00  0.00           C  
ATOM   4055  C   TYR B 314     -24.142 209.511 157.102  1.00  0.00           C  
ATOM   4056  O   TYR B 314     -23.933 210.638 156.656  1.00  0.00           O  
ATOM   4057  CB  TYR B 314     -21.886 208.302 157.114  1.00  0.00           C  
ATOM   4058  CG  TYR B 314     -21.093 207.131 156.563  1.00  0.00           C  
ATOM   4059  CD1 TYR B 314     -20.256 207.298 155.439  1.00  0.00           C  
ATOM   4060  CD2 TYR B 314     -21.273 205.848 157.114  1.00  0.00           C  
ATOM   4061  CE1 TYR B 314     -19.639 206.181 154.846  1.00  0.00           C  
ATOM   4062  CE2 TYR B 314     -20.669 204.728 156.514  1.00  0.00           C  
ATOM   4063  CZ  TYR B 314     -19.862 204.894 155.372  1.00  0.00           C  
ATOM   4064  OH  TYR B 314     -19.309 203.807 154.765  1.00  0.00           O  
ATOM   4065  N   LYS B 315     -25.087 209.220 158.007  1.00  0.00           N  
ATOM   4066  CA  LYS B 315     -26.094 210.178 158.465  1.00  0.00           C  
ATOM   4067  C   LYS B 315     -26.314 210.038 159.974  1.00  0.00           C  
ATOM   4068  O   LYS B 315     -26.402 208.918 160.474  1.00  0.00           O  
ATOM   4069  CB  LYS B 315     -27.394 209.951 157.660  1.00  0.00           C  
ATOM   4070  CG  LYS B 315     -28.607 210.818 158.070  1.00  0.00           C  
ATOM   4071  CD  LYS B 315     -29.925 210.401 157.397  1.00  0.00           C  
ATOM   4072  CE  LYS B 315     -29.960 210.634 155.881  1.00  0.00           C  
ATOM   4073  NZ  LYS B 315     -31.284 210.330 155.319  1.00  0.00           N  
ATOM   4074  N   CYS B 316     -26.467 211.193 160.639  1.00  0.00           N  
ATOM   4075  CA  CYS B 316     -26.892 211.329 162.029  1.00  0.00           C  
ATOM   4076  C   CYS B 316     -28.185 212.159 162.066  1.00  0.00           C  
ATOM   4077  O   CYS B 316     -28.375 213.024 161.209  1.00  0.00           O  
ATOM   4078  SG  CYS B 316     -25.997 212.236 164.597  1.00  0.00           S  
ATOM   4079  CB  CYS B 316     -25.761 212.022 162.809  1.00  0.00           C  
ATOM   4080  N   LYS B 317     -29.038 211.893 163.066  1.00  0.00           N  
ATOM   4081  CA  LYS B 317     -30.326 212.561 163.266  1.00  0.00           C  
ATOM   4082  C   LYS B 317     -30.679 212.569 164.758  1.00  0.00           C  
ATOM   4083  O   LYS B 317     -30.224 211.687 165.487  1.00  0.00           O  
ATOM   4084  CB  LYS B 317     -31.393 211.822 162.426  1.00  0.00           C  
ATOM   4085  CG  LYS B 317     -32.800 212.445 162.432  1.00  0.00           C  
ATOM   4086  CD  LYS B 317     -33.717 211.797 161.380  1.00  0.00           C  
ATOM   4087  CE  LYS B 317     -35.036 212.550 161.162  1.00  0.00           C  
ATOM   4088  NZ  LYS B 317     -34.814 213.872 160.549  1.00  0.00           N  
ATOM   4089  N   VAL B 318     -31.512 213.541 165.174  1.00  0.00           N  
ATOM   4090  CA  VAL B 318     -32.099 213.603 166.515  1.00  0.00           C  
ATOM   4091  C   VAL B 318     -33.587 213.991 166.457  1.00  0.00           C  
ATOM   4092  O   VAL B 318     -34.043 214.576 165.474  1.00  0.00           O  
ATOM   4093  CB  VAL B 318     -31.378 214.624 167.446  1.00  0.00           C  
ATOM   4094  CG1 VAL B 318     -29.909 214.250 167.680  1.00  0.00           C  
ATOM   4095  CG2 VAL B 318     -31.537 216.105 167.041  1.00  0.00           C  
ATOM   4096  N   SER B 319     -34.288 213.681 167.559  1.00  0.00           N  
ATOM   4097  CA  SER B 319     -35.665 214.074 167.839  1.00  0.00           C  
ATOM   4098  C   SER B 319     -35.756 214.381 169.342  1.00  0.00           C  
ATOM   4099  O   SER B 319     -35.290 213.578 170.150  1.00  0.00           O  
ATOM   4100  CB  SER B 319     -36.617 212.939 167.405  1.00  0.00           C  
ATOM   4101  OG  SER B 319     -37.970 213.261 167.659  1.00  0.00           O  
ATOM   4102  N   ASN B 320     -36.335 215.538 169.697  1.00  0.00           N  
ATOM   4103  CA  ASN B 320     -36.438 216.000 171.085  1.00  0.00           C  
ATOM   4104  C   ASN B 320     -37.523 217.080 171.225  1.00  0.00           C  
ATOM   4105  O   ASN B 320     -37.916 217.688 170.231  1.00  0.00           O  
ATOM   4106  CB  ASN B 320     -35.050 216.438 171.632  1.00  0.00           C  
ATOM   4107  CG  ASN B 320     -34.401 217.640 170.937  1.00  0.00           C  
ATOM   4108  OD1 ASN B 320     -34.580 218.776 171.364  1.00  0.00           O  
ATOM   4109  ND2 ASN B 320     -33.620 217.392 169.883  1.00  0.00           N  
ATOM   4110  N   LYS B 321     -37.984 217.291 172.468  1.00  0.00           N  
ATOM   4111  CA  LYS B 321     -39.017 218.265 172.834  1.00  0.00           C  
ATOM   4112  C   LYS B 321     -38.514 219.725 172.812  1.00  0.00           C  
ATOM   4113  O   LYS B 321     -39.327 220.632 172.635  1.00  0.00           O  
ATOM   4114  CB  LYS B 321     -39.616 217.851 174.201  1.00  0.00           C  
ATOM   4115  CG  LYS B 321     -40.761 218.722 174.756  1.00  0.00           C  
ATOM   4116  CD  LYS B 321     -41.996 218.784 173.843  1.00  0.00           C  
ATOM   4117  CE  LYS B 321     -43.144 219.585 174.470  1.00  0.00           C  
ATOM   4118  NZ  LYS B 321     -44.305 219.649 173.567  1.00  0.00           N  
ATOM   4119  N   GLY B 322     -37.189 219.925 172.936  1.00  0.00           N  
ATOM   4120  CA  GLY B 322     -36.522 221.225 172.821  1.00  0.00           C  
ATOM   4121  C   GLY B 322     -36.325 221.678 171.359  1.00  0.00           C  
ATOM   4122  O   GLY B 322     -35.682 222.703 171.139  1.00  0.00           O  
ATOM   4123  N   LEU B 323     -36.848 220.923 170.376  1.00  0.00           N  
ATOM   4124  CA  LEU B 323     -36.682 221.133 168.939  1.00  0.00           C  
ATOM   4125  C   LEU B 323     -38.060 220.945 168.263  1.00  0.00           C  
ATOM   4126  O   LEU B 323     -38.673 219.896 168.469  1.00  0.00           O  
ATOM   4127  CB  LEU B 323     -35.657 220.076 168.461  1.00  0.00           C  
ATOM   4128  CG  LEU B 323     -35.307 220.106 166.960  1.00  0.00           C  
ATOM   4129  CD1 LEU B 323     -34.599 221.406 166.538  1.00  0.00           C  
ATOM   4130  CD2 LEU B 323     -34.477 218.873 166.568  1.00  0.00           C  
ATOM   4131  N   PRO B 324     -38.549 221.938 167.480  1.00  0.00           N  
ATOM   4132  CA  PRO B 324     -39.888 221.858 166.860  1.00  0.00           C  
ATOM   4133  C   PRO B 324     -40.039 220.843 165.706  1.00  0.00           C  
ATOM   4134  O   PRO B 324     -41.170 220.445 165.427  1.00  0.00           O  
ATOM   4135  CD  PRO B 324     -37.910 223.225 167.190  1.00  0.00           C  
ATOM   4136  CB  PRO B 324     -40.156 223.299 166.395  1.00  0.00           C  
ATOM   4137  CG  PRO B 324     -38.774 223.865 166.109  1.00  0.00           C  
ATOM   4138  N   SER B 325     -38.928 220.437 165.067  1.00  0.00           N  
ATOM   4139  CA  SER B 325     -38.910 219.458 163.979  1.00  0.00           C  
ATOM   4140  C   SER B 325     -37.507 218.839 163.872  1.00  0.00           C  
ATOM   4141  O   SER B 325     -36.518 219.568 163.935  1.00  0.00           O  
ATOM   4142  CB  SER B 325     -39.368 220.121 162.660  1.00  0.00           C  
ATOM   4143  OG  SER B 325     -39.403 219.195 161.592  1.00  0.00           O  
ATOM   4144  N   SER B 326     -37.465 217.506 163.714  1.00  0.00           N  
ATOM   4145  CA  SER B 326     -36.266 216.664 163.715  1.00  0.00           C  
ATOM   4146  C   SER B 326     -35.261 217.017 162.603  1.00  0.00           C  
ATOM   4147  O   SER B 326     -35.579 216.858 161.424  1.00  0.00           O  
ATOM   4148  CB  SER B 326     -36.712 215.196 163.588  1.00  0.00           C  
ATOM   4149  OG  SER B 326     -37.398 214.794 164.754  1.00  0.00           O  
ATOM   4150  N   ILE B 327     -34.061 217.459 163.012  1.00  0.00           N  
ATOM   4151  CA  ILE B 327     -32.954 217.841 162.130  1.00  0.00           C  
ATOM   4152  C   ILE B 327     -31.970 216.666 161.964  1.00  0.00           C  
ATOM   4153  O   ILE B 327     -31.810 215.865 162.888  1.00  0.00           O  
ATOM   4154  CB  ILE B 327     -32.215 219.097 162.696  1.00  0.00           C  
ATOM   4155  CG2 ILE B 327     -30.859 219.435 162.029  1.00  0.00           C  
ATOM   4156  CG1 ILE B 327     -33.145 220.332 162.619  1.00  0.00           C  
ATOM   4157  CD1 ILE B 327     -32.631 221.557 163.386  1.00  0.00           C  
ATOM   4158  N   GLU B 328     -31.331 216.603 160.785  1.00  0.00           N  
ATOM   4159  CA  GLU B 328     -30.319 215.615 160.413  1.00  0.00           C  
ATOM   4160  C   GLU B 328     -29.200 216.283 159.595  1.00  0.00           C  
ATOM   4161  O   GLU B 328     -29.370 217.403 159.109  1.00  0.00           O  
ATOM   4162  CB  GLU B 328     -31.001 214.452 159.650  1.00  0.00           C  
ATOM   4163  CG  GLU B 328     -31.581 214.807 158.263  1.00  0.00           C  
ATOM   4164  CD  GLU B 328     -32.324 213.626 157.638  1.00  0.00           C  
ATOM   4165  OE1 GLU B 328     -33.374 213.253 158.203  1.00  0.00           O  
ATOM   4166  OE2 GLU B 328     -31.836 213.113 156.607  1.00  0.00           O  
ATOM   4167  N   LYS B 329     -28.085 215.553 159.436  1.00  0.00           N  
ATOM   4168  CA  LYS B 329     -26.966 215.927 158.574  1.00  0.00           C  
ATOM   4169  C   LYS B 329     -26.327 214.660 157.991  1.00  0.00           C  
ATOM   4170  O   LYS B 329     -26.158 213.677 158.713  1.00  0.00           O  
ATOM   4171  CB  LYS B 329     -25.954 216.800 159.357  1.00  0.00           C  
ATOM   4172  CG  LYS B 329     -24.699 217.243 158.575  1.00  0.00           C  
ATOM   4173  CD  LYS B 329     -24.991 218.128 157.354  1.00  0.00           C  
ATOM   4174  CE  LYS B 329     -23.702 218.644 156.698  1.00  0.00           C  
ATOM   4175  NZ  LYS B 329     -23.995 219.433 155.489  1.00  0.00           N  
ATOM   4176  N   THR B 330     -25.961 214.739 156.702  1.00  0.00           N  
ATOM   4177  CA  THR B 330     -25.291 213.691 155.935  1.00  0.00           C  
ATOM   4178  C   THR B 330     -23.855 214.118 155.571  1.00  0.00           C  
ATOM   4179  O   THR B 330     -23.549 215.313 155.545  1.00  0.00           O  
ATOM   4180  CB  THR B 330     -26.046 213.421 154.603  1.00  0.00           C  
ATOM   4181  OG1 THR B 330     -26.030 214.528 153.716  1.00  0.00           O  
ATOM   4182  CG2 THR B 330     -27.493 212.971 154.811  1.00  0.00           C  
ATOM   4183  N   ILE B 331     -23.012 213.118 155.270  1.00  0.00           N  
ATOM   4184  CA  ILE B 331     -21.652 213.314 154.778  1.00  0.00           C  
ATOM   4185  C   ILE B 331     -21.186 212.078 153.982  1.00  0.00           C  
ATOM   4186  O   ILE B 331     -21.638 210.961 154.238  1.00  0.00           O  
ATOM   4187  CB  ILE B 331     -20.647 213.615 155.937  1.00  0.00           C  
ATOM   4188  CG2 ILE B 331     -20.221 212.379 156.764  1.00  0.00           C  
ATOM   4189  CG1 ILE B 331     -19.411 214.386 155.422  1.00  0.00           C  
ATOM   4190  CD1 ILE B 331     -18.576 215.020 156.535  1.00  0.00           C  
ATOM   4191  N   SER B 332     -20.264 212.327 153.042  1.00  0.00           N  
ATOM   4192  CA  SER B 332     -19.573 211.333 152.226  1.00  0.00           C  
ATOM   4193  C   SER B 332     -18.252 211.932 151.708  1.00  0.00           C  
ATOM   4194  O   SER B 332     -18.063 213.148 151.765  1.00  0.00           O  
ATOM   4195  CB  SER B 332     -20.502 210.832 151.095  1.00  0.00           C  
ATOM   4196  OG  SER B 332     -20.728 211.805 150.092  1.00  0.00           O  
ATOM   4197  N   LYS B 333     -17.362 211.059 151.209  1.00  0.00           N  
ATOM   4198  CA  LYS B 333     -16.083 211.441 150.602  1.00  0.00           C  
ATOM   4199  C   LYS B 333     -16.287 212.145 149.244  1.00  0.00           C  
ATOM   4200  O   LYS B 333     -17.240 211.825 148.529  1.00  0.00           O  
ATOM   4201  CB  LYS B 333     -15.233 210.166 150.430  1.00  0.00           C  
ATOM   4202  CG  LYS B 333     -13.763 210.415 150.042  1.00  0.00           C  
ATOM   4203  CD  LYS B 333     -13.019 209.119 149.700  1.00  0.00           C  
ATOM   4204  CE  LYS B 333     -11.589 209.340 149.195  1.00  0.00           C  
ATOM   4205  NZ  LYS B 333     -11.551 210.126 147.954  1.00  0.00           N  
ATOM   4206  N   ALA B 334     -15.349 213.046 148.897  1.00  0.00           N  
ATOM   4207  CA  ALA B 334     -15.220 213.650 147.570  1.00  0.00           C  
ATOM   4208  C   ALA B 334     -14.877 212.593 146.505  1.00  0.00           C  
ATOM   4209  O   ALA B 334     -13.891 211.869 146.654  1.00  0.00           O  
ATOM   4210  CB  ALA B 334     -14.144 214.746 147.617  1.00  0.00           C  
ATOM   4211  N   LYS B 335     -15.714 212.525 145.458  1.00  0.00           N  
ATOM   4212  CA  LYS B 335     -15.687 211.488 144.423  1.00  0.00           C  
ATOM   4213  C   LYS B 335     -14.829 211.887 143.205  1.00  0.00           C  
ATOM   4214  O   LYS B 335     -15.189 211.569 142.070  1.00  0.00           O  
ATOM   4215  CB  LYS B 335     -17.144 211.118 144.052  1.00  0.00           C  
ATOM   4216  CG  LYS B 335     -17.928 210.521 145.235  1.00  0.00           C  
ATOM   4217  CD  LYS B 335     -19.395 210.220 144.899  1.00  0.00           C  
ATOM   4218  CE  LYS B 335     -20.162 209.587 146.071  1.00  0.00           C  
ATOM   4219  NZ  LYS B 335     -20.205 210.472 147.250  1.00  0.00           N  
ATOM   4220  N   GLY B 336     -13.689 212.553 143.463  1.00  0.00           N  
ATOM   4221  CA  GLY B 336     -12.685 212.886 142.456  1.00  0.00           C  
ATOM   4222  C   GLY B 336     -11.896 211.628 142.066  1.00  0.00           C  
ATOM   4223  O   GLY B 336     -11.748 210.699 142.863  1.00  0.00           O  
ATOM   4224  N   GLN B 337     -11.390 211.614 140.824  1.00  0.00           N  
ATOM   4225  CA  GLN B 337     -10.676 210.484 140.228  1.00  0.00           C  
ATOM   4226  C   GLN B 337      -9.217 210.424 140.729  1.00  0.00           C  
ATOM   4227  O   GLN B 337      -8.592 211.479 140.832  1.00  0.00           O  
ATOM   4228  CB  GLN B 337     -10.727 210.648 138.691  1.00  0.00           C  
ATOM   4229  CG  GLN B 337     -12.150 210.652 138.087  1.00  0.00           C  
ATOM   4230  CD  GLN B 337     -12.962 209.400 138.437  1.00  0.00           C  
ATOM   4231  OE1 GLN B 337     -12.594 208.293 138.054  1.00  0.00           O  
ATOM   4232  NE2 GLN B 337     -14.068 209.570 139.167  1.00  0.00           N  
ATOM   4233  N   PRO B 338      -8.705 209.210 141.049  1.00  0.00           N  
ATOM   4234  CA  PRO B 338      -7.378 209.026 141.672  1.00  0.00           C  
ATOM   4235  C   PRO B 338      -6.201 209.469 140.780  1.00  0.00           C  
ATOM   4236  O   PRO B 338      -6.150 209.112 139.602  1.00  0.00           O  
ATOM   4237  CB  PRO B 338      -7.329 207.520 141.986  1.00  0.00           C  
ATOM   4238  CG  PRO B 338      -8.261 206.880 140.974  1.00  0.00           C  
ATOM   4239  CD  PRO B 338      -9.365 207.918 140.833  1.00  0.00           C  
ATOM   4240  N   ARG B 339      -5.285 210.240 141.382  1.00  0.00           N  
ATOM   4241  CA  ARG B 339      -4.075 210.776 140.768  1.00  0.00           C  
ATOM   4242  C   ARG B 339      -2.948 210.730 141.813  1.00  0.00           C  
ATOM   4243  O   ARG B 339      -3.119 211.258 142.913  1.00  0.00           O  
ATOM   4244  CB  ARG B 339      -4.360 212.202 140.242  1.00  0.00           C  
ATOM   4245  CG  ARG B 339      -3.136 212.932 139.666  1.00  0.00           C  
ATOM   4246  CD  ARG B 339      -3.471 214.327 139.117  1.00  0.00           C  
ATOM   4247  NE  ARG B 339      -2.251 215.104 138.859  1.00  0.00           N  
ATOM   4248  CZ  ARG B 339      -2.145 216.211 138.104  1.00  0.00           C  
ATOM   4249  NH1 ARG B 339      -3.192 216.707 137.429  1.00  0.00           N  
ATOM   4250  NH2 ARG B 339      -0.966 216.842 138.039  1.00  0.00           N  
ATOM   4251  N   GLU B 340      -1.828 210.091 141.435  1.00  0.00           N  
ATOM   4252  CA  GLU B 340      -0.658 209.828 142.274  1.00  0.00           C  
ATOM   4253  C   GLU B 340       0.049 211.125 142.737  1.00  0.00           C  
ATOM   4254  O   GLU B 340       0.506 211.875 141.872  1.00  0.00           O  
ATOM   4255  CB  GLU B 340       0.304 208.934 141.462  1.00  0.00           C  
ATOM   4256  CG  GLU B 340       1.565 208.527 142.245  1.00  0.00           C  
ATOM   4257  CD  GLU B 340       2.448 207.564 141.458  1.00  0.00           C  
ATOM   4258  OE1 GLU B 340       2.404 206.357 141.778  1.00  0.00           O  
ATOM   4259  OE2 GLU B 340       3.150 208.060 140.549  1.00  0.00           O  
ATOM   4260  N   PRO B 341       0.175 211.353 144.070  1.00  0.00           N  
ATOM   4261  CA  PRO B 341       1.047 212.412 144.610  1.00  0.00           C  
ATOM   4262  C   PRO B 341       2.534 212.167 144.303  1.00  0.00           C  
ATOM   4263  O   PRO B 341       3.070 211.116 144.654  1.00  0.00           O  
ATOM   4264  CD  PRO B 341      -0.417 210.571 145.154  1.00  0.00           C  
ATOM   4265  CB  PRO B 341       0.789 212.401 146.129  1.00  0.00           C  
ATOM   4266  CG  PRO B 341      -0.411 211.504 146.353  1.00  0.00           C  
ATOM   4267  N   GLN B 342       3.158 213.164 143.663  1.00  0.00           N  
ATOM   4268  CA  GLN B 342       4.580 213.204 143.352  1.00  0.00           C  
ATOM   4269  C   GLN B 342       5.315 213.830 144.545  1.00  0.00           C  
ATOM   4270  O   GLN B 342       5.457 215.053 144.609  1.00  0.00           O  
ATOM   4271  CB  GLN B 342       4.781 214.000 142.038  1.00  0.00           C  
ATOM   4272  CG  GLN B 342       4.005 213.454 140.817  1.00  0.00           C  
ATOM   4273  CD  GLN B 342       4.300 211.981 140.516  1.00  0.00           C  
ATOM   4274  OE1 GLN B 342       5.445 211.618 140.258  1.00  0.00           O  
ATOM   4275  NE2 GLN B 342       3.270 211.134 140.545  1.00  0.00           N  
ATOM   4276  N   VAL B 343       5.725 212.970 145.493  1.00  0.00           N  
ATOM   4277  CA  VAL B 343       6.473 213.358 146.687  1.00  0.00           C  
ATOM   4278  C   VAL B 343       7.933 213.714 146.340  1.00  0.00           C  
ATOM   4279  O   VAL B 343       8.618 212.948 145.662  1.00  0.00           O  
ATOM   4280  CB  VAL B 343       6.424 212.256 147.791  1.00  0.00           C  
ATOM   4281  CG1 VAL B 343       7.060 210.906 147.396  1.00  0.00           C  
ATOM   4282  CG2 VAL B 343       7.014 212.735 149.134  1.00  0.00           C  
ATOM   4283  N   TYR B 344       8.360 214.887 146.822  1.00  0.00           N  
ATOM   4284  CA  TYR B 344       9.721 215.403 146.718  1.00  0.00           C  
ATOM   4285  C   TYR B 344      10.183 215.818 148.121  1.00  0.00           C  
ATOM   4286  O   TYR B 344       9.353 216.182 148.953  1.00  0.00           O  
ATOM   4287  CB  TYR B 344       9.762 216.619 145.766  1.00  0.00           C  
ATOM   4288  CG  TYR B 344       9.171 216.406 144.382  1.00  0.00           C  
ATOM   4289  CD1 TYR B 344       8.098 217.207 143.941  1.00  0.00           C  
ATOM   4290  CE1 TYR B 344       7.550 217.016 142.658  1.00  0.00           C  
ATOM   4291  CZ  TYR B 344       8.076 216.027 141.805  1.00  0.00           C  
ATOM   4292  OH  TYR B 344       7.555 215.855 140.556  1.00  0.00           O  
ATOM   4293  CD2 TYR B 344       9.687 215.407 143.529  1.00  0.00           C  
ATOM   4294  CE2 TYR B 344       9.139 215.216 142.246  1.00  0.00           C  
ATOM   4295  N   THR B 345      11.503 215.791 148.344  1.00  0.00           N  
ATOM   4296  CA  THR B 345      12.133 216.306 149.559  1.00  0.00           C  
ATOM   4297  C   THR B 345      13.352 217.155 149.168  1.00  0.00           C  
ATOM   4298  O   THR B 345      14.079 216.809 148.237  1.00  0.00           O  
ATOM   4299  CB  THR B 345      12.558 215.182 150.545  1.00  0.00           C  
ATOM   4300  OG1 THR B 345      13.565 214.336 150.025  1.00  0.00           O  
ATOM   4301  CG2 THR B 345      11.389 214.320 151.041  1.00  0.00           C  
ATOM   4302  N   LEU B 346      13.507 218.278 149.887  1.00  0.00           N  
ATOM   4303  CA  LEU B 346      14.548 219.283 149.682  1.00  0.00           C  
ATOM   4304  C   LEU B 346      15.270 219.512 151.023  1.00  0.00           C  
ATOM   4305  O   LEU B 346      14.623 219.438 152.071  1.00  0.00           O  
ATOM   4306  CB  LEU B 346      13.893 220.596 149.192  1.00  0.00           C  
ATOM   4307  CG  LEU B 346      13.242 220.520 147.792  1.00  0.00           C  
ATOM   4308  CD1 LEU B 346      12.451 221.810 147.487  1.00  0.00           C  
ATOM   4309  CD2 LEU B 346      14.266 220.180 146.685  1.00  0.00           C  
ATOM   4310  N   PRO B 347      16.601 219.751 150.986  1.00  0.00           N  
ATOM   4311  CA  PRO B 347      17.420 219.846 152.210  1.00  0.00           C  
ATOM   4312  C   PRO B 347      17.087 221.071 153.095  1.00  0.00           C  
ATOM   4313  O   PRO B 347      16.439 222.006 152.621  1.00  0.00           O  
ATOM   4314  CD  PRO B 347      17.413 219.932 149.781  1.00  0.00           C  
ATOM   4315  CB  PRO B 347      18.858 219.911 151.660  1.00  0.00           C  
ATOM   4316  CG  PRO B 347      18.725 220.520 150.276  1.00  0.00           C  
ATOM   4317  N   PRO B 348      17.575 221.062 154.357  1.00  0.00           N  
ATOM   4318  CA  PRO B 348      17.455 222.219 155.257  1.00  0.00           C  
ATOM   4319  C   PRO B 348      18.354 223.388 154.822  1.00  0.00           C  
ATOM   4320  O   PRO B 348      19.356 223.173 154.137  1.00  0.00           O  
ATOM   4321  CD  PRO B 348      18.339 219.978 154.977  1.00  0.00           C  
ATOM   4322  CB  PRO B 348      17.875 221.649 156.619  1.00  0.00           C  
ATOM   4323  CG  PRO B 348      18.862 220.543 156.290  1.00  0.00           C  
ATOM   4324  N   SER B 349      17.963 224.607 155.230  1.00  0.00           N  
ATOM   4325  CA  SER B 349      18.676 225.851 154.939  1.00  0.00           C  
ATOM   4326  C   SER B 349      20.127 225.834 155.459  1.00  0.00           C  
ATOM   4327  O   SER B 349      20.346 225.654 156.658  1.00  0.00           O  
ATOM   4328  CB  SER B 349      17.862 227.028 155.505  1.00  0.00           C  
ATOM   4329  OG  SER B 349      18.530 228.262 155.326  1.00  0.00           O  
ATOM   4330  N   GLN B 350      21.075 226.038 154.530  1.00  0.00           N  
ATOM   4331  CA  GLN B 350      22.521 226.092 154.768  1.00  0.00           C  
ATOM   4332  C   GLN B 350      22.992 227.248 155.672  1.00  0.00           C  
ATOM   4333  O   GLN B 350      24.056 227.135 156.276  1.00  0.00           O  
ATOM   4334  CB  GLN B 350      23.281 226.028 153.415  1.00  0.00           C  
ATOM   4335  CG  GLN B 350      22.821 226.992 152.289  1.00  0.00           C  
ATOM   4336  CD  GLN B 350      23.106 228.477 152.542  1.00  0.00           C  
ATOM   4337  OE1 GLN B 350      22.162 229.345 152.170  1.00  0.00           O  
ATOM   4338  NE2 GLN B 350      24.165 228.840 153.047  1.00  0.00           N  
ATOM   4339  N   GLU B 351      22.187 228.320 155.750  1.00  0.00           N  
ATOM   4340  CA  GLU B 351      22.430 229.509 156.567  1.00  0.00           C  
ATOM   4341  C   GLU B 351      21.622 229.497 157.879  1.00  0.00           C  
ATOM   4342  O   GLU B 351      21.863 230.361 158.721  1.00  0.00           O  
ATOM   4343  CB  GLU B 351      22.162 230.762 155.710  1.00  0.00           C  
ATOM   4344  CG  GLU B 351      20.732 230.865 155.153  1.00  0.00           C  
ATOM   4345  CD  GLU B 351      20.561 232.104 154.286  1.00  0.00           C  
ATOM   4346  OE1 GLU B 351      19.905 233.056 154.762  1.00  0.00           O  
ATOM   4347  OE2 GLU B 351      21.078 232.082 153.147  1.00  0.00           O  
ATOM   4348  N   GLU B 352      20.734 228.502 158.066  1.00  0.00           N  
ATOM   4349  CA  GLU B 352      20.147 228.166 159.367  1.00  0.00           C  
ATOM   4350  C   GLU B 352      21.084 227.240 160.181  1.00  0.00           C  
ATOM   4351  O   GLU B 352      20.849 227.056 161.373  1.00  0.00           O  
ATOM   4352  CB  GLU B 352      18.729 227.589 159.158  1.00  0.00           C  
ATOM   4353  CG  GLU B 352      17.856 227.573 160.433  1.00  0.00           C  
ATOM   4354  CD  GLU B 352      16.408 227.132 160.197  1.00  0.00           C  
ATOM   4355  OE1 GLU B 352      16.181 226.290 159.298  1.00  0.00           O  
ATOM   4356  OE2 GLU B 352      15.541 227.640 160.942  1.00  0.00           O  
ATOM   4357  N   MET B 353      22.171 226.738 159.557  1.00  0.00           N  
ATOM   4358  CA  MET B 353      23.289 226.036 160.203  1.00  0.00           C  
ATOM   4359  C   MET B 353      24.159 226.938 161.108  1.00  0.00           C  
ATOM   4360  O   MET B 353      25.049 226.423 161.781  1.00  0.00           O  
ATOM   4361  CB  MET B 353      24.170 225.335 159.146  1.00  0.00           C  
ATOM   4362  CG  MET B 353      23.431 224.341 158.237  1.00  0.00           C  
ATOM   4363  SD  MET B 353      22.829 222.852 159.076  1.00  0.00           S  
ATOM   4364  CE  MET B 353      21.849 222.139 157.731  1.00  0.00           C  
ATOM   4365  N   THR B 354      23.872 228.250 161.154  1.00  0.00           N  
ATOM   4366  CA  THR B 354      24.363 229.181 162.175  1.00  0.00           C  
ATOM   4367  C   THR B 354      23.700 228.950 163.557  1.00  0.00           C  
ATOM   4368  O   THR B 354      24.225 229.443 164.556  1.00  0.00           O  
ATOM   4369  CB  THR B 354      24.088 230.647 161.742  1.00  0.00           C  
ATOM   4370  OG1 THR B 354      22.702 230.947 161.688  1.00  0.00           O  
ATOM   4371  CG2 THR B 354      24.743 231.026 160.403  1.00  0.00           C  
ATOM   4372  N   LYS B 355      22.589 228.193 163.590  1.00  0.00           N  
ATOM   4373  CA  LYS B 355      21.820 227.834 164.781  1.00  0.00           C  
ATOM   4374  C   LYS B 355      22.010 226.341 165.099  1.00  0.00           C  
ATOM   4375  O   LYS B 355      22.496 225.581 164.261  1.00  0.00           O  
ATOM   4376  CB  LYS B 355      20.325 228.130 164.524  1.00  0.00           C  
ATOM   4377  CG  LYS B 355      20.050 229.563 164.037  1.00  0.00           C  
ATOM   4378  CD  LYS B 355      18.551 229.852 163.878  1.00  0.00           C  
ATOM   4379  CE  LYS B 355      18.263 231.229 163.265  1.00  0.00           C  
ATOM   4380  NZ  LYS B 355      18.722 231.316 161.869  1.00  0.00           N  
ATOM   4381  N   ASN B 356      21.594 225.949 166.314  1.00  0.00           N  
ATOM   4382  CA  ASN B 356      21.632 224.569 166.815  1.00  0.00           C  
ATOM   4383  C   ASN B 356      20.584 223.624 166.185  1.00  0.00           C  
ATOM   4384  O   ASN B 356      20.702 222.415 166.379  1.00  0.00           O  
ATOM   4385  CB  ASN B 356      21.547 224.579 168.364  1.00  0.00           C  
ATOM   4386  CG  ASN B 356      20.268 225.209 168.940  1.00  0.00           C  
ATOM   4387  OD1 ASN B 356      20.378 226.416 169.497  1.00  0.00           O  
ATOM   4388  ND2 ASN B 356      19.198 224.609 168.892  1.00  0.00           N  
ATOM   4389  N   GLN B 357      19.588 224.173 165.467  1.00  0.00           N  
ATOM   4390  CA  GLN B 357      18.465 223.425 164.904  1.00  0.00           C  
ATOM   4391  C   GLN B 357      18.030 224.044 163.568  1.00  0.00           C  
ATOM   4392  O   GLN B 357      18.121 225.261 163.397  1.00  0.00           O  
ATOM   4393  CB  GLN B 357      17.325 223.381 165.951  1.00  0.00           C  
ATOM   4394  CG  GLN B 357      16.175 222.419 165.601  1.00  0.00           C  
ATOM   4395  CD  GLN B 357      15.127 222.343 166.707  1.00  0.00           C  
ATOM   4396  OE1 GLN B 357      14.195 223.142 166.737  1.00  0.00           O  
ATOM   4397  NE2 GLN B 357      15.272 221.375 167.615  1.00  0.00           N  
ATOM   4398  N   VAL B 358      17.566 223.175 162.655  1.00  0.00           N  
ATOM   4399  CA  VAL B 358      17.122 223.516 161.304  1.00  0.00           C  
ATOM   4400  C   VAL B 358      15.791 222.821 160.961  1.00  0.00           C  
ATOM   4401  O   VAL B 358      15.443 221.812 161.576  1.00  0.00           O  
ATOM   4402  CB  VAL B 358      18.179 223.102 160.238  1.00  0.00           C  
ATOM   4403  CG1 VAL B 358      19.488 223.887 160.400  1.00  0.00           C  
ATOM   4404  CG2 VAL B 358      18.462 221.586 160.150  1.00  0.00           C  
ATOM   4405  N   SER B 359      15.078 223.376 159.967  1.00  0.00           N  
ATOM   4406  CA  SER B 359      13.824 222.834 159.446  1.00  0.00           C  
ATOM   4407  C   SER B 359      14.069 222.133 158.099  1.00  0.00           C  
ATOM   4408  O   SER B 359      14.586 222.758 157.173  1.00  0.00           O  
ATOM   4409  CB  SER B 359      12.806 223.985 159.316  1.00  0.00           C  
ATOM   4410  OG  SER B 359      11.555 223.532 158.835  1.00  0.00           O  
ATOM   4411  N   LEU B 360      13.652 220.859 158.016  1.00  0.00           N  
ATOM   4412  CA  LEU B 360      13.607 220.058 156.790  1.00  0.00           C  
ATOM   4413  C   LEU B 360      12.369 220.420 155.951  1.00  0.00           C  
ATOM   4414  O   LEU B 360      11.398 220.941 156.498  1.00  0.00           O  
ATOM   4415  CB  LEU B 360      13.556 218.556 157.155  1.00  0.00           C  
ATOM   4416  CG  LEU B 360      14.690 218.042 158.069  1.00  0.00           C  
ATOM   4417  CD1 LEU B 360      14.467 216.563 158.408  1.00  0.00           C  
ATOM   4418  CD2 LEU B 360      16.086 218.270 157.463  1.00  0.00           C  
ATOM   4419  N   THR B 361      12.420 220.118 154.642  1.00  0.00           N  
ATOM   4420  CA  THR B 361      11.369 220.480 153.689  1.00  0.00           C  
ATOM   4421  C   THR B 361      10.942 219.268 152.841  1.00  0.00           C  
ATOM   4422  O   THR B 361      11.778 218.463 152.431  1.00  0.00           O  
ATOM   4423  CB  THR B 361      11.870 221.600 152.738  1.00  0.00           C  
ATOM   4424  OG1 THR B 361      12.144 222.767 153.489  1.00  0.00           O  
ATOM   4425  CG2 THR B 361      10.908 222.002 151.607  1.00  0.00           C  
ATOM   4426  N   CYS B 362       9.627 219.194 152.583  1.00  0.00           N  
ATOM   4427  CA  CYS B 362       8.969 218.217 151.724  1.00  0.00           C  
ATOM   4428  C   CYS B 362       7.874 218.932 150.928  1.00  0.00           C  
ATOM   4429  O   CYS B 362       7.139 219.735 151.501  1.00  0.00           O  
ATOM   4430  CB  CYS B 362       8.435 217.051 152.578  1.00  0.00           C  
ATOM   4431  SG  CYS B 362       7.469 215.761 151.744  1.00  0.00           S  
ATOM   4432  N   LEU B 363       7.801 218.620 149.627  1.00  0.00           N  
ATOM   4433  CA  LEU B 363       6.868 219.197 148.667  1.00  0.00           C  
ATOM   4434  C   LEU B 363       6.139 218.026 147.999  1.00  0.00           C  
ATOM   4435  O   LEU B 363       6.739 217.309 147.201  1.00  0.00           O  
ATOM   4436  CB  LEU B 363       7.673 220.066 147.666  1.00  0.00           C  
ATOM   4437  CG  LEU B 363       6.867 221.049 146.780  1.00  0.00           C  
ATOM   4438  CD1 LEU B 363       7.833 221.930 145.970  1.00  0.00           C  
ATOM   4439  CD2 LEU B 363       5.834 220.403 145.837  1.00  0.00           C  
ATOM   4440  N   VAL B 364       4.852 217.871 148.329  1.00  0.00           N  
ATOM   4441  CA  VAL B 364       3.945 216.920 147.693  1.00  0.00           C  
ATOM   4442  C   VAL B 364       3.168 217.694 146.612  1.00  0.00           C  
ATOM   4443  O   VAL B 364       2.669 218.781 146.907  1.00  0.00           O  
ATOM   4444  CB  VAL B 364       2.925 216.346 148.715  1.00  0.00           C  
ATOM   4445  CG1 VAL B 364       2.059 215.224 148.114  1.00  0.00           C  
ATOM   4446  CG2 VAL B 364       3.610 215.837 149.997  1.00  0.00           C  
ATOM   4447  N   LYS B 365       3.105 217.151 145.388  1.00  0.00           N  
ATOM   4448  CA  LYS B 365       2.543 217.837 144.222  1.00  0.00           C  
ATOM   4449  C   LYS B 365       1.662 216.901 143.390  1.00  0.00           C  
ATOM   4450  O   LYS B 365       1.950 215.711 143.289  1.00  0.00           O  
ATOM   4451  CB  LYS B 365       3.707 218.420 143.382  1.00  0.00           C  
ATOM   4452  CG  LYS B 365       3.301 219.041 142.029  1.00  0.00           C  
ATOM   4453  CD  LYS B 365       4.469 219.708 141.301  1.00  0.00           C  
ATOM   4454  CE  LYS B 365       4.064 220.235 139.918  1.00  0.00           C  
ATOM   4455  NZ  LYS B 365       5.116 221.092 139.357  1.00  0.00           N  
ATOM   4456  N   GLY B 366       0.659 217.504 142.732  1.00  0.00           N  
ATOM   4457  CA  GLY B 366      -0.062 216.925 141.609  1.00  0.00           C  
ATOM   4458  C   GLY B 366      -0.928 215.733 142.023  1.00  0.00           C  
ATOM   4459  O   GLY B 366      -0.754 214.656 141.457  1.00  0.00           O  
ATOM   4460  N   PHE B 367      -1.835 215.921 142.997  1.00  0.00           N  
ATOM   4461  CA  PHE B 367      -2.760 214.888 143.465  1.00  0.00           C  
ATOM   4462  C   PHE B 367      -4.210 215.382 143.444  1.00  0.00           C  
ATOM   4463  O   PHE B 367      -4.474 216.571 143.616  1.00  0.00           O  
ATOM   4464  CB  PHE B 367      -2.337 214.385 144.861  1.00  0.00           C  
ATOM   4465  CG  PHE B 367      -2.343 215.393 145.999  1.00  0.00           C  
ATOM   4466  CD1 PHE B 367      -1.189 216.157 146.273  1.00  0.00           C  
ATOM   4467  CE1 PHE B 367      -1.208 217.106 147.285  1.00  0.00           C  
ATOM   4468  CZ  PHE B 367      -2.377 217.343 147.998  1.00  0.00           C  
ATOM   4469  CD2 PHE B 367      -3.529 215.661 146.717  1.00  0.00           C  
ATOM   4470  CE2 PHE B 367      -3.531 216.625 147.715  1.00  0.00           C  
ATOM   4471  N   TYR B 368      -5.123 214.421 143.251  1.00  0.00           N  
ATOM   4472  CA  TYR B 368      -6.569 214.612 143.195  1.00  0.00           C  
ATOM   4473  C   TYR B 368      -7.205 213.239 143.497  1.00  0.00           C  
ATOM   4474  O   TYR B 368      -6.720 212.250 142.951  1.00  0.00           O  
ATOM   4475  CB  TYR B 368      -6.951 215.132 141.790  1.00  0.00           C  
ATOM   4476  CG  TYR B 368      -8.405 215.542 141.637  1.00  0.00           C  
ATOM   4477  CD1 TYR B 368      -8.890 216.679 142.319  1.00  0.00           C  
ATOM   4478  CD2 TYR B 368      -9.279 214.797 140.818  1.00  0.00           C  
ATOM   4479  CE1 TYR B 368     -10.244 217.047 142.210  1.00  0.00           C  
ATOM   4480  CE2 TYR B 368     -10.631 215.173 140.697  1.00  0.00           C  
ATOM   4481  CZ  TYR B 368     -11.116 216.293 141.402  1.00  0.00           C  
ATOM   4482  OH  TYR B 368     -12.430 216.649 141.303  1.00  0.00           O  
ATOM   4483  N   PRO B 369      -8.243 213.156 144.362  1.00  0.00           N  
ATOM   4484  CA  PRO B 369      -8.862 214.249 145.134  1.00  0.00           C  
ATOM   4485  C   PRO B 369      -7.984 214.748 146.297  1.00  0.00           C  
ATOM   4486  O   PRO B 369      -6.925 214.180 146.568  1.00  0.00           O  
ATOM   4487  CD  PRO B 369      -8.882 211.873 144.649  1.00  0.00           C  
ATOM   4488  CB  PRO B 369     -10.176 213.621 145.629  1.00  0.00           C  
ATOM   4489  CG  PRO B 369      -9.860 212.147 145.784  1.00  0.00           C  
ATOM   4490  N   SER B 370      -8.458 215.820 146.953  1.00  0.00           N  
ATOM   4491  CA  SER B 370      -7.809 216.489 148.086  1.00  0.00           C  
ATOM   4492  C   SER B 370      -7.678 215.619 149.362  1.00  0.00           C  
ATOM   4493  O   SER B 370      -6.940 216.009 150.266  1.00  0.00           O  
ATOM   4494  CB  SER B 370      -8.560 217.812 148.347  1.00  0.00           C  
ATOM   4495  OG  SER B 370      -7.878 218.655 149.253  1.00  0.00           O  
ATOM   4496  N   ASP B 371      -8.361 214.457 149.404  1.00  0.00           N  
ATOM   4497  CA  ASP B 371      -8.248 213.412 150.428  1.00  0.00           C  
ATOM   4498  C   ASP B 371      -6.835 212.797 150.445  1.00  0.00           C  
ATOM   4499  O   ASP B 371      -6.561 211.855 149.702  1.00  0.00           O  
ATOM   4500  CB  ASP B 371      -9.329 212.311 150.279  1.00  0.00           C  
ATOM   4501  CG  ASP B 371     -10.760 212.838 150.152  1.00  0.00           C  
ATOM   4502  OD1 ASP B 371     -11.276 212.825 149.013  1.00  0.00           O  
ATOM   4503  OD2 ASP B 371     -11.336 213.183 151.205  1.00  0.00           O  
ATOM   4504  N   ILE B 372      -5.964 213.369 151.292  1.00  0.00           N  
ATOM   4505  CA  ILE B 372      -4.562 212.993 151.441  1.00  0.00           C  
ATOM   4506  C   ILE B 372      -4.142 213.158 152.915  1.00  0.00           C  
ATOM   4507  O   ILE B 372      -4.787 213.890 153.669  1.00  0.00           O  
ATOM   4508  CB  ILE B 372      -3.648 213.892 150.542  1.00  0.00           C  
ATOM   4509  CG2 ILE B 372      -3.478 215.343 151.052  1.00  0.00           C  
ATOM   4510  CG1 ILE B 372      -2.269 213.243 150.277  1.00  0.00           C  
ATOM   4511  CD1 ILE B 372      -1.540 213.772 149.041  1.00  0.00           C  
ATOM   4512  N   ALA B 373      -3.033 212.501 153.273  1.00  0.00           N  
ATOM   4513  CA  ALA B 373      -2.315 212.708 154.524  1.00  0.00           C  
ATOM   4514  C   ALA B 373      -0.805 212.690 154.256  1.00  0.00           C  
ATOM   4515  O   ALA B 373      -0.358 212.071 153.289  1.00  0.00           O  
ATOM   4516  CB  ALA B 373      -2.733 211.627 155.528  1.00  0.00           C  
ATOM   4517  N   VAL B 374      -0.050 213.371 155.129  1.00  0.00           N  
ATOM   4518  CA  VAL B 374       1.406 213.458 155.068  1.00  0.00           C  
ATOM   4519  C   VAL B 374       1.980 213.590 156.491  1.00  0.00           C  
ATOM   4520  O   VAL B 374       1.339 214.166 157.371  1.00  0.00           O  
ATOM   4521  CB  VAL B 374       1.886 214.625 154.150  1.00  0.00           C  
ATOM   4522  CG1 VAL B 374       1.460 216.021 154.637  1.00  0.00           C  
ATOM   4523  CG2 VAL B 374       3.407 214.624 153.893  1.00  0.00           C  
ATOM   4524  N   GLU B 375       3.179 213.025 156.675  1.00  0.00           N  
ATOM   4525  CA  GLU B 375       3.910 212.954 157.936  1.00  0.00           C  
ATOM   4526  C   GLU B 375       5.417 212.879 157.653  1.00  0.00           C  
ATOM   4527  O   GLU B 375       5.836 212.907 156.494  1.00  0.00           O  
ATOM   4528  CB  GLU B 375       3.394 211.744 158.752  1.00  0.00           C  
ATOM   4529  CG  GLU B 375       3.728 210.350 158.172  1.00  0.00           C  
ATOM   4530  CD  GLU B 375       3.107 209.212 158.981  1.00  0.00           C  
ATOM   4531  OE1 GLU B 375       3.082 209.326 160.228  1.00  0.00           O  
ATOM   4532  OE2 GLU B 375       2.607 208.265 158.338  1.00  0.00           O  
ATOM   4533  N   TRP B 376       6.201 212.757 158.736  1.00  0.00           N  
ATOM   4534  CA  TRP B 376       7.612 212.388 158.682  1.00  0.00           C  
ATOM   4535  C   TRP B 376       7.871 211.206 159.618  1.00  0.00           C  
ATOM   4536  O   TRP B 376       7.276 211.115 160.692  1.00  0.00           O  
ATOM   4537  CB  TRP B 376       8.525 213.570 159.048  1.00  0.00           C  
ATOM   4538  CG  TRP B 376       8.593 214.691 158.058  1.00  0.00           C  
ATOM   4539  CD1 TRP B 376       7.601 215.573 157.802  1.00  0.00           C  
ATOM   4540  NE1 TRP B 376       8.016 216.469 156.844  1.00  0.00           N  
ATOM   4541  CE2 TRP B 376       9.308 216.227 156.441  1.00  0.00           C  
ATOM   4542  CD2 TRP B 376       9.698 215.070 157.179  1.00  0.00           C  
ATOM   4543  CE3 TRP B 376      10.999 214.570 156.937  1.00  0.00           C  
ATOM   4544  CZ3 TRP B 376      11.857 215.178 155.998  1.00  0.00           C  
ATOM   4545  CZ2 TRP B 376      10.169 216.871 155.540  1.00  0.00           C  
ATOM   4546  CH2 TRP B 376      11.443 216.330 155.302  1.00  0.00           C  
ATOM   4547  N   GLU B 377       8.791 210.342 159.170  1.00  0.00           N  
ATOM   4548  CA  GLU B 377       9.239 209.143 159.861  1.00  0.00           C  
ATOM   4549  C   GLU B 377      10.775 209.114 159.886  1.00  0.00           C  
ATOM   4550  O   GLU B 377      11.424 209.656 158.991  1.00  0.00           O  
ATOM   4551  CB  GLU B 377       8.675 207.891 159.150  1.00  0.00           C  
ATOM   4552  CG  GLU B 377       7.136 207.870 159.026  1.00  0.00           C  
ATOM   4553  CD  GLU B 377       6.614 206.528 158.521  1.00  0.00           C  
ATOM   4554  OE1 GLU B 377       6.129 206.498 157.369  1.00  0.00           O  
ATOM   4555  OE2 GLU B 377       6.720 205.552 159.296  1.00  0.00           O  
ATOM   4556  N   SER B 378      11.319 208.445 160.910  1.00  0.00           N  
ATOM   4557  CA  SER B 378      12.742 208.169 161.079  1.00  0.00           C  
ATOM   4558  C   SER B 378      12.890 207.012 162.074  1.00  0.00           C  
ATOM   4559  O   SER B 378      12.132 206.937 163.042  1.00  0.00           O  
ATOM   4560  CB  SER B 378      13.493 209.439 161.526  1.00  0.00           C  
ATOM   4561  OG  SER B 378      14.890 209.226 161.614  1.00  0.00           O  
ATOM   4562  N   ASN B 379      13.857 206.119 161.800  1.00  0.00           N  
ATOM   4563  CA  ASN B 379      14.098 204.860 162.516  1.00  0.00           C  
ATOM   4564  C   ASN B 379      12.948 203.838 162.329  1.00  0.00           C  
ATOM   4565  O   ASN B 379      12.704 203.019 163.216  1.00  0.00           O  
ATOM   4566  CB  ASN B 379      14.435 205.122 164.014  1.00  0.00           C  
ATOM   4567  CG  ASN B 379      15.344 204.077 164.678  1.00  0.00           C  
ATOM   4568  OD1 ASN B 379      15.359 204.063 166.012  1.00  0.00           O  
ATOM   4569  ND2 ASN B 379      16.032 203.304 164.014  1.00  0.00           N  
ATOM   4570  N   GLY B 380      12.268 203.898 161.168  1.00  0.00           N  
ATOM   4571  CA  GLY B 380      11.187 202.985 160.788  1.00  0.00           C  
ATOM   4572  C   GLY B 380       9.862 203.275 161.514  1.00  0.00           C  
ATOM   4573  O   GLY B 380       9.026 202.375 161.595  1.00  0.00           O  
ATOM   4574  N   GLN B 381       9.674 204.492 162.052  1.00  0.00           N  
ATOM   4575  CA  GLN B 381       8.507 204.888 162.846  1.00  0.00           C  
ATOM   4576  C   GLN B 381       8.241 206.401 162.687  1.00  0.00           C  
ATOM   4577  O   GLN B 381       9.198 207.134 162.440  1.00  0.00           O  
ATOM   4578  CB  GLN B 381       8.750 204.499 164.326  1.00  0.00           C  
ATOM   4579  CG  GLN B 381       9.966 205.192 164.988  1.00  0.00           C  
ATOM   4580  CD  GLN B 381      10.211 204.773 166.439  1.00  0.00           C  
ATOM   4581  OE1 GLN B 381       9.557 203.880 166.972  1.00  0.00           O  
ATOM   4582  NE2 GLN B 381      11.177 205.426 167.088  1.00  0.00           N  
ATOM   4583  N   PRO B 382       6.980 206.862 162.890  1.00  0.00           N  
ATOM   4584  CA  PRO B 382       6.640 208.297 163.022  1.00  0.00           C  
ATOM   4585  C   PRO B 382       7.501 209.071 164.037  1.00  0.00           C  
ATOM   4586  O   PRO B 382       7.521 208.724 165.218  1.00  0.00           O  
ATOM   4587  CB  PRO B 382       5.150 208.292 163.406  1.00  0.00           C  
ATOM   4588  CG  PRO B 382       4.616 207.008 162.799  1.00  0.00           C  
ATOM   4589  CD  PRO B 382       5.774 206.036 162.986  1.00  0.00           C  
ATOM   4590  N   GLU B 383       8.220 210.083 163.526  1.00  0.00           N  
ATOM   4591  CA  GLU B 383       9.130 210.942 164.284  1.00  0.00           C  
ATOM   4592  C   GLU B 383       8.360 212.062 165.018  1.00  0.00           C  
ATOM   4593  O   GLU B 383       7.223 212.368 164.663  1.00  0.00           O  
ATOM   4594  CB  GLU B 383      10.209 211.457 163.295  1.00  0.00           C  
ATOM   4595  CG  GLU B 383      11.329 212.358 163.863  1.00  0.00           C  
ATOM   4596  CD  GLU B 383      12.092 211.730 165.033  1.00  0.00           C  
ATOM   4597  OE1 GLU B 383      12.838 210.762 164.779  1.00  0.00           O  
ATOM   4598  OE2 GLU B 383      11.903 212.225 166.167  1.00  0.00           O  
ATOM   4599  N   ASN B 384       8.995 212.648 166.042  1.00  0.00           N  
ATOM   4600  CA  ASN B 384       8.462 213.763 166.829  1.00  0.00           C  
ATOM   4601  C   ASN B 384       8.675 215.104 166.107  1.00  0.00           C  
ATOM   4602  O   ASN B 384       9.668 215.267 165.400  1.00  0.00           O  
ATOM   4603  CB  ASN B 384       9.183 213.804 168.197  1.00  0.00           C  
ATOM   4604  CG  ASN B 384       8.930 212.576 169.080  1.00  0.00           C  
ATOM   4605  OD1 ASN B 384       9.934 212.177 169.863  1.00  0.00           O  
ATOM   4606  ND2 ASN B 384       7.841 212.007 169.078  1.00  0.00           N  
ATOM   4607  N   ASN B 385       7.778 216.065 166.384  1.00  0.00           N  
ATOM   4608  CA  ASN B 385       7.910 217.496 166.065  1.00  0.00           C  
ATOM   4609  C   ASN B 385       7.819 217.849 164.562  1.00  0.00           C  
ATOM   4610  O   ASN B 385       8.333 218.900 164.173  1.00  0.00           O  
ATOM   4611  CB  ASN B 385       9.176 218.110 166.738  1.00  0.00           C  
ATOM   4612  CG  ASN B 385       9.223 217.978 168.264  1.00  0.00           C  
ATOM   4613  OD1 ASN B 385       8.192 217.906 168.928  1.00  0.00           O  
ATOM   4614  ND2 ASN B 385      10.432 217.969 168.829  1.00  0.00           N  
ATOM   4615  N   TYR B 386       7.126 217.026 163.751  1.00  0.00           N  
ATOM   4616  CA  TYR B 386       6.745 217.402 162.382  1.00  0.00           C  
ATOM   4617  C   TYR B 386       5.452 218.235 162.376  1.00  0.00           C  
ATOM   4618  O   TYR B 386       4.649 218.134 163.305  1.00  0.00           O  
ATOM   4619  CB  TYR B 386       6.683 216.164 161.452  1.00  0.00           C  
ATOM   4620  CG  TYR B 386       5.601 215.119 161.681  1.00  0.00           C  
ATOM   4621  CD1 TYR B 386       4.264 215.358 161.294  1.00  0.00           C  
ATOM   4622  CE1 TYR B 386       3.280 214.368 161.487  1.00  0.00           C  
ATOM   4623  CZ  TYR B 386       3.631 213.126 162.051  1.00  0.00           C  
ATOM   4624  OH  TYR B 386       2.684 212.157 162.219  1.00  0.00           O  
ATOM   4625  CD2 TYR B 386       5.949 213.867 162.225  1.00  0.00           C  
ATOM   4626  CE2 TYR B 386       4.969 212.872 162.410  1.00  0.00           C  
ATOM   4627  N   LYS B 387       5.272 219.031 161.308  1.00  0.00           N  
ATOM   4628  CA  LYS B 387       4.075 219.840 161.099  1.00  0.00           C  
ATOM   4629  C   LYS B 387       3.785 219.980 159.597  1.00  0.00           C  
ATOM   4630  O   LYS B 387       4.700 219.899 158.777  1.00  0.00           O  
ATOM   4631  CB  LYS B 387       4.226 221.207 161.820  1.00  0.00           C  
ATOM   4632  CG  LYS B 387       2.900 221.953 162.082  1.00  0.00           C  
ATOM   4633  CD  LYS B 387       2.016 221.274 163.144  1.00  0.00           C  
ATOM   4634  CE  LYS B 387       0.598 221.856 163.212  1.00  0.00           C  
ATOM   4635  NZ  LYS B 387      -0.195 221.205 164.267  1.00  0.00           N  
ATOM   4636  N   THR B 388       2.495 220.163 159.279  1.00  0.00           N  
ATOM   4637  CA  THR B 388       1.943 220.196 157.925  1.00  0.00           C  
ATOM   4638  C   THR B 388       1.085 221.462 157.723  1.00  0.00           C  
ATOM   4639  O   THR B 388       0.762 222.152 158.693  1.00  0.00           O  
ATOM   4640  CB  THR B 388       1.046 218.944 157.684  1.00  0.00           C  
ATOM   4641  OG1 THR B 388      -0.209 219.009 158.342  1.00  0.00           O  
ATOM   4642  CG2 THR B 388       1.717 217.610 158.041  1.00  0.00           C  
ATOM   4643  N   THR B 389       0.715 221.719 156.459  1.00  0.00           N  
ATOM   4644  CA  THR B 389      -0.232 222.762 156.052  1.00  0.00           C  
ATOM   4645  C   THR B 389      -1.422 222.115 155.296  1.00  0.00           C  
ATOM   4646  O   THR B 389      -1.271 221.005 154.784  1.00  0.00           O  
ATOM   4647  CB  THR B 389       0.454 223.803 155.125  1.00  0.00           C  
ATOM   4648  OG1 THR B 389       0.784 223.282 153.848  1.00  0.00           O  
ATOM   4649  CG2 THR B 389       1.702 224.443 155.751  1.00  0.00           C  
ATOM   4650  N   PRO B 390      -2.589 222.803 155.213  1.00  0.00           N  
ATOM   4651  CA  PRO B 390      -3.715 222.340 154.371  1.00  0.00           C  
ATOM   4652  C   PRO B 390      -3.390 222.285 152.854  1.00  0.00           C  
ATOM   4653  O   PRO B 390      -2.627 223.134 152.387  1.00  0.00           O  
ATOM   4654  CB  PRO B 390      -4.818 223.380 154.641  1.00  0.00           C  
ATOM   4655  CG  PRO B 390      -4.480 223.981 155.993  1.00  0.00           C  
ATOM   4656  CD  PRO B 390      -2.959 223.978 156.004  1.00  0.00           C  
ATOM   4657  N   PRO B 391      -4.017 221.343 152.104  1.00  0.00           N  
ATOM   4658  CA  PRO B 391      -3.997 221.326 150.624  1.00  0.00           C  
ATOM   4659  C   PRO B 391      -4.494 222.624 149.958  1.00  0.00           C  
ATOM   4660  O   PRO B 391      -5.511 223.179 150.372  1.00  0.00           O  
ATOM   4661  CD  PRO B 391      -4.771 220.197 152.620  1.00  0.00           C  
ATOM   4662  CB  PRO B 391      -4.907 220.145 150.247  1.00  0.00           C  
ATOM   4663  CG  PRO B 391      -4.868 219.225 151.449  1.00  0.00           C  
ATOM   4664  N   VAL B 392      -3.756 223.053 148.928  1.00  0.00           N  
ATOM   4665  CA  VAL B 392      -4.029 224.228 148.098  1.00  0.00           C  
ATOM   4666  C   VAL B 392      -3.715 223.899 146.626  1.00  0.00           C  
ATOM   4667  O   VAL B 392      -2.844 223.071 146.368  1.00  0.00           O  
ATOM   4668  CB  VAL B 392      -3.171 225.449 148.537  1.00  0.00           C  
ATOM   4669  CG1 VAL B 392      -3.845 226.232 149.675  1.00  0.00           C  
ATOM   4670  CG2 VAL B 392      -1.726 225.077 148.925  1.00  0.00           C  
ATOM   4671  N   LEU B 393      -4.458 224.514 145.690  1.00  0.00           N  
ATOM   4672  CA  LEU B 393      -4.411 224.177 144.262  1.00  0.00           C  
ATOM   4673  C   LEU B 393      -3.187 224.784 143.549  1.00  0.00           C  
ATOM   4674  O   LEU B 393      -2.893 225.965 143.731  1.00  0.00           O  
ATOM   4675  CB  LEU B 393      -5.731 224.612 143.587  1.00  0.00           C  
ATOM   4676  CG  LEU B 393      -6.078 223.807 142.311  1.00  0.00           C  
ATOM   4677  CD1 LEU B 393      -6.672 222.433 142.665  1.00  0.00           C  
ATOM   4678  CD2 LEU B 393      -7.022 224.585 141.373  1.00  0.00           C  
ATOM   4679  N   ASP B 394      -2.531 223.958 142.718  1.00  0.00           N  
ATOM   4680  CA  ASP B 394      -1.365 224.305 141.904  1.00  0.00           C  
ATOM   4681  C   ASP B 394      -1.803 224.686 140.471  1.00  0.00           C  
ATOM   4682  O   ASP B 394      -2.977 224.567 140.114  1.00  0.00           O  
ATOM   4683  CB  ASP B 394      -0.381 223.108 141.877  1.00  0.00           C  
ATOM   4684  CG  ASP B 394       1.066 223.432 141.491  1.00  0.00           C  
ATOM   4685  OD1 ASP B 394       1.811 222.451 141.281  1.00  0.00           O  
ATOM   4686  OD2 ASP B 394       1.433 224.628 141.464  1.00  0.00           O  
ATOM   4687  N   SER B 395      -0.825 225.146 139.673  1.00  0.00           N  
ATOM   4688  CA  SER B 395      -0.949 225.553 138.274  1.00  0.00           C  
ATOM   4689  C   SER B 395      -1.200 224.396 137.282  1.00  0.00           C  
ATOM   4690  O   SER B 395      -1.611 224.681 136.158  1.00  0.00           O  
ATOM   4691  CB  SER B 395       0.283 226.409 137.904  1.00  0.00           C  
ATOM   4692  OG  SER B 395       1.480 225.652 137.857  1.00  0.00           O  
ATOM   4693  N   ASP B 396      -1.000 223.130 137.705  1.00  0.00           N  
ATOM   4694  CA  ASP B 396      -1.343 221.929 136.922  1.00  0.00           C  
ATOM   4695  C   ASP B 396      -2.841 221.550 137.023  1.00  0.00           C  
ATOM   4696  O   ASP B 396      -3.256 220.586 136.376  1.00  0.00           O  
ATOM   4697  CB  ASP B 396      -0.425 220.709 137.222  1.00  0.00           C  
ATOM   4698  CG  ASP B 396      -0.283 220.286 138.690  1.00  0.00           C  
ATOM   4699  OD1 ASP B 396      -1.180 220.625 139.492  1.00  0.00           O  
ATOM   4700  OD2 ASP B 396       0.682 219.540 138.964  1.00  0.00           O  
ATOM   4701  N   GLY B 397      -3.623 222.303 137.819  1.00  0.00           N  
ATOM   4702  CA  GLY B 397      -5.062 222.112 137.994  1.00  0.00           C  
ATOM   4703  C   GLY B 397      -5.394 221.117 139.116  1.00  0.00           C  
ATOM   4704  O   GLY B 397      -6.556 220.729 139.233  1.00  0.00           O  
ATOM   4705  N   SER B 398      -4.407 220.703 139.931  1.00  0.00           N  
ATOM   4706  CA  SER B 398      -4.586 219.786 141.057  1.00  0.00           C  
ATOM   4707  C   SER B 398      -3.714 220.210 142.254  1.00  0.00           C  
ATOM   4708  O   SER B 398      -2.905 221.128 142.140  1.00  0.00           O  
ATOM   4709  CB  SER B 398      -4.386 218.336 140.573  1.00  0.00           C  
ATOM   4710  OG  SER B 398      -3.035 218.023 140.335  1.00  0.00           O  
ATOM   4711  N   PHE B 399      -3.966 219.583 143.413  1.00  0.00           N  
ATOM   4712  CA  PHE B 399      -3.485 220.024 144.724  1.00  0.00           C  
ATOM   4713  C   PHE B 399      -1.986 219.791 144.977  1.00  0.00           C  
ATOM   4714  O   PHE B 399      -1.407 218.852 144.432  1.00  0.00           O  
ATOM   4715  CB  PHE B 399      -4.342 219.359 145.818  1.00  0.00           C  
ATOM   4716  CG  PHE B 399      -5.786 219.824 145.853  1.00  0.00           C  
ATOM   4717  CD1 PHE B 399      -6.759 219.198 145.044  1.00  0.00           C  
ATOM   4718  CD2 PHE B 399      -6.129 220.998 146.555  1.00  0.00           C  
ATOM   4719  CE1 PHE B 399      -8.049 219.709 144.991  1.00  0.00           C  
ATOM   4720  CE2 PHE B 399      -7.425 221.490 146.493  1.00  0.00           C  
ATOM   4721  CZ  PHE B 399      -8.381 220.847 145.717  1.00  0.00           C  
ATOM   4722  N   PHE B 400      -1.418 220.639 145.849  1.00  0.00           N  
ATOM   4723  CA  PHE B 400      -0.078 220.521 146.423  1.00  0.00           C  
ATOM   4724  C   PHE B 400      -0.161 220.789 147.939  1.00  0.00           C  
ATOM   4725  O   PHE B 400      -1.130 221.383 148.417  1.00  0.00           O  
ATOM   4726  CB  PHE B 400       0.897 221.472 145.684  1.00  0.00           C  
ATOM   4727  CG  PHE B 400       0.943 222.938 146.101  1.00  0.00           C  
ATOM   4728  CD1 PHE B 400       0.043 223.868 145.542  1.00  0.00           C  
ATOM   4729  CE1 PHE B 400       0.072 225.197 145.940  1.00  0.00           C  
ATOM   4730  CZ  PHE B 400       0.963 225.611 146.923  1.00  0.00           C  
ATOM   4731  CD2 PHE B 400       1.821 223.369 147.121  1.00  0.00           C  
ATOM   4732  CE2 PHE B 400       1.825 224.700 147.515  1.00  0.00           C  
ATOM   4733  N   LEU B 401       0.870 220.330 148.667  1.00  0.00           N  
ATOM   4734  CA  LEU B 401       0.949 220.375 150.126  1.00  0.00           C  
ATOM   4735  C   LEU B 401       2.434 220.387 150.534  1.00  0.00           C  
ATOM   4736  O   LEU B 401       3.198 219.571 150.018  1.00  0.00           O  
ATOM   4737  CB  LEU B 401       0.180 219.146 150.688  1.00  0.00           C  
ATOM   4738  CG  LEU B 401      -0.338 219.261 152.139  1.00  0.00           C  
ATOM   4739  CD1 LEU B 401      -1.310 218.110 152.468  1.00  0.00           C  
ATOM   4740  CD2 LEU B 401       0.775 219.351 153.193  1.00  0.00           C  
ATOM   4741  N   TYR B 402       2.809 221.274 151.473  1.00  0.00           N  
ATOM   4742  CA  TYR B 402       4.142 221.299 152.087  1.00  0.00           C  
ATOM   4743  C   TYR B 402       4.103 220.738 153.515  1.00  0.00           C  
ATOM   4744  O   TYR B 402       3.228 221.101 154.300  1.00  0.00           O  
ATOM   4745  CB  TYR B 402       4.702 222.732 152.123  1.00  0.00           C  
ATOM   4746  CG  TYR B 402       5.395 223.200 150.857  1.00  0.00           C  
ATOM   4747  CD1 TYR B 402       4.687 223.940 149.890  1.00  0.00           C  
ATOM   4748  CE1 TYR B 402       5.366 224.484 148.784  1.00  0.00           C  
ATOM   4749  CZ  TYR B 402       6.750 224.275 148.627  1.00  0.00           C  
ATOM   4750  OH  TYR B 402       7.406 224.839 147.573  1.00  0.00           O  
ATOM   4751  CD2 TYR B 402       6.772 222.954 150.676  1.00  0.00           C  
ATOM   4752  CE2 TYR B 402       7.448 223.485 149.561  1.00  0.00           C  
ATOM   4753  N   SER B 403       5.109 219.909 153.827  1.00  0.00           N  
ATOM   4754  CA  SER B 403       5.344 219.322 155.143  1.00  0.00           C  
ATOM   4755  C   SER B 403       6.799 219.597 155.567  1.00  0.00           C  
ATOM   4756  O   SER B 403       7.654 219.837 154.715  1.00  0.00           O  
ATOM   4757  CB  SER B 403       4.999 217.819 155.061  1.00  0.00           C  
ATOM   4758  OG  SER B 403       5.083 217.186 156.321  1.00  0.00           O  
ATOM   4759  N   ARG B 404       7.049 219.568 156.884  1.00  0.00           N  
ATOM   4760  CA  ARG B 404       8.345 219.889 157.485  1.00  0.00           C  
ATOM   4761  C   ARG B 404       8.573 219.108 158.783  1.00  0.00           C  
ATOM   4762  O   ARG B 404       7.619 218.611 159.382  1.00  0.00           O  
ATOM   4763  CB  ARG B 404       8.440 221.409 157.733  1.00  0.00           C  
ATOM   4764  CG  ARG B 404       7.301 222.008 158.580  1.00  0.00           C  
ATOM   4765  CD  ARG B 404       7.607 223.417 159.091  1.00  0.00           C  
ATOM   4766  NE  ARG B 404       8.586 223.409 160.184  1.00  0.00           N  
ATOM   4767  CZ  ARG B 404       9.081 224.513 160.766  1.00  0.00           C  
ATOM   4768  NH1 ARG B 404       9.825 224.395 161.870  1.00  0.00           N  
ATOM   4769  NH2 ARG B 404       8.823 225.730 160.270  1.00  0.00           N  
ATOM   4770  N   LEU B 405       9.846 219.051 159.195  1.00  0.00           N  
ATOM   4771  CA  LEU B 405      10.302 218.401 160.419  1.00  0.00           C  
ATOM   4772  C   LEU B 405      11.492 219.183 160.979  1.00  0.00           C  
ATOM   4773  O   LEU B 405      12.463 219.398 160.256  1.00  0.00           O  
ATOM   4774  CB  LEU B 405      10.627 216.916 160.109  1.00  0.00           C  
ATOM   4775  CG  LEU B 405      11.305 216.088 161.226  1.00  0.00           C  
ATOM   4776  CD1 LEU B 405      10.452 215.991 162.502  1.00  0.00           C  
ATOM   4777  CD2 LEU B 405      11.758 214.704 160.716  1.00  0.00           C  
ATOM   4778  N   THR B 406      11.410 219.565 162.265  1.00  0.00           N  
ATOM   4779  CA  THR B 406      12.529 220.160 162.995  1.00  0.00           C  
ATOM   4780  C   THR B 406      13.507 219.054 163.434  1.00  0.00           C  
ATOM   4781  O   THR B 406      13.090 218.049 164.014  1.00  0.00           O  
ATOM   4782  CB  THR B 406      12.062 220.957 164.244  1.00  0.00           C  
ATOM   4783  OG1 THR B 406      11.458 220.157 165.243  1.00  0.00           O  
ATOM   4784  CG2 THR B 406      11.116 222.114 163.906  1.00  0.00           C  
ATOM   4785  N   VAL B 407      14.791 219.262 163.115  1.00  0.00           N  
ATOM   4786  CA  VAL B 407      15.889 218.367 163.469  1.00  0.00           C  
ATOM   4787  C   VAL B 407      17.099 219.222 163.851  1.00  0.00           C  
ATOM   4788  O   VAL B 407      17.334 220.268 163.242  1.00  0.00           O  
ATOM   4789  CB  VAL B 407      16.299 217.415 162.304  1.00  0.00           C  
ATOM   4790  CG1 VAL B 407      15.119 216.544 161.853  1.00  0.00           C  
ATOM   4791  CG2 VAL B 407      16.971 218.083 161.083  1.00  0.00           C  
ATOM   4792  N   ASP B 408      17.857 218.757 164.853  1.00  0.00           N  
ATOM   4793  CA  ASP B 408      19.087 219.407 165.308  1.00  0.00           C  
ATOM   4794  C   ASP B 408      20.171 219.368 164.221  1.00  0.00           C  
ATOM   4795  O   ASP B 408      20.232 218.409 163.451  1.00  0.00           O  
ATOM   4796  CB  ASP B 408      19.637 218.817 166.625  1.00  0.00           C  
ATOM   4797  CG  ASP B 408      18.589 218.645 167.730  1.00  0.00           C  
ATOM   4798  OD1 ASP B 408      18.743 217.673 168.500  1.00  0.00           O  
ATOM   4799  OD2 ASP B 408      17.696 219.518 167.830  1.00  0.00           O  
ATOM   4800  N   LYS B 409      21.036 220.393 164.218  1.00  0.00           N  
ATOM   4801  CA  LYS B 409      22.256 220.441 163.408  1.00  0.00           C  
ATOM   4802  C   LYS B 409      23.228 219.294 163.753  1.00  0.00           C  
ATOM   4803  O   LYS B 409      23.880 218.770 162.852  1.00  0.00           O  
ATOM   4804  CB  LYS B 409      22.902 221.831 163.579  1.00  0.00           C  
ATOM   4805  CG  LYS B 409      24.220 222.034 162.805  1.00  0.00           C  
ATOM   4806  CD  LYS B 409      24.769 223.462 162.916  1.00  0.00           C  
ATOM   4807  CE  LYS B 409      25.275 223.829 164.320  1.00  0.00           C  
ATOM   4808  NZ  LYS B 409      25.708 225.234 164.384  1.00  0.00           N  
ATOM   4809  N   SER B 410      23.251 218.896 165.037  1.00  0.00           N  
ATOM   4810  CA  SER B 410      23.971 217.735 165.557  1.00  0.00           C  
ATOM   4811  C   SER B 410      23.473 216.408 164.949  1.00  0.00           C  
ATOM   4812  O   SER B 410      24.302 215.607 164.525  1.00  0.00           O  
ATOM   4813  CB  SER B 410      23.877 217.745 167.097  1.00  0.00           C  
ATOM   4814  OG  SER B 410      24.611 216.687 167.680  1.00  0.00           O  
ATOM   4815  N   ARG B 411      22.142 216.223 164.878  1.00  0.00           N  
ATOM   4816  CA  ARG B 411      21.494 215.041 164.299  1.00  0.00           C  
ATOM   4817  C   ARG B 411      21.552 214.996 162.761  1.00  0.00           C  
ATOM   4818  O   ARG B 411      21.536 213.898 162.203  1.00  0.00           O  
ATOM   4819  CB  ARG B 411      20.035 214.940 164.792  1.00  0.00           C  
ATOM   4820  CG  ARG B 411      19.872 214.809 166.322  1.00  0.00           C  
ATOM   4821  CD  ARG B 411      20.475 213.535 166.937  1.00  0.00           C  
ATOM   4822  NE  ARG B 411      19.845 212.313 166.416  1.00  0.00           N  
ATOM   4823  CZ  ARG B 411      19.987 211.082 166.937  1.00  0.00           C  
ATOM   4824  NH1 ARG B 411      19.368 210.046 166.356  1.00  0.00           N  
ATOM   4825  NH2 ARG B 411      20.734 210.868 168.029  1.00  0.00           N  
ATOM   4826  N   TRP B 412      21.643 216.165 162.102  1.00  0.00           N  
ATOM   4827  CA  TRP B 412      21.846 216.276 160.658  1.00  0.00           C  
ATOM   4828  C   TRP B 412      23.276 215.877 160.250  1.00  0.00           C  
ATOM   4829  O   TRP B 412      23.429 215.105 159.307  1.00  0.00           O  
ATOM   4830  CB  TRP B 412      21.457 217.689 160.175  1.00  0.00           C  
ATOM   4831  CG  TRP B 412      21.594 217.939 158.699  1.00  0.00           C  
ATOM   4832  CD1 TRP B 412      22.584 218.647 158.111  1.00  0.00           C  
ATOM   4833  NE1 TRP B 412      22.423 218.626 156.741  1.00  0.00           N  
ATOM   4834  CE2 TRP B 412      21.325 217.879 156.370  1.00  0.00           C  
ATOM   4835  CD2 TRP B 412      20.774 217.419 157.604  1.00  0.00           C  
ATOM   4836  CE3 TRP B 412      19.624 216.597 157.526  1.00  0.00           C  
ATOM   4837  CZ3 TRP B 412      19.054 216.252 156.282  1.00  0.00           C  
ATOM   4838  CZ2 TRP B 412      20.761 217.547 155.125  1.00  0.00           C  
ATOM   4839  CH2 TRP B 412      19.619 216.727 155.083  1.00  0.00           C  
ATOM   4840  N   GLN B 413      24.287 216.362 160.994  1.00  0.00           N  
ATOM   4841  CA  GLN B 413      25.698 216.021 160.787  1.00  0.00           C  
ATOM   4842  C   GLN B 413      26.089 214.612 161.274  1.00  0.00           C  
ATOM   4843  O   GLN B 413      27.097 214.086 160.804  1.00  0.00           O  
ATOM   4844  CB  GLN B 413      26.591 217.113 161.421  1.00  0.00           C  
ATOM   4845  CG  GLN B 413      26.522 218.503 160.747  1.00  0.00           C  
ATOM   4846  CD  GLN B 413      26.886 218.485 159.260  1.00  0.00           C  
ATOM   4847  OE1 GLN B 413      28.182 218.556 158.950  1.00  0.00           O  
ATOM   4848  NE2 GLN B 413      26.011 218.406 158.403  1.00  0.00           N  
ATOM   4849  N   GLU B 414      25.280 214.013 162.166  1.00  0.00           N  
ATOM   4850  CA  GLU B 414      25.371 212.611 162.584  1.00  0.00           C  
ATOM   4851  C   GLU B 414      24.980 211.638 161.455  1.00  0.00           C  
ATOM   4852  O   GLU B 414      25.568 210.561 161.358  1.00  0.00           O  
ATOM   4853  CB  GLU B 414      24.488 212.422 163.839  1.00  0.00           C  
ATOM   4854  CG  GLU B 414      24.384 210.993 164.408  1.00  0.00           C  
ATOM   4855  CD  GLU B 414      23.411 210.930 165.587  1.00  0.00           C  
ATOM   4856  OE1 GLU B 414      22.405 210.200 165.452  1.00  0.00           O  
ATOM   4857  OE2 GLU B 414      23.669 211.626 166.593  1.00  0.00           O  
ATOM   4858  N   GLY B 415      23.997 212.042 160.630  1.00  0.00           N  
ATOM   4859  CA  GLY B 415      23.407 211.237 159.567  1.00  0.00           C  
ATOM   4860  C   GLY B 415      22.289 210.381 160.173  1.00  0.00           C  
ATOM   4861  O   GLY B 415      22.551 209.492 160.984  1.00  0.00           O  
ATOM   4862  N   ASN B 416      21.046 210.650 159.749  1.00  0.00           N  
ATOM   4863  CA  ASN B 416      19.816 209.983 160.187  1.00  0.00           C  
ATOM   4864  C   ASN B 416      18.849 209.920 158.998  1.00  0.00           C  
ATOM   4865  O   ASN B 416      18.888 210.782 158.117  1.00  0.00           O  
ATOM   4866  CB  ASN B 416      19.203 210.772 161.370  1.00  0.00           C  
ATOM   4867  CG  ASN B 416      19.807 210.401 162.726  1.00  0.00           C  
ATOM   4868  OD1 ASN B 416      19.444 209.379 163.303  1.00  0.00           O  
ATOM   4869  ND2 ASN B 416      20.718 211.225 163.248  1.00  0.00           N  
ATOM   4870  N   VAL B 417      17.978 208.898 159.021  1.00  0.00           N  
ATOM   4871  CA  VAL B 417      16.990 208.593 157.981  1.00  0.00           C  
ATOM   4872  C   VAL B 417      15.686 209.420 158.139  1.00  0.00           C  
ATOM   4873  O   VAL B 417      14.580 208.881 158.100  1.00  0.00           O  
ATOM   4874  CB  VAL B 417      16.749 207.051 157.906  1.00  0.00           C  
ATOM   4875  CG1 VAL B 417      16.087 206.433 159.157  1.00  0.00           C  
ATOM   4876  CG2 VAL B 417      16.026 206.599 156.621  1.00  0.00           C  
ATOM   4877  N   PHE B 418      15.846 210.747 158.283  1.00  0.00           N  
ATOM   4878  CA  PHE B 418      14.763 211.730 158.289  1.00  0.00           C  
ATOM   4879  C   PHE B 418      14.087 211.778 156.911  1.00  0.00           C  
ATOM   4880  O   PHE B 418      14.754 212.065 155.914  1.00  0.00           O  
ATOM   4881  CB  PHE B 418      15.311 213.110 158.696  1.00  0.00           C  
ATOM   4882  CG  PHE B 418      15.903 213.201 160.094  1.00  0.00           C  
ATOM   4883  CD1 PHE B 418      15.154 212.795 161.220  1.00  0.00           C  
ATOM   4884  CD2 PHE B 418      17.172 213.789 160.294  1.00  0.00           C  
ATOM   4885  CE1 PHE B 418      15.679 212.939 162.497  1.00  0.00           C  
ATOM   4886  CE2 PHE B 418      17.673 213.940 161.581  1.00  0.00           C  
ATOM   4887  CZ  PHE B 418      16.934 213.508 162.676  1.00  0.00           C  
ATOM   4888  N   SER B 419      12.798 211.412 156.885  1.00  0.00           N  
ATOM   4889  CA  SER B 419      12.112 210.990 155.673  1.00  0.00           C  
ATOM   4890  C   SER B 419      10.641 211.410 155.703  1.00  0.00           C  
ATOM   4891  O   SER B 419       9.973 211.183 156.707  1.00  0.00           O  
ATOM   4892  CB  SER B 419      12.289 209.458 155.569  1.00  0.00           C  
ATOM   4893  OG  SER B 419      11.672 208.922 154.426  1.00  0.00           O  
ATOM   4894  N   CYS B 420      10.165 211.996 154.593  1.00  0.00           N  
ATOM   4895  CA  CYS B 420       8.768 212.378 154.389  1.00  0.00           C  
ATOM   4896  C   CYS B 420       7.978 211.170 153.864  1.00  0.00           C  
ATOM   4897  O   CYS B 420       8.485 210.446 153.007  1.00  0.00           O  
ATOM   4898  SG  CYS B 420       7.129 214.399 153.224  1.00  0.00           S  
ATOM   4899  CB  CYS B 420       8.724 213.547 153.389  1.00  0.00           C  
ATOM   4900  N   SER B 421       6.753 210.989 154.376  1.00  0.00           N  
ATOM   4901  CA  SER B 421       5.867 209.880 154.027  1.00  0.00           C  
ATOM   4902  C   SER B 421       4.470 210.433 153.712  1.00  0.00           C  
ATOM   4903  O   SER B 421       3.960 211.244 154.482  1.00  0.00           O  
ATOM   4904  CB  SER B 421       5.874 208.867 155.189  1.00  0.00           C  
ATOM   4905  OG  SER B 421       5.063 207.740 154.931  1.00  0.00           O  
ATOM   4906  N   VAL B 422       3.893 209.988 152.585  1.00  0.00           N  
ATOM   4907  CA  VAL B 422       2.604 210.438 152.052  1.00  0.00           C  
ATOM   4908  C   VAL B 422       1.665 209.229 151.900  1.00  0.00           C  
ATOM   4909  O   VAL B 422       2.123 208.148 151.533  1.00  0.00           O  
ATOM   4910  CB  VAL B 422       2.783 211.101 150.652  1.00  0.00           C  
ATOM   4911  CG1 VAL B 422       1.465 211.459 149.930  1.00  0.00           C  
ATOM   4912  CG2 VAL B 422       3.660 212.359 150.733  1.00  0.00           C  
ATOM   4913  N   MET B 423       0.365 209.449 152.164  1.00  0.00           N  
ATOM   4914  CA  MET B 423      -0.695 208.450 152.044  1.00  0.00           C  
ATOM   4915  C   MET B 423      -1.833 209.008 151.181  1.00  0.00           C  
ATOM   4916  O   MET B 423      -2.365 210.073 151.495  1.00  0.00           O  
ATOM   4917  CB  MET B 423      -1.210 208.063 153.443  1.00  0.00           C  
ATOM   4918  CG  MET B 423      -0.159 207.360 154.316  1.00  0.00           C  
ATOM   4919  SD  MET B 423      -0.689 206.931 155.994  1.00  0.00           S  
ATOM   4920  CE  MET B 423      -2.156 205.933 155.637  1.00  0.00           C  
ATOM   4921  N   HIS B 424      -2.193 208.259 150.127  1.00  0.00           N  
ATOM   4922  CA  HIS B 424      -3.222 208.604 149.146  1.00  0.00           C  
ATOM   4923  C   HIS B 424      -3.756 207.322 148.490  1.00  0.00           C  
ATOM   4924  O   HIS B 424      -3.033 206.331 148.383  1.00  0.00           O  
ATOM   4925  CB  HIS B 424      -2.637 209.583 148.105  1.00  0.00           C  
ATOM   4926  CG  HIS B 424      -3.649 210.269 147.217  1.00  0.00           C  
ATOM   4927  CD2 HIS B 424      -4.328 211.448 147.438  1.00  0.00           C  
ATOM   4928  ND1 HIS B 424      -4.039 209.758 145.974  1.00  0.00           N  
ATOM   4929  NE2 HIS B 424      -5.143 211.647 146.339  1.00  0.00           N  
ATOM   4930  CE1 HIS B 424      -4.928 210.625 145.509  1.00  0.00           C  
ATOM   4931  N   GLU B 425      -5.021 207.383 148.050  1.00  0.00           N  
ATOM   4932  CA  GLU B 425      -5.787 206.294 147.436  1.00  0.00           C  
ATOM   4933  C   GLU B 425      -5.242 205.787 146.084  1.00  0.00           C  
ATOM   4934  O   GLU B 425      -5.550 204.655 145.715  1.00  0.00           O  
ATOM   4935  CB  GLU B 425      -7.252 206.772 147.341  1.00  0.00           C  
ATOM   4936  CG  GLU B 425      -7.481 207.932 146.349  1.00  0.00           C  
ATOM   4937  CD  GLU B 425      -8.807 208.638 146.604  1.00  0.00           C  
ATOM   4938  OE1 GLU B 425      -9.791 208.318 145.903  1.00  0.00           O
[truncated: 438,461 more chars]
